# Supplementary material for: Developmental system drift and modular gene regulatory networks shape gastrulation in Acropora
Source: Life Sci Alliance. 2025 Aug 14;8(11):e202503293. doi: 10.26508/lsa.202503293 (PMC12360431; doi:10.26508/lsa.202503293)
Supplement: Supplementary file 1 [file LSA-2025-03293_SdataF2.xlsx]

## Sheet: adi_transcript_count_matrix
transcript_id	PC1	PC2	PC3	G1	G2	G3	S1	S2	S3	Description	status
adi_MSTRG.6614.1	23	76	80	14	14	20	4	6	10	ras guanine nucleotide exchange factor J-like	coding
adi_MSTRG.8241.1	6	6	2	21	29	40	0	0	0	uncharacterized protein LOC107336557	coding
adi_MSTRG.20703.1	89	119	74	80	61	69	0	20	14	coiled-coil and C2 domain-containing protein 1-like	coding
adi_MSTRG.2795.1	249	435	664	161	130	209	48	68	58	translin-associated factor X-interacting protein 1-like	coding
adi_MSTRG.8445.1	35	75	47	42	30	64	4	4	6	noncoding	noncoding
adi_MSTRG.12043.2	0	0	14	0	0	0	0	0	0	solute carrier organic anion transporter family member 4A1-like isoform X1	coding
adi_MSTRG.5260.1	42	307	108	23	8	68	0	12	0	ral guanine nucleotide dissociation stimulator-like	coding
adi_MSTRG.1813.1	0	2	2	1	1	3	4	4	6	Putative tick transposon	coding
adi_MSTRG.14277.1	225	318	382	191	162	261	18	15	14	tubby protein homolog	coding
adi_MSTRG.19073.1	0	0	9	13	0	0	0	0	0	dihydroxy-acid dehydratase 2-like	coding
adi_MSTRG.19151.1	73	145	186	127	114	145	21	15	17	zinc finger protein 226-like	coding
adi_MSTRG.32.1	15	27	16	14	20	36	6	0	8	cell cycle checkpoint control protein RAD9B-like	coding
adi_MSTRG.24166.1	537	1092	1061	274	288	444	8	11	11	predicted protein [Nematostella vectensis]<>predicted protein [Nematostella vectensis]	coding
adi_MSTRG.20792.1	61	138	151	20	10	30	9	12	7	major facilitator superfamily domain-containing protein 12-like	coding
adi_MSTRG.4974.1	30	46	69	28	33	42	36	44	23	autophagy-related protein 13-like	coding
adi_MSTRG.8711.2	18	15	524	177	24	85	3	0	0	ADP-ribosylation factor 3-like	coding
adi_MSTRG.9399.1	102	256	248	142	185	256	31	45	35	noncoding	noncoding
adi_MSTRG.9703.2	0	5	7	0	7	9	0	0	0	retinol dehydrogenase 7-like isoform X1	coding
adi_MSTRG.7816.1	275	524	474	205	188	248	8	12	7	DNA oxidative demethylase ALKBH1-like	coding
adi_MSTRG.8300.1	8	0	0	0	0	0	0	0	0	EGF-containing fibulin-like extracellular matrix protein 1	coding
adi_MSTRG.16879.1	0	0	3	8	5	8	0	0	0	autophagy-related protein 2 homolog B-like	coding
adi_MSTRG.6337.2	0	0	19	0	0	0	0	0	0	max dimerization protein 1-like	coding
adi_MSTRG.8598.1	0	0	4	0	0	0	0	0	0	uromodulin-like isoform X3	coding
adi_MSTRG.9093.1	19	30	16	32	24	30	0	5	3	coiled-coil domain-containing protein 146-like	coding
adi_MSTRG.14545.1	3	6	2	6	0	9	0	1	0	uncharacterized protein LOC107355912	coding
adi_MSTRG.25209.3	507	769	499	112	103	149	0	3	0	uncharacterized protein LOC107355709	coding
adi_MSTRG.28489.2	1	8	0	8	0	0	0	0	4	uncharacterized protein LOC107344501 isoform X2	coding
adi_MSTRG.26631.1	40	51	44	19	22	26	27	21	20	nuclear export mediator factor Nemf-like	coding
adi_MSTRG.15246.1	3	6	0	17	19	19	8	14	14	LOW QUALITY PROTEIN: uncharacterized protein LOC107333546	coding
adi_MSTRG.7655.2	0	27	33	28	15	44	0	0	0	cilia- and flagella-associated protein 77-like [Orbicella faveolata]	coding
adi_MSTRG.24218.1	89	94	70	0	0	6	0	0	0	uncharacterized protein LOC107337872	coding
adi_MSTRG.7342.1	3	5	16	4	0	3	5	3	0	Putative Histone-lysine N-methyltransferase MLL3	coding
adi_MSTRG.10026.1	0	3	6	3	7	16	3	1	5	noncoding	noncoding
adi_MSTRG.4792.2	0	0	17	23	2	31	42	0	0	NADP-specific glutamate dehydrogenase-like	coding
adi_MSTRG.21392.1	9	22	7	21	29	35	4	4	11	hypothetical protein AC249_AIPGENE11451 [Exaiptasia pallida]	coding
adi_MSTRG.26747.1	0	88	63	115	131	257	0	0	0	dolichyl-diphosphooligosaccharide--protein glycosyltransferase 48 kDa subunit-like	coding
adi_MSTRG.29504.2	55	26	0	0	25	45	16	16	15	afadin- and alpha-actinin-binding protein B-like	coding
adi_MSTRG.2813.1	176	38	0	454	0	578	191	74	195	RNA-binding protein 39-like isoform X1	coding
adi_MSTRG.278.1	6	18	17	0	2	9	2	4	1	polycystic kidney disease protein 1-like 2	coding
adi_MSTRG.16742.1	0	0	0	0	2	1	2	2	1	Nuclease HARBI1, putative	coding
adi_MSTRG.22753.1	1	6	3	58	39	57	0	1	1	uncharacterized protein LOC107330360	coding
adi_MSTRG.5080.1	12	8	11	7	12	0	0	0	6	CLUMA_CG014186, isoform B [Clunio marinus]	coding
adi_MSTRG.705.2	0	4	0	20	25	9	0	0	0	phosphatidylinositol 3-kinase catalytic subunit type 3-like	coding
adi_MSTRG.15574.1	52	54	88	115	105	155	8	6	0	protein YIPF5-like	coding
adi_MSTRG.27591.1	0	0	0	31	22	38	24	26	25	uncharacterized protein LOC107358669	coding
adi_MSTRG.13176.1	401	581	408	1061	1142	1497	37	0	0	protein Red-like	coding
adi_MSTRG.17333.1	50	105	112	81	80	110	1	5	1	aspartate aminotransferase-like	coding
adi_MSTRG.3923.1	52	96	109	263	87	130	54	45	41	leucine zipper transcription factor-like protein 1	coding
adi_MSTRG.67.2	105	61	198	0	0	71	0	0	0	carbonic anhydrase 12-like	coding
adi_MSTRG.16380.1	33	50	41	22	29	32	5	2	3	cytochrome P450 27C1-like	coding
adi_MSTRG.18745.1	0	0	0	4	2	3	0	0	0	fibroblast growth factor receptor 3-like isoform X12	coding
adi_MSTRG.8438.1	0	0	0	0	0	2	6	6	4	Putative tick transposon	coding
adi_MSTRG.24420.3	12	30	30	0	7	7	0	0	0	outer dense fiber protein 2-like	coding
adi_MSTRG.9738.1	37	48	0	29	31	44	7	1	0	tetratricopeptide repeat protein 32-like	coding
adi_MSTRG.904.1	0	0	0	0	0	2	5	2	2	uncharacterized protein LOC107336517	coding
adi_MSTRG.26387.1	0	8	2	0	0	0	0	0	0	noncoding	noncoding
adi_MSTRG.19057.1	3	0	0	2	3	0	0	0	0	noncoding	noncoding
adi_MSTRG.16593.1	140	0	156	54	22	33	2	0	2	dynein intermediate chain 2, ciliary-like	coding
adi_MSTRG.27456.1	21	30	32	92	122	140	17	19	20	26S proteasome non-ATPase regulatory subunit 14-like	coding
adi_MSTRG.8282.1	28	22	28	0	0	0	0	0	0	rho GTPase-activating protein 29-like	coding
adi_MSTRG.12330.1	0	18	36	15	11	10	0	0	0	hemicentin-2-like	coding
adi_MSTRG.3819.1	0	5	5	12	0	45	3	4	3	uncharacterized protein DDB_G0271670-like	coding
adi_MSTRG.18601.1	0	6	0	10	7	10	5	0	0	uncharacterized protein LOC107348168	coding
adi_MSTRG.715.1	14	28	26	67	36	43	0	0	2	60 kDa SS-A/Ro ribonucleoprotein-like	coding
adi_MSTRG.29483.1	1	1	1	4	6	9	0	2	1	unhealthy ribosome biogenesis protein 2 homolog	coding
adi_MSTRG.12797.1	2	6	5	14	32	37	8	8	3	noncoding	noncoding
adi_MSTRG.25564.1	5	4	7	237	198	324	1	0	0	uncharacterized protein LOC107338028	coding
adi_MSTRG.30052.1	4	1	0	0	0	0	1	2	3	uncharacterized protein LOC107329934	coding
adi_MSTRG.22549.1	335	263	85	194	243	323	0	0	0	N6-adenosine-methyltransferase 70 kDa subunit-like isoform X3	coding
adi_MSTRG.6498.2	53	124	193	23	8	25	41	0	0	uncharacterized protein LOC107334529	coding
adi_MSTRG.9246.1	0	2	0	16	9	17	3	0	6	adenylate cyclase type 10-like	coding
adi_MSTRG.27122.1	24	38	31	9	9	21	9	9	9	exportin-T-like	coding
adi_MSTRG.29416.1	10	20	8	6	3	4	3	0	3	uncharacterized protein LOC107329123 isoform X1	coding
adi_MSTRG.23037.1	338	664	706	116	103	124	8	11	12	uncharacterized protein LOC107353273	coding
adi_MSTRG.28793.1	29	32	30	82	32	121	12	0	12	GRIP and coiled-coil domain-containing protein 2-like	coding
adi_MSTRG.7892.1	7	10	18	0	0	0	0	0	0	LOW QUALITY PROTEIN: ras GTPase-activating protein 3-like	coding
adi_MSTRG.51.2	143	249	156	572	751	838	202	250	209	coiled-coil domain-containing protein 86-like	coding
adi_MSTRG.23309.2	405	605	383	352	403	509	119	131	144	superoxide dismutase [Cu-Zn]-like	coding
adi_MSTRG.10280.1	269	463	641	211	208	378	16	13	11	E3 ubiquitin-protein ligase TRIM71-like	coding
adi_MSTRG.30155.3	6	2	0	0	0	0	0	0	0	aspartyl aminopeptidase-like isoform X4	coding
adi_MSTRG.8669.1	86	190	338	105	99	135	6	2	7	PAX-interacting protein 1-like	coding
adi_MSTRG.9922.2	0	0	47	38	0	0	11	0	0	uncharacterized protein LOC107338438 isoform X2	coding
adi_MSTRG.22189.1	4	7	20	0	11	0	0	0	0	DNA-binding protein RFX2-like	coding
adi_MSTRG.7247.1	0	0	0	13	16	14	0	1	0	uncharacterized protein LOC107335338 isoform X1	coding
adi_MSTRG.18923.1	92	137	102	133	104	190	21	24	35	Deleted in malignant brain tumors 1 protein, partial [Stylophora pistillata]	coding
adi_MSTRG.28627.1	0	7	6	7	7	13	1	0	2	noncoding	noncoding
adi_MSTRG.22918.1	0	8	0	14	27	28	0	0	0	uncharacterized protein LOC107339593	coding
adi_MSTRG.8740.1	9	30	14	63	49	74	14	10	7	noncoding	noncoding
adi_MSTRG.30193.1	0	44	42	139	165	145	26	30	30	uncharacterized protein LOC107330080	coding
adi_MSTRG.22635.1	15	29	8	9	13	15	21	21	24	noncoding	noncoding
adi_MSTRG.3252.1	9	14	0	11	14	11	16	22	18	histone acetyltransferase type B catalytic subunit-like	coding
adi_MSTRG.26487.1	0	13	10	0	0	10	0	0	0	NF-kappa-B inhibitor epsilon-like	coding
adi_MSTRG.16593.3	11	30	9	180	220	325	79	68	94	dynein intermediate chain 2, ciliary-like	coding
adi_MSTRG.3947.1	87	16	55	0	0	51	0	0	0	band 4.1-like protein 4B	coding
adi_MSTRG.24990.1	0	0	0	14	17	24	0	2	0	noncoding	noncoding
adi_MSTRG.139.1	0	5	5	15	8	13	0	3	2	neurofibromin-like	coding
adi_MSTRG.11011.1	20	56	23	89	107	126	8	6	6	uncharacterized protein LOC107354949	coding
adi_MSTRG.10328.1	6	11	8	8	0	12	0	0	0	WD repeat-containing protein 31-like	coding
adi_MSTRG.113.2	136	0	0	158	0	0	0	0	0	pyridoxal 5'-phosphate synthase subunit SNZERR-like	coding
adi_MSTRG.12426.1	103	157	182	131	103	162	39	51	43	carboxypeptidase D-like	coding
adi_MSTRG.20574.1	0	0	0	0	0	0	0	4	1	synaptotagmin-7-like	coding
adi_MSTRG.24717.1	246	412	241	133	175	277	0	8	9	host cell factor 2-like	coding
adi_MSTRG.11037.1	1	2	1	10	12	16	0	0	0	noncoding	noncoding
adi_MSTRG.28440.1	101	183	139	160	224	275	15	49	6	ubiquitin-associated domain-containing protein 1-like	coding
adi_MSTRG.4018.1	10	18	26	0	0	0	0	5	0	leucine-rich repeat-containing protein 74B-like	coding
adi_MSTRG.8112.1	69	86	101	19	30	32	0	0	0	probable C-mannosyltransferase DPY19L3	coding
adi_MSTRG.1861.1	63	104	116	75	85	94	0	4	0	DNA repair and recombination protein RAD54-like	coding
adi_MSTRG.27397.1	70	99	115	246	192	303	65	94	47	translocation protein SEC63 homolog	coding
adi_MSTRG.10712.1	9	12	26	22	22	30	9	9	7	AP-4 complex subunit beta-1-like	coding
adi_MSTRG.14037.1	106	101	144	592	477	806	146	132	142	microsomal glutathione S-transferase 3-like	coding
adi_MSTRG.9185.1	11	32	27	15	14	14	8	13	6	WD repeat-containing protein 60-like [Stylophora pistillata]	coding
adi_MSTRG.21641.4	39	65	241	102	88	257	11	21	52	leucine-rich repeat extensin-like protein 5 isoform X5	coding
adi_MSTRG.125.1	90	155	162	55	56	88	17	20	22	inosine-uridine preferring nucleoside hydrolase-like	coding
adi_MSTRG.7674.2	85	146	47	68	90	92	48	37	46	syntaxin-binding protein 1-like	coding
adi_MSTRG.795.1	17	42	60	94	153	204	327	368	272	dolichyl-diphosphooligosaccharide--protein glycosyltransferase subunit STT3A	coding
adi_MSTRG.591.1	0	0	0	0	0	0	2	3	3	CUB and sushi domain-containing protein 3-like isoform X2	coding
adi_MSTRG.15931.1	0	0	0	0	17	20	0	0	0	noncoding	noncoding
adi_MSTRG.27669.2	15	69	33	15	0	19	0	10	0	uncharacterized protein LOC107358766	coding
adi_MSTRG.6102.1	12	32	39	19	24	41	18	23	9	BRCA1-A complex subunit BRE-like	coding
adi_MSTRG.26754.1	299	503	404	54	51	74	27	18	30	CAP-Gly domain-containing linker protein 1-like	coding
adi_MSTRG.18661.1	1	1	3	8	11	8	0	0	0	noncoding	noncoding
adi_MSTRG.995.1	207	284	248	154	147	240	18	14	15	thymidylate kinase-like	coding
adi_MSTRG.25370.2	99	261	301	3	57	74	0	0	0	uncharacterized protein LOC107355879 isoform X2	coding
adi_MSTRG.24461.5	220	382	274	650	757	922	0	0	0	uncharacterized protein LOC110051098 [Orbicella faveolata]	coding
adi_MSTRG.29228.1	11	8	18	9	25	21	0	0	0	CREB-regulated transcription coactivator 1-like	coding
adi_MSTRG.11966.1	0	4	2	12	6	12	0	0	0	uncharacterized protein LOC107335130 isoform X2	coding
adi_MSTRG.27208.1	236	457	380	641	783	976	99	105	132	RNMT-activating mini protein-like [Orbicella faveolata]	coding
adi_MSTRG.1667.1	7	10	0	14	10	9	0	0	0	calponin homology domain-containing protein DDB_G0272472-like	coding
adi_MSTRG.4223.1	6	7	6	4	3	3	0	0	0	noncoding	noncoding
adi_MSTRG.6849.1	46	0	49	0	59	0	0	0	0	protein lin-9 homolog	coding
adi_MSTRG.10651.1	6	16	12	22	21	33	21	19	33	uncharacterized protein LOC107339183	coding
adi_MSTRG.3372.1	2	4	1	8	11	16	0	0	2	VWFA and cache domain-containing protein 1-like	coding
adi_MSTRG.18395.1	9	7	4	13	20	27	22	32	11	lateral signaling target protein 2 homolog	coding
adi_MSTRG.29067.1	1	2	3	28	21	22	1	1	1	noncoding	noncoding
adi_MSTRG.21833.1	22	52	93	5	3	0	0	2	0	tripartite motif-containing protein 45-like	coding
adi_MSTRG.4368.1	0	4	3	16	22	24	1	2	2	noncoding	noncoding
adi_MSTRG.23278.4	39	57	54	5	15	22	0	0	8	SAGA-associated factor 29-like	coding
adi_MSTRG.4173.1	35	31	61	55	40	71	30	37	25	lanC-like protein 2	coding
adi_MSTRG.28640.1	15	26	18	176	159	228	21	15	29	eukaryotic translation initiation factor 3 subunit K-like	coding
adi_MSTRG.21241.1	59	91	116	755	893	927	496	623	539	60S acidic ribosomal protein P0-like	coding
adi_MSTRG.18514.1	75	89	67	55	60	58	11	8	10	cyclin-D1-binding protein 1 homolog	coding
adi_MSTRG.7724.1	3	2	6	3	5	6	4	2	3	uncharacterized protein LOC107335930	coding
adi_MSTRG.2551.1	48	5	20	0	0	0	7	0	0	centrosomal protein of 83 kDa-like isoform X2	coding
adi_MSTRG.13845.1	0	7	3	0	7	0	0	0	5	helicase-like transcription factor	coding
adi_MSTRG.25997.1	13	21	13	0	7	8	0	0	0	Zinc knuckle protein	coding
adi_MSTRG.11372.1	3	0	0	0	0	0	0	0	0	neuroblastoma-amplified sequence-like [Orbicella faveolata]	coding
adi_MSTRG.29880.1	0	0	0	2	7	8	2	2	2	uncharacterized protein LOC107329721	coding
adi_MSTRG.18713.1	1	2	1	6	7	10	1	2	1	noncoding	noncoding
adi_MSTRG.12929.1	44	79	116	48	40	64	14	20	17	transcription initiation factor TFIID subunit 5-like	coding
adi_MSTRG.15694.1	8	25	28	4	4	8	0	0	2	stomatin-4-like	coding
adi_MSTRG.22761.1	4	9	7	3	2	0	0	0	0	LOW QUALITY PROTEIN: NADH dehydrogenase [ubiquinone] complex I, assembly factor 7-like	coding
adi_MSTRG.22359.1	30	40	52	29	27	39	30	29	29	hormone-sensitive lipase-like	coding
adi_MSTRG.17016.2	0	751	0	0	0	0	0	0	0	uncharacterized protein LOC107346474 isoform X4	coding
adi_MSTRG.19864.1	6	17	9	1825	1756	2507	302	364	388	transcription factor HES-1-like	coding
adi_MSTRG.30777.1	0	1	0	0	0	0	0	1	0	uncharacterized protein LOC107330815	coding
adi_MSTRG.1425.2	0	0	0	0	97	0	0	0	0	anoctamin-8-like	coding
adi_MSTRG.22001.1	112	207	129	10	11	15	0	0	0	nucleoporin GLE1-like	coding
adi_MSTRG.22281.1	0	62	0	0	0	18	0	0	0	SH3 and multiple ankyrin repeat domains protein 3-like	coding
adi_MSTRG.19525.1	0	1	0	7	7	9	0	0	0	uncharacterized protein LOC107334094	coding
adi_MSTRG.9052.1	0	12	12	6	8	10	0	0	0	uncharacterized protein LOC107337308	coding
adi_MSTRG.5454.1	0	8	0	23	18	26	65	83	43	fatty aldehyde dehydrogenase-like isoform X1	coding
adi_MSTRG.6716.1	9	6	5	0	6	5	0	0	2	uncharacterized protein LOC107334825	coding
adi_MSTRG.28667.1	0	0	0	0	1	0	0	1	1	noncoding	noncoding
adi_MSTRG.23469.2	0	11	11	2	3	0	0	0	0	putative RNA polymerase II subunit B1 CTD phosphatase RPAP2	coding
adi_MSTRG.3774.1	41	91	106	79	86	81	14	17	24	SUMO-activating enzyme subunit 2-B-like	coding
adi_MSTRG.8390.1	147	199	174	46	57	67	2	6	4	low-density lipoprotein receptor-related protein 4-like	coding
adi_MSTRG.25175.1	0	5	0	0	0	0	0	0	0	RNF31	coding
adi_MSTRG.4705.1	104	195	167	40	43	69	15	22	15	uncharacterized protein LOC107332578	coding
adi_MSTRG.2626.1	2	3	2	12	5	3	10	0	7	LOW QUALITY PROTEIN: tankyrase-1-like	coding
adi_MSTRG.10710.1	3	7	2	28	28	31	5	4	4	noncoding	noncoding
adi_MSTRG.23985.1	14	21	54	36	24	29	10	12	6	uncharacterized protein LOC107354384	coding
adi_MSTRG.3450.2	6	4	3	7	33	8	0	0	0	ATP-dependent RNA helicase ddx24-like	coding
adi_MSTRG.2544.1	78	168	169	101	98	128	16	21	21	N-acylethanolamine-hydrolyzing acid amidase-like	coding
adi_MSTRG.16240.1	157	305	429	127	142	206	20	21	18	LOW QUALITY PROTEIN: anoctamin-4-like	coding
adi_MSTRG.8187.1	17	32	18	16	14	26	0	0	0	uncharacterized protein LOC107336442 isoform X2	coding
adi_MSTRG.21221.1	35	44	76	21	17	26	6	3	0	rab proteins geranylgeranyltransferase component A-like isoform X1	coding
adi_MSTRG.839.1	0	0	0	0	0	0	3	3	0	uncharacterized protein LOC107336284	coding
adi_MSTRG.29538.1	3	3	6	3	0	0	0	0	0	discoidin, CUB and LCCL domain-containing protein 2-like	coding
adi_MSTRG.11415.1	5	2	4	16	14	33	14	8	5	ufm1-specific protease 2-like	coding
adi_MSTRG.25675.1	2	9	12	1110	1085	1578	77	69	64	tetraspanin-33-like	coding
adi_MSTRG.5434.2	0	0	0	5	68	131	78	68	78	SAP30-binding protein-like isoform X1	coding
adi_MSTRG.4494.1	58	108	85	26	36	45	28	42	23	UPF0676 protein C1494.01-like	coding
adi_MSTRG.7262.1	4	9	9	24	24	32	1	2	2	noncoding	noncoding
adi_MSTRG.9605.1	127	171	363	64	58	85	48	41	35	prickle-like protein 3	coding
adi_MSTRG.22492.1	2	2	0	3	3	8	3	0	0	CLIP-associating protein 1-like	coding
adi_MSTRG.19948.1	0	0	0	0	3	4	0	0	0	LOW QUALITY PROTEIN: 1-acyl-sn-glycerol-3-phosphate acyltransferase PLS1-like	coding
adi_MSTRG.8060.1	25	24	12	91	79	134	79	79	48	fibroblast growth factor receptor 3-like	coding
adi_MSTRG.456.1	0	7	0	19	30	33	0	0	7	LOW QUALITY PROTEIN: transmembrane 9 superfamily member 2-like	coding
adi_MSTRG.4168.1	678	1069	801	419	389	543	107	82	105	ras-related protein Ral-A-like	coding
adi_MSTRG.10271.1	16	59	57	57	71	102	6	11	8	WD repeat, SAM and U-box domain-containing protein 1-like	coding
adi_MSTRG.7205.1	50	130	116	35	36	39	7	7	6	organic cation transporter protein-like	coding
adi_MSTRG.30644.1	8	15	7	0	5	0	0	0	0	uncharacterized protein LOC107330566	coding
adi_MSTRG.30295.2	11	4	24	4	8	9	13	9	10	probable ATP-dependent RNA helicase DDX23	coding
adi_MSTRG.30774.1	0	10	0	4	0	63	23	0	27	50S ribosomal protein L4-like isoform X1	coding
adi_MSTRG.4652.1	10	6	7	6	8	8	10	10	8	intraflagellar transport protein 74 homolog	coding
adi_MSTRG.14427.1	238	373	258	153	177	205	28	42	25	peptidyl-prolyl cis-trans isomerase G-like	coding
adi_MSTRG.13407.1	35	25	24	0	0	11	11	15	11	Predicted protein	coding
adi_MSTRG.3818.1	40	57	36	16	14	24	32	28	37	Zinc transporter 2 [Stylophora pistillata]	coding
adi_MSTRG.23766.1	158	258	237	146	116	187	0	0	0	Transcription elongation factor B polypeptide 1	coding
adi_MSTRG.3148.1	35	35	46	10	15	16	0	11	6	geranylgeranyl pyrophosphate synthase-like	coding
adi_MSTRG.20597.6	8	3	3	29	61	47	1	3	4	methyltransferase-like protein 6 isoform X1	coding
adi_MSTRG.14570.1	152	330	446	131	119	195	25	24	17	D-galactonate transporter-like	coding
adi_MSTRG.3270.1	128	194	202	156	172	200	81	92	77	sorcin-like	coding
adi_MSTRG.29221.1	4	6	3	5	7	9	3	0	2	xanthine dehydrogenase/oxidase-like	coding
adi_MSTRG.29622.1	6	12	3	7	9	15	0	1	0	noncoding	noncoding
adi_MSTRG.10203.1	0	0	0	0	0	0	0	0	0	myoferlin-like	coding
adi_MSTRG.12155.1	16	27	22	133	106	145	11	22	19	LOW QUALITY PROTEIN: THO complex subunit 7 homolog	coding
adi_MSTRG.28155.1	33	68	71	38	32	66	11	11	7	alpha-1,2-mannosyltransferase ALG9-like	coding
adi_MSTRG.19575.1	34	41	41	44	44	50	13	13	12	centrosomal protein of 104 kDa-like	coding
adi_MSTRG.26187.1	4	6	13	4	4	5	0	0	0	serine palmitoyltransferase 2-like	coding
adi_MSTRG.8122.1	5	7	2	27	35	57	1	1	1	E3 ubiquitin-protein ligase TRIM71-like	coding
adi_MSTRG.18734.1	13	15	10	0	2	0	4	3	0	polycomb group RING finger protein 5-B-like	coding
adi_MSTRG.23954.1	28	58	62	40	59	61	16	31	20	BTB/POZ domain-containing protein 6-B-like	coding
adi_MSTRG.2348.1	14	19	25	38	36	54	5	5	0	terminal uridylyltransferase 4-like	coding
adi_MSTRG.4138.5	9	28	13	29	60	37	0	0	0	noncoding	noncoding
adi_MSTRG.22799.1	93	283	548	223	307	250	20	33	29	serine/threonine-protein phosphatase 4 regulatory subunit 1-like isoform X1	coding
adi_MSTRG.24301.2	2	0	3	2	5	3	7	0	0	conserved oligomeric Golgi complex subunit 2-like	coding
adi_MSTRG.28060.1	11	9	13	111	141	160	117	147	146	guanidinobutyrase-like	coding
adi_MSTRG.8374.1	113	191	262	295	371	964	119	125	116	sodium- and chloride-dependent betaine transporter-like	coding
adi_MSTRG.22495.1	9	10	8	10	21	24	17	13	15	uncharacterized WD repeat-containing protein alr2800-like	coding
adi_MSTRG.26671.1	0	0	0	6	3	3	0	0	0	coadhesin-like	coding
adi_MSTRG.29862.2	0	0	0	20	0	0	0	0	0	hypothetical protein AC249_AIPGENE2788 [Exaiptasia pallida]	coding
adi_MSTRG.30859.1	0	0	1	0	4	4	10	17	8	noncoding	noncoding
adi_MSTRG.26559.1	0	19	15	4	7	9	4	5	10	exocyst complex component 8-like	coding
adi_MSTRG.24293.1	4	9	5	0	0	0	4	6	0	uncharacterized protein LOC107356608	coding
adi_MSTRG.10963.1	0	0	0	0	0	0	2	0	0	arachidonate 5-lipoxygenase-like	coding
adi_MSTRG.9281.1	0	0	0	0	0	5	0	0	0	DBH-like monooxygenase protein 1 isoform X2	coding
adi_MSTRG.29445.1	5	2	8	3	4	5	6	10	9	noncoding	noncoding
adi_MSTRG.14774.2	214	204	226	91	77	119	9	12	17	very-long-chain 3-oxoacyl-CoA reductase-B-like	coding
adi_MSTRG.16634.1	0	0	0	17	0	19	0	0	0	LOW QUALITY PROTEIN: regulator of nonsense transcripts 1-like	coding
adi_MSTRG.3009.1	0	0	3	18	15	19	12	13	17	uncharacterized protein LOC107341400 isoform X1	coding
adi_MSTRG.9178.1	4	17	27	21	21	23	5	7	3	centrosomal protein of 70 kDa-like	coding
adi_MSTRG.23397.2	16	62	0	61	79	79	53	0	29	uncharacterized protein LOC107353708 isoform X1	coding
adi_MSTRG.4318.1	14	23	12	26	16	45	16	9	14	dol-P-Man:Man(5)GlcNAc(2)-PP-Dol alpha-1,3-mannosyltransferase-like	coding
adi_MSTRG.26607.1	3	7	7	5	0	8	3	0	1	ankyrin repeat and KH domain-containing protein mask-like isoform X3 [Orbicella faveolata]	coding
adi_MSTRG.12315.1	2	2	4	134	139	248	4	5	3	uncharacterized protein LOC107341197	coding
adi_MSTRG.17849.2	0	0	0	6	7	0	0	6	10	alpha-mannosidase 2-like	coding
adi_MSTRG.17472.1	12	14	15	19	20	12	31	25	25	probable 3',5'-cyclic phosphodiesterase pde-5	coding
adi_MSTRG.2621.5	56	0	11	49	26	29	0	0	0	uncharacterized protein LOC107356912 isoform X2	coding
adi_MSTRG.6995.1	82	126	159	28	25	44	6	7	9	uncharacterized protein LOC107335069	coding
adi_MSTRG.14496.1	0	0	0	0	0	0	0	0	0	ubiquitin carboxyl-terminal hydrolase isozyme L5-like isoform X2	coding
adi_MSTRG.8126.1	0	9	0	0	0	0	0	0	0	noncoding	noncoding
adi_MSTRG.21383.1	212	298	431	45	39	50	15	24	11	Predicted protein	coding
adi_MSTRG.18097.1	36	21	0	29	31	25	0	0	0	protein ABHD11-like isoform X2	coding
adi_MSTRG.26281.1	4	5	6	4	0	5	0	0	0	uncharacterized protein LOC107356992	coding
adi_MSTRG.15125.1	130	189	185	26	40	37	0	7	9	tRNA pseudouridine synthase A, mitochondrial-like	coding
adi_MSTRG.17543.1	0	2	0	41	58	2	0	0	0	lisH domain-containing protein FOPNL-like isoform X1	coding
adi_MSTRG.26416.1	0	19	15	8	19	12	6	0	2	LOW QUALITY PROTEIN: unconventional myosin-X-like	coding
adi_MSTRG.1494.2	134	199	149	92	95	136	37	41	34	putative Ras-related protein Rab-33	coding
adi_MSTRG.6750.1	24	15	22	28	20	41	0	0	0	zinc finger protein 862-like	coding
adi_MSTRG.4227.1	0	0	6	300	0	0	0	0	0	60S ribosomal protein L18 [Spizellomyces punctatus DAOM BR117]<>60S ribosomal protein L18 [Spizellomyces punctatus DAOM BR117]	coding
adi_MSTRG.26525.2	172	272	29	0	21	16	0	0	0	uncharacterized protein LOC107357267 isoform X1	coding
adi_MSTRG.8963.1	0	0	0	0	0	0	0	0	2	tetratricopeptide repeat protein 28-like	coding
adi_MSTRG.633.3	19	90	16	12	15	0	0	0	0	uncharacterized protein LOC107334985 isoform X2	coding
adi_MSTRG.10672.2	519	1086	1029	1486	1654	2440	154	123	158	ER lumen protein-retaining receptor 2-like isoform X2	coding
adi_MSTRG.18055.1	54	105	121	353	325	448	15	14	15	pinin-like	coding
adi_MSTRG.23611.1	11	20	11	0	5	1	0	0	0	uncharacterized protein LOC107339800	coding
adi_MSTRG.24480.1	6	29	7	7	1	7	0	0	0	uncharacterized protein LOC107354910	coding
adi_MSTRG.19231.1	11	42	15	20	27	41	0	0	0	noncoding	noncoding
adi_MSTRG.30853.1	0	5	15	16	9	28	10	8	7	telomerase-binding protein EST1A-like	coding
adi_MSTRG.5848.3	0	0	0	0	0	2	0	8	4	myosin heavy chain, striated muscle-like	coding
adi_MSTRG.13541.1	0	0	0	7	5	10	0	6	2	poly [ADP-ribose] polymerase 2-like	coding
adi_MSTRG.8427.1	0	0	9	0	0	0	0	0	0	LOW QUALITY PROTEIN: E3 ubiquitin-protein ligase SHPRH-like	coding
adi_MSTRG.355.1	175	341	292	147	122	203	28	31	29	serine/threonine-protein phosphatase 2A 56 kDa regulatory subunit delta isoform-like	coding
adi_MSTRG.15020.1	11	13	7	259	281	336	204	250	354	60S ribosomal protein L14-like	coding
adi_MSTRG.24367.3	0	35	86	0	0	0	0	0	0	adenosylhomocysteinase 2-like isoform X2	coding
adi_MSTRG.14492.2	0	0	2	0	0	0	0	0	0	uncharacterized protein LOC107343636 isoform X1	coding
adi_MSTRG.29204.1	0	3	0	123	134	164	51	58	71	protein phosphatase 1 regulatory subunit 3D-like	coding
adi_MSTRG.19973.1	7	23	9	6	8	9	1	1	2	noncoding	noncoding
adi_MSTRG.28001.1	25	24	24	20	20	23	5	0	3	citrate lyase subunit beta-like protein, mitochondrial	coding
adi_MSTRG.8476.1	55	95	208	368	285	458	9	11	9	kelch-like protein 20	coding
adi_MSTRG.20191.1	205	439	291	220	212	318	98	97	77	protein Spindly-B-like	coding
adi_MSTRG.316.1	8	16	8	51	60	67	80	98	105	nucleolar protein 58-like	coding
adi_MSTRG.12018.1	32	71	49	47	26	52	9	10	6	transcriptional adapter 2-alpha-like	coding
adi_MSTRG.11644.2	0	24	0	0	0	0	0	0	0	neurofilament heavy polypeptide-like	coding
adi_MSTRG.25636.1	5	12	3	7	5	0	19	20	18	LOW QUALITY PROTEIN: uncharacterized protein C1orf228 homolog	coding
adi_MSTRG.22164.1	21	33	63	74	60	85	13	14	16	vacuolar protein sorting-associated protein 4B-like	coding
adi_MSTRG.21084.1	0	1	1	1	1	1	11	9	8	adi_adi_MSTRG.21084.1	coding
adi_MSTRG.3136.1	0	0	0	2	3	2	21	19	30	noncoding	noncoding
adi_MSTRG.3686.1	28	0	0	208	76	264	22	19	16	F-box only protein 43-like	coding
adi_MSTRG.26373.1	0	7	4	3	0	0	0	0	0	uncharacterized protein LOC107358293	coding
adi_MSTRG.25620.1	50	65	135	207	203	255	227	278	217	gamma-aminobutyric acid type B receptor subunit 1-like	coding
adi_MSTRG.15732.1	18	14	10	27	25	40	38	32	33	calcineurin-binding protein cabin-1-like	coding
adi_MSTRG.7854.1	103	152	169	1466	1554	2044	92	93	62	protein snail homolog Sna-like	coding
adi_MSTRG.25570.1	0	20	17	0	13	16	6	9	0	intraflagellar transport protein 140 homolog	coding
adi_MSTRG.17533.1	15	67	33	17	18	24	6	4	0	Chitin synthase	coding
adi_MSTRG.21567.1	12	11	0	9	8	16	29	21	16	synaptotagmin-2-like	coding
adi_MSTRG.14932.4	0	0	0	3	245	0	0	0	0	regulation of nuclear pre-mRNA domain-containing protein 2-like	coding
adi_MSTRG.15245.2	4	19	22	15	32	35	0	0	0	uncharacterized protein LOC107355617	coding
adi_MSTRG.6540.1	20	57	32	34	26	35	2	3	2	noncoding	noncoding
adi_MSTRG.28761.1	39	38	33	28	14	33	2	2	1	uncharacterized protein LOC107330780	coding
adi_MSTRG.9864.1	5	5	5	0	4	25	0	1	0	allantoicase-like	coding
adi_MSTRG.10201.1	0	2	3	6	11	16	13	12	19	repressed by EFG1 protein 1-like	coding
adi_MSTRG.23894.1	28	40	82	49	31	50	86	97	54	UPF0577 protein KIAA1324-like	coding
adi_MSTRG.5733.1	0	0	3	9	9	11	0	0	6	neuroblastoma-amplified sequence-like	coding
adi_MSTRG.4827.1	1	1	1	7	11	8	0	1	1	noncoding	noncoding
adi_MSTRG.20834.1	6	10	0	30	25	22	6	2	3	protein MNN4-like	coding
adi_MSTRG.4577.2	0	0	1	1	0	0	0	2	0	E3 ubiquitin-protein ligase Topors-like	coding
adi_MSTRG.13328.2	13	23	27	12	12	28	2	0	0	arrestin domain-containing protein A-like [Orbicella faveolata]	coding
adi_MSTRG.29260.1	0	7	6	3	7	11	0	0	0	uncharacterized protein LOC107328956	coding
adi_MSTRG.21723.2	37	24	32	65	48	47	0	0	0	beta-secretase 2-like	coding
adi_MSTRG.17469.1	56	75	99	182	170	259	84	62	73	minor histocompatibility antigen H13-like	coding
adi_MSTRG.25768.1	8	14	8	7	8	16	0	1	1	uncharacterized protein LOC107343048	coding
adi_MSTRG.19971.1	46	62	63	189	177	261	87	102	69	protein RRP5 homolog	coding
adi_MSTRG.3659.1	20	52	29	13	15	17	8	5	6	poly [ADP-ribose] polymerase 12-like isoform X1	coding
adi_MSTRG.27571.1	30	63	59	64	40	66	0	0	0	phosphatidylserine synthase 1-like	coding
adi_MSTRG.13880.1	2	3	3	5	7	9	0	0	0	uncharacterized protein LOC107342992	coding
adi_MSTRG.8319.1	0	2	0	0	0	0	6	5	3	LOW QUALITY PROTEIN: transcription factor IIIB 90 kDa subunit-like	coding
adi_MSTRG.2113.1	0	2	0	13	7	11	0	0	1	noncoding	noncoding
adi_MSTRG.21079.1	4	5	0	0	5	2	0	0	0	uncharacterized protein LOC107349046	coding
adi_MSTRG.6079.1	402	677	608	730	726	1021	289	292	360	F-actin-capping protein subunit beta-like	coding
adi_MSTRG.14274.1	14	34	39	0	0	0	0	0	0	uncharacterized protein LOC107343405	coding
adi_MSTRG.7635.1	0	4	2	0	3	6	0	0	0	protein CutA homolog	coding
adi_MSTRG.29718.1	0	1	2	1	2	6	11	16	15	noncoding	noncoding
adi_MSTRG.22574.2	7	3	6	7	0	26	3	0	0	regulating synaptic membrane exocytosis protein 1-like	coding
adi_MSTRG.694.1	47	52	60	8	19	20	9	12	15	Amyloid beta A4 precursor protein-binding family A member 2	coding
adi_MSTRG.9967.1	202	387	526	713	688	994	106	72	44	guanine nucleotide-binding protein G(I)/G(S)/G(T) subunit beta-1-like	coding
adi_MSTRG.27297.1	0	0	0	0	0	0	0	0	6	LOW QUALITY PROTEIN: dynein heavy chain 8, axonemal-like	coding
adi_MSTRG.31.1	19	38	22	14	8	20	1	2	3	noncoding	noncoding
adi_MSTRG.24135.3	4	1	4	13	3	6	0	1	0	BAG family molecular chaperone regulator 1-like isoform X3	coding
adi_MSTRG.14928.1	7	18	11	0	0	0	0	0	0	uncharacterized protein LOC107344129	coding
adi_MSTRG.3647.1	214	0	360	84	73	75	38	35	40	GATA zinc finger domain-containing protein 1-like	coding
adi_MSTRG.27792.1	5	15	9	5	7	6	0	1	1	noncoding	noncoding
adi_MSTRG.18823.3	0	4	0	0	0	0	0	0	0	lipoyltransferase 1, mitochondrial-like isoform X2	coding
adi_MSTRG.1795.1	0	0	0	4	0	3	0	0	0	noncoding	noncoding
adi_MSTRG.23693.2	17	18	30	30	21	36	12	20	19	enoyl-CoA hydratase, mitochondrial-like isoform X5	coding
adi_MSTRG.22122.1	3969	6960	7437	2959	3035	4009	138	129	141	uncharacterized protein LOC107352192	coding
adi_MSTRG.5389.2	0	41	0	36	116	12	0	0	0	acylpyruvase FAHD1, mitochondrial-like	coding
adi_MSTRG.26093.1	47	74	55	46	44	70	0	2	0	DNA topoisomerase 2-binding protein 1-like	coding
adi_MSTRG.16939.1	30	73	40	38	36	52	30	30	23	uncharacterized protein LOC107344771	coding
adi_MSTRG.17487.1	4	0	3	0	0	0	1	0	0	T-lymphoma invasion and metastasis CC-Ex domain	coding
adi_MSTRG.2828.1	59	109	98	46	30	45	14	18	17	mitochondrial genome maintenance protein MGM101-like	coding
adi_MSTRG.28068.1	8	12	10	3	4	6	9	11	12	uncharacterized protein LOC107327356	coding
adi_MSTRG.9269.1	8	5	9	20	25	35	3	4	4	putative ATP-dependent DNA helicase Q1	coding
adi_MSTRG.15858.2	33	43	67	19	41	60	0	9	6	uncharacterized protein DDB_G0271670-like	coding
adi_MSTRG.18807.4	11	0	138	110	138	0	0	0	0	LOW QUALITY PROTEIN: RNA cytidine acetyltransferase-like	coding
adi_MSTRG.21735.1	0	6	4	0	0	0	0	0	0	rho GTPase-activating protein 28-like	coding
adi_MSTRG.25302.7	0	9	3	9	0	0	0	0	0	uncharacterized protein LOC107355800 isoform X9	coding
adi_MSTRG.23262.1	88	150	332	231	351	338	0	129	92	poly(U)-binding-splicing factor PUF60-like	coding
adi_MSTRG.3248.2	88	124	81	38	58	52	0	0	0	uncharacterized protein NCBP2-AS2 homolog	coding
adi_MSTRG.1603.1	2	3	0	5	9	17	9	5	7	noncoding	noncoding
adi_MSTRG.14812.1	21	51	36	63	79	69	14	21	19	splicing factor 3A subunit 1-like	coding
adi_MSTRG.15797.1	5	0	0	0	0	0	0	0	0	noncoding	noncoding
adi_MSTRG.24781.1	0	0	0	4	6	4	0	0	0	uncharacterized protein LOC107348010	coding
adi_MSTRG.4278.1	10	15	18	65	48	51	37	38	30	uncharacterized protein LOC107350131	coding
adi_MSTRG.22004.1	19	25	0	5	21	3	0	0	0	Lysine-specific demethylase 8	coding
adi_MSTRG.9466.1	7	25	11	7	11	15	0	4	0	fibroblast growth factor receptor 4-like	coding
adi_MSTRG.4865.1	33	45	55	449	376	529	50	58	52	mucin-like protein	coding
adi_MSTRG.20219.3	11	0	17	11	13	13	3	0	0	nuclear-interacting partner of ALK-like	coding
adi_MSTRG.19127.1	28	66	102	92	83	109	37	41	26	mitogen-activated protein kinase 14A-like	coding
adi_MSTRG.1303.1	0	9	5	6	4	0	0	0	0	uncharacterized protein LOC107327551	coding
adi_MSTRG.5475.1	91	149	172	33	40	57	39	48	38	rho GTPase-activating protein 39-like isoform X1	coding
adi_MSTRG.305.1	65	102	122	46	45	60	5	7	5	rho GTPase-activating protein 44-like	coding
adi_MSTRG.28884.1	2	12	13	13	2	5	9	13	5	LOW QUALITY PROTEIN: dynein heavy chain 8, axonemal-like	coding
adi_MSTRG.29920.1	20	20	16	21	56	55	7	19	11	adi_adi_MSTRG.29920.1	coding
adi_MSTRG.29091.2	0	0	0	35	27	0	0	0	0	nucleolar complex protein 3 homolog	coding
adi_MSTRG.25185.1	0	0	0	4	8	0	0	0	0	uncharacterized protein LOC107355599 isoform X3	coding
adi_MSTRG.9199.7	13	65	103	6	9	17	0	0	0	calumenin-B-like isoform X2	coding
adi_MSTRG.2970.2	13	8	15	799	3	522	22	16	15	uncharacterized protein LOC107328997 isoform X1	coding
adi_MSTRG.10648.1	52	69	44	42	66	58	0	0	44	Vesicle transport protein GOT1B	coding
adi_MSTRG.18244.1	2	0	6	556	453	704	44	45	40	homeobox protein six1b-like	coding
adi_MSTRG.7293.1	112	173	215	195	153	238	35	31	42	uncharacterized protein LOC107335365	coding
adi_MSTRG.14523.1	39	75	88	15	11	22	2	5	5	TNF receptor-associated factor 3-like	coding
adi_MSTRG.4088.1	13	9	31	56	62	100	3	3	8	transmembrane and coiled-coil domain-containing protein 3-like	coding
adi_MSTRG.20919.1	0	2	1	11	8	14	8	11	12	noncoding	noncoding
adi_MSTRG.24307.1	2	2	1	43	36	50	1	2	2	NACHT, LRR and PYD domains-containing protein 14-like isoform X1	coding
adi_MSTRG.6771.1	0	0	6	0	0	0	7	3	8	dynein regulatory complex subunit 7-like	coding
adi_MSTRG.26968.1	23	21	34	11	17	12	7	8	10	sushi, von Willebrand factor type A, EGF and pentraxin domain-containing protein 1-like isoform X1 [Orbicella faveolata]	coding
adi_MSTRG.18535.1	0	0	0	0	0	0	0	4	0	LOW QUALITY PROTEIN: CCR4-NOT transcription complex subunit 1-like	coding
adi_MSTRG.16882.1	21	25	33	24	29	0	45	39	37	dual 3',5'-cyclic-AMP and -GMP phosphodiesterase 11-like	coding
adi_MSTRG.23749.1	2	2	2	18	16	22	5	6	6	noncoding	noncoding
adi_MSTRG.4350.1	8	9	6	13	9	3	3	4	8	arf-GAP with coiled-coil, ANK repeat and PH domain-containing protein 2-like	coding
adi_MSTRG.6212.1	9	19	15	0	0	0	0	1	0	TNF receptor-associated factor 5-like	coding
adi_MSTRG.25106.1	4	16	9	0	14	0	8	7	10	phosphatidylinositol phosphatase PTPRQ-like isoform X3	coding
adi_MSTRG.12625.1	3	4	4	5	0	0	0	0	14	probable palmitoyltransferase ZDHHC16	coding
adi_MSTRG.30033.1	7	13	18	7	8	18	8	8	7	coiled-coil and C2 domain-containing protein 1-like	coding
adi_MSTRG.8700.1	0	0	0	5	0	0	0	0	0	noncoding	noncoding
adi_MSTRG.25074.1	1	3	0	0	1	0	64	59	45	multidrug resistance-associated protein 4-like	coding
adi_MSTRG.13900.1	64	104	114	145	190	181	2	1	3	uncharacterized protein LOC107352201	coding
adi_MSTRG.16117.1	0	0	0	9	7	22	3	1	0	TNF receptor-associated factor 4-like	coding
adi_MSTRG.16644.1	0	0	4	0	0	0	0	0	0	LOW QUALITY PROTEIN: patatin-like phospholipase domain-containing protein 7	coding
adi_MSTRG.15539.1	7	6	0	0	0	0	0	0	0	inositol 1,4,5-trisphosphate receptor type 1-like	coding
adi_MSTRG.8193.1	121	190	197	271	260	369	58	61	63	uncharacterized protein LOC107336450	coding
adi_MSTRG.2292.1	6	8	17	9	15	32	6	12	0	sorting nexin-15-like	coding
adi_MSTRG.25008.1	1	2	4	4	6	7	3	2	5	zinc finger protein 862-like	coding
adi_MSTRG.4391.2	0	1	0	3	118	521	0	1	0	E3 ubiquitin-protein ligase HECTD1-like	coding
adi_MSTRG.1659.2	225	14	257	9	31	378	99	124	72	tyrosine-protein kinase BAZ1B-like	coding
adi_MSTRG.709.1	236	400	277	776	1000	1232	205	308	257	valine--tRNA ligase-like	coding
adi_MSTRG.21051.1	0	7	12	0	0	3	0	0	0	neurofascin-like	coding
adi_MSTRG.19259.1	15	56	48	35	72	99	32	28	25	E3 ubiquitin-protein ligase KCMF1-like	coding
adi_MSTRG.3496.3	82	2	11	38	25	5	0	0	0	tubulin polyglutamylase TTLL6-like	coding
adi_MSTRG.20023.1	52	103	40	41	42	46	7	0	6	uncharacterized protein LOC107349923	coding
adi_MSTRG.17467.3	3	6	3	2	7	0	2	0	0	actin, alpha skeletal muscle-like	coding
adi_MSTRG.3868.1	362	574	411	283	332	534	64	56	98	Sjoegren syndrome nuclear autoantigen 1 homolog	coding
adi_MSTRG.29005.1	9	8	6	31	33	43	1	1	0	Putative nuclease HARBI1	coding
adi_MSTRG.5097.1	22	32	36	283	284	392	43	35	66	Proteasome subunit beta type-1	coding
adi_MSTRG.14688.1	61	128	138	96	109	118	13	8	14	uncharacterized protein LOC107343867	coding
adi_MSTRG.17474.2	31	54	43	33	22	33	14	18	19	kelch-like protein 7	coding
adi_MSTRG.25209.2	213	302	211	67	51	76	0	0	0	uncharacterized protein LOC107355709	coding
adi_MSTRG.5524.1	68	61	83	73	41	100	23	15	13	serine/threonine-protein phosphatase 5-like	coding
adi_MSTRG.2977.1	66	49	42	12	25	25	0	2	0	proto-oncogene tyrosine-protein kinase receptor Ret-like	coding
adi_MSTRG.22455.1	0	4	3	0	3	0	0	0	0	CLIP-associating protein 1-like	coding
adi_MSTRG.25584.1	1	2	1	13	9	15	1	1	1	noncoding	noncoding
adi_MSTRG.5484.1	22	28	43	13	4	8	4	3	4	alpha-1B adrenergic receptor-like	coding
adi_MSTRG.28374.1	294	503	457	218	246	360	21	28	27	testis-specific gene 10 protein-like	coding
adi_MSTRG.13750.1	102	170	160	7	23	18	10	4	11	uncharacterized protein LOC107342865	coding
adi_MSTRG.26239.1	50	102	134	45	53	64	6	0	0	uncharacterized protein LOC107356915	coding
adi_MSTRG.13627.1	0	2	1	0	0	0	0	0	0	noncoding	noncoding
adi_MSTRG.17048.1	24	47	95	39	25	48	10	12	6	condensin complex subunit 1-like	coding
adi_MSTRG.23275.1	9	12	29	24	34	54	5	4	3	uncharacterized protein LOC107353568	coding
adi_MSTRG.18503.1	0	4	0	0	0	0	0	0	0	toll-like receptor 4 isoform X2	coding
adi_MSTRG.30670.1	0	0	14	0	7	0	0	0	0	pseudouridine kinase-like	coding
adi_MSTRG.18919.2	0	350	314	254	231	337	16	16	10	noncoding	noncoding
adi_MSTRG.18417.1	17	20	24	195	196	319	9	13	12	decaprenyl-diphosphate synthase subunit 2-like	coding
adi_MSTRG.4359.2	4	0	1	9	103	162	0	2	0	fos-related antigen 2-like isoform X2	coding
adi_MSTRG.14301.1	61	94	68	109	112	113	18	28	17	uncharacterized protein LOC107343450	coding
adi_MSTRG.5815.1	197	383	232	537	589	813	46	48	51	girdin-like	coding
adi_MSTRG.26103.1	0	12	12	0	0	6	2	0	2	uncharacterized protein LOC107356727	coding
adi_MSTRG.14909.1	0	0	5	16	10	13	7	7	5	Putative dde superfamily endonuclease	coding
adi_MSTRG.8477.1	129	279	338	275	279	413	16	10	12	aspartyl/asparaginyl beta-hydroxylase-like	coding
adi_MSTRG.29600.1	27	39	48	375	412	650	35	27	44	ragulator complex protein LAMTOR3-A-like	coding
adi_MSTRG.11665.1	0	6	0	0	7	8	0	0	0	uncharacterized protein LOC110063427 [Orbicella faveolata]<>uncharacterized protein LOC110063427 [Orbicella faveolata]	coding
adi_MSTRG.7452.1	10	66	151	22	38	0	5	6	5	mitogen-activated protein kinase kinase kinase 7-like	coding
adi_MSTRG.25382.1	26	28	30	101	112	129	7	11	5	phosphoserine phosphatase, chloroplastic-like	coding
adi_MSTRG.24806.1	28	46	52	16	29	26	4	2	2	E3 ubiquitin-protein ligase TRIM71-like	coding
adi_MSTRG.18422.1	476	1179	1064	794	867	1135	155	150	97	Krueppel-like factor 6	coding
adi_MSTRG.20117.1	15	0	1	0	15	8	3	0	0	protein bicaudal C homolog 1-B-like	coding
adi_MSTRG.4091.1	2	13	2	20	10	20	0	0	0	uncharacterized protein LOC107331872	coding
adi_MSTRG.3305.2	60	55	88	12	59	73	11	0	10	microspherule protein 1-like	coding
adi_MSTRG.9277.1	3	14	11	7	16	6	2	4	0	atlastin-1-like	coding
adi_MSTRG.13558.3	17	24	11	12	27	100	0	0	4	protein BTR1-like isoform X2	coding
adi_MSTRG.30061.1	454	528	394	327	274	437	61	65	36	protein polybromo-1-like	coding
adi_MSTRG.24538.1	65	112	89	30	41	56	12	14	22	Unplaced genomic scaffold K443scaffold_118, whole genome shotgun sequence	coding
adi_MSTRG.5526.1	58	559	249	341	449	484	67	87	59	serine-rich adhesin for platelets-like isoform X1	coding
adi_MSTRG.22478.1	25	44	24	14	22	26	0	0	5	myosin-IIIa-like	coding
adi_MSTRG.3077.1	0	0	0	0	0	0	0	0	0	LOW QUALITY PROTEIN: sortilin-related receptor-like	coding
adi_MSTRG.20032.1	0	15	13	16	22	12	0	0	0	noncoding	noncoding
adi_MSTRG.30703.1	18	32	25	21	18	18	7	7	8	probable inactive tRNA-specific adenosine deaminase-like protein 3	coding
adi_MSTRG.22218.1	5	10	4	21	7	18	1	1	1	uncharacterized protein LOC107352253	coding
adi_MSTRG.2751.1	0	0	0	0	0	0	0	3	0	uncharacterized protein LOC107358736	coding
adi_MSTRG.18372.1	0	0	0	26	19	26	2	0	0	uncharacterized protein LOC107348068 isoform X1	coding
adi_MSTRG.24445.1	95	146	95	31	38	49	4	5	7	noncoding	noncoding
adi_MSTRG.13473.1	1	5	4	132	134	185	24	47	27	PC3-like endoprotease variant B	coding
adi_MSTRG.23300.3	0	1	0	0	7	0	0	0	0	cation channel sperm-associated protein subunit delta-like	coding
adi_MSTRG.12945.1	0	3	0	0	0	0	0	0	0	uncharacterized protein LOC107339572	coding
adi_MSTRG.4101.1	0	11	15	34	29	30	0	7	2	splicing factor, arginine/serine-rich 15-like	coding
adi_MSTRG.12105.1	8	13	7	8	2	7	0	0	1	noncoding	noncoding
adi_MSTRG.22936.2	0	0	2	3	0	0	0	2	0	noncoding	noncoding
adi_MSTRG.24048.1	0	0	5	3	0	6	0	0	0	noncoding	noncoding
adi_MSTRG.13479.1	5	8	6	4	5	6	0	0	0	noncoding	noncoding
adi_MSTRG.23456.1	110	276	166	765	1122	1381	425	482	598	60S ribosomal protein L39-1	coding
adi_MSTRG.30902.1	5	16	10	8	10	11	0	0	0	integrin subunit betaCn1 [Acropora millepora]	coding
adi_MSTRG.29097.1	3	5	9	6	22	10	1	1	1	uncharacterized protein LOC107343048	coding
adi_MSTRG.17783.3	2	3	4	0	17	20	0	0	2	noncoding	noncoding
adi_MSTRG.19274.2	1223	2483	2666	2947	2736	3715	60	57	34	band 4.1-like protein 1	coding
adi_MSTRG.20084.1	0	5	2	5	3	3	2	5	1	uncharacterized protein LOC107349972	coding
adi_MSTRG.10129.1	0	0	0	0	0	0	6	3	7	uncharacterized protein LOC107338693	coding
adi_MSTRG.21017.1	1	0	1	4	1	4	5	6	7	ATP-dependent DNA helicase	coding
adi_MSTRG.26733.1	0	0	0	22	14	27	0	0	0	noncoding	noncoding
adi_MSTRG.9813.1	0	5	13	0	0	4	6	0	0	kinesin-like protein Klp10A	coding
adi_MSTRG.3345.2	52	103	85	36	54	77	6	0	5	GFP-like fluorescent chromoprotein amFP486	coding
adi_MSTRG.1584.4	16	23	13	46	61	0	14	0	0	noncoding	noncoding
adi_MSTRG.16975.1	103	102	98	146	142	189	32	29	29	LOW QUALITY PROTEIN: COP9 signalosome complex subunit 5-like	coding
adi_MSTRG.28073.1	0	3	0	0	0	0	0	0	0	coiled-coil domain-containing protein 78-like	coding
adi_MSTRG.29194.1	0	0	2	36	27	56	2	3	3	uncharacterized protein LOC107328673	coding
adi_MSTRG.23179.1	0	0	0	6	0	8	0	0	0	LOW QUALITY PROTEIN: cytoplasmic dynein 1 heavy chain 1-like	coding
adi_MSTRG.5755.1	1528	2800	2170	3480	3944	5380	842	862	971	tropomyosin-like	coding
adi_MSTRG.23171.1	85	128	150	240	214	341	20	25	30	myb-binding protein 1A-like protein	coding
adi_MSTRG.16599.1	5	15	7	64	67	58	1	6	2	Colipase-like	coding
adi_MSTRG.23932.1	7	7	5	10	8	17	11	7	8	nardilysin-like	coding
adi_MSTRG.4042.2	0	0	0	10	0	11	0	0	0	deoxyribonuclease-1-like	coding
adi_MSTRG.8578.1	15	29	51	32	39	38	5	0	6	uncharacterized protein LOC107336917 isoform X1	coding
adi_MSTRG.25116.1	7	9	23	114	111	146	1	3	1	Gustatory receptor 125	coding
adi_MSTRG.2168.1	1	0	0	0	0	2	0	6	4	dynein heavy chain 5, axonemal-like	coding
adi_MSTRG.7300.1	22	41	51	9	9	7	0	2	1	SWI/SNF-related matrix-associated actin-dependent regulator of chromatin subfamily A-like protein 1	coding
adi_MSTRG.26700.1	0	0	0	8	6	9	6	10	16	uncharacterized protein LOC107357479	coding
adi_MSTRG.1626.1	0	5	4	13	11	9	4	5	4	uncharacterized protein LOC107344810 isoform X1	coding
adi_MSTRG.24678.1	57	88	67	200	223	288	89	100	159	ATP synthase subunit e, mitochondrial-like	coding
adi_MSTRG.8892.1	5	9	0	0	0	0	0	0	0	E3 ubiquitin-protein ligase RNF213-like	coding
adi_MSTRG.14221.1	0	0	0	0	0	0	24	40	20	leucine-rich repeat extensin-like protein 3	coding
adi_MSTRG.10252.1	93	64	168	16	9	16	4	5	4	RING finger and CHY zinc finger domain-containing protein	coding
adi_MSTRG.24588.3	7	10	0	43	36	34	0	0	2	probable palmitoyltransferase ZDHHC4	coding
adi_MSTRG.19184.1	0	9	20	0	0	6	0	0	0	glutathione synthetase-like isoform X1	coding
adi_MSTRG.27130.1	9	16	29	5	8	0	4	6	0	solute carrier family 12 member 2-like	coding
adi_MSTRG.30170.1	14	14	29	19	16	20	0	8	3	phosphatidylinositol phosphatase PTPRQ-like	coding
adi_MSTRG.20400.1	109	119	121	566	482	744	0	0	0	histone-lysine N-methyltransferase 2E-like	coding
adi_MSTRG.13560.2	25	34	64	15	17	32	3	3	2	importin subunit beta-1-like isoform X1	coding
adi_MSTRG.3273.1	9	23	35	0	6	0	13	13	9	rab3 GTPase-activating protein catalytic subunit-like	coding
adi_MSTRG.25007.1	143	0	0	888	897	1271	427	502	569	60S ribosomal protein L21	coding
adi_MSTRG.20750.1	11	11	14	14	12	23	0	0	3	rhamnosyl O-methyltransferase-like isoform X2	coding
adi_MSTRG.23534.1	0	211	213	0	81	0	0	0	0	UPF0687 protein C20orf27 homolog	coding
adi_MSTRG.9024.1	8	20	48	22	24	17	3	4	8	ATP-dependent (S)-NAD(P)H-hydrate dehydratase-like	coding
adi_MSTRG.10275.1	420	686	616	326	277	431	26	22	32	deoxyguanosine kinase-like isoform X1	coding
adi_MSTRG.7634.2	0	0	5	2	0	8	0	0	0	protein CutA homolog	coding
adi_MSTRG.20652.1	357	655	886	844	739	1033	124	98	111	uncharacterized protein LOC107350536	coding
adi_MSTRG.1435.1	151	213	208	50	48	70	4	4	3	ankyrin repeat and LEM domain-containing protein 1-like	coding
adi_MSTRG.11990.2	51	119	73	362	391	509	38	41	48	protein BolA homolog	coding
adi_MSTRG.5953.2	43	0	0	2	0	0	0	0	0	uncharacterized protein LOC107353759	coding
adi_MSTRG.3457.1	0	2	1	2	3	2	22	27	25	noncoding	noncoding
adi_MSTRG.30132.1	13	22	9	12	20	34	16	26	8	protein purity of essence-like	coding
adi_MSTRG.2566.1	6	18	6	2	4	11	0	0	0	noncoding	noncoding
adi_MSTRG.14167.1	4	16	9	3	4	5	1	1	1	noncoding	noncoding
adi_MSTRG.21257.3	336	506	343	386	519	580	0	0	0	transcription elongation factor SPT4-A-like	coding
adi_MSTRG.4475.2	0	0	12	0	17	51	0	0	0	cationic amino acid transporter 2-like	coding
adi_MSTRG.30897.1	8	5	0	2	6	7	4	8	5	probable C-mannosyltransferase DPY19L3	coding
adi_MSTRG.3098.1	29	23	20	5	0	10	0	0	0	DNA repair protein XRCC1-like	coding
adi_MSTRG.30035.1	0	11	0	0	0	0	0	0	0	coiled-coil and C2 domain-containing protein 1-like	coding
adi_MSTRG.870.1	14	11	0	19	9	6	0	7	1	protein archease-like	coding
adi_MSTRG.8816.1	27	61	48	44	36	61	23	19	15	calcium and integrin-binding protein 1-like	coding
adi_MSTRG.7481.1	0	6	0	30	18	29	0	0	0	Jumonji-C domain-containing protein Jumonji5	coding
adi_MSTRG.1431.1	44	100	66	148	162	208	20	25	19	uncharacterized protein LOC107343053	coding
adi_MSTRG.1105.1	0	1	4	0	2	0	1	0	0	fibronectin type-III domain-containing protein 3A-like	coding
adi_MSTRG.28491.1	4	4	5	6	1	3	9	9	12	noncoding	noncoding
adi_MSTRG.6989.1	112	200	188	40	42	71	6	9	6	uncharacterized protein LOC107335084	coding
adi_MSTRG.9889.1	21	21	59	17	9	17	0	0	7	coiled-coil domain-containing protein 81-like	coding
adi_MSTRG.18964.1	374	477	380	105	119	176	18	27	25	AN1-type zinc finger protein 2A-like	coding
adi_MSTRG.20609.1	4	9	20	28	20	35	8	10	15	uncharacterized protein LOC107350543	coding
adi_MSTRG.9267.1	27	122	116	84	89	132	13	11	12	uncharacterized protein LOC107337716	coding
adi_MSTRG.26199.3	1	19	18	0	0	0	0	0	0	kelch-like protein 40	coding
adi_MSTRG.12711.1	0	20	7	5	0	0	0	8	0	centrosomal protein of 290 kDa-like	coding
adi_MSTRG.30191.1	220	453	645	76	56	85	8	13	8	uncharacterized protein LOC107330110	coding
adi_MSTRG.29746.1	55	66	73	10	15	13	9	14	7	apoptosis-resistant E3 ubiquitin protein ligase 1-like	coding
adi_MSTRG.1698.1	30	15	21	42	40	61	9	14	13	protein XRP2-like	coding
adi_MSTRG.23864.1	229	444	299	1272	2378	2898	773	765	559	prohibitin-2-like	coding
adi_MSTRG.21450.1	0	0	0	0	0	4	0	0	0	uncharacterized protein LOC107351491 isoform X1	coding
adi_MSTRG.16439.1	0	0	0	6	13	10	1	0	0	noncoding	noncoding
adi_MSTRG.4052.1	4	3	5	3	0	0	111	128	111	zinc finger protein OZF-like isoform X1	coding
adi_MSTRG.29349.1	0	0	0	0	71	0	0	0	0	uncharacterized protein LOC107357542	coding
adi_MSTRG.8863.1	110	254	261	99	88	113	15	22	25	E3 ubiquitin-protein ligase CHFR-like	coding
adi_MSTRG.15397.1	645	992	1223	227	214	292	62	53	45	brain-specific angiogenesis inhibitor 1-associated protein 2-like	coding
adi_MSTRG.9914.3	300	82	8	709	17	14	0	0	0	serine/arginine repetitive matrix protein 2-like [Orbicella faveolata]	coding
adi_MSTRG.28124.1	105	209	74	130	160	227	0	0	0	noncoding	noncoding
adi_MSTRG.1292.1	0	0	0	0	0	0	0	0	0	cadherin EGF LAG seven-pass G-type receptor 1-like	coding
adi_MSTRG.23105.1	0	0	6	0	3	0	0	0	0	uncharacterized protein LOC107343545 isoform X1	coding
adi_MSTRG.19514.1	0	0	2	27	9	29	10	11	8	uncharacterized protein LOC107333045	coding
adi_MSTRG.3873.1	0	0	6	0	0	0	0	1	0	cadherin-23-like	coding
adi_MSTRG.10030.1	0	0	0	0	0	0	2	0	7	protein disulfide-isomerase-like	coding
adi_MSTRG.29372.1	177	267	192	216	257	316	0	0	64	V-type proton ATPase subunit F	coding
adi_MSTRG.27443.1	4	0	0	7	2	28	5	9	8	uncharacterized protein LOC107350723	coding
adi_MSTRG.10969.1	0	304	354	389	189	0	51	58	38	TBC1 domain family member 22B-like	coding
adi_MSTRG.5288.1	0	0	0	232	248	350	0	18	0	uncharacterized protein LOC107333124	coding
adi_MSTRG.21402.1	30	59	45	13	13	19	9	0	8	transcription initiation protein SPT3 homolog	coding
adi_MSTRG.16999.1	342	607	522	78	93	116	98	134	98	cyclic AMP-responsive element-binding protein 5-like	coding
adi_MSTRG.28191.1	6	15	13	3	2	4	0	0	1	noncoding	noncoding
adi_MSTRG.20908.1	0	5	6	5	7	11	0	0	0	beta-hexosaminidase-like	coding
adi_MSTRG.13566.1	4	2	6	1	3	5	0	0	0	uncharacterized protein LOC107343048	coding
adi_MSTRG.25536.1	18	25	53	26	20	34	19	17	14	protein VPRBP-like isoform X3	coding
adi_MSTRG.18324.1	258	484	463	222	183	306	90	92	66	intersectin-1-like	coding
adi_MSTRG.10798.1	0	8	6	7	6	10	0	1	0	protein transport protein Sec16A-like	coding
adi_MSTRG.3607.2	0	1	0	0	0	0	0	0	0	ATP-dependent RNA helicase DHX8-like	coding
adi_MSTRG.12345.1	103	177	170	155	170	240	189	180	162	DNA-(apurinic or apyrimidinic site) lyase-like	coding
adi_MSTRG.3436.1	75	79	63	24	21	28	28	31	26	serine/threonine-protein kinase 16-like	coding
adi_MSTRG.27109.1	7	14	14	7	0	22	6	9	0	Mdm2-binding protein [Stylophora pistillata]	coding
adi_MSTRG.15299.1	57	111	150	50	29	56	0	0	4	AP-3 complex subunit beta-1-like	coding
adi_MSTRG.6412.1	9	13	9	93	80	128	18	30	11	uncharacterized protein LOC107334483	coding
adi_MSTRG.23850.1	5	14	10	2	6	5	0	1	1	noncoding	noncoding
adi_MSTRG.22807.4	6	267	0	0	0	0	0	0	0	thymidine kinase 2, mitochondrial-like	coding
adi_MSTRG.144.1	103	255	175	81	105	128	18	36	32	BRCA1-associated protein-like	coding
adi_MSTRG.20494.1	0	0	0	7	6	8	0	0	0	uncharacterized protein LOC107350349	coding
adi_MSTRG.29475.1	68	141	173	102	114	186	30	34	33	calpain-5-like	coding
adi_MSTRG.3958.1	0	0	5	8	11	8	0	0	0	uncharacterized protein LOC107339283 isoform X1	coding
adi_MSTRG.16716.1	0	0	0	0	4	3	0	0	0	ETS homologous factor-like	coding
adi_MSTRG.26245.4	181	107	117	328	323	294	130	124	136	ADP-ribosylation factor 1 isoform X2	coding
adi_MSTRG.8801.2	75	135	102	104	116	152	14	10	9	putative zinc finger protein 66	coding
adi_MSTRG.10681.2	0	5	0	4	4	6	17	13	13	uncharacterized protein LOC107339308 isoform X8	coding
adi_MSTRG.3044.1	95	157	223	181	174	313	22	26	28	leucine-rich repeat and calponin homology domain-containing protein 1-like [Stylophora pistillata]	coding
adi_MSTRG.28759.1	0	0	0	70	44	56	35	43	47	UPF0573 protein C2orf70 homolog A-like	coding
adi_MSTRG.29405.5	113	118	170	102	35	76	8	8	7	noncoding	noncoding
adi_MSTRG.7925.1	0	4	2	0	0	0	0	0	0	FERM, RhoGEF and pleckstrin domain-containing protein 2-like	coding
adi_MSTRG.12570.2	17	0	0	0	0	30	0	0	0	secretory immunoglobulin A-binding protein EsiB-like isoform X2	coding
adi_MSTRG.12211.1	2	6	9	81	108	116	5	4	7	5-hydroxytryptamine receptor 1A-alpha-like	coding
adi_MSTRG.17986.3	72	0	136	33	15	0	13	13	8	phosphatidylglycerophosphatase and protein-tyrosine phosphatase 1-like isoform X1	coding
adi_MSTRG.12334.1	1	3	10	0	0	0	0	3	4	guanylate-binding protein 4-like	coding
adi_MSTRG.25601.4	0	0	0	32	0	0	0	0	0	PDZ and LIM domain protein 7-like isoform X2	coding
adi_MSTRG.11695.1	14	7	8	12	9	6	15	16	19	adseverin-like	coding
adi_MSTRG.5498.1	14	31	47	38	41	56	46	46	57	26S proteasome non-ATPase regulatory subunit 2-like	coding
adi_MSTRG.28898.1	53	69	41	30	34	27	19	17	16	deleted in lung and esophageal cancer protein 1-like	coding
adi_MSTRG.21704.1	0	6	5	4	10	13	6	11	7	uncharacterized protein LOC107351694	coding
adi_MSTRG.5347.2	28	55	1	129	109	153	9	0	11	sideroflexin-1-like isoform X1	coding
adi_MSTRG.7864.1	146	231	213	63	52	108	18	20	15	coiled-coil domain-containing protein 191-like	coding
adi_MSTRG.28337.1	417	507	326	265	257	366	10	15	13	transcription factor IIIA-like	coding
adi_MSTRG.12539.9	0	12	19	146	84	96	0	4	0	noncoding	noncoding
adi_MSTRG.13154.1	151	345	388	151	151	218	10	11	12	tryptophan 2,3-dioxygenase-like	coding
adi_MSTRG.4169.2	4	0	7	0	0	0	0	0	0	methionine aminopeptidase 1D, mitochondrial-like	coding
adi_MSTRG.13054.2	51	104	44	61	59	93	0	0	0	phospholipase B-like 1	coding
adi_MSTRG.23291.1	0	0	0	0	0	0	12	15	0	macoilin-like	coding
adi_MSTRG.6221.1	0	0	0	0	0	0	20	19	17	Predicted protein	coding
adi_MSTRG.13871.1	17	21	20	100	72	124	9	12	14	uncharacterized protein LOC107342942	coding
adi_MSTRG.18609.1	102	174	141	111	126	143	47	69	60	outer dynein arm protein 1-like	coding
adi_MSTRG.6384.1	0	28	40	12	12	15	0	0	0	Cohesin subunit SA-1	coding
adi_MSTRG.18709.1	89	102	144	264	209	355	33	37	32	dihydroorotate dehydrogenase (quinone), mitochondrial-like	coding
adi_MSTRG.19816.1	10	39	28	49	52	56	7	13	8	potassium channel subfamily K member 15-like isoform X1	coding
adi_MSTRG.597.1	118	160	160	70	76	104	33	32	42	vesicle-associated membrane protein 4-like	coding
adi_MSTRG.17023.1	14	33	20	34	26	26	8	8	12	putative ZDHHC-type palmitoyltransferase 8	coding
adi_MSTRG.12181.1	9	12	8	0	6	0	0	0	0	myosin-VIIa-like	coding
adi_MSTRG.12785.2	0	0	0	0	0	22	0	0	0	uncharacterized protein LOC107333097 isoform X1	coding
adi_MSTRG.30761.1	2	7	8	3	2	0	1	3	0	uncharacterized protein LOC107343319	coding
adi_MSTRG.17094.1	56	122	94	65	50	93	31	38	17	LOW QUALITY PROTEIN: actin-related protein 10-like	coding
adi_MSTRG.23238.1	8	36	41	24	19	29	42	52	40	uncharacterized protein LOC107353452	coding
adi_MSTRG.28651.1	21	11	47	0	0	0	0	0	0	ubiquitin carboxyl-terminal hydrolase CYLD-like isoform X2	coding
adi_MSTRG.23797.4	0	22	22	32	25	50	5	0	4	retinol dehydrogenase 3-like isoform X1	coding
adi_MSTRG.5128.2	71	170	314	218	164	266	0	0	0	uncharacterized protein LOC107332971	coding
adi_MSTRG.17880.1	11	8	2	0	0	0	0	0	0	collagen alpha-3(VI) chain-like	coding
adi_MSTRG.29730.1	16	16	13	4	12	19	7	5	9	transmembrane protein 220-like	coding
adi_MSTRG.9650.1	138	186	253	212	160	274	28	44	38	spastin-like	coding
adi_MSTRG.27518.1	0	0	4	0	5	8	1	0	0	NACHT, LRR and PYD domains-containing protein 12-like	coding
adi_MSTRG.21782.2	0	0	37	0	0	0	0	0	0	flavin-containing monooxygenase FMO GS-OX-like 2	coding
adi_MSTRG.1892.3	0	0	0	0	16	14	0	0	0	RNA polymerase-associated protein LEO1-like isoform X3	coding
adi_MSTRG.19008.1	0	0	0	0	0	0	4	0	5	LOW QUALITY PROTEIN: hydrocephalus-inducing protein homolog	coding
adi_MSTRG.12760.1	1	5	4	7	10	10	0	0	0	uncharacterized protein LOC107355386 isoform X1	coding
adi_MSTRG.3341.1	15	8	20	16	10	30	26	30	24	von Willebrand factor A domain-containing protein 3B-like	coding
adi_MSTRG.5712.1	97	133	119	67	74	95	63	87	78	choline transporter-like protein 2	coding
adi_MSTRG.16697.1	35	82	71	1817	1665	2306	142	85	146	uncharacterized protein LOC107346118	coding
adi_MSTRG.4400.2	164	330	221	394	486	538	80	63	84	glutamic acid-rich protein-like isoform X3	coding
adi_MSTRG.6201.1	74	171	157	106	98	171	16	21	21	CCR4-NOT transcription complex subunit 11-like	coding
adi_MSTRG.17162.1	0	0	0	8	9	8	0	0	0	noncoding	noncoding
adi_MSTRG.19613.1	26	36	24	49	48	61	0	2	1	hemicentin-1-like isoform X1	coding
adi_MSTRG.19048.2	0	0	0	0	0	0	3	0	0	pollen-specific leucine-rich repeat extensin-like protein 1	coding
adi_MSTRG.9033.1	0	0	0	5	5	4	0	3	5	uncharacterized protein LOC107337427	coding
adi_MSTRG.14250.1	5	5	8	18	26	53	11	11	13	noncoding	noncoding
adi_MSTRG.8293.1	132	206	129	103	115	129	65	76	58	protein lin-37 homolog	coding
adi_MSTRG.13702.1	0	0	0	9	8	10	35	23	24	transcription factor HES-4-like isoform X1	coding
adi_MSTRG.20561.1	22	105	94	0	36	210	10	0	6	Glutaredoxin	coding
adi_MSTRG.14794.1	36	54	53	172	162	195	62	52	57	mitochondrial import receptor subunit TOM70-like	coding
adi_MSTRG.27152.1	3	9	7	0	0	0	3	0	5	potassium channel subfamily K member 3-like	coding
adi_MSTRG.24002.1	70	58	38	30	70	111	0	21	1	transmembrane protein 263-like isoform X2	coding
adi_MSTRG.15662.1	6	7	9	0	0	0	2	0	0	uncharacterized protein LOC110042170 [Orbicella faveolata]	coding
adi_MSTRG.996.1	7	9	9	0	8	10	1	0	0	disks large homolog 1-like	coding
adi_MSTRG.30051.2	0	0	0	0	0	35	0	0	0	tRNA (guanine-N(7)-)-methyltransferase-like	coding
adi_MSTRG.10819.1	19	50	48	221	177	312	14	12	15	POU domain, class 3, transcription factor 3-like	coding
adi_MSTRG.14098.1	497	977	873	1068	997	1456	113	115	96	serine/threonine-protein kinase WNK3-like	coding
adi_MSTRG.19086.1	4	14	11	6	0	3	1	2	1	twist-related protein-like	coding
adi_MSTRG.22822.1	4	5	13	7	15	5	1	1	0	LOW QUALITY PROTEIN: nck-associated protein 1 homolog	coding
adi_MSTRG.21984.1	523	1128	1386	1292	1039	1558	228	243	149	neuronal migration protein doublecortin-like	coding
adi_MSTRG.19490.3	32	37	24	0	0	4	0	0	0	uncharacterized protein LOC107349288	coding
adi_MSTRG.5111.1	2	8	8	104	105	104	0	0	0	T-box transcription factor TBX20-like	coding
adi_MSTRG.29917.1	0	0	0	0	0	0	0	2	2	nascent polypeptide-associated complex subunit alpha, muscle-specific form-like	coding
adi_MSTRG.17930.5	3	0	0	0	1	10	0	0	0	SEC14 cytosolic factor-like isoform X3	coding
adi_MSTRG.5594.1	6	8	5	6	8	0	8	0	11	small G protein signaling modulator 3-like	coding
adi_MSTRG.5562.1	0	23	20	1	2	0	0	0	0	uncharacterized protein LOC110068410 [Orbicella faveolata]	coding
adi_MSTRG.8720.1	4	8	8	32	20	35	21	17	18	ras-GEF domain-containing family member 1B-like	coding
adi_MSTRG.8261.1	0	0	0	0	5	7	0	0	0	uncharacterized protein LOC107334240 isoform X2	coding
adi_MSTRG.27615.1	0	0	2	0	3	0	0	1	2	tRNA 2-thiocytidine biosynthesis protein TtcA-like	coding
adi_MSTRG.28682.1	0	333	72	168	207	146	0	27	0	vacuolar protein sorting-associated protein 28 homolog	coding
adi_MSTRG.22239.2	0	6	0	14	5	0	0	0	0	dolichyl pyrophosphate Man9GlcNAc2 alpha-1,3-glucosyltransferase-like isoform X1	coding
adi_MSTRG.5474.1	82	133	107	22	32	38	93	93	140	microtubule-associated proteins 1A/1B light chain 3A-like	coding
adi_MSTRG.8959.1	0	0	0	0	3	3	0	0	0	uncharacterized protein LOC107350016 isoform X3	coding
adi_MSTRG.19495.1	48	99	88	16	16	25	24	24	25	ubiquitin carboxyl-terminal hydrolase 47-like	coding
adi_MSTRG.29358.1	21	4	18	30	27	7	6	5	4	uncharacterized protein LOC107329042 isoform X1	coding
adi_MSTRG.6122.3	126	107	94	12	43	38	0	6	11	cyclin-dependent kinase inhibitor 3-like isoform X1	coding
adi_MSTRG.13371.1	1248	2090	1444	961	765	1193	101	114	75	uncharacterized protein LOC107342433	coding
adi_MSTRG.28097.1	0	0	0	26	16	26	0	0	0	noncoding	noncoding
adi_MSTRG.1680.1	21	40	26	121	94	171	95	124	98	uncharacterized protein LOC107345674	coding
adi_MSTRG.25132.1	41	46	51	12	24	20	3	0	2	UPF0565 protein C2orf69 homolog isoform X1	coding
adi_MSTRG.17179.1	3	10	17	0	0	9	18	15	11	LOW QUALITY PROTEIN: DNA replication licensing factor mcm2-like	coding
adi_MSTRG.16884.1	231	325	252	149	154	223	8	0	0	uncharacterized protein LOC107346313	coding
adi_MSTRG.4403.1	33	37	51	164	226	298	11	16	22	LOW QUALITY PROTEIN: histone-binding protein RBBP7-like	coding
adi_MSTRG.22391.1	8	17	25	10	5	7	13	22	8	uncharacterized protein LOC107352525	coding
adi_MSTRG.28260.1	16	27	29	0	0	8	5	0	0	O(6)-methylguanine-induced apoptosis 2-like	coding
adi_MSTRG.5021.1	2	9	8	5	12	13	0	1	1	uncharacterized protein LOC107352201	coding
adi_MSTRG.12301.1	9	15	16	9	0	12	9	10	9	myosin-VIIa-like	coding
adi_MSTRG.10289.2	0	0	0	57	26	19	5	0	0	DNA-directed RNA polymerase III subunit RPC5-like isoform X2	coding
adi_MSTRG.27558.1	30	60	52	26	20	27	0	0	0	Cilia- and flagella-associated protein 100	coding
adi_MSTRG.28717.1	0	0	0	0	0	0	5	4	4	uncharacterized protein LOC107328244	coding
adi_MSTRG.17653.1	7	0	3	0	5	4	0	0	0	uncharacterized protein LOC107347198 isoform X2	coding
adi_MSTRG.7828.1	15	19	19	18	24	25	43	43	35	lysosomal alpha-mannosidase-like	coding
adi_MSTRG.19884.2	0	3	0	33	0	5	72	86	69	zinc transporter ZIP6-like	coding
adi_MSTRG.22329.1	2	7	11	124	145	199	3	4	2	uncharacterized protein LOC107335428	coding
adi_MSTRG.13846.2	4	0	0	0	7	4	0	8	3	WD repeat-containing protein 93-like	coding
adi_MSTRG.4770.1	52	111	58	230	232	286	7	9	11	HTH Tnp Tc5 and BrkDBD domain containing protein	coding
adi_MSTRG.20775.1	0	0	5	5	10	9	0	0	0	DDE family endonuclease	coding
adi_MSTRG.732.1	499	1069	1104	362	298	471	57	61	52	pre-mRNA-splicing factor 38B-like isoform X2	coding
adi_MSTRG.13782.1	9	7	9	195	83	348	8	0	7	uncharacterized protein LOC107342895	coding
adi_MSTRG.29318.1	31	78	62	5	6	22	0	5	4	uncharacterized protein LOC107328988	coding
adi_MSTRG.27854.1	0	87	55	95	118	157	0	0	0	uncharacterized protein LOC107327052	coding
adi_MSTRG.29122.1	8	13	9	11	16	14	8	6	5	mitochondrial inner membrane protein OXA1-like	coding
adi_MSTRG.3807.1	72	125	125	36	24	62	9	8	10	uncharacterized protein LOC107331620	coding
adi_MSTRG.1141.1	0	5	2	7	4	9	0	0	0	uncharacterized protein LOC107340202	coding
adi_MSTRG.13926.1	3	5	0	0	0	0	0	0	0	uncharacterized protein LOC107352201	coding
adi_MSTRG.5803.1	0	0	2	72	65	89	0	0	0	uncharacterized protein LOC107343318	coding
adi_MSTRG.19448.2	134	153	171	95	92	157	14	19	16	uncharacterized protein LOC107349297	coding
adi_MSTRG.26943.1	0	0	0	0	0	0	0	0	3	noncoding	noncoding
adi_MSTRG.10767.1	23	57	21	21	18	31	11	7	9	uncharacterized protein LOC107340067	coding
adi_MSTRG.17205.1	16	4	16	42	40	48	0	0	0	threonine synthase-like 1	coding
adi_MSTRG.12695.1	77	169	120	51	55	84	18	25	19	LOW QUALITY PROTEIN: lysine-specific demethylase 3B-like	coding
adi_MSTRG.26927.1	6	22	21	17	25	22	0	0	0	noncoding	noncoding
adi_MSTRG.19474.3	1124	2078	1879	3388	3021	4450	62	96	90	cyclic AMP-responsive element-binding protein 3-like protein 2 isoform X2	coding
adi_MSTRG.13631.4	0	17	12	17	17	16	0	0	0	noncoding	noncoding
adi_MSTRG.26375.1	43	66	153	37	30	61	8	16	0	crossover junction endonuclease MUS81-like	coding
adi_MSTRG.27474.1	57	45	52	18	32	30	0	0	0	cytochrome P450 27C1-like	coding
adi_MSTRG.28502.1	0	0	0	73	75	60	26	0	64	potassium voltage-gated channel subfamily A member 7-like isoform X3	coding
adi_MSTRG.18358.1	12	26	12	8	8	14	0	2	1	mitogen-activated protein kinase kinase kinase 14-like isoform X1	coding
adi_MSTRG.4224.2	0	28	19	0	0	0	0	0	0	mitochondrial inner membrane protease subunit 1-like	coding
adi_MSTRG.17932.3	0	14	6	189	305	310	0	0	0	60S ribosomal protein L38	coding
adi_MSTRG.5064.1	2	1	3	18	14	18	4	4	4	uncharacterized protein LOC107343079	coding
adi_MSTRG.10253.2	119	138	117	80	102	167	0	0	11	peptidyl-tRNA hydrolase ICT1, mitochondrial-like	coding
adi_MSTRG.3893.1	1	2	1	2	2	1	19	17	17	uncharacterized protein LOC107350131	coding
adi_MSTRG.29427.1	0	0	0	0	0	2	0	0	4	WD repeat-containing protein 64-like	coding
adi_MSTRG.332.1	31	31	21	41	16	32	0	0	6	probable proline dehydrogenase 2	coding
adi_MSTRG.22102.1	0	0	0	31	29	57	0	1	0	LOW QUALITY PROTEIN: tachykinin-like peptides receptor 99D	coding
adi_MSTRG.5743.1	30	74	66	133	190	189	40	50	42	heat shock cognate 71 kDa protein-like	coding
adi_MSTRG.26620.7	34	5	0	9	5	0	0	0	0	E3 ubiquitin-protein ligase TTC3-like [Stylophora pistillata]<>E3 ubiquitin-protein ligase TTC3 [Stylophora pistillata]	coding
adi_MSTRG.4839.1	0	1	0	0	4	0	2	0	0	noncoding	noncoding
adi_MSTRG.17951.1	0	0	0	0	0	0	2	0	0	probable ubiquitin carboxyl-terminal hydrolase FAF-X	coding
adi_MSTRG.13276.1	43	0	0	0	0	0	0	0	0	noncoding	noncoding
adi_MSTRG.5978.1	0	0	0	0	2	0	0	0	0	adi_adi_MSTRG.5978.1	coding
adi_MSTRG.6240.1	256	282	410	111	113	121	87	82	74	probable tubulin polyglutamylase TTLL1	coding
adi_MSTRG.5045.1	98	241	282	132	95	118	0	0	0	apoptosis inhibitor 5-like	coding
adi_MSTRG.29035.1	7	19	13	11	9	13	11	12	12	noncoding	noncoding
adi_MSTRG.15996.1	49	94	111	28	52	98	10	11	10	uncharacterized protein LOC107345338	coding
adi_MSTRG.28096.1	0	17	52	39	60	79	29	39	24	aldehyde dehydrogenase family 9 member A1-A-like isoform X2	coding
adi_MSTRG.29099.1	27	49	45	30	25	35	8	14	9	transcription initiation factor TFIID subunit 5-like	coding
adi_MSTRG.9332.1	177	310	244	148	133	167	11	7	9	LOW QUALITY PROTEIN: endoplasmic reticulum-Golgi intermediate compartment protein 1-like	coding
adi_MSTRG.5315.1	0	0	0	1	0	0	0	3	4	uncharacterized protein LOC107336496 isoform X1	coding
adi_MSTRG.20604.1	75	117	118	37	50	76	11	10	13	uncharacterized protein C11orf65 homolog isoform X1	coding
adi_MSTRG.21781.2	6	2	3	30	32	305	1	130	0	protein phosphatase 1 regulatory subunit 12A-like	coding
adi_MSTRG.15618.1	85	24	172	88	69	126	30	36	21	uncharacterized protein LOC107344860	coding
adi_MSTRG.5259.1	41	28	42	11	23	18	16	10	20	uncharacterized protein LOC107333078	coding
adi_MSTRG.28773.1	3	0	0	0	0	0	0	0	0	leucine-rich repeat and IQ domain-containing protein 1-like	coding
adi_MSTRG.4867.1	0	10	15	10	5	0	18	20	14	daf-12-interacting protein 1-like	coding
adi_MSTRG.26062.2	18	36	13	75	109	124	17	15	12	uncharacterized protein LOC107344011	coding
adi_MSTRG.24398.1	10	24	8	0	2	0	0	0	0	uncharacterized protein LOC107354792	coding
adi_MSTRG.19135.1	0	0	0	0	6	0	0	0	0	noncoding	noncoding
adi_MSTRG.6980.1	6	24	28	16	9	27	3	4	3	serine/threonine-protein kinase Sgk1-B-like	coding
adi_MSTRG.25298.4	5	7	22	15	0	14	8	0	5	excitatory amino acid transporter 2-like	coding
adi_MSTRG.7765.1	2	0	0	0	8	11	3	2	4	noncoding	noncoding
adi_MSTRG.16985.1	5655	9139	8212	2889	2746	3827	18	127	113	G2/mitotic-specific cyclin-B3-like isoform X1	coding
adi_MSTRG.9789.2	0	0	7	0	9	0	0	0	0	translation initiation factor eIF-2B subunit beta-like [Orbicella faveolata]	coding
adi_MSTRG.6453.2	168	258	219	79	112	160	0	0	0	mediator of RNA polymerase II transcription subunit 31-like isoform X1	coding
adi_MSTRG.27668.1	0	0	0	7	10	15	0	5	0	uncharacterized protein LOC107358816 isoform X1	coding
adi_MSTRG.14227.2	141	212	157	55	118	116	0	0	0	protein king tubby-like isoform X1	coding
adi_MSTRG.51.1	0	0	0	6	2	14	0	0	0	coiled-coil domain-containing protein 86-like	coding
adi_MSTRG.13911.1	0	0	0	0	0	0	1	0	0	myosin-IIIb-like	coding
adi_MSTRG.10297.1	97	175	111	103	107	133	0	0	0	uncharacterized protein LOC107338863	coding
adi_MSTRG.21525.1	21	27	39	7	6	12	10	8	5	Predicted protein	coding
adi_MSTRG.8213.1	9	7	21	0	0	7	0	0	0	uncharacterized protein LOC107328989	coding
adi_MSTRG.30333.1	0	0	0	6	11	2	4	5	0	uncharacterized protein LOC107330006	coding
adi_MSTRG.15805.2	0	21	9	0	0	0	0	0	0	leucine-rich repeat-containing protein 56-like isoform X1 [Orbicella faveolata]	coding
adi_MSTRG.4916.1	7	7	5	37	32	58	81	58	66	noncoding	noncoding
adi_MSTRG.17769.1	13	36	20	19	41	46	1	1	1	uncharacterized protein LOC107352201	coding
adi_MSTRG.5526.2	151	0	0	0	136	24	0	0	0	serine-rich adhesin for platelets-like isoform X1	coding
adi_MSTRG.3488.1	3	0	4	0	4	0	4	3	3	uncharacterized protein LOC107331236 isoform X2	coding
adi_MSTRG.8100.1	11	28	13	5	4	6	0	0	4	LOW QUALITY PROTEIN: kinesin-like protein klp-3	coding
adi_MSTRG.18024.1	0	7	0	8	3	9	0	4	0	LOW QUALITY PROTEIN: dynein heavy chain 3, axonemal-like	coding
adi_MSTRG.18629.1	61	121	164	81	88	102	0	0	8	probable serine incorporator	coding
adi_MSTRG.26697.2	0	0	0	125	0	0	0	0	0	LOW QUALITY PROTEIN: AP-3 complex subunit mu-1-like	coding
adi_MSTRG.26833.1	12	35	13	14	13	30	5	9	8	noncoding	noncoding
adi_MSTRG.23535.1	34	74	93	30	39	43	7	6	12	uncharacterized protein LOC107353882	coding
adi_MSTRG.17820.1	224	412	387	1909	1786	2638	186	172	211	transmembrane emp24 domain-containing protein 3-like	coding
adi_MSTRG.16592.1	32	43	71	63	39	71	9	13	16	phenylalanine--tRNA ligase, mitochondrial-like	coding
adi_MSTRG.30633.1	0	10	0	0	0	0	0	0	0	Putative retrotransposon-like family member retr-1-like protein	coding
adi_MSTRG.2908.1	109	181	102	50	79	87	32	43	37	uncharacterized protein LOC107328003	coding
adi_MSTRG.21874.1	210	287	199	24	31	36	12	13	22	coiled-coil domain-containing protein 169-like	coding
adi_MSTRG.21993.1	1	1	1	1	2	0	6	4	3	transmembrane protein 163-like	coding
adi_MSTRG.14686.1	306	379	332	181	225	284	22	21	24	charged multivesicular body protein 4b-like	coding
adi_MSTRG.30864.1	0	17	8	7	0	0	0	0	3	protein phosphatase 1 regulatory subunit 21-like	coding
adi_MSTRG.9924.1	0	6	6	2	0	0	0	0	0	MCM domain-containing protein 2-like	coding
adi_MSTRG.1244.1	0	5	9	0	0	4	0	0	0	mitogen-activated protein kinase kinase kinase kinase 4-like	coding
adi_MSTRG.23244.1	0	2	5	12	5	11	0	0	0	uncharacterized protein LOC107348010	coding
adi_MSTRG.18801.1	5	15	11	7	5	11	1	1	1	noncoding	noncoding
adi_MSTRG.214.1	61	126	51	22	34	24	0	0	0	uncharacterized protein LOC107334943	coding
adi_MSTRG.2598.7	166	200	10	104	189	132	42	35	0	LOW QUALITY PROTEIN: structural maintenance of chromosomes protein 4-like	coding
adi_MSTRG.24757.3	13	37	25	494	456	631	5	5	3	estrogen sulfotransferase-like isoform X1	coding
adi_MSTRG.27343.1	0	0	0	1	1	1	9	8	6	uncharacterized protein LOC107358378 isoform X1	coding
adi_MSTRG.23518.4	0	40	0	0	0	0	0	0	0	RING finger protein 44-like	coding
adi_MSTRG.19634.1	532	863	445	552	591	757	59	64	66	serum response factor-binding protein 1-like	coding
adi_MSTRG.22608.1	0	3	6	31	29	55	8	5	7	uncharacterized protein LOC107352859	coding
adi_MSTRG.12428.1	9	6	8	8	13	11	0	0	0	thioredoxin domain-containing protein 11-like	coding
adi_MSTRG.20765.1	17	28	25	12	13	16	11	7	11	noncoding	noncoding
adi_MSTRG.23898.1	5	13	21	10	16	12	68	66	68	uncharacterized protein LOC107345498 isoform X1	coding
adi_MSTRG.8994.2	0	10	16	0	0	0	0	0	0	uncharacterized protein LOC107337394	coding
adi_MSTRG.21035.1	8	9	6	0	2	4	2	0	0	astacin-like metalloendopeptidase	coding
adi_MSTRG.16261.1	0	2	7	0	0	0	0	0	0	acid-sensing ion channel 5-like	coding
adi_MSTRG.10234.2	0	0	0	3	7	0	0	0	0	noncoding	noncoding
adi_MSTRG.25138.2	18	66	4	20	21	0	7	9	0	carbonyl reductase [NADPH] 1-like isoform X2	coding
adi_MSTRG.3137.1	2	5	7	4	4	8	0	2	1	noncoding	noncoding
adi_MSTRG.2339.1	2	8	33	2	0	2	0	0	0	uncharacterized protein LOC107353140 isoform X2	coding
adi_MSTRG.131.2	40	32	0	12	25	16	7	0	9	serine/threonine-protein kinase 36-like isoform X1	coding
adi_MSTRG.11427.1	0	4	8	0	0	0	0	0	0	elongator complex protein 1-like	coding
adi_MSTRG.26162.2	0	362	206	54	0	0	0	0	0	rab-like protein 6 isoform X2	coding
adi_MSTRG.18137.2	286	697	671	1007	778	877	291	314	361	flotillin-2a-like	coding
adi_MSTRG.20670.1	3	12	12	20	12	16	4	5	7	uncharacterized protein LOC107350574 isoform X1	coding
adi_MSTRG.25705.2	57	193	201	0	0	24	0	0	0	ubinuclein-2-like	coding
adi_MSTRG.4679.1	64	103	245	70	43	87	7	5	0	RAS guanyl-releasing protein 1-like	coding
adi_MSTRG.17468.1	4	15	10	14	9	9	0	0	1	uncharacterized protein LOC107346910	coding
adi_MSTRG.5277.1	0	0	0	15	15	25	5	10	5	noncoding	noncoding
adi_MSTRG.6414.2	50	140	161	77	51	78	17	25	14	origin recognition complex subunit 5-like	coding
adi_MSTRG.11206.4	0	68	14	90	143	158	3	0	8	RING finger protein 219-like	coding
adi_MSTRG.9136.1	10	6	15	5	6	3	13	8	10	palmitoyltransferase ZDHHC22-like	coding
adi_MSTRG.15091.1	0	4	9	0	0	0	0	0	0	transient receptor potential cation channel subfamily A member 1 homolog	coding
adi_MSTRG.15322.1	0	0	3	36	21	2	0	0	26	protein Mis18-alpha-like	coding
adi_MSTRG.18121.1	141	233	256	89	68	107	19	14	14	NIF3-like protein 1	coding
adi_MSTRG.27235.1	15	26	26	7	14	10	2	1	1	noncoding	noncoding
adi_MSTRG.22892.1	25	42	37	15	14	19	8	6	7	cytochrome P450 3A11-like	coding
adi_MSTRG.17137.1	40	73	81	44	30	47	18	13	7	ATP-binding cassette sub-family G member 4-like	coding
adi_MSTRG.18855.1	27	52	38	61	45	75	14	12	12	noncoding	noncoding
adi_MSTRG.27492.1	42	98	84	25	31	51	17	15	12	structural maintenance of chromosomes flexible hinge domain-containing protein 1-like	coding
adi_MSTRG.22353.1	0	24	16	9	10	15	0	0	0	putative glycerol kinase 5	coding
adi_MSTRG.28101.1	0	2	5	2	0	4	0	0	0	lanC-like protein 3 isoform X1	coding
adi_MSTRG.6594.4	95	11	33	15	61	45	0	0	0	solute carrier family 35 member C2-like isoform X2	coding
adi_MSTRG.10806.5	0	0	19	0	63	18	24	17	0	cyclin-dependent kinase 9-like isoform X1	coding
adi_MSTRG.3343.2	12	37	25	15	9	8	0	0	0	LOW QUALITY PROTEIN: importin-9-like	coding
adi_MSTRG.4389.1	0	3	0	0	0	0	0	0	0	vacuolar protein sorting-associated protein 13C-like	coding
adi_MSTRG.20670.5	2	2	0	28	0	6	4	3	3	noncoding	noncoding
adi_MSTRG.27688.1	0	2	0	0	0	0	6	16	14	alpha-dioxygenase 2-like	coding
adi_MSTRG.18325.1	9	4	0	27	24	25	0	3	0	uncharacterized protein LOC107348017	coding
adi_MSTRG.29174.1	14	24	12	75	85	121	5	8	9	noncoding	noncoding
adi_MSTRG.15406.1	0	0	0	5	11	8	0	0	0	uncharacterized protein LOC107344594 isoform X2	coding
adi_MSTRG.22414.1	163	203	225	85	84	110	24	23	30	gamma-butyrobetaine dioxygenase-like isoform X4	coding
adi_MSTRG.19431.1	13	27	32	10	1	6	24	17	19	noncoding	noncoding
adi_MSTRG.28593.1	12	32	33	235	240	333	100	117	106	LOW QUALITY PROTEIN: spectrin alpha chain, non-erythrocytic 1-like	coding
adi_MSTRG.1100.1	3	6	3	7	13	14	38	51	51	noncoding	noncoding
adi_MSTRG.29367.1	0	0	0	0	0	5	0	0	0	noncoding	noncoding
adi_MSTRG.2234.1	57	96	82	34	21	47	18	31	15	tropomyosin-like isoform X2	coding
adi_MSTRG.30257.1	40	91	81	156	179	234	32	38	26	protein Peter pan-like	coding
adi_MSTRG.19426.1	2	4	4	13	14	20	0	1	0	uncharacterized protein LOC107340631	coding
adi_MSTRG.25487.4	0	0	0	13	14	18	0	0	0	protein SHQ1 homolog	coding
adi_MSTRG.24131.1	0	6	7	0	0	0	0	4	0	junction-mediating and -regulatory protein-like	coding
adi_MSTRG.15339.1	25	27	36	15	10	18	11	12	9	MAGI2	coding
adi_MSTRG.6176.1	5	7	3	133	129	168	13	9	3	protein REDUCED WALL ACETYLATION 3-like isoform X1	coding
adi_MSTRG.14647.2	54	83	79	30	31	28	11	24	21	centriolin-like	coding
adi_MSTRG.8185.1	4	7	0	0	6	7	3	4	4	homeobox protein MOX-1-like	coding
adi_MSTRG.22179.1	0	0	0	10	8	18	0	0	0	TNF receptor-associated factor 1-like isoform X2	coding
adi_MSTRG.11010.10	38	0	0	0	0	0	0	0	0	noncoding	noncoding
adi_MSTRG.24774.1	8	14	8	119	129	174	3	4	4	uncharacterized protein LOC107339961	coding
adi_MSTRG.775.1	47	80	35	28	31	53	0	15	0	telomere-associated protein RIF1-like	coding
adi_MSTRG.20665.1	42	81	110	108	139	184	43	46	40	melanotransferrin-like	coding
adi_MSTRG.6304.3	0	0	0	531	274	240	0	0	0	60S ribosomal protein L17-like isoform X2	coding
adi_MSTRG.7014.1	0	0	0	16	23	48	1	0	0	noncoding	noncoding
adi_MSTRG.8960.1	0	2	0	6	7	6	7	6	7	cilia- and flagella-associated protein 58-like	coding
adi_MSTRG.14912.2	115	125	91	94	112	143	37	52	41	galactose-1-phosphate uridylyltransferase-like isoform X1	coding
adi_MSTRG.25687.1	0	3	7	6	2	5	0	0	0	LOW QUALITY PROTEIN: nck-associated protein 1 homolog	coding
adi_MSTRG.11634.1	5	8	12	30	22	29	2	2	3	5-hydroxytryptamine receptor 1A-beta-like	coding
adi_MSTRG.30728.1	29	32	32	138	130	146	42	36	32	stress-induced-phosphoprotein 1-like	coding
adi_MSTRG.21275.3	0	0	0	165	0	0	0	0	0	guanine nucleotide-binding protein-like NSN1	coding
adi_MSTRG.28272.3	0	0	0	103	96	0	0	0	0	zinc metalloproteinase nas-13-like	coding
adi_MSTRG.10692.2	0	0	0	12	0	4	6	1	0	uncharacterized protein LOC107339308 isoform X6	coding
adi_MSTRG.11010.7	0	0	0	55	11	10	0	0	0	RNA-directed DNA polymerase from mobile element jockey-like	coding
adi_MSTRG.17351.1	5	4	10	7	16	22	13	12	11	neuronal migration protein doublecortin-like	coding
adi_MSTRG.12820.2	26	50	89	20	22	22	154	154	174	glycine betaine transporter OpuD-like	coding
adi_MSTRG.7491.1	94	209	165	58	50	123	22	21	17	LOW QUALITY PROTEIN: prostaglandin reductase 2-like	coding
adi_MSTRG.6730.1	0	0	0	2	0	0	0	4	3	uncharacterized protein LOC107334826 isoform X1	coding
adi_MSTRG.11835.2	19	0	0	22	66	86	0	14	0	39S ribosomal protein L32, mitochondrial-like	coding
adi_MSTRG.18409.2	902	1196	941	360	379	423	0	0	0	DCN1-like protein 5 isoform X2	coding
adi_MSTRG.25736.1	497	779	620	315	309	460	7	10	9	39S ribosomal protein L13, mitochondrial-like	coding
adi_MSTRG.5268.1	0	0	0	0	0	0	0	0	0	adhesion G-protein coupled receptor D1-like	coding
adi_MSTRG.18940.1	285	508	330	132	135	177	37	32	28	NEDD4-binding protein 2-like 2	coding
adi_MSTRG.30652.2	97	110	93	31	18	24	22	15	16	uncharacterized protein LOC110069056 [Orbicella faveolata]	coding
adi_MSTRG.12126.1	11	37	17	25	34	34	17	14	15	EKC/KEOPS complex subunit Tprkb-like [Orbicella faveolata]	coding
adi_MSTRG.12691.1	131	276	218	59	79	85	30	35	29	nuclear cap-binding protein subunit 3-like	coding
adi_MSTRG.11205.1	21	44	53	13	18	34	0	0	0	probable dolichyl pyrophosphate Glc1Man9GlcNAc2 alpha-1,3-glucosyltransferase	coding
adi_MSTRG.29722.1	4	5	0	47	29	59	8	8	3	peroxisome assembly protein 26-like	coding
adi_MSTRG.6332.1	0	0	0	2	0	6	0	0	0	N-acetyl-beta-glucosaminyl-glycoprotein 4-beta-N-acetylgalactosaminyltransferase 1	coding
adi_MSTRG.14027.1	35	63	41	63	53	92	0	1	1	Reverse transcriptase (RNA-dependent DNA polymerase)	coding
adi_MSTRG.18577.1	0	5	0	8	0	4	0	0	0	dnaJ homolog subfamily A member 3, mitochondrial-like	coding
adi_MSTRG.15228.1	76	150	152	102	79	118	14	8	13	serine/threonine-protein kinase RIO2-like	coding
adi_MSTRG.2598.5	19	52	40	36	0	41	20	11	0	LOW QUALITY PROTEIN: structural maintenance of chromosomes protein 4-like	coding
adi_MSTRG.5817.1	0	1	2	14	14	14	3	4	5	LOW QUALITY PROTEIN: uncharacterized protein LOC107339661	coding
adi_MSTRG.10044.1	34	33	40	0	8	12	0	0	0	poly(A) RNA polymerase GLD2-B-like	coding
adi_MSTRG.7881.1	23	19	22	27	32	28	3	3	2	uncharacterized protein LOC107336051	coding
adi_MSTRG.30246.1	11	20	18	63	60	86	102	106	112	LOW QUALITY PROTEIN: argininosuccinate synthase-like	coding
adi_MSTRG.1948.1	12	36	15	24	22	23	2	1	1	NK-tumor recognition protein-like	coding
adi_MSTRG.6347.2	0	0	7	5	0	0	0	0	0	proton-coupled folate transporter-like	coding
adi_MSTRG.2799.2	20	48	19	778	678	839	148	121	94	proteasome subunit beta type-5-like isoform X2	coding
adi_MSTRG.29663.1	17	39	60	49	39	55	2	0	1	BTB/POZ domain-containing protein 6-like	coding
adi_MSTRG.12739.1	0	11	13	3	0	9	0	0	0	rab-3A-interacting protein-like	coding
adi_MSTRG.29932.1	144	351	229	220	198	275	22	25	19	dnaJ homolog subfamily C member 7-like	coding
adi_MSTRG.17784.2	0	0	0	0	0	0	0	0	0	Nucleolar protein 4	coding
adi_MSTRG.1391.1	38	73	43	32	61	82	3	4	1	noncoding	noncoding
adi_MSTRG.22659.1	0	3	0	0	0	0	11	12	11	endothelin-converting enzyme 1-like	coding
adi_MSTRG.25275.1	42	61	57	35	22	31	4	5	4	uncharacterized protein LOC107355761	coding
adi_MSTRG.19637.1	45	74	61	87	84	100	6	4	6	uncharacterized protein LOC110049776 [Orbicella faveolata]	coding
adi_MSTRG.15129.1	139	209	193	97	111	128	133	171	139	uncharacterized protein LOC107344320	coding
adi_MSTRG.29137.1	5	14	44	183	140	255	15	13	18	snake venom 5'-nucleotidase-like	coding
adi_MSTRG.20379.1	16	12	16	42	45	35	32	32	26	complex I assembly factor TIMMDC1, mitochondrial-like	coding
adi_MSTRG.24375.1	2	7	2	2	4	3	12	12	13	noncoding	noncoding
adi_MSTRG.5052.1	5	12	5	8	6	10	3	6	7	noncoding	noncoding
adi_MSTRG.13709.1	0	0	0	92	73	102	0	0	0	bifunctional 3'-phosphoadenosine 5'-phosphosulfate synthase 2-like	coding
adi_MSTRG.19760.1	21	21	21	13	11	47	3	4	6	store-operated calcium entry regulator STIMATE-like	coding
adi_MSTRG.23053.1	44	64	49	124	101	142	37	37	44	LOW QUALITY PROTEIN: leucine--tRNA ligase, cytoplasmic-like	coding
adi_MSTRG.24565.1	2	3	7	91	75	119	2	3	2	ferredoxin-fold anticodon-binding domain-containing protein 1-like isoform X3	coding
adi_MSTRG.19933.1	37	84	84	64	108	113	32	31	36	LOW QUALITY PROTEIN: probable actin-related protein 2/3 complex subunit 2	coding
adi_MSTRG.16598.1	7	3	5	5	8	12	14	18	12	major facilitator superfamily domain-containing protein 12-like	coding
adi_MSTRG.15959.1	0	3	0	0	0	0	0	0	0	centrosomal protein of 295 kDa-like	coding
adi_MSTRG.14217.1	3	7	6	8	7	10	37	48	56	leucine-rich repeat extensin-like protein 3	coding
adi_MSTRG.5546.1	0	0	0	0	0	2	5	6	3	monocarboxylate transporter 4-like	coding
adi_MSTRG.13810.3	9	12	14	130	61	64	20	17	18	myocyte-specific enhancer factor 2A-like isoform X1	coding
adi_MSTRG.11188.1	4	0	7	4	4	5	5	0	2	uncharacterized protein LOC107339930	coding
adi_MSTRG.16521.2	0	0	0	0	5	3	0	0	0	poly(A) RNA polymerase GLD2-B-like	coding
adi_MSTRG.25266.1	24	39	27	21	11	24	8	0	5	SH2 domain-containing protein 1A-like	coding
adi_MSTRG.26246.1	77	70	88	55	70	123	0	5	0	tartrate-resistant acid phosphatase type 5-like	coding
adi_MSTRG.8252.1	0	0	0	0	0	0	13	10	9	noncoding	noncoding
adi_MSTRG.5666.1	134	193	137	54	48	73	43	56	67	uncharacterized protein KIAA0556-like isoform X2	coding
adi_MSTRG.587.1	0	0	0	0	0	3	0	0	0	heparan-alpha-glucosaminide N-acetyltransferase-like	coding
adi_MSTRG.9792.1	4	18	13	27	29	24	0	3	4	class E vacuolar protein-sorting machinery protein HSE1-like	coding
adi_MSTRG.23489.1	0	0	0	2	4	0	0	0	2	ubiquitin carboxyl-terminal hydrolase 34-like	coding
adi_MSTRG.22000.1	38	58	78	0	9	0	0	0	0	nucleoporin GLE1-like	coding
adi_MSTRG.6814.1	3	6	6	7	8	11	0	1	0	noncoding	noncoding
adi_MSTRG.17826.2	0	0	0	0	0	0	0	0	0	D-inositol 3-phosphate glycosyltransferase-like isoform X2	coding
adi_MSTRG.26574.1	69	137	84	216	200	288	59	69	54	transcription elongation factor SPT6-like	coding
adi_MSTRG.27037.1	64	87	116	80	70	122	22	13	19	kelch-like protein 8	coding
adi_MSTRG.14437.1	0	0	5	0	0	0	0	0	0	rab3 GTPase-activating protein non-catalytic subunit-like	coding
adi_MSTRG.2706.1	64	125	162	97	89	166	52	66	54	1-phosphatidylinositol 4,5-bisphosphate phosphodiesterase gamma-1-like	coding
adi_MSTRG.14074.2	27	50	85	30	14	47	5	4	6	uncharacterized protein LOC107343177	coding
adi_MSTRG.18640.1	7	12	10	10	0	12	9	4	7	LOW QUALITY PROTEIN: protein strawberry notch homolog 1-like	coding
adi_MSTRG.9294.1	23	39	44	125	125	203	29	17	26	28S ribosomal protein S22, mitochondrial-like	coding
adi_MSTRG.28311.1	7	25	9	16	19	17	0	1	1	uncharacterized protein LOC107352201	coding
adi_MSTRG.16459.1	0	0	0	199	170	270	0	0	0	procollagen C-endopeptidase enhancer 1-like	coding
adi_MSTRG.17983.1	107	143	119	73	108	123	15	16	14	von Willebrand factor A domain-containing protein 3A-like	coding
adi_MSTRG.12946.1	0	0	10	29	21	24	0	0	0	tuftelin-like [Orbicella faveolata]<>tuftelin-like [Orbicella faveolata]	coding
adi_MSTRG.22427.1	0	11	0	0	3	0	3	0	0	E3 ubiquitin-protein ligase ZSWIM2-like	coding
adi_MSTRG.7672.1	2	0	0	0	0	13	15	13	5	McKusick-Kaufman/Bardet-Biedl syndromes putative chaperonin-like	coding
adi_MSTRG.735.1	90	165	126	86	125	138	48	0	12	NADH dehydrogenase [ubiquinone] iron-sulfur protein 7, mitochondrial	coding
adi_MSTRG.28533.1	0	0	0	0	22	34	0	0	0	proteasome subunit beta type-7-like	coding
adi_MSTRG.25576.1	0	0	6	0	0	2	0	0	0	noncoding	noncoding
adi_MSTRG.11963.4	316	267	305	45	275	0	17	6	0	calmodulin-like isoform X1	coding
adi_MSTRG.114.2	70	5	1	370	46	532	0	0	0	glutamic acid-rich protein-like [Stylophora pistillata]<>hypothetical protein AWC38_SpisGene10702 [Stylophora pistillata]	coding
adi_MSTRG.11316.2	0	0	0	66	37	119	41	29	0	uncharacterized protein LOC107340091 isoform X2	coding
adi_MSTRG.28788.1	0	0	1	0	0	5	2	5	4	uncharacterized protein LOC107328321	coding
adi_MSTRG.24077.1	133	233	185	1241	1091	1622	175	216	186	kinesin-like protein KIFC3	coding
adi_MSTRG.5250.1	21	48	33	61	57	77	10	14	12	uncharacterized protein LOC107357975	coding
adi_MSTRG.11759.1	0	14	39	25	27	32	0	6	0	nuclear pore complex protein Nup160-like	coding
adi_MSTRG.28319.2	0	0	0	3	0	7	0	0	2	LOW QUALITY PROTEIN: protein strawberry notch homolog 1-like	coding
adi_MSTRG.4162.1	7	7	0	2	2	2	0	0	0	melanopsin-like	coding
adi_MSTRG.12912.1	0	5	6	0	0	4	0	0	0	ankyrin repeat and IBR domain-containing protein 1-like	coding
adi_MSTRG.15529.1	13	20	24	18	10	13	9	11	5	geranylgeranyl transferase type-2 subunit beta-like	coding
adi_MSTRG.9102.1	4	13	8	2	5	3	0	0	1	noncoding	noncoding
adi_MSTRG.19203.2	53	44	13	37	37	28	0	13	0	uncharacterized protein LOC107348928 isoform X1	coding
adi_MSTRG.25728.1	85	144	145	79	88	100	6	11	5	noncoding	noncoding
adi_MSTRG.17043.1	0	0	0	0	4	3	0	0	0	uncharacterized protein LOC107346556	coding
adi_MSTRG.19414.1	0	0	0	0	2	0	0	0	0	noncoding	noncoding
adi_MSTRG.13173.3	1	5	10	2	2	5	0	0	0	noncoding	noncoding
adi_MSTRG.16204.1	7	0	8	3	2	6	0	0	0	fumarylacetoacetase-like	coding
adi_MSTRG.24091.1	0	11	12	7	4	0	0	0	0	neurexin-4-like	coding
adi_MSTRG.10136.1	11	13	14	0	10	1	4	0	0	uncharacterized protein LOC107338736	coding
adi_MSTRG.4092.1	79	156	220	80	74	96	15	23	17	protein timeless homolog	coding
adi_MSTRG.1016.1	2267	3736	2741	505	519	739	134	149	181	protein BTG2-like	coding
adi_MSTRG.1256.1	0	5	5	0	0	0	0	0	0	serine/threonine-protein kinase CTR1-like isoform X1	coding
adi_MSTRG.3209.2	0	0	26	0	0	19	0	0	0	natural resistance-associated macrophage protein 2-like	coding
adi_MSTRG.1871.1	19	1	43	17	0	0	0	0	0	uncharacterized protein LOC107357290	coding
adi_MSTRG.18624.1	0	0	22	8	7	0	0	0	0	maestro heat-like repeat-containing protein family member 1 isoform X2	coding
adi_MSTRG.7179.1	39	87	53	160	151	217	0	0	0	uncharacterized protein LOC107335269	coding
adi_MSTRG.21155.2	56	0	0	0	76	0	0	0	0	selenoprotein S-like	coding
adi_MSTRG.11120.2	0	0	0	49	0	0	0	0	0	ADP-ribosylation factor GTPase-activating protein 3-like	coding
adi_MSTRG.10256.1	72	89	157	18	18	0	0	5	0	uncharacterized protein LOC107338834	coding
adi_MSTRG.23847.1	14	32	21	17	37	46	0	0	0	uncharacterized protein LOC107336544	coding
adi_MSTRG.14931.1	3005	5324	6421	3103	3052	4184	150	144	184	lamin-B1-like	coding
adi_MSTRG.6587.1	4	0	0	0	0	4	0	0	0	uncharacterized protein LOC107334647	coding
adi_MSTRG.8845.1	40	62	42	139	126	163	21	20	12	C-1-tetrahydrofolate synthase, cytoplasmic-like	coding
adi_MSTRG.20853.1	0	0	0	5	5	0	16	15	25	uncharacterized protein LOC107350832	coding
adi_MSTRG.15535.1	4	11	11	7	7	8	3	4	0	uncharacterized protein LOC110042170 [Orbicella faveolata]	coding
adi_MSTRG.20039.1	9	14	58	0	17	16	4	0	0	dynamin-1-like protein	coding
adi_MSTRG.21554.1	0	0	0	2	0	0	5	14	5	RecName: Full=Collagen alpha chain	coding
adi_MSTRG.23312.1	0	0	4	0	0	0	1	0	0	putative helicase Mov10l1	coding
adi_MSTRG.21808.2	57	69	110	80	106	110	10	13	7	cleavage stimulation factor subunit 1-like	coding
adi_MSTRG.28375.3	46	102	143	135	104	152	29	36	32	ubiquitin-conjugating enzyme E2 U-like	coding
adi_MSTRG.30291.1	12	17	19	15	11	17	23	26	21	N-acetylglucosamine-1-phosphotransferase subunit gamma-like isoform X2	coding
adi_MSTRG.24534.1	0	2	0	0	0	1	10	12	14	A disintegrin and metalloproteinase with thrombospondin motifs 6-like	coding
adi_MSTRG.24500.1	0	2	1	7	2	4	8	4	6	uncharacterized protein LOC107354905	coding
adi_MSTRG.3469.1	21	468	0	178	480	469	49	41	13	COP9 signalosome complex subunit 2	coding
adi_MSTRG.21751.1	103	208	221	357	271	408	29	24	17	F-box/LRR-repeat protein 14-like	coding
adi_MSTRG.10522.1	23	67	34	24	28	39	7	7	9	COP9 signalosome complex subunit 8-like	coding
adi_MSTRG.16927.3	0	15	0	0	0	0	0	0	0	heterogeneous nuclear ribonucleoprotein R-like	coding
adi_MSTRG.9509.1	196	275	330	173	186	307	37	34	45	serine/threonine-protein kinase STK11-like	coding
adi_MSTRG.10682.1	0	9	0	0	0	0	0	0	0	uncharacterized protein LOC107339274	coding
adi_MSTRG.25837.1	1	0	0	9	10	19	0	0	0	Putative dde superfamily endonuclease	coding
adi_MSTRG.6920.1	42	70	51	115	132	125	18	23	26	39S ribosomal protein L46, mitochondrial-like	coding
adi_MSTRG.10183.1	27	22	19	61	40	57	53	46	47	nucleolysin TIAR-like	coding
adi_MSTRG.19185.1	15	41	52	17	22	23	4	3	0	transcription initiation factor TFIID subunit 4-like	coding
adi_MSTRG.8389.1	0	0	0	0	0	0	0	0	3	hypothetical protein AWC38_SpisGene15202 [Stylophora pistillata]	coding
adi_MSTRG.29962.1	15	40	23	64	69	100	12	16	12	zinc finger RNA-binding protein-like	coding
adi_MSTRG.6516.1	47	44	64	1	1	3	12	11	19	uncharacterized protein LOC107334565	coding
adi_MSTRG.30423.1	0	5	0	0	0	0	0	0	0	noncoding	noncoding
adi_MSTRG.30837.1	52	114	108	63	70	102	1	1	1	uncharacterized protein LOC107352201	coding
adi_MSTRG.2705.1	206	406	265	213	241	219	36	43	37	nibrin-like	coding
adi_MSTRG.14546.1	1	2	1	1	1	1	6	15	13	uncharacterized protein LOC107353207	coding
adi_MSTRG.2331.6	0	189	12	153	82	29	15	13	0	ribosome-binding protein 1-like isoform X4	coding
adi_MSTRG.455.1	12	23	52	210	230	293	26	25	22	transmembrane 9 superfamily member 2-like	coding
adi_MSTRG.415.1	29	35	24	12	5	14	1	2	1	uncharacterized protein LOC107357267 isoform X2	coding
adi_MSTRG.8879.1	1	0	0	0	0	0	3	0	1	uncharacterized protein LOC107337132	coding
adi_MSTRG.27181.1	2	7	14	0	0	7	0	0	4	CDK-activating kinase assembly factor MAT1-like	coding
adi_MSTRG.11228.1	9	16	14	2	7	9	2	5	0	protein furry homolog-like	coding
adi_MSTRG.28965.1	0	3	0	0	5	0	0	0	0	noncoding	noncoding
adi_MSTRG.7521.1	72	176	194	154	142	201	19	25	14	unconventional myosin-VI-like	coding
adi_MSTRG.17850.2	7	15	9	11	58	45	20	20	0	calcyclin-binding protein-like	coding
adi_MSTRG.2035.1	26	48	33	45	55	65	0	3	5	uncharacterized protein C19orf44 homolog	coding
adi_MSTRG.24017.3	0	49	0	0	0	14	16	0	22	thymidylate synthase-like	coding
adi_MSTRG.4347.1	6	15	9	4	5	4	3	4	1	uncharacterized protein LOC107345069	coding
adi_MSTRG.6051.2	35	86	132	98	77	109	17	31	20	LOW QUALITY PROTEIN: trifunctional enzyme subunit alpha, mitochondrial-like	coding
adi_MSTRG.8780.1	11	15	22	12	16	0	0	8	7	coiled-coil domain-containing protein 178-like [Orbicella faveolata]	coding
adi_MSTRG.7600.1	0	0	3	0	0	0	0	0	0	E3 ubiquitin-protein ligase CCNB1IP1-like	coding
adi_MSTRG.1069.1	12	36	20	171	217	300	100	99	133	uncharacterized protein LOC107338788	coding
adi_MSTRG.10845.1	181	273	322	113	66	132	22	28	18	uncharacterized protein LOC110069195 [Orbicella faveolata]	coding
adi_MSTRG.23219.2	65	132	142	132	117	164	82	87	83	stress-70 protein, mitochondrial-like	coding
adi_MSTRG.23045.1	88	117	138	107	99	167	22	18	17	WW domain-binding protein 2-like	coding
adi_MSTRG.2583.1	2	0	3	3	3	2	8	9	13	noncoding	noncoding
adi_MSTRG.29413.1	6	9	14	8	5	7	3	3	2	mannose-1-phosphate guanyltransferase alpha-A-like	coding
adi_MSTRG.2535.1	3	8	3	14	15	17	1	0	2	uncharacterized protein LOC107348605 isoform X2	coding
adi_MSTRG.2086.1	5	18	14	153	136	207	75	104	84	noncoding	noncoding
adi_MSTRG.12438.1	28	45	31	20	36	25	6	3	7	noncoding	noncoding
adi_MSTRG.5891.1	0	12	6	14	10	24	0	0	0	uncharacterized protein LOC107333857	coding
adi_MSTRG.28623.1	0	0	0	14	7	14	3	3	8	noncoding	noncoding
adi_MSTRG.1387.3	57	92	75	49	50	103	3	6	5	probable 28S ribosomal protein S25, mitochondrial	coding
adi_MSTRG.13010.1	8	26	24	23	23	43	1	1	1	FliG C-terminal domain	coding
adi_MSTRG.2402.1	4	0	7	0	0	3	0	0	0	uncharacterized protein LOC107353665	coding
adi_MSTRG.27222.1	11	3	0	0	0	0	0	0	0	MACPF domain-containing protein 8	coding
adi_MSTRG.8666.1	0	32	15	0	9	13	0	0	0	noncoding	noncoding
adi_MSTRG.19455.1	2	0	3	10	7	8	12	11	10	uncharacterized protein LOC107349228	coding
adi_MSTRG.2985.1	8	5	0	0	9	8	3	5	5	centrosomal protein of 63 kDa-like	coding
adi_MSTRG.3271.1	21	41	39	9	10	13	0	0	4	N-chimaerin-like	coding
adi_MSTRG.12187.1	0	6	7	0	3	4	0	0	0	intersectin-1-like	coding
adi_MSTRG.20820.1	238	422	205	139	239	252	47	65	40	splicing regulatory glutamine/lysine-rich protein 1-like	coding
adi_MSTRG.13920.2	0	0	3	0	0	1	0	0	0	noncoding	noncoding
adi_MSTRG.16312.1	0	4	9	0	5	0	2	0	0	neuroendocrine convertase 1-like	coding
adi_MSTRG.29662.1	1	4	4	29	23	37	0	0	1	translation initiation factor IF-2-like	coding
adi_MSTRG.18631.1	1	4	2	1	3	6	16	16	17	neuronal pentraxin-2-like isoform X1	coding
adi_MSTRG.18659.1	5	5	8	8	4	0	7	3	4	LOW QUALITY PROTEIN: protein strawberry notch homolog 1-like	coding
adi_MSTRG.5287.3	0	0	0	0	250	36	1	0	0	alpha-1,3-mannosyl-glycoprotein 4-beta-N-acetylglucosaminyltransferase C-like	coding
adi_MSTRG.29074.1	140	267	305	137	139	217	20	26	37	galactokinase-like	coding
adi_MSTRG.11649.1	11	21	17	2	4	3	0	1	0	uncharacterized protein LOC107340372	coding
adi_MSTRG.19672.1	0	0	0	0	0	0	1	0	0	LOW QUALITY PROTEIN: transmembrane protein 245-like	coding
adi_MSTRG.23038.1	56	108	127	122	87	141	0	0	0	C2 domain-containing protein 2-like	coding
adi_MSTRG.4441.1	9	15	9	0	0	2	0	0	1	D(3) dopamine receptor-like	coding
adi_MSTRG.21641.6	35	75	68	66	32	65	8	20	6	leucine-rich repeat extensin-like protein 5 isoform X5	coding
adi_MSTRG.20961.1	235	436	482	228	251	342	25	38	32	tyrosine-protein kinase Fer-like	coding
adi_MSTRG.24007.1	0	2	5	6	6	2	0	0	0	uncharacterized protein LOC107354398	coding
adi_MSTRG.4596.1	23	28	64	5	0	0	9	15	5	kelch-like protein diablo isoform X1	coding
adi_MSTRG.21182.2	0	2	3	19	24	33	4	3	3	ATP-dependent DNA helicase RecQ-like	coding
adi_MSTRG.16886.1	2	1	1	8	4	8	0	1	0	noncoding	noncoding
adi_MSTRG.30842.2	0	7	5	3	2	2	0	0	0	LOW QUALITY PROTEIN: beclin 1-associated autophagy-related key regulator-like	coding
adi_MSTRG.23111.1	6	5	10	24	15	16	0	0	0	angiogenic factor with G patch and FHA domains 1-like	coding
adi_MSTRG.421.1	7	15	9	5	5	10	2	1	2	uncharacterized protein LOC107331905	coding
adi_MSTRG.19550.1	1196	1691	552	718	288	852	33	34	20	uncharacterized protein LOC107349367 isoform X2	coding
adi_MSTRG.981.1	65	115	187	224	208	311	36	40	49	uncharacterized protein LOC107338333	coding
adi_MSTRG.3967.3	0	0	2	2	0	9	1	2	0	methylcrotonoyl-CoA carboxylase beta chain, mitochondrial-like	coding
adi_MSTRG.22849.1	15	23	26	10	9	10	7	6	9	noncoding	noncoding
adi_MSTRG.9180.1	6	10	6	0	4	8	0	0	0	noncoding	noncoding
adi_MSTRG.30555.1	5	4	2	4	13	16	3	4	7	noncoding	noncoding
adi_MSTRG.8686.1	23	43	64	22	17	47	0	9	0	WD repeat-containing protein 76-like	coding
adi_MSTRG.13028.1	34	48	42	45	36	56	6	4	3	SCY1-like protein 2	coding
adi_MSTRG.29190.1	20	13	24	2	8	4	0	5	0	mitochondrial ribonuclease P protein 3-like	coding
adi_MSTRG.6078.1	50	54	90	5	7	15	8	5	3	uncharacterized protein LOC107334033	coding
adi_MSTRG.26335.2	0	0	0	211	0	0	0	0	0	adi_adi_MSTRG.26335.2	coding
adi_MSTRG.23091.1	7	34	53	6	6	3	0	2	0	WW domain-binding protein 4-like isoform X2	coding
adi_MSTRG.22660.2	60	75	47	3	6	12	84	92	73	leucine-rich repeat-containing protein 71-like	coding
adi_MSTRG.9438.2	65	6	106	38	28	31	218	223	216	H/ACA ribonucleoprotein complex subunit 2-like protein	coding
adi_MSTRG.17836.1	11	28	17	0	0	0	0	0	0	protein prune homolog	coding
adi_MSTRG.26839.1	8	10	5	35	18	23	8	5	4	uncharacterized protein LOC107357665	coding
adi_MSTRG.14509.1	0	0	0	0	0	3	0	0	0	noncoding	noncoding
adi_MSTRG.2431.1	147	233	165	19	16	21	9	8	5	protein phosphatase 1 regulatory inhibitor subunit 16B-like	coding
adi_MSTRG.2648.1	152	253	465	153	139	255	22	23	21	NAD-dependent protein deacetylase sirtuin-1-like	coding
adi_MSTRG.5353.1	269	424	552	281	208	331	2	0	0	glypican-4-like	coding
adi_MSTRG.30339.1	10	18	21	0	0	0	0	0	0	sphingosine kinase 2-like	coding
adi_MSTRG.27021.1	1	0	2	3	3	3	1	0	0	presenilins-associated rhomboid-like protein, mitochondrial	coding
adi_MSTRG.9439.1	0	6	0	0	0	0	4	7	4	iron-sulfur protein NUBPL-like isoform X2	coding
adi_MSTRG.10458.1	247	444	332	357	365	588	95	97	156	uncharacterized HIT-like protein slr1234	coding
adi_MSTRG.20587.1	19	36	53	21	27	48	2	4	4	N-acetylglutamate synthase, mitochondrial-like	coding
adi_MSTRG.26195.1	0	6	2	0	3	0	0	0	0	noncoding	noncoding
adi_MSTRG.14190.1	0	8	9	458	453	587	138	140	119	radial spoke head 1 homolog	coding
adi_MSTRG.18084.1	2	4	2	8	8	10	12	9	4	carbohydrate sulfotransferase 4-like isoform X1	coding
adi_MSTRG.16017.1	6	0	5	13	10	27	0	0	0	unconventional myosin-XV-like	coding
adi_MSTRG.7116.1	43	58	44	263	226	336	12	14	11	UDP-N-acetylglucosamine transporter-like	coding
adi_MSTRG.10464.1	44	68	61	1155	1286	1769	592	644	639	proteasome subunit alpha type-6-like	coding
adi_MSTRG.16640.1	24	19	25	26	11	26	14	19	17	coiled-coil and C2 domain-containing protein 2A-like	coding
adi_MSTRG.21165.1	5307	8803	6157	764	848	1166	3	2	1	late histone H2A.2.2-like	coding
adi_MSTRG.16540.2	0	0	0	12	0	35	0	0	0	epimerase family protein SDR39U1-like	coding
adi_MSTRG.27323.1	67	137	69	80	80	120	10	4	6	transmembrane protein 18-like	coding
adi_MSTRG.26224.1	0	0	0	0	0	0	5	4	8	noncoding	noncoding
adi_MSTRG.22705.2	118	213	231	1529	1644	2315	81	82	64	late histone H2A.2.2-like	coding
adi_MSTRG.15349.1	78	135	100	42	33	59	16	26	14	uncharacterized protein LOC107344619	coding
adi_MSTRG.25817.2	26	51	39	107	85	162	9	4	10	uncharacterized protein LOC107356353	coding
adi_MSTRG.3292.1	76	134	143	715	673	922	67	76	51	glycogenin-1-like	coding
adi_MSTRG.29167.2	5	10	0	7	6	10	3	0	2	armadillo repeat-containing protein 4-like [Orbicella faveolata]	coding
adi_MSTRG.3131.1	0	4	3	6	8	2	0	0	0	peroxisome biogenesis factor 1-like	coding
adi_MSTRG.12407.3	30	92	54	211	198	260	90	93	76	pre-rRNA processing protein FTSJ3-like	coding
adi_MSTRG.16250.1	8	9	10	0	9	5	13	10	16	anoctamin-4-like isoform X1	coding
adi_MSTRG.8209.4	751	1136	449	2391	1187	2698	231	258	250	protein CDV3 homolog A-like	coding
adi_MSTRG.26380.1	81	93	88	71	67	96	31	25	23	CAAX prenyl protease 2-like	coding
adi_MSTRG.7448.1	50	73	73	26	50	55	9	8	16	protocadherin Fat 4-like	coding
adi_MSTRG.18783.1	31	60	44	42	73	71	40	58	47	uncharacterized protein LOC107348467	coding
adi_MSTRG.30071.1	0	5	0	5	5	4	0	1	0	D-inositol 3-phosphate glycosyltransferase-like isoform X4	coding
adi_MSTRG.16498.1	9	9	5	3	5	6	1	1	0	noncoding	noncoding
adi_MSTRG.14734.1	410	602	551	146	144	200	28	25	34	U8 snoRNA-decapping enzyme-like	coding
adi_MSTRG.3026.1	110	212	285	107	124	159	0	9	5	GTPase-activating protein-like	coding
adi_MSTRG.14275.1	5	7	5	1	0	0	6	0	0	uncharacterized protein LOC107328089	coding
adi_MSTRG.30697.1	67	99	88	80	100	130	8	0	0	alpha- and gamma-adaptin-binding protein p34-like [Stylophora pistillata]	coding
adi_MSTRG.26862.1	335	674	765	511	506	762	91	74	89	GTP-binding protein Rheb-like	coding
adi_MSTRG.25441.1	0	0	0	0	0	0	6	0	0	uncharacterized protein LOC107355969	coding
adi_MSTRG.16320.1	9	17	48	8	6	5	0	0	0	acid phosphatase type 7-like	coding
adi_MSTRG.12333.1	194	379	334	552	591	780	81	123	87	trichohyalin-like	coding
adi_MSTRG.23427.2	90	163	172	263	371	450	147	148	220	ATP synthase subunit delta, mitochondrial-like	coding
adi_MSTRG.24024.2	0	153	57	116	0	45	0	0	0	microcephalin-like	coding
adi_MSTRG.10568.1	0	0	0	0	0	0	98	81	86	uncharacterized protein LOC107339169	coding
adi_MSTRG.29116.1	40	56	38	358	364	432	24	14	32	nucleolar complex protein 3 homolog	coding
adi_MSTRG.2780.1	7	56	10	216	180	151	102	154	132	uncharacterized protein LOC107358760	coding
adi_MSTRG.950.1	10	28	52	22	22	38	26	20	26	cyclin-dependent kinase-like 4	coding
adi_MSTRG.29955.1	9	8	0	7	0	10	0	4	0	kynurenine--oxoglutarate transaminase 3-like isoform X1 [Orbicella faveolata]	coding
adi_MSTRG.30754.1	18	44	76	58	49	84	32	29	24	WD repeat-containing protein 3-like	coding
adi_MSTRG.3851.1	0	4	7	0	0	0	0	0	0	putative pre-mRNA-splicing factor ATP-dependent RNA helicase DHX16	coding
adi_MSTRG.10232.1	24	39	92	13	14	25	0	0	0	hephaestin-like protein	coding
adi_MSTRG.24740.1	1325	2352	2079	686	652	957	57	70	48	uncharacterized protein LOC107355135	coding
adi_MSTRG.16416.1	0	12	11	4	0	0	3	0	0	probable G-protein coupled receptor CG31760	coding
adi_MSTRG.27039.1	0	4	7	0	4	0	0	0	0	noncoding	noncoding
adi_MSTRG.28750.2	0	0	0	0	0	0	0	0	0	dual specificity tyrosine-phosphorylation-regulated kinase 4-like	coding
adi_MSTRG.20837.1	0	0	0	15	15	53	0	0	0	beta-1,4-N-acetylgalactosaminyltransferase bre-4-like	coding
adi_MSTRG.7981.1	143	192	202	172	170	261	34	28	23	deoxyribose-phosphate aldolase-like	coding
adi_MSTRG.10060.1	40	95	119	54	48	69	32	36	53	FERM domain-containing protein 3-like	coding
adi_MSTRG.9694.1	26	42	40	17	28	25	10	3	5	noncoding	noncoding
adi_MSTRG.5234.1	0	0	0	0	0	5	0	0	0	uncharacterized protein LOC107331697	coding
adi_MSTRG.26502.1	5	7	2	14	6	19	5	0	5	noncoding	noncoding
adi_MSTRG.27634.1	7	19	10	2	4	3	0	0	1	noncoding	noncoding
adi_MSTRG.9205.1	0	0	11	0	2	3	10	0	0	neurogenic locus notch homolog protein 1-like	coding
adi_MSTRG.23720.1	13	31	31	16	24	30	1	1	1	uncharacterized protein LOC107352201	coding
adi_MSTRG.413.1	5	3	11	11	18	15	1	1	1	Reverse transcriptase-like protein	coding
adi_MSTRG.5451.1	0	0	0	0	0	0	0	0	5	neurogenic locus Notch protein-like isoform X6	coding
adi_MSTRG.17112.1	36	52	53	478	434	702	21	15	13	N-acetyltransferase 12, isoform CRA_a	coding
adi_MSTRG.10118.1	105	160	189	49	45	62	33	22	35	apoptosis regulator R1-like	coding
adi_MSTRG.8150.1	11	18	15	0	0	7	4	6	0	tyrosine-protein phosphatase non-receptor type 4-like	coding
adi_MSTRG.21550.1	0	0	0	4	5	3	2	4	6	noncoding	noncoding
adi_MSTRG.10077.1	19	29	11	12	11	20	5	0	6	uncharacterized protein LOC107352975 isoform X1	coding
adi_MSTRG.23429.1	20	67	41	0	3	10	43	42	41	axonemal 84 kDa protein-like	coding
adi_MSTRG.25847.1	59	90	107	59	40	74	0	7	0	4-hydroxybenzoate polyprenyltransferase, mitochondrial-like	coding
adi_MSTRG.5494.2	0	0	0	2	5	151	0	28	25	protein CNPPD1-like	coding
adi_MSTRG.29431.1	33	18	38	10	9	20	1	5	2	CSC1-like protein ERD4	coding
adi_MSTRG.18933.1	16	63	73	35	33	66	25	39	34	Retinol dehydrogenase 14	coding
adi_MSTRG.2090.2	0	0	10	26	29	0	2	1	8	zinc finger protein-like 1 homolog isoform X1	coding
adi_MSTRG.10814.1	8	7	0	16	11	19	2	7	3	muscle M-line assembly protein unc-89-like	coding
adi_MSTRG.21085.1	2	6	4	24	24	25	15	29	22	LEM domain-containing protein 2-like	coding
adi_MSTRG.30479.1	6	9	4	0	3	4	0	1	1	BTB/POZ domain-containing protein KCTD16-like	coding
adi_MSTRG.28749.1	0	0	0	4	4	5	0	0	0	uncharacterized protein LOC107340861	coding
adi_MSTRG.14028.1	27	40	31	35	34	64	0	0	0	Reverse transcriptase (RNA-dependent DNA polymerase)	coding
adi_MSTRG.12203.1	2	0	0	2	0	5	0	0	0	proto-oncogene tyrosine-protein kinase receptor Ret-like	coding
adi_MSTRG.15106.3	19	28	67	32	0	0	0	0	0	cyclin-dependent kinase 8-like	coding
adi_MSTRG.346.6	7	9	27	162	143	157	11	2	18	zinc transporter ZIP9-like isoform X2	coding
adi_MSTRG.18748.1	0	0	0	5	0	2	90	101	69	DELTA-alicitoxin-Pse2b-like	coding
adi_MSTRG.18881.1	0	0	4	0	0	0	0	0	0	nephrocystin-3-like [Orbicella faveolata]	coding
adi_MSTRG.3284.1	0	1	5	3	5	2	1	1	3	solute carrier family 35 member G1-like	coding
adi_MSTRG.22360.1	26	27	36	14	11	17	0	6	0	uncharacterized protein LOC107352472	coding
adi_MSTRG.3581.1	516	753	501	1063	992	1341	48	32	40	uncharacterized protein LOC107331321	coding
adi_MSTRG.19890.1	276	416	320	635	676	935	0	0	0	uncharacterized protein C31H12.03c-like [Stylophora pistillata]	coding
adi_MSTRG.1959.1	0	3	0	4	4	4	2	2	2	noncoding	noncoding
adi_MSTRG.14248.1	53	55	49	9	18	27	0	0	0	noncoding	noncoding
adi_MSTRG.2441.1	54	73	46	26	23	37	8	13	5	afadin- and alpha-actinin-binding protein A-like	coding
adi_MSTRG.484.3	83	160	86	86	117	156	0	0	0	noncoding	noncoding
adi_MSTRG.3450.1	30	42	31	56	64	72	25	28	27	ATP-dependent RNA helicase ddx24-like	coding
adi_MSTRG.12686.1	10	13	12	3	2	5	8	5	5	protein ADP-ribosylarginine hydrolase-like	coding
adi_MSTRG.6284.1	53	99	56	46	49	54	0	14	16	PDZ domain-containing protein 2-like [Orbicella faveolata]	coding
adi_MSTRG.14362.1	20	50	23	7	8	15	0	4	0	uncharacterized protein LOC107347149	coding
adi_MSTRG.2984.1	0	9	5	5	12	0	0	0	0	noncoding	noncoding
adi_MSTRG.20322.1	66	111	155	327	320	528	40	51	49	noncoding	noncoding
adi_MSTRG.15845.1	0	0	5	0	0	0	0	5	0	COMM domain-containing protein 9-like [Orbicella faveolata]	coding
adi_MSTRG.10252.2	0	127	24	17	31	36	0	0	0	RING finger and CHY zinc finger domain-containing protein	coding
adi_MSTRG.11832.4	56	63	45	15	1	8	9	11	0	Actin-binding protein anillin	coding
adi_MSTRG.13613.1	3	8	0	3	0	0	0	0	0	uncharacterized protein LOC107337952	coding
adi_MSTRG.18812.1	8	10	5	5	6	5	5	3	7	uncharacterized protein LOC107348457	coding
adi_MSTRG.28093.2	4	0	5	0	11	12	5	6	3	39S ribosomal protein L11, mitochondrial-like	coding
adi_MSTRG.13185.1	21	22	29	43	46	56	25	23	27	uncharacterized protein LOC107342210	coding
adi_MSTRG.1397.1	8	10	4	8	5	10	1	0	1	mediator of RNA polymerase II transcription subunit 1-like	coding
adi_MSTRG.19437.1	14	6	31	0	0	12	0	0	0	Dihydrolipoyllysine-residue succinyltransferase component of 2-oxoglutarate dehydrogenase complex, mitochondrial [Stylophora pistillata]	coding
adi_MSTRG.11183.1	10	23	38	17	18	27	34	39	32	WD repeat-containing protein on Y chromosome-like	coding
adi_MSTRG.11250.1	0	0	0	9	6	12	0	0	1	noncoding	noncoding
adi_MSTRG.21746.1	41	68	61	268	321	439	39	40	45	breast carcinoma-amplified sequence 4-like	coding
adi_MSTRG.7074.1	0	3	0	0	0	0	0	0	0	ubiquitin carboxyl-terminal hydrolase 24-like	coding
adi_MSTRG.30524.1	48	80	59	24	18	22	1	7	3	uncharacterized protein LOC107330520	coding
adi_MSTRG.10787.1	0	0	0	3	3	0	0	0	0	noncoding	noncoding
adi_MSTRG.12023.1	213	303	264	835	778	1042	255	284	313	coiled-coil-helix-coiled-coil-helix domain-containing protein 2-like	coding
adi_MSTRG.16563.1	1	2	4	9	10	16	9	10	7	proline-rich protein PRCC-like	coding
adi_MSTRG.21971.1	56	115	72	0	5	10	3	3	3	ras-related protein Rab-13-like	coding
adi_MSTRG.4849.1	3	6	2	40	42	75	3	4	4	uncharacterized protein LOC107336155	coding
adi_MSTRG.2044.1	21	3	40	10	20	16	22	20	18	matrilysin-like	coding
adi_MSTRG.14942.1	0	0	3	0	3	0	109	117	84	uncharacterized protein LOC107344087	coding
adi_MSTRG.12295.2	15	3	7	0	0	9	7	0	0	uncharacterized protein LOC107341150 isoform X1	coding
adi_MSTRG.18547.2	0	0	0	53	61	42	0	0	0	myotrophin-like	coding
adi_MSTRG.9866.9	16	35	9	6	11	3	0	0	0	trichohyalin-like	coding
adi_MSTRG.17550.1	0	0	0	0	5	11	0	0	0	AP-4 complex subunit epsilon-1-like	coding
adi_MSTRG.18443.1	0	0	0	5	6	0	5	11	5	probable serine/threonine-protein kinase DDB_G0268642	coding
adi_MSTRG.22603.1	16	24	19	8	16	11	2	0	0	noncoding	noncoding
adi_MSTRG.28635.1	0	10	9	0	9	14	0	0	0	LOW QUALITY PROTEIN: catalase-like	coding
adi_MSTRG.11355.3	3	0	5	0	0	0	0	0	0	LOW QUALITY PROTEIN: cytosolic 10-formyltetrahydrofolate dehydrogenase-like	coding
adi_MSTRG.19686.1	0	0	6	2	0	5	0	0	0	tetratricopeptide repeat protein 28-like	coding
adi_MSTRG.9801.1	1	2	1	0	0	1	4	5	5	forkhead box protein D2-like	coding
adi_MSTRG.3371.1	181	252	267	60	59	101	30	21	18	uncharacterized protein LOC107331068	coding
adi_MSTRG.11575.2	0	0	0	0	194	310	0	0	0	kelch-like protein 10	coding
adi_MSTRG.15331.1	16	35	38	10	15	19	0	0	0	sushi, von Willebrand factor type A, EGF and pentraxin domain-containing protein 1-like isoform X1	coding
adi_MSTRG.18802.1	13	10	5	8	7	8	12	9	7	palmitoyltransferase ZDHHC6-like	coding
adi_MSTRG.7216.1	3	5	2	18	11	18	6	0	3	Receptor-type tyrosine-protein phosphatase alpha [Stylophora pistillata]	coding
adi_MSTRG.26361.1	86	179	169	63	74	82	14	16	17	noncoding	noncoding
adi_MSTRG.30602.1	46	79	48	40	36	45	10	9	12	vacuolar protein-sorting-associated protein 36-like	coding
adi_MSTRG.28174.1	261	394	212	408	499	685	146	156	189	otolin-1-like isoform X2	coding
adi_MSTRG.23391.3	1879	2998	1779	3087	2920	4106	3	4	13	noncoding	noncoding
adi_MSTRG.427.1	0	0	0	14	16	23	0	0	0	transmembrane 9 superfamily member 2-like	coding
adi_MSTRG.6259.1	3	0	3	0	0	3	0	0	0	ABC transporter G family member 26-like	coding
adi_MSTRG.24071.4	0	0	0	0	135	56	0	0	0	mitochondrial inner membrane protein OXA1L-like isoform X2	coding
adi_MSTRG.10421.2	104	127	129	691	474	877	37	40	33	serine/arginine-rich splicing factor 7-like isoform X1	coding
adi_MSTRG.16086.1	60	105	187	59	73	108	0	0	0	uncharacterized protein LOC107345449	coding
adi_MSTRG.8881.1	182	274	438	93	96	46	0	8	13	uncharacterized protein LOC107354759	coding
adi_MSTRG.24874.1	63	80	84	22	26	25	0	0	0	spectrin alpha chain, non-erythrocytic 1-like	coding
adi_MSTRG.29000.1	0	9	18	0	0	0	0	0	0	putative D-cysteine desulfhydrase 1, mitochondrial	coding
adi_MSTRG.30151.1	0	11	0	0	0	0	0	0	0	uncharacterized protein KIAA1107-like	coding
adi_MSTRG.12464.1	4	6	12	0	5	0	0	0	2	uncharacterized protein LOC107341427	coding
adi_MSTRG.19104.1	0	13	19	13	8	8	11	12	5	succinate dehydrogenase [ubiquinone] flavoprotein subunit, mitochondrial-like	coding
adi_MSTRG.26453.1	4	9	7	63	58	96	183	198	126	glutamate carboxypeptidase 2-like	coding
adi_MSTRG.15085.1	30	64	85	116	101	121	0	0	0	pseudouridylate synthase 7 homolog	coding
adi_MSTRG.9581.1	1	3	2	11	20	20	23	25	18	piggyBac transposable element-derived protein 4-like isoform X1	coding
adi_MSTRG.20617.1	26	36	65	37	39	65	3	2	1	uncharacterized protein LOC107350525	coding
adi_MSTRG.13890.3	0	0	0	27	0	0	0	0	0	translocon-associated protein subunit alpha-like	coding
adi_MSTRG.21497.1	0	0	0	0	8	0	2	3	7	LOW QUALITY PROTEIN: microtubule-actin cross-linking factor 1-like	coding
adi_MSTRG.1984.2	0	0	0	27	40	8	0	0	0	prothymosin alpha-A-like [Orbicella faveolata]	coding
adi_MSTRG.29657.2	0	0	0	0	0	0	0	19	0	uncharacterized protein LOC107332103	coding
adi_MSTRG.21760.5	0	0	0	1	0	0	0	0	30	uncharacterized protein LOC107351700 isoform X1	coding
adi_MSTRG.1898.1	6	16	14	6	6	16	1	1	1	uncharacterized protein LOC107343048	coding
adi_MSTRG.27264.2	72	64	65	142	99	174	25	7	11	UPF0669 protein v1g209471-like	coding
adi_MSTRG.29734.1	0	0	0	0	5	5	0	0	0	uncharacterized protein LOC107329519	coding
adi_MSTRG.28132.1	4	8	13	16	16	11	2	1	1	phosphatidylserine decarboxylase proenzyme-like	coding
adi_MSTRG.3883.1	0	4	8	13	21	19	5	6	0	methylcrotonoyl-CoA carboxylase beta chain, mitochondrial-like	coding
adi_MSTRG.10084.1	7	8	9	31	26	38	9	18	8	UPF0235 protein C15orf40	coding
adi_MSTRG.9500.1	16	36	17	26	26	41	28	22	28	protein IWS1 homolog	coding
adi_MSTRG.20165.1	6	6	9	34	15	28	1	1	1	noncoding	noncoding
adi_MSTRG.12869.1	0	0	0	0	0	10	0	0	0	inversin-like	coding
adi_MSTRG.26169.1	9	13	2	3	8	5	1	3	3	uncharacterized protein LOC107343048	coding
adi_MSTRG.23930.1	17	76	31	6	19	60	99	87	120	mesencephalic astrocyte-derived neurotrophic factor-like	coding
adi_MSTRG.2930.1	61	102	132	66	97	26	21	15	10	store-operated calcium entry-associated regulatory factor-like	coding
adi_MSTRG.25252.1	47	40	81	14	23	29	0	5	0	X-ray repair cross-complementing protein 5-like	coding
adi_MSTRG.15824.2	0	30	16	5	5	8	0	0	0	daple-like protein	coding
adi_MSTRG.13823.1	17	31	40	27	22	22	3	3	4	adi_adi_MSTRG.13823.1	coding
adi_MSTRG.25539.1	0	0	0	2	5	6	0	0	0	uncharacterized protein LOC107356055	coding
adi_MSTRG.18754.1	1	1	0	0	0	0	61	71	56	DELTA-alicitoxin-Pse2b-like	coding
adi_MSTRG.5516.2	0	1	0	0	11	7	0	0	8	noncoding	noncoding
adi_MSTRG.19129.1	160	272	180	102	79	143	89	128	72	citron Rho-interacting kinase-like	coding
adi_MSTRG.27111.1	9	5	10	0	9	14	0	5	2	noncoding	noncoding
adi_MSTRG.4952.1	22	33	66	43	59	74	0	12	8	myotubularin-related protein 5-like	coding
adi_MSTRG.9413.1	0	5	0	0	0	0	0	0	0	major facilitator superfamily domain-containing protein 7-b-like	coding
adi_MSTRG.8674.1	0	0	20	0	0	9	0	0	0	ras and EF-hand domain-containing protein homolog isoform X7 [Stylophora pistillata]	coding
adi_MSTRG.9821.1	1	0	1	1	1	1	10	5	4	major facilitator superfamily domain-containing protein 6-like	coding
adi_MSTRG.27889.1	0	0	0	31	27	45	0	6	7	arylsulfatase B-like	coding
adi_MSTRG.2037.1	18	12	14	24	25	34	33	38	41	uncharacterized protein LOC107348896	coding
adi_MSTRG.22216.1	0	0	8	0	0	10	7	0	3	leucine-rich repeat and coiled-coil domain-containing protein 1-like	coding
adi_MSTRG.1750.1	59	103	113	80	62	86	24	33	14	beta-hexosaminidase subunit beta-like	coding
adi_MSTRG.18807.2	157	458	712	636	646	1014	80	85	83	LOW QUALITY PROTEIN: RNA cytidine acetyltransferase-like	coding
adi_MSTRG.23609.2	0	0	0	10	6	15	0	0	0	uncharacterized protein LOC107351680	coding
adi_MSTRG.7036.1	0	0	0	0	6	4	13	0	29	transient receptor potential cation channel subfamily A member 1-like isoform X1	coding
adi_MSTRG.18869.1	45	82	105	393	438	556	1	2	1	uncharacterized protein LOC107342494 isoform X2	coding
adi_MSTRG.27952.2	0	7	3	0	8	0	0	0	0	condensin-2 complex subunit D3-like	coding
adi_MSTRG.19590.1	0	0	0	0	13	18	0	0	0	integrin alpha-X-like	coding
adi_MSTRG.16023.1	0	0	0	3	0	7	0	0	0	noncoding	noncoding
adi_MSTRG.7614.1	0	4	3	0	0	0	0	0	0	coiled-coil domain-containing protein 18-like	coding
adi_MSTRG.21024.1	6	7	9	43	41	61	1	1	1	uncharacterized protein LOC107330504	coding
adi_MSTRG.6225.3	0	0	0	9	0	0	0	0	0	DNA fragmentation factor subunit beta-like	coding
adi_MSTRG.28812.2	56	11	65	10	26	14	0	2	10	transcription factor Sp4-like	coding
adi_MSTRG.6641.1	103	223	300	1963	1848	2700	98	95	75	mitogen-activated protein kinase 4-like	coding
adi_MSTRG.4645.1	0	0	10	6	7	13	3	0	0	ubiquitin conjugation factor E4 A-like	coding
adi_MSTRG.13850.1	2	6	7	17	24	31	2	2	1	dimethylglycine dehydrogenase, mitochondrial-like	coding
adi_MSTRG.3468.1	9	19	26	6	5	20	0	0	0	son of sevenless homolog 1-like	coding
adi_MSTRG.27031.1	11	23	41	53	25	70	0	0	0	protein O-mannosyl-transferase 2-like	coding
adi_MSTRG.30461.1	6	15	15	19	20	36	1	1	1	noncoding	noncoding
adi_MSTRG.23344.1	8	20	18	8	6	18	10	12	14	serine/threonine-protein phosphatase 2A activator-like	coding
adi_MSTRG.4338.1	94	163	81	28	31	40	12	17	24	uncharacterized protein LOC107332080	coding
adi_MSTRG.14139.2	17	0	0	0	0	0	0	0	0	glutaminase liver isoform, mitochondrial-like isoform X2	coding
adi_MSTRG.7392.1	0	4	5	0	3	7	5	4	0	DNA excision repair protein ERCC-6-like 2	coding
adi_MSTRG.5441.2	0	0	0	21	0	64	0	1	0	ephrin-B2a-like isoform X3	coding
adi_MSTRG.6883.1	9	7	3	9	9	10	1	0	1	lysophospholipase-like protein 1	coding
adi_MSTRG.24269.1	0	0	0	4	3	0	0	0	2	conserved oligomeric Golgi complex subunit 2-like	coding
adi_MSTRG.23606.1	19	34	26	15	19	17	4	2	4	leucine-rich repeat serine/threonine-protein kinase 2-like	coding
adi_MSTRG.4774.1	0	0	14	24	15	37	7	7	13	threonine synthase-like 2	coding
adi_MSTRG.13623.1	3	9	5	0	3	0	0	0	0	lactadherin-like	coding
adi_MSTRG.19849.1	0	12	0	0	4	5	0	0	0	LOW QUALITY PROTEIN: vacuolar protein sorting-associated protein 41 homolog	coding
adi_MSTRG.12082.2	0	0	0	84	55	0	0	0	0	uncharacterized protein LOC107340940	coding
adi_MSTRG.1201.1	93	182	228	105	101	138	65	70	50	serine/threonine-protein kinase Nek11-like	coding
adi_MSTRG.1913.1	25	54	102	30	23	41	19	23	14	doublesex- and mab-3-related transcription factor 1-like	coding
adi_MSTRG.366.1	410	517	398	573	524	781	152	151	173	alpha-soluble NSF attachment protein-like	coding
adi_MSTRG.19960.1	3	13	0	0	0	8	0	4	0	zinc finger protein 239-like	coding
adi_MSTRG.22408.1	10	5	16	0	4	9	0	3	0	E3 ubiquitin-protein ligase ZSWIM2-like	coding
adi_MSTRG.22374.1	13	21	15	6	7	12	2	1	1	noncoding	noncoding
adi_MSTRG.18480.1	9	17	8	0	0	6	0	0	0	uncharacterized protein LOC107348145 isoform X4	coding
adi_MSTRG.17080.1	0	0	3	6	0	2	0	0	0	uncharacterized protein LOC107327133	coding
adi_MSTRG.18620.1	0	0	2	0	0	0	0	4	3	cubilin-like	coding
adi_MSTRG.5725.1	0	7	0	4	6	10	0	0	0	uncharacterized protein LOC107345475	coding
adi_MSTRG.18548.1	103	231	263	125	122	159	41	60	37	uncharacterized protein LOC107348164	coding
adi_MSTRG.8990.1	17	32	30	6	4	11	1	1	2	noncoding	noncoding
adi_MSTRG.13714.1	0	0	0	0	0	3	18	20	26	uncharacterized protein LOC107342837	coding
adi_MSTRG.4878.2	14	0	0	0	0	0	0	0	0	TGF-beta-activated kinase 1 and MAP3K7-binding protein 1-like	coding
adi_MSTRG.25279.1	5	12	24	37	45	67	2	2	0	phosphatidylinositol N-acetylglucosaminyltransferase subunit Q-like	coding
adi_MSTRG.2620.1	0	2	0	40	37	60	0	4	3	noncoding	noncoding
adi_MSTRG.16974.1	63	105	226	65	63	80	29	36	21	condensin complex subunit 1-like	coding
adi_MSTRG.25904.1	0	0	8	0	4	4	0	2	2	membrane-bound transcription factor site-1 protease-like	coding
adi_MSTRG.20780.1	2	12	9	16	12	19	4	5	4	noncoding	noncoding
adi_MSTRG.17047.1	30	52	42	24	21	59	14	9	11	phosphatidylinositol-glycan-specific phospholipase D-like isoform X2	coding
adi_MSTRG.18639.1	20	26	21	11	23	27	4	7	8	uncharacterized protein LOC107343048	coding
adi_MSTRG.22331.1	0	0	0	5	0	9	0	0	0	serine/threonine-protein kinase Nek8-like	coding
adi_MSTRG.3950.1	0	7	5	0	0	2	0	0	0	glutamate receptor ionotropic, kainate 3-like	coding
adi_MSTRG.17397.1	99	148	109	145	115	147	24	30	22	nucleolar protein 11-like [Orbicella faveolata]	coding
adi_MSTRG.28634.1	20	39	18	11	13	15	0	1	3	noncoding	noncoding
adi_MSTRG.27713.1	0	6	13	8	8	12	12	0	0	thymidine kinase 2, mitochondrial-like	coding
adi_MSTRG.18252.1	0	17	28	0	5	8	0	0	0	noncoding	noncoding
adi_MSTRG.20573.1	6	17	19	30	43	60	12	16	9	noncoding	noncoding
adi_MSTRG.9942.5	0	11	0	0	0	0	0	0	0	fibroblast growth factor 1-like isoform X2	coding
adi_MSTRG.16710.1	0	0	0	0	0	0	4	3	7	transmembrane prolyl 4-hydroxylase-like	coding
adi_MSTRG.28716.1	0	7	3	0	0	0	0	0	0	meiotic recombination protein SPO11-like	coding
adi_MSTRG.17755.1	0	0	0	0	0	0	0	4	0	latent-transforming growth factor beta-binding protein 1-like	coding
adi_MSTRG.5567.3	0	0	169	101	121	183	0	0	0	uncharacterized protein LOC107333455	coding
adi_MSTRG.19755.1	10	16	21	113	105	148	1	1	1	uncharacterized protein LOC107348583	coding
adi_MSTRG.27448.2	0	0	0	14	0	43	0	0	0	fibronectin type III domain-containing protein	coding
adi_MSTRG.5297.1	99	151	129	119	147	204	7	10	11	noncoding	noncoding
adi_MSTRG.1819.1	0	0	0	3	0	1	24	36	21	uncharacterized protein LOC107347458	coding
adi_MSTRG.25214.2	439	661	770	644	682	838	247	257	276	mannosyl-oligosaccharide 1,2-alpha-mannosidase IA-like	coding
adi_MSTRG.28361.1	6	4	7	0	0	6	0	0	6	Fanconi anemia group A protein homolog isoform X3	coding
adi_MSTRG.20384.1	28	56	61	14	13	17	0	2	0	monocarboxylate transporter 4-like	coding
adi_MSTRG.19878.1	0	0	0	4	2	4	0	0	0	uncharacterized protein LOC107351680	coding
adi_MSTRG.22032.1	20	54	47	44	54	75	13	13	19	serine/threonine-protein kinase SIK2-like isoform X4	coding
adi_MSTRG.7249.3	0	0	0	0	0	72	699	804	970	uncharacterized skeletal organic matrix protein 6 isoform X3	coding
adi_MSTRG.669.1	205	382	480	101	94	158	17	10	13	E3 SUMO-protein ligase PIAS3-like	coding
adi_MSTRG.7637.1	159	253	233	105	104	117	17	17	18	ribonuclease P protein subunit p30-like	coding
adi_MSTRG.18845.1	80	130	146	41	41	47	20	26	29	noncoding	noncoding
adi_MSTRG.15376.1	1	1	6	6	2	4	4	4	6	Gag-pol fusion polyprotein	coding
adi_MSTRG.10489.1	24	46	27	11	9	7	1	0	0	probable glycoprotein hormone G-protein coupled receptor	coding
adi_MSTRG.11942.3	41	0	117	0	0	4371	167	187	126	nucleolar protein 58-like	coding
adi_MSTRG.21747.1	4	5	10	6	0	0	3	4	0	rho GTPase-activating protein 28-like	coding
adi_MSTRG.10438.1	2	2	2	7	12	8	74	72	60	nucleolin-like	coding
adi_MSTRG.17331.1	16	38	20	39	32	61	35	30	14	uncharacterized protein LOC107346806 isoform X4	coding
adi_MSTRG.10402.1	2	0	0	0	0	0	0	0	3	noncoding	noncoding
adi_MSTRG.10980.1	62	116	84	85	107	133	26	25	33	rRNA-processing protein UTP23 homolog	coding
adi_MSTRG.21333.3	79	199	145	142	194	320	157	162	170	cytochrome c oxidase subunit NDUFA4-like	coding
adi_MSTRG.9926.1	77	113	76	84	68	116	36	32	34	bromodomain and WD repeat-containing protein 3-like	coding
adi_MSTRG.24774.2	0	0	0	5	5	0	0	0	0	uncharacterized protein LOC107339961	coding
adi_MSTRG.735.6	0	0	0	0	0	0	0	0	0	NADH dehydrogenase [ubiquinone] iron-sulfur protein 7, mitochondrial	coding
adi_MSTRG.22633.1	29	67	70	23	33	32	13	0	10	SRSF protein kinase 1-like	coding
adi_MSTRG.15972.1	0	0	0	4	0	0	0	5	3	uncharacterized protein LOC107345320	coding
adi_MSTRG.20506.2	1	0	3	0	3	11	0	10	9	ubiquitin-conjugating enzyme E2 E1-like isoform X2	coding
adi_MSTRG.15897.1	0	9	0	0	0	14	0	0	0	uncharacterized protein LOC107345172	coding
adi_MSTRG.26156.1	0	0	0	3	0	0	0	9	0	uncharacterized protein LOC107345857	coding
adi_MSTRG.6543.1	556	706	719	69	75	133	88	93	69	UDP-glucose 4-epimerase-like	coding
adi_MSTRG.22230.1	7	12	9	7	8	9	12	19	16	uncharacterized protein LOC107352297	coding
adi_MSTRG.7989.1	0	2	3	26	18	18	3	5	3	trace amine-associated receptor 9-like	coding
adi_MSTRG.26333.1	5	4	1	46	41	53	5	7	3	noncoding	noncoding
adi_MSTRG.6208.1	7	7	6	0	0	4	0	0	0	uncharacterized protein LOC107334191	coding
adi_MSTRG.18534.1	0	0	7	0	4	5	0	0	0	LOW QUALITY PROTEIN: CCR4-NOT transcription complex subunit 1-like	coding
adi_MSTRG.10783.1	0	0	0	0	0	0	0	3	0	choline transporter-like protein 4	coding
adi_MSTRG.18960.2	923	1548	968	1133	1176	1535	149	189	197	uncharacterized protein LOC107348715	coding
adi_MSTRG.15149.1	0	0	0	0	0	0	2	5	0	uncharacterized protein LOC107344318 isoform X1	coding
adi_MSTRG.18946.1	364	659	549	287	264	369	64	97	61	LOW QUALITY PROTEIN: exosome complex component RRP45-like	coding
adi_MSTRG.21200.1	43	112	64	46	52	70	32	32	44	centromere protein X-like	coding
adi_MSTRG.18789.1	8	27	14	17	18	20	0	3	5	lipoyltransferase 1, mitochondrial-like [Orbicella faveolata]	coding
adi_MSTRG.5272.1	9	8	11	0	0	0	0	0	1	uncharacterized protein LOC107333149	coding
adi_MSTRG.20361.1	0	0	0	0	2	0	0	0	0	noncoding	noncoding
adi_MSTRG.8388.1	7	7	21	5	11	11	13	13	16	cytosolic Fe-S cluster assembly factor narfl-like	coding
adi_MSTRG.6521.1	0	0	0	13	15	24	7	7	6	uncharacterized protein LOC107346218	coding
adi_MSTRG.10212.1	0	0	3	0	3	0	0	0	5	dysferlin-like	coding
adi_MSTRG.8763.1	433	630	495	1118	1046	1399	73	86	75	nuclear inhibitor of protein phosphatase 1-like	coding
adi_MSTRG.12938.1	23	36	45	48	54	73	0	1	0	uncharacterized protein LOC107357609	coding
adi_MSTRG.13031.1	0	0	10	3	3	3	0	0	0	1-phosphatidylinositol 4,5-bisphosphate phosphodiesterase-like	coding
adi_MSTRG.25836.1	31	66	103	47	45	57	4	5	7	uncharacterized FAD-linked oxidoreductase YvdP-like	coding
adi_MSTRG.10611.1	93	192	188	142	127	194	22	32	29	polycomb protein eed-like	coding
adi_MSTRG.166.1	118	152	157	232	236	318	13	26	22	UPF0580 protein C15orf58-like protein	coding
adi_MSTRG.22917.1	2	17	29	0	12	0	0	67	32	inositol hexakisphosphate and diphosphoinositol-pentakisphosphate kinase 2-like	coding
adi_MSTRG.4669.2	1	0	0	0	4	8	0	0	0	NEDD8-conjugating enzyme UBE2F-like	coding
adi_MSTRG.8420.1	7	4	3	4	2	4	5	6	1	adenosine receptor A2a-like	coding
adi_MSTRG.19642.1	0	16	25	9	6	8	14	7	7	serine/threonine-protein kinase 38-like	coding
adi_MSTRG.17114.1	25	38	41	211	246	343	14	13	13	tRNA (adenine(58)-N(1))-methyltransferase non-catalytic subunit TRM6-like	coding
adi_MSTRG.25670.1	0	0	0	6	6	5	1	3	2	uncharacterized protein LOC107352364	coding
adi_MSTRG.24160.1	6	14	7	27	0	39	11	0	0	peroxisome biogenesis factor 2-like	coding
adi_MSTRG.2947.1	29	43	41	70	61	83	10	16	12	centromere protein P-like	coding
adi_MSTRG.3244.1	7	9	0	4	5	9	0	11	6	Predicted protein	coding
adi_MSTRG.28106.1	107	153	107	861	1015	1250	96	90	110	breast cancer metastasis-suppressor 1-like protein-A	coding
adi_MSTRG.2742.1	139	184	201	130	95	64	15	10	13	1-acylglycerol-3-phosphate O-acyltransferase ABHD5-like isoform X1	coding
adi_MSTRG.29477.1	18	22	31	48	45	67	0	14	8	S-phase kinase-associated protein 1-like isoform X3	coding
adi_MSTRG.6002.1	145	286	356	274	236	340	31	31	17	MORN repeat-containing protein 1-like	coding
adi_MSTRG.23041.3	0	22	0	33	4	12	0	0	0	NADH dehydrogenase [ubiquinone] 1 alpha subcomplex assembly factor 3-like isoform X3	coding
adi_MSTRG.16053.1	244	348	141	24	47	60	55	33	45	centrosomal protein of 295 kDa-like	coding
adi_MSTRG.1359.1	7	13	20	36	30	40	0	6	0	Gem-associated protein 2	coding
adi_MSTRG.5998.1	227	344	398	285	304	361	6	7	8	transmembrane protein 177-like	coding
adi_MSTRG.13965.1	33	130	77	18	12	36	9	14	15	adenosine monophosphate-protein transferase FICD homolog	coding
adi_MSTRG.20876.1	21	43	37	325	272	433	5	7	1	noncoding	noncoding
adi_MSTRG.18664.2	5	7	0	4	0	5	0	0	0	noncoding	noncoding
adi_MSTRG.769.1	6	6	10	51	31	49	3	8	2	noncoding	noncoding
adi_MSTRG.19850.1	128	248	150	45	53	44	1	0	0	histone H2B-like	coding
adi_MSTRG.9335.1	34	61	55	375	402	614	50	41	44	transcription factor SOX-1-like	coding
adi_MSTRG.5907.1	0	11	5	15	39	60	0	0	0	noncoding	noncoding
adi_MSTRG.15530.1	21	26	21	0	19	19	0	9	5	actin-related protein 5-like	coding
adi_MSTRG.3539.1	115	182	165	81	78	88	9	19	8	histidine-rich glycoprotein-like	coding
adi_MSTRG.20600.1	91	109	111	280	206	337	102	104	100	ubiquitin-conjugating enzyme E2 Z-like	coding
adi_MSTRG.25418.1	18	44	96	14	11	23	0	0	0	polycomb protein suz12-B-like	coding
adi_MSTRG.22025.1	29	46	59	15	15	24	2	3	3	uncharacterized protein LOC107352042	coding
adi_MSTRG.6603.1	4	4	15	5	0	0	0	0	0	VPS9 domain-containing protein 1-like	coding
adi_MSTRG.19999.1	13	13	24	12	8	11	3	3	5	sodium- and chloride-dependent GABA transporter 1-like isoform X3	coding
adi_MSTRG.5179.1	131	186	102	126	157	188	67	96	63	DNA-directed RNA polymerase, mitochondrial-like	coding
adi_MSTRG.20395.1	37	66	54	22	27	47	4	5	7	tetratricopeptide repeat protein 33-like	coding
adi_MSTRG.20517.1	67	132	89	73	69	116	92	109	77	kalirin-like	coding
adi_MSTRG.9488.1	0	0	0	0	0	7	21	24	16	Domain of unknown function (DUF5671)	coding
adi_MSTRG.2584.1	21	24	23	52	40	38	39	39	38	cleavage and polyadenylation specificity factor subunit 1-like	coding
adi_MSTRG.3918.1	4	9	7	13	11	16	7	5	0	large subunit GTPase 1 homolog	coding
adi_MSTRG.30841.1	4	0	10	0	0	0	0	0	0	low-density lipoprotein receptor-related protein 4-like	coding
adi_MSTRG.13181.1	6	5	4	0	0	0	0	0	0	uncharacterized protein LOC107342197 isoform X1	coding
adi_MSTRG.12233.1	0	3	2	0	0	1	0	0	0	uncharacterized protein LOC107341010	coding
adi_MSTRG.25696.1	198	271	287	73	81	126	19	18	30	ras association domain-containing protein 1-like	coding
adi_MSTRG.27809.2	41	26	44	11	4	6	0	0	3	uncharacterized protein C1orf21 homolog	coding
adi_MSTRG.20315.1	2	5	0	8	7	13	0	0	0	noncoding	noncoding
adi_MSTRG.20451.1	0	1	1	2	1	4	8	7	6	noncoding	noncoding
adi_MSTRG.5688.1	16	19	45	27	20	36	1	2	3	noncoding	noncoding
adi_MSTRG.15022.1	6	13	18	123	123	160	13	30	20	dystrophin-like	coding
adi_MSTRG.12784.2	20	335	6	165	1	23	0	0	0	YTH domain-containing family protein 3-like	coding
adi_MSTRG.24874.2	50	67	63	17	19	26	0	0	0	spectrin alpha chain, non-erythrocytic 1-like	coding
adi_MSTRG.8109.1	7	8	11	25	15	25	4	2	4	SCO-spondin-like	coding
adi_MSTRG.18898.1	2	24	27	29	17	34	8	10	11	uncharacterized protein LOC107348596	coding
adi_MSTRG.26447.2	519	790	521	1092	1237	1734	187	198	247	DNA-directed RNA polymerases I, II, and III subunit RPABC2-like	coding
adi_MSTRG.25653.1	5	17	15	0	0	0	6	6	7	drebrin-like protein	coding
adi_MSTRG.14945.1	0	0	0	7	14	20	0	0	0	PREDICTED: uncharacterized protein C17orf89 homolog [Hydra vulgaris]	coding
adi_MSTRG.267.2	0	3	0	0	0	16	0	0	0	RNA-binding protein with serine-rich domain 1-B-like	coding
adi_MSTRG.27144.1	2	0	4	0	5	4	2	7	4	nardilysin-like	coding
adi_MSTRG.15009.1	0	8	19	5	0	0	0	0	0	pre-mRNA-splicing factor ATP-dependent RNA helicase PRP16-like	coding
adi_MSTRG.23874.2	40	0	0	0	0	0	0	0	0	uncharacterized protein LOC107354199	coding
adi_MSTRG.21110.1	60	154	121	70	59	92	10	17	28	Transcription initiation factor TFIID subunit 3	coding
adi_MSTRG.11790.1	5	18	5	11	7	9	8	7	3	uncharacterized protein LOC107340587	coding
adi_MSTRG.21831.1	11	20	9	10	0	0	0	0	0	uncharacterized protein LOC107329217	coding
adi_MSTRG.8905.1	0	0	0	4	0	4	4	7	4	uncharacterized protein LOC107337341	coding
adi_MSTRG.24766.1	0	0	0	0	0	0	0	3	4	complement factor B-like isoform X2	coding
adi_MSTRG.20902.1	13	14	16	4	6	9	2	0	0	protein ZGRF1-like	coding
adi_MSTRG.21074.1	276	393	421	1099	994	1366	331	357	374	phosphoserine aminotransferase-like isoform X1	coding
adi_MSTRG.28853.1	0	4	8	0	2	0	0	0	0	DNA polymerase subunit gamma-1-like	coding
adi_MSTRG.24984.1	23	21	55	0	0	4	0	0	0	TBC1 domain family member 5-like	coding
adi_MSTRG.24631.3	5	32	58	30	48	77	0	0	0	protein FAM134C-like isoform X2	coding
adi_MSTRG.3017.1	7	13	16	29	32	46	8	0	10	LOW QUALITY PROTEIN: sortilin-related receptor-like	coding
adi_MSTRG.20190.1	11	20	14	12	10	11	0	0	0	translation factor GUF1 homolog, mitochondrial-like	coding
adi_MSTRG.3633.2	3	5	0	23	26	45	0	0	0	adhesion G-protein coupled receptor G2-like isoform X3	coding
adi_MSTRG.8834.2	0	0	0	0	0	25	0	0	0	noncoding	noncoding
adi_MSTRG.21585.1	2	8	4	8	11	15	1	1	1	noncoding	noncoding
adi_MSTRG.22522.1	618	1110	1068	1657	1484	2171	187	170	131	U4/U6 small nuclear ribonucleoprotein Prp3-like	coding
adi_MSTRG.8618.1	84	154	120	284	272	410	186	212	181	probable RNA-binding protein 19 isoform X1	coding
adi_MSTRG.16942.1	0	0	0	8	7	11	0	0	0	Small nuclease	coding
adi_MSTRG.13677.1	19	42	94	86	87	150	68	71	47	LOW QUALITY PROTEIN: clathrin heavy chain 1-like	coding
adi_MSTRG.17378.1	0	27	19	0	0	0	0	0	0	tuberin-like	coding
adi_MSTRG.2207.1	3	4	2	14	11	12	2	1	2	noncoding	noncoding
adi_MSTRG.27941.1	51	99	79	0	8	9	0	0	0	smoothelin-like	coding
adi_MSTRG.14209.1	0	0	0	0	0	0	4	4	3	probable voltage-dependent R-type calcium channel subunit alpha-1E	coding
adi_MSTRG.12028.1	33	30	40	235	213	316	11	11	11	E3 ubiquitin-protein ligase RGLG1-like	coding
adi_MSTRG.14771.1	372	574	747	3383	3260	4697	237	243	200	putative diacyglycerol O-acyltransferase MT1468	coding
adi_MSTRG.24991.2	0	16	18	0	0	0	12	0	0	ATP-binding cassette sub-family E member 1-like	coding
adi_MSTRG.24495.1	35	53	64	521	420	676	31	11	16	histone acetyltransferase KAT5-like	coding
adi_MSTRG.7040.1	0	0	0	5	0	0	0	0	0	DDB1- and CUL4-associated factor 8-like	coding
adi_MSTRG.9985.1	0	0	1	9	7	10	2	2	2	uncharacterized protein LOC107352859	coding
adi_MSTRG.7085.1	4	6	5	21	23	41	1	1	2	lutropin-choriogonadotropic hormone receptor-like	coding
adi_MSTRG.2030.4	7	0	0	0	0	2	0	0	0	GTP-binding protein 2-like isoform X1	coding
adi_MSTRG.2021.1	7	8	28	19	11	31	3	0	0	mitogen-activated protein kinase-binding protein 1-like	coding
adi_MSTRG.8541.1	0	0	0	0	0	0	2	3	0	organic cation transporter protein-like isoform X2	coding
adi_MSTRG.13550.1	12	10	9	0	3	0	0	0	0	importin subunit beta-1-like	coding
adi_MSTRG.9366.2	35	49	0	0	0	0	0	0	0	SH3 and PX domain-containing protein 2B-like	coding
adi_MSTRG.5341.1	18	32	25	11	10	16	0	0	0	phosphatidylethanolamine-binding protein 4-like	coding
adi_MSTRG.27304.1	0	0	7	0	0	8	29	33	27	amine oxidase [flavin-containing] A-like	coding
adi_MSTRG.29171.1	77	97	117	59	61	107	87	76	85	protein phosphatase 1 regulatory subunit 3D-like	coding
adi_MSTRG.27174.1	5	6	4	3	0	8	2	0	2	codanin-1-like	coding
adi_MSTRG.8627.1	363	661	330	383	388	518	187	107	120	uncharacterized protein LOC107336976	coding
adi_MSTRG.2449.1	0	0	0	6	8	0	0	0	0	cAMP-specific 3',5'-cyclic phosphodiesterase, isoform F-like isoform X1	coding
adi_MSTRG.9733.1	8	2	3	9	10	17	10	11	11	noncoding	noncoding
adi_MSTRG.23543.1	0	0	0	0	4	8	0	0	0	uncharacterized protein LOC107353866 isoform X1	coding
adi_MSTRG.13650.1	284	417	442	938	942	1319	154	139	116	X-box-binding protein 1-like	coding
adi_MSTRG.28357.1	2	6	0	25	27	28	170	207	164	protein starmaker-like isoform X2	coding
adi_MSTRG.8713.1	0	0	0	0	3	5	4	3	0	noncoding	noncoding
adi_MSTRG.9013.1	39	75	74	132	113	151	5	5	0	97 kDa heat shock protein-like	coding
adi_MSTRG.789.1	0	0	2	7	4	9	10	11	10	uncharacterized protein LOC107336778	coding
adi_MSTRG.18972.1	0	0	10	7	3	0	9	7	0	nephrocystin-3-like	coding
adi_MSTRG.19220.2	0	0	11	0	0	57	0	0	0	myosin heavy chain, striated muscle-like	coding
adi_MSTRG.29771.1	12	21	10	24	28	43	1	3	3	noncoding	noncoding
adi_MSTRG.8409.1	34	40	3	7	28	51	0	0	0	uncharacterized protein LOC107336709 isoform X1	coding
adi_MSTRG.1674.2	25	0	28	18	25	0	0	0	0	Set1/Ash2 histone methyltransferase complex subunit ASH2	coding
adi_MSTRG.6854.1	15	24	35	3	0	12	6	0	9	uncharacterized protein LOC107334983 isoform X2	coding
adi_MSTRG.13752.1	16	26	12	2	3	1	3	1	1	uncharacterized protein LOC107342864	coding
adi_MSTRG.17545.1	12	10	15	5	1	2	1	1	2	noncoding	noncoding
adi_MSTRG.12646.1	0	12	6	0	0	0	0	0	0	noncoding	noncoding
adi_MSTRG.1033.1	69	146	146	56	69	92	20	19	22	uncharacterized protein LOC107338618	coding
adi_MSTRG.11173.1	0	0	0	6	0	0	2	0	0	protein Wnt-5a-like isoform X2	coding
adi_MSTRG.18298.1	0	23	20	0	6	5	0	0	0	intersectin-1-like	coding
adi_MSTRG.28120.1	58	75	93	101	74	129	20	14	5	ERI1 exoribonuclease 2-like isoform X1	coding
adi_MSTRG.17632.1	18	23	37	11	11	21	7	9	5	mitochondrial amidoxime reducing component 2-like isoform X2	coding
adi_MSTRG.1034.1	22	35	39	42	57	75	101	114	160	trafficking protein particle complex subunit 1-like	coding
adi_MSTRG.6556.2	0	5	0	8	11	13	1	2	9	ankyrin repeat domain-containing protein 66-like	coding
adi_MSTRG.5954.1	0	1	2	0	0	0	2	0	3	urease-like	coding
adi_MSTRG.113.3	370	474	123	434	557	406	0	0	62	pyridoxal 5'-phosphate synthase subunit SNZERR-like	coding
adi_MSTRG.4384.1	22	39	35	13	0	16	8	0	11	arf-GAP with coiled-coil, ANK repeat and PH domain-containing protein 2-like	coding
adi_MSTRG.20965.1	4	14	6	24	24	38	1	1	1	uncharacterized protein LOC107350926	coding
adi_MSTRG.14649.1	0	5	2	8	0	0	0	0	0	uncharacterized protein LOC107343817	coding
adi_MSTRG.15071.1	4	3	14	104	87	127	4	7	5	uncharacterized protein LOC107330119	coding
adi_MSTRG.18790.1	12	28	22	47	49	84	7	9	6	noncoding	noncoding
adi_MSTRG.14894.2	0	0	0	73	7	4	2	3	4	cell division control protein 42 homolog isoform X1	coding
adi_MSTRG.29336.1	0	0	0	5	8	9	5	6	0	uncharacterized protein LOC107328993	coding
adi_MSTRG.16179.1	121	196	291	487	428	648	20	25	28	alanine aminotransferase 2-like	coding
adi_MSTRG.5824.2	0	0	6	8	12	15	0	0	0	gamma-aminobutyric acid type B receptor subunit 2-like isoform X2	coding
adi_MSTRG.28999.1	206	384	533	127	109	180	27	19	18	E3 ubiquitin-protein ligase NRDP1-like	coding
adi_MSTRG.18559.4	0	0	0	294	0	0	0	0	0	uncharacterized protein LOC107349043	coding
adi_MSTRG.25781.1	20	16	23	8	8	15	8	5	9	ribonuclease P protein subunit p14-like isoform X1	coding
adi_MSTRG.10965.1	28	52	26	8	19	26	17	0	12	GRIP1-associated protein 1-like	coding
adi_MSTRG.74.2	50	76	47	229	257	307	25	27	26	NFATC2-interacting protein-like	coding
adi_MSTRG.15089.1	2	7	6	0	0	9	0	6	0	UBX domain-containing protein 11-like	coding
adi_MSTRG.8813.1	52	80	72	39	52	75	9	16	13	Protein KIAA0664	coding
adi_MSTRG.27054.1	0	3	0	4	5	8	0	2	3	noncoding	noncoding
adi_MSTRG.2951.2	20	37	34	53	31	59	18	17	14	trimeric intracellular cation channel type B-like isoform X2	coding
adi_MSTRG.26979.1	0	0	0	0	0	0	0	0	0	gem-associated protein 7-like	coding
adi_MSTRG.23778.1	0	0	0	0	1	0	0	2	0	noncoding	noncoding
adi_MSTRG.5141.1	75	130	100	8	11	11	0	3	2	homeobox protein MSX-2-like	coding
adi_MSTRG.10773.2	0	15	0	44	30	6	6	6	7	Integrase core domain	coding
adi_MSTRG.18375.1	19	25	28	7	8	8	7	5	0	serum paraoxonase/arylesterase 1-like	coding
adi_MSTRG.7321.1	7	4	11	2	6	9	0	0	0	noncoding	noncoding
adi_MSTRG.10289.1	102	248	231	101	109	172	21	23	21	DNA-directed RNA polymerase III subunit RPC5-like isoform X1	coding
adi_MSTRG.2311.1	42	78	109	428	418	583	31	27	25	Tubulin tyrosine ligase	coding
adi_MSTRG.3556.1	514	986	471	443	368	512	83	157	149	chromodomain-helicase-DNA-binding protein 2-like	coding
adi_MSTRG.11721.1	0	7	9	8	0	3	0	0	0	diacylglycerol kinase zeta-like	coding
adi_MSTRG.1810.1	0	0	0	5	5	7	9	13	11	nuclear factor NF-kappa-B p105 subunit-like	coding
adi_MSTRG.21669.1	19	43	35	13	15	25	0	7	8	F-box only protein 15-like	coding
adi_MSTRG.24046.1	12	19	24	99	94	127	6	6	11	uncharacterized protein LOC107341681	coding
adi_MSTRG.29654.1	29	48	77	6	11	14	0	0	0	Cyclin-dependent kinase-like 2 [Stylophora pistillata]	coding
adi_MSTRG.27952.1	7	3	6	5	10	12	8	10	8	condensin-2 complex subunit D3-like	coding
adi_MSTRG.22969.1	21	34	38	7	18	13	0	1	0	noncoding	noncoding
adi_MSTRG.22748.2	0	4	4	6	2	5	0	2	0	uncharacterized protein LOC107352955 isoform X1	coding
adi_MSTRG.9252.3	57	0	0	131	0	0	0	0	0	mitochondrial import inner membrane translocase subunit Tim9-like	coding
adi_MSTRG.18085.1	0	0	0	0	0	3	0	0	0	guanine nucleotide-binding protein subunit beta-like protein 1 isoform X2	coding
adi_MSTRG.29168.1	77	108	160	201	196	210	34	32	26	U4/U6 small nuclear ribonucleoprotein Prp4-like	coding
adi_MSTRG.21774.2	0	0	0	18	16	0	0	0	0	uncharacterized protein LOC107329373	coding
adi_MSTRG.6900.1	4	7	16	82	67	91	2	1	1	adi_adi_MSTRG.6900.1	coding
adi_MSTRG.10860.1	0	3	0	7	9	8	7	0	12	uncharacterized protein LOC107339465 isoform X2	coding
adi_MSTRG.27790.1	0	11	0	0	0	0	0	0	0	adi_adi_MSTRG.27790.1	coding
adi_MSTRG.13555.1	35	70	69	31	32	33	13	10	11	tetratricopeptide repeat protein 8-like	coding
adi_MSTRG.7968.1	467	755	660	210	156	241	25	30	29	transmembrane and TPR repeat-containing protein 2-like	coding
adi_MSTRG.29182.1	0	0	0	3	4	5	0	0	0	protein broad-minded-like	coding
adi_MSTRG.2396.1	2	3	3	6	9	7	10	7	11	uncharacterized protein LOC107354036	coding
adi_MSTRG.15004.1	63	83	45	29	19	34	0	0	0	farnesyl pyrophosphate synthase-like [Orbicella faveolata]	coding
adi_MSTRG.136.1	0	0	0	0	3	4	0	0	0	serine/threonine-protein kinase 36-like	coding
adi_MSTRG.12580.3	6	0	11	32	9	27	0	0	0	noncoding	noncoding
adi_MSTRG.4658.1	14	26	56	20	14	35	17	17	8	uncharacterized protein LOC107332558	coding
adi_MSTRG.21651.1	68	122	129	1580	1630	2239	181	253	119	Krueppel-like factor 5	coding
adi_MSTRG.20063.1	439	571	440	233	183	291	32	37	46	SH3 domain-containing RING finger protein	coding
adi_MSTRG.29979.1	7	0	14	27	31	36	14	13	5	quinone oxidoreductase-like protein 1	coding
adi_MSTRG.4496.1	0	0	0	7	18	24	0	1	1	noncoding	noncoding
adi_MSTRG.6175.1	26	39	32	8	4	7	4	0	2	membrane progestin receptor gamma-A-like isoform X2	coding
adi_MSTRG.14913.1	175	284	461	378	406	556	157	175	122	ATP-dependent Clp protease ATP-binding subunit clpX-like, mitochondrial	coding
adi_MSTRG.24211.1	0	0	0	10	10	13	8	11	3	prolyl 4-hydroxylase subunit alpha-1-like isoform X1	coding
adi_MSTRG.22687.1	29	37	16	14	23	14	14	9	16	uncharacterized protein LOC107352870	coding
adi_MSTRG.8789.1	65	85	96	169	162	223	0	4	2	uncharacterized protein LOC107337126	coding
adi_MSTRG.27902.1	0	0	3	0	0	0	0	0	0	noncoding	noncoding
adi_MSTRG.11950.2	0	0	0	0	2	0	0	0	0	dTDP-glucose 4,6-dehydratase-like	coding
adi_MSTRG.11171.2	101	0	74	0	0	0	0	0	0	uncharacterized protein LOC107339898	coding
adi_MSTRG.27935.1	0	36	37	0	0	0	0	0	0	CAP-Gly domain-containing linker protein 1-like	coding
adi_MSTRG.8677.1	73	169	164	324	239	347	23	13	16	m7GpppX diphosphatase-like	coding
adi_MSTRG.19462.2	49	43	54	22	0	0	0	0	0	uncharacterized protein LOC107349309 isoform X3	coding
adi_MSTRG.6594.2	0	0	0	0	45	0	0	0	0	solute carrier family 35 member C2-like isoform X4	coding
adi_MSTRG.3345.1	7	29	0	14	7	19	1	2	3	GFP-like fluorescent chromoprotein amFP486 isoform X1	coding
adi_MSTRG.26965.2	8	0	8	15	0	0	0	0	0	uncharacterized protein LOC107357848 isoform X1	coding
adi_MSTRG.20589.1	5	32	27	29	23	22	18	11	12	ankyrin repeat and LEM domain-containing protein 2-like	coding
adi_MSTRG.15679.1	67	130	139	56	60	107	83	77	75	alpha-actinin, sarcomeric-like	coding
adi_MSTRG.9956.2	440	471	314	322	347	351	26	15	8	kinetochore protein NDC80 homolog isoform X2	coding
adi_MSTRG.8661.1	0	0	0	10	4	7	0	0	0	noncoding	noncoding
adi_MSTRG.16788.1	0	6	10	9	8	13	0	0	0	uncharacterized protein LOC107328313	coding
adi_MSTRG.19389.1	0	4	0	7	9	11	2	0	2	monocarboxylate transporter 12-like	coding
adi_MSTRG.17935.2	74	131	66	13	35	38	33	31	39	uncharacterized protein LOC107347551	coding
adi_MSTRG.21140.1	1	14	10	13	21	26	1	2	2	noncoding	noncoding
adi_MSTRG.7694.1	124	205	111	99	115	172	15	14	11	NAD-dependent protein lipoamidase sirtuin-4, mitochondrial isoform X1 [Piliocolobus tephrosceles]	coding
adi_MSTRG.3593.1	1	0	3	31	23	32	1	1	1	uncharacterized protein LOC110055939 [Orbicella faveolata]	coding
adi_MSTRG.5356.3	9	29	17	14	19	19	48	51	58	uncharacterized protein LOC107333229 isoform X2	coding
adi_MSTRG.12044.1	4	7	10	6	5	8	0	0	2	solute carrier organic anion transporter family member 4A1-like isoform X1	coding
adi_MSTRG.2328.1	0	0	0	104	98	129	10	3	4	carbohydrate sulfotransferase 4-like isoform X1	coding
adi_MSTRG.14247.1	6	0	0	0	5	0	0	0	0	uncharacterized protein LOC107342908 isoform X1	coding
adi_MSTRG.10110.1	45	92	110	384	295	523	73	69	72	glucose-6-phosphate 1-dehydrogenase-like	coding
adi_MSTRG.9589.1	13	20	16	0	8	19	0	6	0	SPS1/STE20-related protein kinase YSK4	coding
adi_MSTRG.20225.1	95	164	263	230	226	338	51	55	40	methionine aminopeptidase 2-like	coding
adi_MSTRG.10815.1	0	0	0	0	0	12	26	60	28	kalirin-like	coding
adi_MSTRG.8407.1	21	31	24	13	15	21	2	2	4	uncharacterized protein LOC110041013 [Orbicella faveolata]<>uncharacterized protein LOC110065550 [Orbicella faveolata]	coding
adi_MSTRG.12430.1	7	6	23	2	3	0	0	0	2	guanylate-binding protein 4-like	coding
adi_MSTRG.27991.1	3	0	3	2	1	3	11	10	8	LOW QUALITY PROTEIN: protein MAATS1-like	coding
adi_MSTRG.12420.1	64	83	84	140	330	213	0	0	0	polyhomeotic-like protein 2 isoform X3	coding
adi_MSTRG.15073.1	26	0	8	20	111	194	0	27	19	epoxide hydrolase 1-like isoform X1	coding
adi_MSTRG.13782.3	0	0	2	119	164	37	17	15	9	uncharacterized protein LOC107342895	coding
adi_MSTRG.26601.1	68	157	232	145	149	188	28	45	18	ankyrin repeat and KH domain-containing protein 1-like	coding
adi_MSTRG.7.1	23520	44177	25237	26289	35237	43428	6769	8349	10133	hypothetical protein CLCAR_4307 [Clostridium carboxidivorans P7]	coding
adi_MSTRG.4102.1	0	3	0	38	24	48	2	2	2	Down syndrome cell adhesion molecule homolog isoform X5	coding
adi_MSTRG.18173.1	755	1570	1070	1568	1876	2516	1250	1267	1148	dynein light chain 4, axonemal-like	coding
adi_MSTRG.11579.1	42	0	0	109	90	121	18	16	10	uncharacterized protein LOC107340385 isoform X1	coding
adi_MSTRG.30422.1	6	13	14	7	5	7	1	1	1	uncharacterized protein LOC107352201	coding
adi_MSTRG.7363.2	0	0	11	3	8	9	0	0	0	UBX domain-containing protein 4-like	coding
adi_MSTRG.27079.1	2	8	0	107	110	140	0	0	0	uncharacterized protein LOC107354609	coding
adi_MSTRG.12750.1	14	28	12	12	18	27	5	9	14	achaete-scute homolog 2-like	coding
adi_MSTRG.25831.1	0	7	2	14	10	11	1	2	1	noncoding	noncoding
adi_MSTRG.27436.2	13	24	34	54	44	56	10	12	0	P2X purinoceptor 4-like	coding
adi_MSTRG.23676.1	0	1	2	9	11	10	0	0	1	noncoding	noncoding
adi_MSTRG.13052.3	0	0	62	0	0	0	0	0	7	DNA damage-regulated autophagy modulator protein 2-like isoform X2	coding
adi_MSTRG.5444.2	210	269	459	0	0	161	0	0	0	neuronal acetylcholine receptor subunit alpha-10-like isoform X3	coding
adi_MSTRG.17092.4	203	266	249	660	654	804	0	62	64	WD repeat-containing protein 74-like	coding
adi_MSTRG.6612.2	0	398	124	21	85	2	0	0	0	partitioning defective 6 homolog gamma-like	coding
adi_MSTRG.25195.1	308	461	512	380	374	502	14	16	18	protein O-linked-mannose beta-1,4-N-acetylglucosaminyltransferase 2-like	coding
adi_MSTRG.23617.1	0	0	0	4	4	4	2	5	4	nucleotide-binding oligomerization domain-containing protein 2-like isoform X1	coding
adi_MSTRG.13093.2	0	0	98	0	0	0	0	0	0	M-phase phosphoprotein 8-like	coding
adi_MSTRG.8364.1	0	0	0	45	32	45	13	22	9	major facilitator superfamily domain-containing protein 6-like	coding
adi_MSTRG.18111.1	0	0	0	0	0	0	0	0	0	uncharacterized protein LOC107347793 isoform X2	coding
adi_MSTRG.10062.1	8	14	9	8	9	21	0	0	0	putative nuclease HARBI1	coding
adi_MSTRG.3241.1	19	17	18	23	35	44	0	3	3	noncoding	noncoding
adi_MSTRG.19417.1	0	0	0	0	0	0	13	17	7	uncharacterized protein LOC107349154 isoform X1	coding
adi_MSTRG.25402.1	26	48	23	38	60	63	8	0	0	phosphatidylinositide phosphatase SAC2-like	coding
adi_MSTRG.407.1	0	355	240	313	601	584	0	0	0	uncharacterized protein LOC110042456 isoform X2 [Orbicella faveolata]	coding
adi_MSTRG.29406.1	0	0	0	0	3	0	0	3	0	beta-hexosaminidase subunit beta-like	coding
adi_MSTRG.28193.1	57	127	112	78	65	91	16	14	9	uncharacterized protein LOC107342433	coding
adi_MSTRG.27009.1	13	37	28	44	43	66	0	8	7	noncoding	noncoding
adi_MSTRG.20283.1	0	0	0	4	0	4	0	0	0	uncharacterized protein LOC107350120	coding
adi_MSTRG.8540.1	36	46	30	47	41	73	55	71	54	V-type proton ATPase subunit H-like	coding
adi_MSTRG.21076.1	20	39	34	73	56	69	7	7	6	galactoside 3(4)-L-fucosyltransferase-like	coding
adi_MSTRG.13929.1	0	0	0	25	16	20	0	2	1	noncoding	noncoding
adi_MSTRG.12043.1	0	0	48	0	0	48	3	3	3	solute carrier organic anion transporter family member 4A1-like isoform X1	coding
adi_MSTRG.3273.2	8	2	0	0	6	0	0	0	0	rab3 GTPase-activating protein catalytic subunit-like	coding
adi_MSTRG.22153.1	0	0	0	4	0	4	0	0	0	uncharacterized protein LOC107352215	coding
adi_MSTRG.19544.1	0	0	0	0	0	6	0	2	3	D-inositol 3-phosphate glycosyltransferase-like	coding
adi_MSTRG.11594.1	207	353	377	333	383	460	95	78	82	crk-like protein	coding
adi_MSTRG.6941.2	28	9	9	0	0	33	0	0	0	epidermal growth factor receptor substrate 15-like 1 isoform X2	coding
adi_MSTRG.25310.1	78	131	151	69	73	77	62	65	59	PDZ domain-containing protein GIPC3-like	coding
adi_MSTRG.22725.1	34	52	68	20	19	17	1	2	1	uncharacterized protein LOC107352899	coding
adi_MSTRG.9938.2	0	10	34	6	0	6	7	5	0	syntaxin-binding protein 5-like	coding
adi_MSTRG.30060.1	26	49	40	36	60	58	10	13	10	supervillin-like	coding
adi_MSTRG.26761.1	18	37	13	13	26	10	32	44	37	chromo domain-containing protein cec-1-like	coding
adi_MSTRG.12219.1	3	9	6	2	2	3	0	0	0	noncoding	noncoding
adi_MSTRG.753.1	34	0	0	0	0	22	0	0	0	lipopolysaccharide-induced tumor necrosis factor-alpha factor homolog	coding
adi_MSTRG.20260.1	118	240	124	85	116	149	108	110	162	ATPase inhibitor A, mitochondrial-like	coding
adi_MSTRG.19814.1	360	734	917	1155	994	1415	53	48	42	alpha-adducin-like	coding
adi_MSTRG.2682.3	0	35	0	13	6	0	0	0	0	protein naked cuticle homolog 2-like isoform X1	coding
adi_MSTRG.18346.1	0	0	8	1	0	0	0	0	1	gamma-aminobutyric acid type B receptor subunit 1-like	coding
adi_MSTRG.17957.2	12	11	4	13	0	40	11	10	8	sperm-associated antigen 4 protein-like isoform X1	coding
adi_MSTRG.14354.1	9	14	13	24	26	30	3	3	5	coiled-coil domain-containing protein 84-like	coding
adi_MSTRG.22514.1	1015	1641	1769	510	501	712	21	22	16	ATP-dependent RNA helicase DHX36-like	coding
adi_MSTRG.16953.1	1	3	1	8	8	12	1	1	1	noncoding	noncoding
adi_MSTRG.11260.1	0	0	4	9	7	15	0	0	0	uncharacterized protein LOC107334785	coding
adi_MSTRG.16834.1	8	8	9	34	31	26	8	5	6	serine protease 23-like	coding
adi_MSTRG.10055.3	0	13	8	13	0	6	0	0	0	uncharacterized protein LOC107338580 isoform X2	coding
adi_MSTRG.20969.1	230	379	451	274	260	387	98	98	90	prolyl endopeptidase-like	coding
adi_MSTRG.25867.1	226	348	337	511	383	553	25	29	27	(E3-independent) E2 ubiquitin-conjugating enzyme-like	coding
adi_MSTRG.20412.1	10	31	15	15	28	29	13	16	11	26S proteasome non-ATPase regulatory subunit 4-like	coding
adi_MSTRG.6724.1	6	6	6	15	17	16	0	0	0	uncharacterized protein LOC107334799	coding
adi_MSTRG.3973.1	1	27	17	0	6	16	34	30	37	methylglutaconyl-CoA hydratase, mitochondrial-like	coding
adi_MSTRG.18429.1	0	8	11	5	5	14	0	0	0	metalloproteinase inhibitor 3-like	coding
adi_MSTRG.7173.1	23	44	22	9	7	4	12	8	10	tetratricopeptide repeat protein 39B-like	coding
adi_MSTRG.43.2	9	18	0	11	10	0	0	8	0	phosphorylase b kinase gamma catalytic chain, skeletal muscle/heart isoform-like	coding
adi_MSTRG.11309.2	0	27	0	0	37	0	0	0	80	ankyrin repeat and fibronectin type-III domain-containing protein 1-like isoform X1	coding
adi_MSTRG.11010.5	24	129	37	58	72	167	0	0	0	RNA-directed DNA polymerase from mobile element jockey-like	coding
adi_MSTRG.15128.1	87	112	144	72	81	131	126	130	95	solute carrier family 35 member F6-like	coding
adi_MSTRG.24021.1	410	775	473	685	606	857	104	96	78	A-kinase anchor protein 17A-like	coding
adi_MSTRG.18526.1	905	1848	1654	1111	1013	1312	136	51	83	DNA replication factor Cdt1-like isoform X1	coding
adi_MSTRG.1624.1	0	2	1	6	3	7	1	1	1	noncoding	noncoding
adi_MSTRG.11348.1	17	30	24	214	209	268	47	57	64	proteasome subunit alpha type-5-like	coding
adi_MSTRG.25916.1	9539	16694	19638	4062	3428	5020	125	129	87	G2/mitotic-specific cyclin-A-like	coding
adi_MSTRG.25941.2	0	39	18	0	0	0	0	0	0	uncharacterized protein LOC107356374	coding
adi_MSTRG.10773.3	0	0	0	0	15	29	0	0	0	uncharacterized protein LOC107339409 isoform X3	coding
adi_MSTRG.26728.1	0	4	5	0	2	0	4	0	4	noncoding	noncoding
adi_MSTRG.4984.4	0	0	14	0	0	0	0	0	0	uncharacterized protein LOC107332842 isoform X8	coding
adi_MSTRG.22330.1	0	3	0	61	60	99	5	4	5	octopamine receptor 1-like	coding
adi_MSTRG.21997.1	36	57	44	28	22	34	2	0	2	cap-specific mRNA (nucleoside-2'-O-)-methyltransferase 2-like	coding
adi_MSTRG.6635.1	57	71	97	22	33	31	9	10	8	uncharacterized protein LOC107334694	coding
adi_MSTRG.13100.1	2	2	4	164	118	210	2	1	1	uncharacterized protein LOC107342126	coding
adi_MSTRG.17208.1	0	1	1	13	5	21	1	0	1	noncoding	noncoding
adi_MSTRG.29014.1	5	33	11	0	15	21	7	0	9	catenin alpha-2-like	coding
adi_MSTRG.3600.1	56	115	104	24	67	79	6	3	0	dehydrogenase/reductase SDR family member 7-like isoform X1	coding
adi_MSTRG.4340.1	0	0	0	0	0	3	5	0	0	cellular tumor antigen p53-like	coding
adi_MSTRG.10771.1	61	85	115	71	58	109	21	23	14	membrane-bound transcription factor site-2 protease-like	coding
adi_MSTRG.15754.1	19	31	15	26	51	27	2	0	0	uncharacterized protein LOC107345061 isoform X1	coding
adi_MSTRG.14126.1	0	5	4	0	0	4	9	22	11	aristaless-related homeobox protein-like	coding
adi_MSTRG.30358.1	140	261	158	15	20	28	21	39	29	protein ripply1-like	coding
adi_MSTRG.17975.2	127	82	48	0	0	24	0	0	0	transmembrane protein 145-like	coding
adi_MSTRG.27666.1	38	40	51	0	5	5	3	0	3	ephrin type-A receptor 3-like	coding
adi_MSTRG.25623.1	15	24	27	7	21	12	0	3	5	nose resistant to fluoxetine protein 6-like	coding
adi_MSTRG.22994.1	52	76	46	40	35	44	17	18	14	glutamic acid-rich protein-like	coding
adi_MSTRG.4260.1	0	0	1	19	19	35	2	0	1	noncoding	noncoding
adi_MSTRG.17718.1	0	0	0	0	0	3	3	0	0	methionyl-tRNA formyltransferase, mitochondrial-like	coding
adi_MSTRG.28413.1	0	6	12	7	6	7	0	9	6	transcription activator BRG1-like	coding
adi_MSTRG.25979.1	13	18	12	19	30	30	2	0	1	uncharacterized protein LOC107356536	coding
adi_MSTRG.17867.5	11	25	33	18	9	23	57	37	12	cathepsin L1-like isoform X4	coding
adi_MSTRG.5602.1	9	19	31	48	38	45	5	5	3	ATP-binding cassette sub-family A member 3-like isoform X2	coding
adi_MSTRG.12174.1	76	112	122	50	78	118	76	100	70	sacsin-like	coding
adi_MSTRG.18276.1	16	12	12	6	5	3	0	1	0	histone H2A-like	coding
adi_MSTRG.25469.1	0	9	12	0	0	0	2	0	6	spastin-like	coding
adi_MSTRG.7396.1	67	107	97	68	48	90	11	10	11	phytanoyl-CoA dioxygenase domain-containing protein 1-like	coding
adi_MSTRG.22055.1	3	5	12	0	0	0	0	5	0	UPF0577 protein KIAA1324-like	coding
adi_MSTRG.16768.1	91	250	120	114	111	170	19	27	20	high mobility group protein 20A-like	coding
adi_MSTRG.12444.3	0	6	0	2	0	5	0	0	0	noncoding	noncoding
adi_MSTRG.24532.1	0	0	0	0	0	3	0	0	0	noncoding	noncoding
adi_MSTRG.27984.1	0	10	0	18	17	12	0	0	0	UDP-N-acetylglucosamine--dolichyl-phosphate N-acetylglucosaminephosphotransferase-like	coding
adi_MSTRG.12337.1	0	0	0	12	16	23	18	22	28	uncharacterized protein LOC107338624	coding
adi_MSTRG.5458.1	349	615	427	733	766	1039	189	162	210	apolipoprotein L3-like isoform X1	coding
adi_MSTRG.22422.2	0	11	0	0	1	45	0	0	0	noncoding	noncoding
adi_MSTRG.20430.1	1	4	8	2	3	2	7	4	4	dual specificity tyrosine-phosphorylation-regulated kinase 4-like isoform X2	coding
adi_MSTRG.28328.4	4	0	10	0	0	8	0	0	0	noncoding	noncoding
adi_MSTRG.4429.1	38	54	27	32	21	47	0	0	3	uncharacterized protein LOC107332257 isoform X1	coding
adi_MSTRG.20009.1	0	0	0	10	0	18	0	1	0	uncharacterized protein LOC107341029	coding
adi_MSTRG.653.2	0	0	24	48	137	126	0	0	8	uncharacterized protein LOC107334944 isoform X1	coding
adi_MSTRG.26402.5	0	4	5	17	11	25	1	5	7	noncoding	noncoding
adi_MSTRG.27765.1	0	0	0	20	26	44	5	3	6	noncoding	noncoding
adi_MSTRG.25113.1	1	2	1	9	12	21	1	1	4	noncoding	noncoding
adi_MSTRG.29159.2	30	27	24	25	28	18	0	0	0	uncharacterized protein LOC107328707 isoform X1	coding
adi_MSTRG.1958.1	23	27	19	9	8	10	3	5	7	uncharacterized protein LOC107350309	coding
adi_MSTRG.6004.1	129	200	59	78	92	110	9	5	0	dnaJ homolog subfamily C member 16-like	coding
adi_MSTRG.23641.1	10	38	34	33	41	29	0	0	0	uncharacterized protein LOC107353972	coding
adi_MSTRG.12879.1	16	40	55	26	36	60	23	24	24	rap1 GTPase-GDP dissociation stimulator 1-like	coding
adi_MSTRG.20192.1	8	24	5	15	12	12	0	12	11	serine/threonine-protein kinase Nek1-like [Orbicella faveolata]	coding
adi_MSTRG.13532.1	0	0	0	0	11	18	0	7	5	integrin-linked protein kinase-like	coding
adi_MSTRG.24461.2	33	197	113	86	53	251	0	0	0	uncharacterized protein LOC111340108 isoform X1 [Stylophora pistillata]<>Testis- and ovary-specific PAZ domain-containing protein 1 [Stylophora pistillata]	coding
adi_MSTRG.18553.2	6	0	7	0	0	0	0	0	0	uncharacterized protein LOC107348190 isoform X1	coding
adi_MSTRG.8631.2	1	10	1	2	2	0	0	0	0	protein GUCD1-like	coding
adi_MSTRG.26409.1	8	22	37	30	26	47	6	4	4	potassium/sodium hyperpolarization-activated cyclic nucleotide-gated channel 2-like	coding
adi_MSTRG.8542.1	100	138	112	147	129	228	28	23	30	noncoding	noncoding
adi_MSTRG.3460.4	5	5	14	1	3	5	0	0	0	Bloom syndrome protein homolog	coding
adi_MSTRG.29246.1	89	133	113	200	131	198	0	0	2	vascular endothelial growth factor receptor 1-like isoform X1	coding
adi_MSTRG.1963.1	32	70	100	43	42	58	41	58	25	LOW QUALITY PROTEIN: ubiquitin-like modifier-activating enzyme 1	coding
adi_MSTRG.7561.2	6	8	7	9	11	13	37	31	24	uncharacterized protein LOC107335711	coding
adi_MSTRG.28677.1	0	0	0	0	0	0	11	13	10	uncharacterized protein LOC107328175	coding
adi_MSTRG.28353.1	24	64	57	9	9	5	0	5	0	uncharacterized protein LOC107327669 isoform X3	coding
adi_MSTRG.2315.2	0	0	0	12	21	23	0	0	0	protein eva-1-like	coding
adi_MSTRG.15134.1	0	0	0	20	10	21	6	8	0	uncharacterized protein LOC107344363	coding
adi_MSTRG.4016.2	0	8	0	1	43	27	12	6	8	tectonin beta-propeller repeat-containing protein 1-like	coding
adi_MSTRG.11996.1	34	45	50	59	65	108	6	10	12	proline-rich transmembrane protein 1-like isoform X4	coding
adi_MSTRG.26181.3	49	74	58	505	342	23	73	73	87	noncoding	noncoding
adi_MSTRG.23690.1	0	6	0	11	10	8	0	0	3	EF-hand calcium-binding domain-containing protein 7-like	coding
adi_MSTRG.17232.1	0	0	0	0	0	3	2	3	1	noncoding	noncoding
adi_MSTRG.10497.1	25	41	69	66	53	65	20	0	11	ferrochelatase, mitochondrial-like	coding
adi_MSTRG.22549.4	67	153	95	98	42	76	0	0	0	N6-adenosine-methyltransferase 70 kDa subunit-like isoform X4	coding
adi_MSTRG.4829.2	7	15	13	8	8	7	3	0	0	BRCA1-associated ATM activator 1-like	coding
adi_MSTRG.17543.3	76	100	74	7	8	94	0	0	0	lisH domain-containing protein FOPNL-like isoform X1	coding
adi_MSTRG.14894.1	329	372	289	77	89	135	0	0	0	cell division control protein 42 homolog isoform X1	coding
adi_MSTRG.15771.1	43	79	100	225	209	338	41	46	37	CD151 antigen-like isoform X3	coding
adi_MSTRG.5319.1	232	336	347	337	344	461	4	4	7	ribosomal biogenesis protein LAS1L-like	coding
adi_MSTRG.2063.1	52	80	61	309	287	440	71	72	67	TFIIH basal transcription factor complex helicase XPD subunit-like	coding
adi_MSTRG.16488.1	5	1	19	2	81	17	9	0	6	uncharacterized protein LOC107350131	coding
adi_MSTRG.15069.1	6	0	10	0	8	0	0	0	0	uncharacterized protein LOC107344270	coding
adi_MSTRG.1429.2	0	0	4	98	31	31	93	0	14	uncharacterized protein LOC107343122 isoform X1	coding
adi_MSTRG.26538.1	16	40	45	19	23	34	0	8	5	dnaJ homolog subfamily C member 1-like	coding
adi_MSTRG.14390.1	27	33	39	5	0	0	0	0	2	rap1 GTPase-activating protein 2-like [Stylophora pistillata]<>Rap1 GTPase-activating protein 2 [Stylophora pistillata]	coding
adi_MSTRG.26964.1	0	6	0	5	5	7	0	0	0	uncharacterized protein LOC107354724 isoform X2	coding
adi_MSTRG.22325.2	0	0	4	0	0	2	0	0	0	alpha- and gamma-adaptin-binding protein p34-like isoform X2 [Orbicella faveolata]	coding
adi_MSTRG.1136.6	321	604	524	484	269	527	101	143	119	RNA-binding protein 42-like	coding
adi_MSTRG.20865.2	0	0	0	0	0	10	0	0	0	centrosomal protein of 112 kDa-like	coding
adi_MSTRG.7368.2	7	9	0	2	4	4	0	0	0	integrin beta-1-like	coding
adi_MSTRG.26995.1	48	112	115	19	13	8	8	6	7	monoacylglycerol lipase ABHD12-like	coding
adi_MSTRG.13698.1	0	2	1	8	4	6	0	0	0	uncharacterized protein LOC107348879	coding
adi_MSTRG.19857.2	195	163	235	544	400	734	29	38	52	Small nuclear ribonucleoprotein E	coding
adi_MSTRG.16526.1	6	7	11	11	15	23	0	0	0	beta-1,4-N-acetylgalactosaminyltransferase 3-like	coding
adi_MSTRG.8163.1	1	2	3	1	0	2	7	6	7	uncharacterized protein LOC107336333	coding
adi_MSTRG.16741.1	0	11	10	0	0	0	0	0	0	uncharacterized protein LOC107346145	coding
adi_MSTRG.25298.2	21	9	42	89	86	119	19	15	33	excitatory amino acid transporter 2-like	coding
adi_MSTRG.13248.2	30	62	62	32	83	81	0	0	4	UPF0489 protein C5orf22 homolog	coding
adi_MSTRG.14223.1	4	16	5	3	9	11	41	65	35	uncharacterized protein LOC107343411	coding
adi_MSTRG.28896.1	23	30	27	40	30	47	0	0	7	Putative chaperone protein dnaj	coding
adi_MSTRG.25512.1	39	45	43	106	96	134	20	20	33	uncharacterized protein LOC107356014	coding
adi_MSTRG.9003.1	67	188	189	70	73	82	10	11	6	trichohyalin-like	coding
adi_MSTRG.23426.2	60	123	64	19	50	83	38	25	29	uroporphyrinogen decarboxylase-like	coding
adi_MSTRG.1647.1	393	775	839	2533	2137	3407	202	172	177	forkhead box protein N2-like	coding
adi_MSTRG.11049.1	0	0	0	4	0	3	0	0	0	uncharacterized protein LOC107339769 isoform X2	coding
adi_MSTRG.25075.3	0	0	0	0	0	0	0	1	0	NIPA-like protein 2 isoform X1	coding
adi_MSTRG.11274.1	11	25	43	0	5	10	13	15	7	DENN domain-containing protein 4B	coding
adi_MSTRG.24427.1	50	103	116	52	49	76	14	13	10	LOW QUALITY PROTEIN: superkiller viralicidic activity 2-like 2	coding
adi_MSTRG.4206.1	85	176	167	79	85	118	14	18	15	TBC1 domain family member 16-like	coding
adi_MSTRG.13221.2	13	31	75	0	10	113	0	1	0	protein virilizer homolog	coding
adi_MSTRG.7416.1	0	0	0	0	0	5	5	0	5	uncharacterized protein LOC107335555	coding
adi_MSTRG.1232.1	0	20	31	0	0	18	0	0	0	F-box-like/WD repeat-containing protein ebi	coding
adi_MSTRG.7998.1	1	0	0	10	7	9	9	6	4	uncharacterized protein LOC107336231	coding
adi_MSTRG.13250.1	0	0	0	11	9	14	0	1	0	gamma-aminobutyric acid receptor subunit gamma-1-like	coding
adi_MSTRG.18953.5	312	0	225	0	56	0	0	36	21	glucosamine-6-phosphate isomerase 2-like isoform X1	coding
adi_MSTRG.548.1	6	12	7	12	13	13	0	0	3	rho guanine nucleotide exchange factor 6-like isoform X2	coding
adi_MSTRG.9707.1	0	8	14	18	18	31	15	16	13	adenylate kinase 7-like	coding
adi_MSTRG.11870.1	264	412	300	144	126	180	27	29	42	leptin receptor overlapping transcript-like 1	coding
adi_MSTRG.15513.1	29	46	30	20	20	27	0	0	0	laminin-like protein lam-2 [Orbicella faveolata]	coding
adi_MSTRG.793.3	62	24	53	156	115	77	0	0	0	uncharacterized protein LOC107335733 isoform X1	coding
adi_MSTRG.26347.3	0	6	0	0	0	0	0	0	0	mediator of RNA polymerase II transcription subunit 29-like	coding
adi_MSTRG.22347.1	36	46	83	172	170	232	15	19	9	NF-kappa-B-activating protein-like	coding
adi_MSTRG.6574.2	1	362	0	2	29704	38482	0	0	447	elongation factor 1-alpha isoform X1	coding
adi_MSTRG.27180.1	14	24	31	29	25	49	12	9	17	CDK-activating kinase assembly factor MAT1-like	coding
adi_MSTRG.21390.1	26	42	26	48	54	80	8	11	10	BUD13 homolog isoform X2	coding
adi_MSTRG.23327.1	7	6	6	183	165	281	0	2	1	Putative DNA polymerase	coding
adi_MSTRG.12379.1	0	0	0	4	3	0	16	10	12	noncoding	noncoding
adi_MSTRG.7246.1	8	18	28	61	54	49	12	0	0	vacuolar protein sorting-associated protein 53 homolog	coding
adi_MSTRG.30223.5	20	0	12	49	11	5	0	0	0	uncharacterized protein LOC107337721	coding
adi_MSTRG.23776.1	39	81	70	57	44	66	5	6	6	TATA element modulatory factor 1	coding
adi_MSTRG.6165.5	0	0	0	0	8	0	35	36	0	thioredoxin, mitochondrial-like isoform X2	coding
adi_MSTRG.19061.1	0	13	10	31	36	30	3	0	3	uncharacterized protein LOC107348849	coding
adi_MSTRG.7439.1	0	0	0	16	20	28	0	1	0	tRNA wybutosine-synthesizing protein 5-like	coding
adi_MSTRG.19211.2	15	20	0	0	0	0	0	0	0	LOW QUALITY PROTEIN: calcium-activated potassium channel slowpoke-like	coding
adi_MSTRG.1106.1	100	213	106	129	127	188	56	90	85	WASH complex subunit FAM21-like	coding
adi_MSTRG.25547.1	0	0	0	0	0	3	0	0	0	protein VPRBP-like isoform X4	coding
adi_MSTRG.9757.1	0	9	9	0	0	4	0	0	0	long-chain-fatty-acid--CoA ligase 1-like	coding
adi_MSTRG.16316.1	199	293	417	31	31	48	13	11	9	rho GTPase-activating protein 17-like	coding
adi_MSTRG.1197.1	0	0	0	13	5	13	0	0	0	uncharacterized protein LOC107355354	coding
adi_MSTRG.19328.2	9	3	5	25	12	39	0	0	0	dehydrogenase/reductase SDR family member 7-like isoform X5	coding
adi_MSTRG.9803.1	0	0	2	22	22	20	37	47	32	retinoid isomerohydrolase-like	coding
adi_MSTRG.19291.1	357	546	356	335	314	422	18	22	24	50S ribosomal protein L27-like	coding
adi_MSTRG.11481.1	0	0	0	0	0	4	0	0	0	ubiquitin carboxyl-terminal hydrolase 34-like	coding
adi_MSTRG.9060.3	14	25	31	41	38	42	2	0	0	putative protein TPRXL	coding
adi_MSTRG.12901.1	0	7	5	14	0	20	45	34	17	peptide transporter family 2-like	coding
adi_MSTRG.16776.1	7	4	0	0	0	0	0	0	0	tubulin-specific chaperone D-like	coding
adi_MSTRG.28436.1	18	22	28	0	0	0	0	0	0	uncharacterized protein LOC107327815	coding
adi_MSTRG.21166.1	0	0	0	0	0	5	0	2	0	Multiple epidermal growth factor-like domains protein 6	coding
adi_MSTRG.18684.1	15	34	15	16	17	57	107	19	17	general transcription factor 3C polypeptide 1-like	coding
adi_MSTRG.20880.1	5	11	2	4	8	7	2	0	0	inactive ubiquitin carboxyl-terminal hydrolase 54-like	coding
adi_MSTRG.13903.1	0	6	3	0	0	0	0	0	0	myosin IA heavy chain-like	coding
adi_MSTRG.3487.2	92	142	67	18	38	61	2	1	0	uncharacterized protein LOC107331248	coding
adi_MSTRG.14173.1	9	14	21	14	10	9	15	13	15	protein disulfide-isomerase 2-like	coding
adi_MSTRG.19779.1	0	0	5	44	37	50	2	0	0	piggyBac transposable element-derived protein 4-like	coding
adi_MSTRG.11423.2	30	0	0	0	48	45	7	8	15	A-kinase anchor protein 7 isoforms delta and gamma-like isoform X3	coding
adi_MSTRG.5517.1	1533	2322	1987	998	993	1457	64	70	69	LOW QUALITY PROTEIN: transmembrane protein 87B-like	coding
adi_MSTRG.25424.1	12	25	29	28	13	32	8	0	0	protein CLEC16A-like	coding
adi_MSTRG.8725.1	1	3	3	3	11	12	0	1	1	noncoding	noncoding
adi_MSTRG.10381.1	56	123	60	262	290	417	23	28	48	transcription factor BTF3 homolog 4-like isoform X2	coding
adi_MSTRG.1558.3	6	32	0	0	22	0	0	0	0	kinesin-like protein KIF20B	coding
adi_MSTRG.21369.1	8	17	15	48	83	83	16	27	20	formin-like protein 14	coding
adi_MSTRG.30190.1	85	141	153	50	55	66	10	7	9	Sugar transporter SWEET	coding
adi_MSTRG.7182.1	0	2	0	7	6	4	0	0	0	uncharacterized protein LOC107335281	coding
adi_MSTRG.28004.1	5	5	9	1	1	1	1	1	1	uncharacterized protein LOC107343254	coding
adi_MSTRG.13673.1	0	4	0	0	0	0	0	0	0	noncoding	noncoding
adi_MSTRG.15956.1	60	90	102	82	75	87	36	32	36	neuromodulin-like	coding
adi_MSTRG.15791.1	127	158	110	830	837	1125	143	136	158	FGFR1 oncogene partner 2 homolog	coding
adi_MSTRG.16707.1	4	0	3	0	0	0	0	0	0	noncoding	noncoding
adi_MSTRG.23299.1	26	15	87	10	5	15	0	0	0	uncharacterized protein LOC107353567 isoform X1	coding
adi_MSTRG.9966.2	0	0	7	20	12	18	4	3	5	uncharacterized protein LOC107338414	coding
adi_MSTRG.17768.1	0	8	0	5	5	5	58	68	76	uncharacterized protein LOC107347224	coding
adi_MSTRG.21837.1	30	82	73	35	59	53	20	15	17	noncoding	noncoding
adi_MSTRG.9861.1	23	48	29	17	25	31	2	2	0	uncharacterized protein LOC107352298	coding
adi_MSTRG.28137.1	0	5	0	0	0	0	0	0	0	uncharacterized protein LOC107327412	coding
adi_MSTRG.23673.1	0	0	5	0	0	0	0	0	0	multiple epidermal growth factor-like domains protein 11	coding
adi_MSTRG.2334.1	0	0	0	1	0	0	8	15	11	centrosome-associated protein CEP250-like isoform X1	coding
adi_MSTRG.14237.1	10	15	14	8	8	9	12	8	8	uncharacterized protein LOC107343426	coding
adi_MSTRG.6358.1	73	129	181	89	101	149	0	0	0	cathepsin O-like	coding
adi_MSTRG.3469.2	554	313	836	521	192	434	0	0	38	COP9 signalosome complex subunit 2	coding
adi_MSTRG.23709.1	10	9	11	0	0	0	0	0	0	uncharacterized protein LOC107357018	coding
adi_MSTRG.8662.3	0	0	0	0	3	0	65	38	1	Transcription factor Pax-A	coding
adi_MSTRG.30526.1	67	129	70	117	126	190	18	19	16	RING-box protein 1	coding
adi_MSTRG.12795.1	89	113	119	97	111	179	65	80	64	sperm flagellar protein 1-like	coding
adi_MSTRG.22654.2	50	92	64	89	125	128	21	33	35	solute carrier family 25 member 44-like	coding
adi_MSTRG.30196.1	15	41	37	3	8	7	3	5	4	uncharacterized protein LOC107330285	coding
adi_MSTRG.8472.1	0	14	14	5	5	4	2	5	2	LOW QUALITY PROTEIN: E3 ubiquitin-protein ligase SHPRH-like	coding
adi_MSTRG.18194.1	331	540	794	248	261	362	24	23	17	NF-kappa-B inhibitor cactus-like	coding
adi_MSTRG.15353.1	0	7	4	9	10	20	0	1	0	noncoding	noncoding
adi_MSTRG.11051.2	234	82	143	946	777	1477	53	0	56	SPRY domain-containing SOCS box protein 1-like isoform X1	coding
adi_MSTRG.3694.1	13	26	23	28	34	37	113	170	107	polyadenylate-binding protein 1-like	coding
adi_MSTRG.25245.1	3	4	0	0	0	0	0	0	0	noncoding	noncoding
adi_MSTRG.11533.1	4	2	16	9	12	8	1	2	3	phosphoribosylformylglycinamidine synthase-like	coding
adi_MSTRG.23008.1	0	0	0	0	0	0	50	69	90	uncharacterized protein LOC107353248	coding
adi_MSTRG.9061.1	0	7	7	0	0	0	1	0	0	uncharacterized protein LOC110043879 isoform X1 [Orbicella faveolata]	coding
adi_MSTRG.18730.2	109	0	187	0	0	0	0	0	0	protein RMD5 homolog A-like	coding
adi_MSTRG.17170.1	56	70	51	199	178	250	33	40	29	E3 ubiquitin-protein ligase HUWE1-like	coding
adi_MSTRG.20914.1	3	10	3	74	42	81	0	0	0	noncoding	noncoding
adi_MSTRG.5501.1	0	3	8	4	0	5	0	0	0	coiled-coil domain-containing protein 108-like	coding
adi_MSTRG.19635.1	9	15	19	30	31	37	0	3	5	choline/ethanolaminephosphotransferase 1-like	coding
adi_MSTRG.11551.1	0	0	0	5	0	0	4	0	0	uncharacterized protein LOC107340345 isoform X1	coding
adi_MSTRG.22537.1	126	236	122	959	1210	1524	102	100	104	eukaryotic peptide chain release factor GTP-binding subunit ERF3B-like	coding
adi_MSTRG.19594.1	20	21	22	33	28	45	9	9	15	ankyrin repeat domain-containing protein 53-like isoform X1	coding
adi_MSTRG.11205.3	47	48	9	162	125	155	13	23	25	probable dolichyl pyrophosphate Glc1Man9GlcNAc2 alpha-1,3-glucosyltransferase	coding
adi_MSTRG.28617.1	9	30	20	182	159	268	0	0	0	uncharacterized protein LOC107328038	coding
adi_MSTRG.2160.1	0	0	0	0	0	0	0	0	2	dynein heavy chain 5, axonemal-like	coding
adi_MSTRG.27761.1	7	16	18	7	9	8	1	3	2	DDB1- and CUL4-associated factor 7	coding
adi_MSTRG.3408.6	0	12	11	8	8	19	0	0	0	myotubularin-related protein 2-like	coding
adi_MSTRG.2409.1	17	33	30	9	12	13	1	1	2	uncharacterized protein LOC110043852 isoform X2 [Orbicella faveolata]	coding
adi_MSTRG.29084.1	0	0	0	4	5	7	7	9	4	NACHT, LRR and PYD domains-containing protein 12-like isoform X2	coding
adi_MSTRG.24905.1	10	24	25	66	58	76	3	1	2	Methylmalonic aciduria and homocystinuria type D protein, mitochondrial	coding
adi_MSTRG.2526.1	12	16	21	7	9	7	7	8	0	indole-3-acetaldehyde oxidase-like	coding
adi_MSTRG.2105.1	3	10	3	28	17	46	1	0	0	nucleoporin GLE1-like isoform X2	coding
adi_MSTRG.20955.1	8	10	7	16	19	20	0	0	0	calcium homeostasis endoplasmic reticulum protein-like [Orbicella faveolata]	coding
adi_MSTRG.20693.1	5	12	7	2	8	7	37	37	34	serotransferrin-like isoform X2	coding
adi_MSTRG.3299.1	112	190	153	229	248	294	15	11	8	beta-1,4-N-acetylgalactosaminyltransferase 3-like	coding
adi_MSTRG.8449.1	57	84	98	694	719	960	2154	2128	2101	60S ribosomal protein L19-like	coding
adi_MSTRG.15229.1	0	0	7	0	0	0	0	0	0	noncoding	noncoding
adi_MSTRG.4501.1	38	61	50	36	15	29	6	0	6	gibberellin 20 oxidase 2-like	coding
adi_MSTRG.14079.1	5	7	0	43	41	55	17	20	21	ATP-dependent DNA helicase	coding
adi_MSTRG.1619.2	5	0	10	0	0	0	0	0	0	prickle-like protein 3 isoform X1	coding
adi_MSTRG.7086.1	225	419	292	185	259	314	96	95	78	39S ribosomal protein L55, mitochondrial-like	coding
adi_MSTRG.12983.1	0	0	0	0	0	0	7	5	9	uncharacterized protein LOC107341975	coding
adi_MSTRG.13082.1	305	419	281	262	226	316	67	78	63	DDRGK domain-containing protein 1-like	coding
adi_MSTRG.30501.1	9	11	18	0	0	0	0	0	0	probable JmjC domain-containing histone demethylation protein 2C [Orbicella faveolata]	coding
adi_MSTRG.2245.1	49	99	113	25	32	40	26	22	14	uncharacterized protein LOC107352130	coding
adi_MSTRG.17857.2	0	29	0	0	0	0	0	0	0	F-box/WD repeat-containing protein 7-like	coding
adi_MSTRG.5507.1	0	0	0	2	0	0	0	0	0	coiled-coil domain-containing protein 108-like	coding
adi_MSTRG.28528.1	9	5	5	74	109	132	2	2	2	noncoding	noncoding
adi_MSTRG.14208.1	181	323	312	284	332	386	46	44	37	uncharacterized protein LOC107343376	coding
adi_MSTRG.21292.1	20	29	20	7	9	15	0	0	0	anosmin-1-like	coding
adi_MSTRG.11010.17	9	43	6	47	33	46	0	0	0	uncharacterized protein LOC107351228	coding
adi_MSTRG.16192.1	32	62	42	32	22	41	16	17	16	dystrophin-like	coding
adi_MSTRG.25463.2	3	3	2	0	0	0	0	0	0	noncoding	noncoding
adi_MSTRG.9387.1	0	14	14	7	8	11	9	11	9	nucleolar protein 14-like	coding
adi_MSTRG.12371.1	13	13	15	46	33	82	14	19	16	AP-1 complex subunit beta-1-like	coding
adi_MSTRG.28713.1	0	0	0	5	0	0	0	0	0	dorsal-ventral patterning tolloid-like protein 1 isoform X11	coding
adi_MSTRG.27976.1	0	0	0	4	2	0	0	2	2	uncharacterized protein LOC107327193	coding
adi_MSTRG.1378.2	0	0	0	0	0	39	0	0	0	centrosomal protein of 41 kDa-like	coding
adi_MSTRG.2859.2	403	689	2124	1112	3749	5467	0	388	0	tubulin beta-4B chain isoform X3	coding
adi_MSTRG.19092.1	0	0	5	21	18	23	14	11	9	uncharacterized protein LOC107348902 isoform X3	coding
adi_MSTRG.29728.1	2	0	0	0	0	0	7	8	3	synaptonemal complex protein 1-like	coding
adi_MSTRG.7845.1	191	245	385	103	96	120	0	11	7	serine/threonine-protein kinase Chk1-like	coding
adi_MSTRG.18612.1	2	3	4	56	57	90	6	8	7	uncharacterized protein LOC107348227	coding
adi_MSTRG.27972.1	0	5	1	72	31	71	4	0	0	60S ribosomal protein L22-like	coding
adi_MSTRG.4068.1	46	59	46	41	31	39	16	21	12	LOW QUALITY PROTEIN: inner centromere protein-like	coding
adi_MSTRG.6316.1	0	8	0	3	0	0	3	0	4	TAF5-like RNA polymerase II p300/CBP-associated factor-associated factor 65 kDa subunit 5L	coding
adi_MSTRG.4920.1	7	6	0	3	2	6	0	0	3	apoptosis-inducing factor 1, mitochondrial-like	coding
adi_MSTRG.8175.1	5	2	5	25	42	59	3	3	2	nucleotide-binding oligomerization domain-containing protein 1-like	coding
adi_MSTRG.19570.1	0	0	0	6	10	13	2	1	1	uncharacterized protein LOC107349431	coding
adi_MSTRG.19550.3	155	274	369	403	379	589	0	0	0	uncharacterized protein LOC107349367 isoform X2	coding
adi_MSTRG.20561.3	23	46	48	71	46	47	13	25	8	Glutaredoxin DUF547 domain-containing protein	coding
adi_MSTRG.9113.1	107	136	109	59	55	54	1	3	3	noncoding	noncoding
adi_MSTRG.29442.1	1250	1354	1333	278	217	363	5	5	0	TATA-box-binding protein-like	coding
adi_MSTRG.1412.1	80	104	78	751	655	974	37	36	54	noncoding	noncoding
adi_MSTRG.14860.1	0	4	0	0	0	0	29	24	18	uncharacterized protein LOC107344012	coding
adi_MSTRG.23950.1	0	0	5	0	0	0	0	0	0	leucine-rich repeats and immunoglobulin-like domains protein 2 isoform X1	coding
adi_MSTRG.29914.1	0	0	0	0	0	0	0	0	0	nascent polypeptide-associated complex subunit alpha, muscle-specific form-like	coding
adi_MSTRG.15942.2	0	1	0	32	0	0	0	0	0	noncoding	noncoding
adi_MSTRG.11627.1	0	0	4	0	0	0	8	7	3	dynein heavy chain 1, axonemal-like	coding
adi_MSTRG.14700.1	23	32	44	17	30	32	13	5	6	epithelial splicing regulatory protein 1-like	coding
adi_MSTRG.17805.1	0	22	0	49	68	70	5	4	3	LOW QUALITY PROTEIN: CAD protein-like	coding
adi_MSTRG.868.1	3	6	12	3	9	8	2	0	1	noncoding	noncoding
adi_MSTRG.10415.1	63	116	107	66	73	81	10	9	7	BTB/POZ domain-containing protein 19-like	coding
adi_MSTRG.22466.1	0	0	0	17	17	0	1	0	0	noncoding	noncoding
adi_MSTRG.10419.1	23	52	63	71	69	118	17	15	4	noncoding	noncoding
adi_MSTRG.8255.1	5	13	8	0	0	2	0	0	0	uncharacterized protein LOC107336495	coding
adi_MSTRG.9657.1	39	72	39	57	69	122	30	34	34	dnaJ homolog subfamily B member 6-like [Stylophora pistillata]	coding
adi_MSTRG.23908.1	22	29	45	22	25	29	2	6	1	regulator of nonsense transcripts 2-like [Stylophora pistillata]	coding
adi_MSTRG.21111.1	0	22	26	0	0	13	0	0	0	voltage-dependent calcium channel subunit alpha-2/delta-3-like	coding
adi_MSTRG.28596.2	0	0	0	9	6	9	2	0	6	uncharacterized protein LOC107343243	coding
adi_MSTRG.20147.1	0	5	3	17	16	21	26	53	40	serum response factor homolog A-like	coding
adi_MSTRG.6422.1	187	265	239	87	106	147	49	50	63	transducin beta-like protein 2 isoform X1	coding
adi_MSTRG.26174.1	4	8	0	13	11	12	4	11	9	LOW QUALITY PROTEIN: cytoplasmic dynein 2 heavy chain 1-like	coding
adi_MSTRG.11799.2	42	29	31	134	148	249	28	26	34	polyadenylate-binding protein 2-B-like	coding
adi_MSTRG.6388.1	0	35	7	9	0	0	0	0	0	cohesin subunit SA-3-like	coding
adi_MSTRG.25131.2	4	7	5	1	2	2	0	0	0	noncoding	noncoding
adi_MSTRG.30847.1	141	161	147	65	56	92	13	6	11	5-demethoxyubiquinone hydroxylase, mitochondrial-like [Orbicella faveolata]	coding
adi_MSTRG.17601.3	578	1504	1658	331	314	561	0	0	0	M-phase inducer phosphatase-like isoform X2	coding
adi_MSTRG.14678.1	52	100	165	29	35	56	16	12	10	serine/threonine-protein kinase B-raf-like	coding
adi_MSTRG.26393.1	0	3	0	2	3	4	1	3	2	phosphoinositide 3-kinase regulatory subunit 4-like	coding
adi_MSTRG.25866.1	2	2	0	1	2	4	10	12	9	uncharacterized protein LOC107356436	coding
adi_MSTRG.22279.1	27	29	81	23	16	29	0	3	2	kelch-like protein 2	coding
adi_MSTRG.9800.1	3	0	0	11	7	10	4	5	6	ribonucleoprotein PTB-binding 1-like	coding
adi_MSTRG.7501.1	32	58	54	53	68	68	36	48	45	forkhead box protein O-like	coding
adi_MSTRG.2135.1	0	0	0	3	0	5	0	0	0	noncoding	noncoding
adi_MSTRG.26265.1	3	3	2	8	5	7	0	3	1	LOW QUALITY PROTEIN: NFX1-type zinc finger-containing protein 1-like	coding
adi_MSTRG.27435.1	0	0	0	7	15	21	0	0	0	uncharacterized protein LOC107332644	coding
adi_MSTRG.1668.3	6	6	13	6	6	5	0	1	0	sodium channel modifier 1-like	coding
adi_MSTRG.1347.1	8	24	12	4	9	13	3	1	3	noncoding	noncoding
adi_MSTRG.29836.2	52	0	63	26	49	31	11	7	6	kinesin-related protein 6-like	coding
adi_MSTRG.18815.1	124	112	89	23	12	23	0	0	0	noncoding	noncoding
adi_MSTRG.3203.1	1	1	0	1	1	1	7	9	16	uncharacterized protein LOC107356694	coding
adi_MSTRG.9523.1	187	178	351	131	93	153	50	60	80	myosin-IB-like	coding
adi_MSTRG.11266.1	0	1	1	7	4	6	0	0	0	deoxyribonuclease-1-like	coding
adi_MSTRG.3383.1	106	161	183	128	152	236	1	0	0	low affinity immunoglobulin epsilon Fc receptor-like isoform X2	coding
adi_MSTRG.11405.1	12	21	12	5	15	11	0	0	0	noncoding	noncoding
adi_MSTRG.17449.1	6	18	30	198	182	296	14	25	23	proton-coupled amino acid transporter 1-like	coding
adi_MSTRG.29508.1	77	81	72	27	29	43	5	13	13	afadin- and alpha-actinin-binding protein B-like	coding
adi_MSTRG.2545.1	22	25	39	17	16	42	14	14	15	adenosine receptor A2a-like	coding
adi_MSTRG.4858.1	7	9	8	19	16	15	0	0	1	uncharacterized protein LOC107351206	coding
adi_MSTRG.7811.1	830	1470	1778	1416	1380	1882	488	542	441	citrate synthase, mitochondrial-like	coding
adi_MSTRG.20545.1	33	89	99	77	70	97	24	25	13	uncharacterized protein LOC107350475	coding
adi_MSTRG.7025.1	0	0	12	0	0	8	6	5	0	LOW QUALITY PROTEIN: WD repeat-containing protein 19-like	coding
adi_MSTRG.12037.1	80	152	92	455	580	690	190	224	287	60S ribosomal protein L34-like	coding
adi_MSTRG.19970.1	0	8	0	21	42	36	8	12	5	neuropeptide FF receptor 2-like	coding
adi_MSTRG.6271.1	14	9	7	28	54	61	10	12	10	noncoding	noncoding
adi_MSTRG.27119.1	8	7	0	9	0	7	0	0	0	noncoding	noncoding
adi_MSTRG.15167.1	9	8	6	44	20	71	32	51	43	zinc transporter ZIP13-like	coding
adi_MSTRG.28679.1	0	0	0	0	0	1	17	20	22	noncoding	noncoding
adi_MSTRG.22597.1	19	44	52	15	17	20	35	38	22	protein O-glucosyltransferase 1-like	coding
adi_MSTRG.12603.2	27	33	58	89	63	68	86	107	148	uncharacterized protein LOC107341498	coding
adi_MSTRG.28776.1	0	4	0	0	0	0	0	0	0	semaphorin-5A-like	coding
adi_MSTRG.3631.1	9	8	22	0	7	14	2	1	0	protein argonaute-2-like isoform X2	coding
adi_MSTRG.5176.1	16	54	37	19	29	23	26	28	12	ras-related protein Rab-14-like	coding
adi_MSTRG.27524.1	0	0	6	0	0	10	0	0	0	structural maintenance of chromosomes flexible hinge domain-containing protein 1-like	coding
adi_MSTRG.29745.2	0	0	0	0	40	0	0	0	0	uncharacterized protein LOC107350906	coding
adi_MSTRG.12516.1	23	24	19	16	14	23	3	3	3	ATP-sensitive inward rectifier potassium channel 11-like isoform X1	coding
adi_MSTRG.9057.1	0	0	0	0	0	0	46	51	73	arginine kinase-like isoform X1	coding
adi_MSTRG.23921.1	56	96	43	223	224	301	2	0	10	Mitochondrial intermembrane space import and assembly protein 40	coding
adi_MSTRG.13651.1	5	7	16	0	0	6	2	0	0	ubiquitin-protein ligase E3C-like	coding
adi_MSTRG.26232.1	5	9	4	7	5	4	0	1	1	noncoding	noncoding
adi_MSTRG.2352.1	33	60	72	71	70	115	12	8	6	polycomb protein Scm-like	coding
adi_MSTRG.5611.4	2	0	0	0	0	0	0	0	0	AP-4 complex accessory subunit tepsin-like	coding
adi_MSTRG.27873.1	19	40	62	33	26	44	0	0	0	WD repeat-containing protein 70-like	coding
adi_MSTRG.11550.2	11	14	20	13	25	26	0	0	0	uncharacterized protein LOC107341139	coding
adi_MSTRG.21488.1	7	13	8	0	0	12	0	10	0	LOW QUALITY PROTEIN: microtubule-actin cross-linking factor 1-like	coding
adi_MSTRG.27646.1	0	0	0	0	0	3	8	14	8	uncharacterized protein LOC107337205	coding
adi_MSTRG.29049.1	28	63	50	14	8	14	18	21	27	uncharacterized protein LOC107328682	coding
adi_MSTRG.15062.1	0	6	9	5	6	6	0	0	0	leucine-rich repeats and immunoglobulin-like domains protein 1	coding
adi_MSTRG.11090.1	2	1	0	0	0	3	0	2	0	cilia- and flagella-associated protein 61-like	coding
adi_MSTRG.17296.1	349	493	291	572	600	809	69	55	56	LOW QUALITY PROTEIN: cdc42-interacting protein 4 homolog	coding
adi_MSTRG.21637.1	39	58	92	120	86	181	11	10	10	transcription factor E2F4-like	coding
adi_MSTRG.11989.2	107	212	196	63	77	75	42	49	30	peptidyl-prolyl cis-trans isomerase B-like	coding
adi_MSTRG.14530.2	0	0	0	2	1	0	0	0	0	LOW QUALITY PROTEIN: solute carrier family 23 member 1-like	coding
adi_MSTRG.6372.1	62	57	94	26	18	52	0	0	9	UPF0183 protein C16orf70 homolog	coding
adi_MSTRG.24908.1	0	4	0	3	3	4	0	0	0	fibroblast growth factor receptor 3-like isoform X4	coding
adi_MSTRG.30087.1	6	7	6	4	3	5	3	4	0	myosin-11-like isoform X4 [Orbicella faveolata]	coding
adi_MSTRG.7776.1	56	86	116	39	19	41	6	9	9	Domain of Kin17 curved DNA-binding protein	coding
adi_MSTRG.710.1	45	67	99	16	14	12	6	9	5	fatty-acid amide hydrolase 2-A-like	coding
adi_MSTRG.263.1	0	0	0	0	0	0	48	55	71	uncharacterized protein LOC107351119	coding
adi_MSTRG.28174.2	16	6	12	12	2	5	0	0	0	collagen alpha-1(XXV) chain-like isoform X3	coding
adi_MSTRG.6413.1	8	18	7	8	2	6	0	15	12	noncoding	noncoding
adi_MSTRG.25325.1	4	10	25	5	6	0	5	0	9	inositol polyphosphate 5-phosphatase OCRL-1-like	coding
adi_MSTRG.20042.1	258	427	311	367	332	478	63	56	73	protein DGCR14-like	coding
adi_MSTRG.22204.2	18	25	17	25	33	52	4	6	7	DNA-binding protein RFX2-like	coding
adi_MSTRG.9327.1	17	20	35	17	20	43	7	5	5	protein EFR3 homolog B-like	coding
adi_MSTRG.27238.2	2	18	2	0	0	0	0	0	2	mismatch repair endonuclease PMS2-like	coding
adi_MSTRG.11797.1	2	0	5	0	0	0	1	0	0	uncharacterized protein LOC107340607	coding
adi_MSTRG.22224.1	0	0	0	4	5	7	0	0	0	noncoding	noncoding
adi_MSTRG.26591.1	0	0	4	2	0	2	0	0	0	protein NLRC3-like	coding
adi_MSTRG.7923.1	0	6	3	5	0	3	0	0	0	uncharacterized protein LOC107336135	coding
adi_MSTRG.5435.1	0	36	30	12	9	16	11	19	13	vacuolar protein sorting-associated protein 18 homolog	coding
adi_MSTRG.5727.1	0	0	0	4	2	2	1	2	3	uncharacterized protein LOC107333563	coding
adi_MSTRG.21994.1	6	15	24	8	7	15	5	0	0	serine/threonine-protein kinase Kist-like	coding
adi_MSTRG.4306.1	61	90	86	35	30	29	0	0	0	uncharacterized protein LOC107332142	coding
adi_MSTRG.7993.1	8	22	35	33	25	42	5	5	0	arylsulfatase B-like	coding
adi_MSTRG.25941.1	58	74	72	10	10	33	16	10	20	uncharacterized protein LOC107356374	coding
adi_MSTRG.5966.1	201	308	329	238	240	330	8	6	4	noncoding	noncoding
adi_MSTRG.9017.1	4	10	2	9	10	13	3	3	3	protein transport protein Sec24C-like	coding
[truncated: 36,111 more rows]

## Sheet: ate_transcript_count_matrix
transcript_id	PC1	PC2	PC3	G1	G2	G3	S1	S2	S3	Description	status
ate_MSTRG.8800.1	14	11	21	0	0	0	0	1	0	organic cation transporter protein-like	coding
ate_MSTRG.396.1	210	161	191	75	24	45	28	31	32	uncharacterized protein LOC107341514	coding
ate_MSTRG.26191.1	46	36	31	82	47	87	67	124	174	uncharacterized protein LOC107333368	coding
ate_MSTRG.25453.1	23	17	25	140	45	120	1	1	1	dentin sialophosphoprotein-like	coding
ate_MSTRG.23528.1	46	36	41	42	16	59	60	68	75	uncharacterized protein LOC107348139	coding
ate_MSTRG.26785.1	9	6	11	0	0	0	3	1	0	uncharacterized protein LOC110048772 [Orbicella faveolata]	coding
ate_MSTRG.7898.1	29	29	35	5	3	5	4	4	2	ate_MSTRG.7898.1	coding
ate_MSTRG.8100.1	0	0	10	0	0	0	0	0	15	protein disulfide-isomerase A5-like	coding
ate_MSTRG.791.1	1	1	3	24	7	19	5	11	14	transient receptor potential cation channel subfamily A member 1-like	coding
ate_MSTRG.22409.1	25	10	22	85	34	61	5	7	10	histamine H1 receptor-like	coding
ate_MSTRG.11931.1	9	12	10	15	8	8	8	6	9	WD repeat-containing protein on Y chromosome-like	coding
ate_MSTRG.11464.1	31	19	15	18	7	16	25	28	26	transcription factor CP2-like	coding
ate_MSTRG.23586.1	156	113	109	70	16	55	17	20	33	uncharacterized protein LOC107355659	coding
ate_MSTRG.9641.1	35	29	33	24	11	20	38	60	64	uncharacterized protein LOC107337783	coding
ate_MSTRG.339.1	43	38	44	18	12	21	8	16	10	myosin-IB-like	coding
ate_MSTRG.20459.1	8	6	7	3	3	6	3	3	3	coiled-coil domain-containing protein 78-like	coding
ate_MSTRG.21120.1	11	5	5	7	4	8	21	19	26	serine/threonine-protein kinase VRK1-like	coding
ate_MSTRG.11470.1	34	45	28	38	9	29	22	35	48	uncharacterized protein LOC107348782	coding
ate_MSTRG.26755.1	0	0	0	0	0	0	5	0	0	zinc transporter 6-like	coding
ate_MSTRG.3308.1	33	21	37	41	14	49	13	23	23	uncharacterized protein LOC107353299	coding
ate_MSTRG.18106.1	14	7	8	14	9	17	5	6	13	hydrocephalus-inducing protein homolog	coding
ate_MSTRG.19289.1	729	454	600	1190	338	915	447	700	990	noncoding	noncoding
ate_MSTRG.13644.1	7	6	5	6	5	12	6	4	6	smoothelin-like protein 1	coding
ate_MSTRG.1362.1	17	8	11	10	3	10	3	0	6	neuralized-like protein 4	coding
ate_MSTRG.16644.1	0	0	14	0	0	0	0	0	0	uncharacterized protein LOC107354344	coding
ate_MSTRG.17364.1	239	181	197	208	74	220	150	216	271	selenoprotein T1b-like	coding
ate_MSTRG.18758.1	0	0	0	6	0	0	0	0	0	ubiquitin carboxyl-terminal hydrolase 34-like	coding
ate_MSTRG.25514.1	66	69	72	74	31	84	122	164	255	thioredoxin domain-containing protein 3 homolog	coding
ate_MSTRG.17619.1	56	40	51	72	30	58	62	86	107	transducin-like enhancer protein 1	coding
ate_MSTRG.6973.1	54	53	35	22	13	36	30	50	58	GDH/6PGL endoplasmic bifunctional protein-like	coding
ate_MSTRG.14862.1	9	8	7	6	3	9	11	13	12	5'-AMP-activated protein kinase catalytic subunit alpha-2-like	coding
ate_MSTRG.1948.1	4	0	0	0	4	9	6	0	0	BRCA2-interacting transcriptional repressor EMSY-like	coding
ate_MSTRG.282.1	18	15	13	157	77	215	212	284	428	heme-binding protein 2-like	coding
ate_MSTRG.4521.1	11	7	9	6	3	5	10	9	11	3-phosphoinositide-dependent protein kinase 1-like	coding
ate_MSTRG.2198.1	52	32	46	0	0	0	0	0	0	uncharacterized protein LOC110044216	coding
ate_MSTRG.8696.1	28	24	25	7	4	4	5	7	3	uncharacterized protein LOC107351826	coding
ate_MSTRG.19349.1	0	0	3	0	0	3	0	0	0	Protein KIAA0556	coding
ate_MSTRG.7411.1	3	4	8	1	0	1	1	1	0	ABC transporter G family member 22-like	coding
ate_MSTRG.4943.1	4	5	5	4	2	6	8	7	22	X-ray repair complementing defective repair in Chinese haate_MSTer cells 3	coding
ate_MSTRG.20091.1	14	10	9	10	2	9	4	6	10	unconventional myosin-X-like	coding
ate_MSTRG.14670.1	5	6	3	9	5	7	5	12	13	Golgi-specific brefeldin A-resistance guanine nucleotide exchange factor 1-like	coding
ate_MSTRG.13352.1	46	43	35	47	18	35	19	22	34	tyramine/octopamine receptor-like	coding
ate_MSTRG.17832.1	15	14	11	25	7	20	10	14	16	uncharacterized protein LOC107358343	coding
ate_MSTRG.14821.2	0	0	0	9	0	0	0	0	0	uncharacterized protein DDB_G0290685-like	coding
ate_MSTRG.21981.1	6	4	4	8	7	5	2	4	0	protocadherin-like protein	coding
ate_MSTRG.14961.1	0	0	6	0	0	0	0	0	2	mitogen-activated protein kinase kinase kinase 1-like	coding
ate_MSTRG.4648.1	0	1	3	8	7	12	0	0	0	transient receptor potential cation channel subfamily A member 1-like	coding
ate_MSTRG.21608.1	140	135	151	340	102	212	151	234	282	60S ribosomal protein L10-like	coding
ate_MSTRG.23001.1	0	0	0	0	0	0	0	0	13	translation initiation factor eIF-2B subunit gamma-like	coding
ate_MSTRG.20056.1	8	4	6	3	2	2	3	4	2	ankyrin repeat and SAM domain-containing protein 6-like	coding
ate_MSTRG.13767.1	30	19	28	19	10	24	44	59	59	signal recognition particle subunit SRP68-like	coding
ate_MSTRG.7364.1	0	5	0	0	0	5	0	19	20	crooked neck-like protein 1	coding
ate_MSTRG.1304.1	7	8	8	1	0	2	2	1	2	agrin-like	coding
ate_MSTRG.26971.1	0	0	9	0	0	0	0	0	0	TFIIH basal transcription factor complex helicase XPD subunit	coding
ate_MSTRG.1473.1	8	4	8	6	5	7	1	4	3	uncharacterized protein LOC107343879	coding
ate_MSTRG.10156.2	0	0	10	0	0	0	0	0	0	bromodomain-containing protein 8-like	coding
ate_MSTRG.23193.1	8	0	8	0	0	0	0	0	0	collagen alpha-4(VI) chain-like	coding
ate_MSTRG.26206.1	0	1	1	36	22	42	0	0	0	coadhesin-like	coding
ate_MSTRG.21041.1	195	156	172	113	28	87	106	141	190	uncharacterized protein LOC107345414	coding
ate_MSTRG.26969.1	9	7	12	13	7	10	7	19	38	mitogen-activated protein kinase-binding protein 1-like	coding
ate_MSTRG.27256.1	22	19	24	109	68	124	1	3	2	uncharacterized protein LOC107344320	coding
ate_MSTRG.6396.1	18	11	12	10	4	12	24	32	34	deoxyhypusine hydroxylase-like	coding
ate_MSTRG.23833.1	8	10	6	9	7	9	3	10	14	E3 ubiquitin-protein ligase UBR5-like	coding
ate_MSTRG.15396.1	10	6	12	1	1	1	0	0	0	protein 60A-like	coding
ate_MSTRG.25457.1	26	18	15	21	9	20	22	23	19	ubiquitin-protein ligase E3A-like	coding
ate_MSTRG.22087.1	3	6	9	9	3	6	3	9	11	serine beta-lactamase-like protein LACTB, mitochondrial	coding
ate_MSTRG.10474.1	0	8	0	0	0	0	0	0	0	eosinophil peroxidase-like	coding
ate_MSTRG.15733.1	0	0	0	0	0	7	0	0	9	cAMP-specific 3',5'-cyclic phosphodiesterase 4D-like	coding
ate_MSTRG.22695.1	20	0	0	0	0	0	24	0	0	tumor suppressor candidate 3-like	coding
ate_MSTRG.2887.1	3	6	9	5	2	4	9	11	17	uncharacterized protein CXorf57-like	coding
ate_MSTRG.3845.1	0	0	0	0	0	12	41	0	63	protein regulator of cytokinesis 1-like	coding
ate_MSTRG.9819.1	15	8	14	20	9	25	20	23	27	thioredoxin-like protein 4A	coding
ate_MSTRG.23964.1	0	0	0	0	0	0	0	0	0	bromodomain-containing protein 9-like	coding
ate_MSTRG.8776.1	56	60	58	66	29	53	0	5	7	phosphatidylserine decarboxylase proenzyme, mitochondrial-like	coding
ate_MSTRG.22819.1	50	38	41	71	33	66	0	68	90	glycogen phosphorylase-like	coding
ate_MSTRG.18954.1	0	0	0	18	4	9	12	22	44	noncoding	noncoding
ate_MSTRG.26395.1	8	6	6	13	4	17	20	24	31	trichohyalin-like	coding
ate_MSTRG.16539.1	8	6	7	2	1	3	0	2	0	uncharacterized protein LOC107336676	coding
ate_MSTRG.15301.1	3	0	0	0	0	0	0	0	0	echinoderm microtubule-associated protein-like 2	coding
ate_MSTRG.27555.1	12	9	15	1	1	4	1	0	2	solute carrier family 15 member 4-like	coding
ate_MSTRG.10930.1	27	24	30	3	5	4	6	9	4	counting factor associated protein D-like	coding
ate_MSTRG.14993.1	4	2	5	7	5	8	4	6	6	uncharacterized protein LOC107335130	coding
ate_MSTRG.21410.1	8	0	0	16	0	18	8	0	11	IQ and ubiquitin-like domain-containing protein	coding
ate_MSTRG.14411.1	12	5	8	19	5	11	7	8	8	uncharacterized protein LOC107352085	coding
ate_MSTRG.17522.1	5	6	6	26	13	21	11	11	21	noncoding	noncoding
ate_MSTRG.26878.1	53	50	48	67	29	63	95	139	151	metalloprotease TIKI homolog	coding
ate_MSTRG.20111.1	31	21	22	6	3	2	4	3	6	Caspase-X	coding
ate_MSTRG.24877.1	0	0	0	7	0	0	15	22	23	tetraspanin-13-like	coding
ate_MSTRG.728.1	12	7	18	8	5	10	8	8	11	solute carrier family 28 member 3-like	coding
ate_MSTRG.24646.1	8	3	7	15	7	13	1	1	1	noncoding	noncoding
ate_MSTRG.26344.1	1	0	1	26	14	30	6	6	9	noncoding	noncoding
ate_MSTRG.15769.1	0	0	0	0	0	0	0	0	11	dipeptidyl peptidase 9-like	coding
ate_MSTRG.3011.1	7	3	4	33	25	71	0	0	0	fibropellin-1-like	coding
ate_MSTRG.20396.1	0	0	0	13	4	11	10	0	15	nucleosome-remodeling factor subunit NURF301-like	coding
ate_MSTRG.19807.1	2	0	0	0	0	0	0	0	0	serine/threonine-protein phosphatase 6 regulatory ankyrin repeat subunit C-like	coding
ate_MSTRG.14817.1	0	7	0	2	0	0	0	0	0	receptor-type tyrosine-protein phosphatase delta-like	coding
ate_MSTRG.11582.1	6	6	5	4	0	2	1	4	4	uncharacterized protein LOC107333724	coding
ate_MSTRG.2118.1	0	0	0	0	0	0	0	10	0	integrator complex subunit 4-like	coding
ate_MSTRG.19157.1	8	10	10	9	3	14	0	1	1	multidrug resistance-associated protein 1-like	coding
ate_MSTRG.24693.1	16	10	11	43	14	31	12	16	23	apoptosis-inducing factor 1, mitochondrial-like	coding
ate_MSTRG.25083.1	22	16	24	17	10	12	18	23	30	twinfilin-1-like	coding
ate_MSTRG.4086.1	11	8	8	14	7	13	10	8	10	transmembrane anterior posterior transformation protein 1 homolog	coding
ate_MSTRG.11804.1	14	10	0	12	6	11	0	0	0	uncharacterized protein LOC107349080	coding
ate_MSTRG.22415.1	37	39	33	32	9	30	22	25	54	noncoding	noncoding
ate_MSTRG.18582.1	11	14	10	2	4	2	2	6	5	uncharacterized protein LOC107343117	coding
ate_MSTRG.20435.1	6	4	4	0	0	2	0	3	5	sulfite oxidase-like	coding
ate_MSTRG.26147.1	39	25	20	2	2	4	0	1	0	uncharacterized protein LOC107338510	coding
ate_MSTRG.12369.1	2	3	3	7	2	8	4	6	8	protein O-glucosyltransferase 1-like	coding
ate_MSTRG.13492.1	13	6	14	0	0	0	0	0	0	excitatory amino acid transporter 1-like	coding
ate_MSTRG.8281.1	9	8	8	3	2	4	1	1	3	uncharacterized protein LOC110069557 [Orbicella faveolata]	coding
ate_MSTRG.14843.1	7	4	4	2	2	8	7	8	8	protein FAM183B-like	coding
ate_MSTRG.13473.1	0	2	4	0	0	0	0	0	0	alanine aminotransferase 2-like	coding
ate_MSTRG.16507.1	29	19	23	31	14	39	29	38	55	Meiosis-specific nuclear structural protein 1	coding
ate_MSTRG.8494.1	10	12	14	35	15	39	58	98	132	abnormal spindle-like microcephaly-associated protein homolog	coding
ate_MSTRG.5539.1	10	6	6	1	0	1	0	0	2	uncharacterized protein LOC107354550	coding
ate_MSTRG.18873.1	148	103	97	116	39	85	59	89	127	noncoding	noncoding
ate_MSTRG.9786.1	28	24	28	11	4	11	8	4	13	retinoic acid receptor RXR-like	coding
ate_MSTRG.7155.1	4	3	4	2	3	3	3	9	14	three prime repair exonuclease 2-like	coding
ate_MSTRG.11878.1	23	26	22	28	6	15	3	3	10	noncoding	noncoding
ate_MSTRG.24894.1	7	2	0	0	0	0	0	0	0	astacin-like metalloprotease toxin 1	coding
ate_MSTRG.83.1	23	20	28	29	13	26	24	48	55	elongation factor Tu-like	coding
ate_MSTRG.1434.1	0	0	7	0	0	0	2	0	0	proto-oncogene tyrosine-protein kinase receptor Ret-like	coding
ate_MSTRG.24534.2	13	5	7	15	6	10	12	14	18	microtubule-actin cross-linking factor 1, isoforms 1/2/3/5-like	coding
ate_MSTRG.8763.1	0	5	0	10	0	5	0	0	3	CDP-diacylglycerol--inositol 3-phosphatidyltransferase-like	coding
ate_MSTRG.4930.1	14	10	7	20	11	29	18	43	48	39S ribosomal protein L13, mitochondrial-like	coding
ate_MSTRG.23893.1	95	57	68	64	30	82	177	304	335	3-ketoacyl-CoA thiolase, mitochondrial-like	coding
ate_MSTRG.20849.1	4	5	3	8	2	8	3	6	10	noncoding	noncoding
ate_MSTRG.1069.1	6	10	10	2	1	4	2	1	1	ankyrin repeat domain-containing protein 6-like [Stylophora pistillata]	coding
ate_MSTRG.9681.1	106	73	92	0	0	2	0	0	0	probable T4-type lysozyme 2	coding
ate_MSTRG.17775.1	23	20	13	41	10	26	27	31	37	noncoding	noncoding
ate_MSTRG.22466.1	0	0	0	0	0	0	0	0	0	sodium/hydrogen exchanger 2-like	coding
ate_MSTRG.14910.1	0	0	0	22	0	14	0	0	0	structural maintenance of chromosomes protein 2-like	coding
ate_MSTRG.6400.1	25	22	18	46	15	35	19	23	26	Zinc transporter 2 [Stylophora pistillata]	coding
ate_MSTRG.3947.1	6	0	0	0	0	0	0	0	0	kelch domain-containing protein 2-like	coding
ate_MSTRG.14379.1	12	8	14	53	10	24	59	77	71	noncoding	noncoding
ate_MSTRG.1159.1	27	26	24	30	10	17	10	20	19	urease accessory protein UreG-like	coding
ate_MSTRG.16165.1	6	10	13	10	6	9	5	5	13	MAM and LDL-receptor class A domain-containing protein 2-like	coding
ate_MSTRG.12422.1	16	15	17	32	11	19	4	9	14	SLIT-ROBO Rho GTPase-activating protein 1-like	coding
ate_MSTRG.23142.1	19	7	15	0	0	1	0	0	0	uncharacterized protein LOC107347285	coding
ate_MSTRG.27142.1	9	8	10	3	3	3	4	6	2	titin-like	coding
ate_MSTRG.5593.1	18	15	16	2	1	1	0	1	1	uncharacterized protein LOC107354550	coding
ate_MSTRG.1928.1	13	7	10	10	4	7	3	7	6	guanine nucleotide exchange factor DBS-like	coding
ate_MSTRG.25288.1	422	349	349	459	241	524	280	403	534	ATP synthase subunit beta	coding
ate_MSTRG.14493.2	24	0	15	0	0	0	0	0	0	NADPH-dependent aldehyde reductase ARI1-like	coding
ate_MSTRG.14218.1	17	16	17	3	1	3	3	6	11	NC domain protein	coding
ate_MSTRG.2178.1	22	13	10	1	0	0	0	0	0	uncharacterized protein LOC107338333	coding
ate_MSTRG.20590.1	32	23	25	1	0	6	3	4	5	hephaestin-like protein	coding
ate_MSTRG.1266.1	6	8	4	15	2	6	14	16	15	dnaJ homolog subfamily C member 11-like	coding
ate_MSTRG.17147.1	6	5	7	11	3	7	5	7	11	integrator complex subunit 9 homolog	coding
ate_MSTRG.15365.1	66	59	57	5	4	7	0	5	0	calponin homology domain-containing protein DDB_G0272472-like	coding
ate_MSTRG.17443.1	8	0	0	0	4	5	0	0	0	DNA repair protein RAD50-like	coding
ate_MSTRG.16449.1	0	0	0	8	4	7	19	21	18	lipase member K-like	coding
ate_MSTRG.22526.2	13	0	7	0	3	9	0	14	14	uncharacterized protein LOC107355916	coding
ate_MSTRG.27068.1	39	25	32	3	1	2	2	3	3	twitchin-like	coding
ate_MSTRG.13195.1	20	9	17	1	2	1	0	2	4	uncharacterized protein LOC107355200	coding
ate_MSTRG.8518.1	17	9	14	16	2	10	15	23	26	bromodomain-containing protein 3-like	coding
ate_MSTRG.6266.1	112	82	80	70	27	77	72	66	100	uncharacterized protein LOC107338994	coding
ate_MSTRG.19606.1	57	55	44	56	16	38	47	66	70	protein sel-1 homolog 2-like	coding
ate_MSTRG.14283.1	8	15	8	7	0	11	4	0	0	cytoplasmic dynein 2 heavy chain 1-like	coding
ate_MSTRG.8108.1	95	71	90	116	30	126	145	195	235	proteasome subunit alpha type-2	coding
ate_MSTRG.4788.1	5	0	0	9	0	7	4	0	6	Amyloid beta A4 precursor protein-binding family A member 1	coding
ate_MSTRG.6178.1	19	12	23	15	6	14	13	19	14	rho GTPase-activating protein 15-like	coding
ate_MSTRG.3659.1	7	3	2	8	3	7	5	3	6	DNA topoisomerase 2-binding protein 1-like	coding
ate_MSTRG.3147.1	309	223	243	95	0	99	28	0	67	histidine triad nucleotide-binding protein 1-like	coding
ate_MSTRG.21035.1	35	36	37	10	2	10	8	13	4	uncharacterized protein LOC107348672	coding
ate_MSTRG.8159.1	11	0	13	0	0	8	12	0	24	golgin subfamily A member 2-like	coding
ate_MSTRG.8101.1	4	0	0	0	0	0	0	0	0	sushi, von Willebrand factor type A, EGF and pentraxin domain-containing protein 1-like	coding
ate_MSTRG.24439.1	1	3	3	4	1	2	3	6	7	baculoviral IAP repeat-containing protein 6-like [Stylophora pistillata]<>Baculoviral IAP repeat-containing protein 6 [Stylophora pistillata]	coding
ate_MSTRG.12092.1	36	24	25	22	9	25	15	15	31	rho GDP-dissociation inhibitor 1-like	coding
ate_MSTRG.5494.1	5	3	2	4	2	6	1	4	8	riboflavin-binding protein-like	coding
ate_MSTRG.4439.1	0	0	0	27	17	0	48	41	76	noncoding	noncoding
ate_MSTRG.17238.1	88	80	79	318	111	269	212	331	360	tubulin alpha-1 chain-like	coding
ate_MSTRG.10331.1	2	7	3	13	4	7	24	31	67	noncoding	noncoding
ate_MSTRG.4378.1	20	15	20	40	21	32	38	58	83	collagen type IV alpha-3-binding protein-like	coding
ate_MSTRG.195.1	19	13	16	11	6	15	11	27	19	NFATC2-interacting protein-like	coding
ate_MSTRG.15492.1	116	83	120	109	39	101	82	93	113	actin-related protein 2/3 complex subunit 5-like	coding
ate_MSTRG.4955.1	5	13	9	10	0	10	17	17	22	kinesin-associated protein 3-like	coding
ate_MSTRG.7014.1	0	0	0	0	0	0	12	20	52	zinc finger CCCH domain-containing protein 13-like [Stylophora pistillata]<>Zinc finger CCCH domain-containing protein 13 [Stylophora pistillata]	coding
ate_MSTRG.27700.1	0	0	0	8	4	0	8	14	13	zinc transporter ZIP14-like	coding
ate_MSTRG.24215.1	17	17	22	3	2	3	7	8	12	leukotriene A-4 hydrolase-like	coding
ate_MSTRG.13909.1	0	3	0	0	0	0	0	0	0	ubiquitin conjugation factor E4 B-like	coding
ate_MSTRG.318.1	9	5	5	9	3	6	5	6	9	kinesin-like protein KIF12	coding
ate_MSTRG.15803.1	35	29	22	22	10	19	20	28	44	arrestin domain-containing protein 4-like	coding
ate_MSTRG.1796.1	14	10	15	7	3	5	2	1	1	transmembrane prolyl 4-hydroxylase-like	coding
ate_MSTRG.6844.1	120	78	110	0	0	1	1	0	0	uncharacterized protein LOC107327469	coding
ate_MSTRG.11169.1	4	3	4	5	3	9	7	7	10	uncharacterized protein LOC107336284	coding
ate_MSTRG.1908.1	5	4	4	11	4	9	7	17	15	centromere protein I-like	coding
ate_MSTRG.7180.1	99	70	90	70	28	63	39	77	95	U2 snRNP-associated SURP motif-containing protein-like	coding
ate_MSTRG.9815.1	2	2	3	3	2	3	7	7	9	dual specificity protein kinase Ttk-like	coding
ate_MSTRG.1572.1	0	0	3	23	12	30	0	0	5	calumenin-B-like	coding
ate_MSTRG.24501.1	25	15	23	36	15	26	43	48	101	microtubule-actin cross-linking factor 1, isoforms 1/2/3/5-like	coding
ate_MSTRG.11412.1	833	648	674	583	228	536	495	569	705	uncharacterized protein LOC107350536	coding
ate_MSTRG.17686.1	18	19	17	62	19	64	65	87	127	UPF0676 protein C1494.01-like	coding
ate_MSTRG.10831.1	87	64	66	3	2	2	2	2	3	collagen triple helix repeat-containing protein 1-like	coding
ate_MSTRG.24781.1	16	5	9	3	0	0	5	3	6	histone demethylase UTY-like	coding
ate_MSTRG.3408.1	14	13	10	35	17	31	16	23	39	coiled-coil domain-containing protein 74A-like	coding
ate_MSTRG.26460.1	7	6	13	32	16	25	17	33	16	T-cell activation inhibitor, mitochondrial-like [Stylophora pistillata]<>T-cell activation inhibitor, mitochondrial [Stylophora pistillata]	coding
ate_MSTRG.9328.1	50	28	34	29	12	19	22	40	48	noncoding	noncoding
ate_MSTRG.10967.1	1	2	5	19	9	17	0	0	1	uncharacterized protein LOC107328155	coding
ate_MSTRG.27442.1	0	6	3	8	0	4	8	7	10	condensin-2 complex subunit D3-like	coding
ate_MSTRG.21739.1	7	7	6	5	4	5	8	6	9	acetyl-coenzyme A transporter 1-like	coding
ate_MSTRG.65.1	0	0	9	0	0	0	0	0	0	CL049	coding
ate_MSTRG.26194.1	24	8	22	40	10	32	21	26	32	uncharacterized protein LOC107357012	coding
ate_MSTRG.2282.1	0	0	0	0	0	0	0	0	18	von Willebrand factor A domain-containing protein 8-like	coding
ate_MSTRG.2822.1	334	263	293	1	0	0	0	0	0	alpha-glucosidase 2-like	coding
ate_MSTRG.6829.1	3	9	8	4	3	3	4	8	6	rho GTPase-activating protein 5-like	coding
ate_MSTRG.13277.1	16	4	10	3	3	1	1	1	1	uncharacterized protein LOC107336447	coding
ate_MSTRG.8959.1	0	0	0	0	0	0	0	0	8	5'-nucleotidase-like	coding
ate_MSTRG.10674.1	38	28	18	4	2	4	2	3	5	actin cytoskeleton-regulatory complex protein pan1-like	coding
ate_MSTRG.9886.1	7	0	0	7	0	8	20	45	27	nucleolar protein 6-like	coding
ate_MSTRG.22980.1	16	0	0	0	0	0	0	0	68	26S proteasome non-ATPase regulatory subunit 7-like	coding
ate_MSTRG.23489.1	0	11	7	0	3	0	0	0	0	cytosolic non-specific dipeptidase-like	coding
ate_MSTRG.13646.1	42	25	32	22	10	20	15	22	18	charged multivesicular body protein 3-like	coding
ate_MSTRG.4471.1	3	2	3	13	4	7	3	4	6	dynein heavy chain 3, axonemal-like	coding
ate_MSTRG.23718.1	0	57	60	0	0	0	0	0	0	uncharacterized protein LOC107336507	coding
ate_MSTRG.17264.1	65	60	83	38	28	37	36	34	47	vitellogenin-like	coding
ate_MSTRG.20185.1	0	2	0	0	0	0	0	0	8	myotubularin-related protein 5-like	coding
ate_MSTRG.7816.1	0	0	0	0	0	0	0	27	24	vinculin-like	coding
ate_MSTRG.21533.1	9	4	8	0	1	0	0	0	0	uncharacterized protein LOC107347206	coding
ate_MSTRG.954.1	84	51	49	48	14	41	54	61	109	protein FAM46C-like	coding
ate_MSTRG.21697.1	19	16	20	106	31	95	54	81	119	UPF0686 protein C11orf1 homolog	coding
ate_MSTRG.11150.1	2	4	4	19	7	13	1	2	3	transcription factor AP-1-like	coding
ate_MSTRG.6489.1	11	8	9	0	0	0	0	0	0	E3 ubiquitin-protein ligase MIB2-like	coding
ate_MSTRG.27742.1	1	0	3	13	5	11	0	0	0	noncoding	noncoding
ate_MSTRG.8156.1	5	0	0	0	0	0	0	0	0	patatin-like phospholipase domain-containing protein 7	coding
ate_MSTRG.6698.1	8	8	6	2	1	2	3	6	6	arylsulfatase B-like	coding
ate_MSTRG.6731.1	8	6	9	5	3	3	5	12	12	noncoding	noncoding
ate_MSTRG.19410.1	3	3	3	8	3	6	5	9	10	1-phosphatidylinositol 4,5-bisphosphate phosphodiesterase zeta-1-like	coding
ate_MSTRG.3569.1	0	3	0	5	0	0	0	0	0	laminin subunit alpha-like	coding
ate_MSTRG.4067.1	11	7	6	4	4	20	4	4	9	phosphoethanolamine N-methyltransferase 1-like	coding
ate_MSTRG.17524.1	25	12	17	47	24	57	20	32	39	golgin subfamily A member 6-like protein 22	coding
ate_MSTRG.8080.1	10	5	7	9	5	14	5	10	9	kinesin-like protein KIF28P	coding
ate_MSTRG.10386.1	18	23	24	30	13	29	12	19	33	RNA polymerase-associated protein RTF1 homolog	coding
ate_MSTRG.5925.1	16	0	9	0	0	19	0	0	43	transcription initiation factor TFIID subunit 6-like	coding
ate_MSTRG.20795.1	16	12	13	9	4	12	7	11	12	uncharacterized protein LOC107331423	coding
ate_MSTRG.9030.1	4	0	0	0	0	0	0	0	0	lon protease homolog 2, peroxisomal-like	coding
ate_MSTRG.24191.1	1	0	2	7	1	4	6	3	13	uncharacterized protein LOC107328973	coding
ate_MSTRG.23988.1	4	11	4	19	9	21	5	4	11	Purine nucleoside phosphorylase	coding
ate_MSTRG.11200.1	62	38	65	109	44	94	105	158	208	EF-hand domain-containing protein 1-like	coding
ate_MSTRG.23543.1	24	17	18	0	0	0	0	0	0	uncharacterized protein LOC107348154	coding
ate_MSTRG.6331.1	52	53	57	4	2	4	3	9	11	neuronal pentraxin-1-like	coding
ate_MSTRG.22236.1	47	46	40	97	30	69	20	29	37	ate_MSTRG.22236.1	coding
ate_MSTRG.19419.1	21	0	0	0	0	14	10	0	0	cytohesin-1-like	coding
ate_MSTRG.25963.1	4	0	0	0	0	0	10	13	0	mRNA export factor-like	coding
ate_MSTRG.22541.1	24	20	18	0	1	1	1	0	0	noncoding	noncoding
ate_MSTRG.16055.1	51	0	39	36	0	0	0	19	23	endoplasmic reticulum aminopeptidase 1-like	coding
ate_MSTRG.10220.1	0	12	0	0	0	6	0	0	0	uncharacterized protein LOC111327458 [Stylophora pistillata]<>uncharacterized protein LOC111327458 [Stylophora pistillata]	coding
ate_MSTRG.9978.1	170	131	148	0	0	0	0	0	0	solute carrier family 26 member 6-like	coding
ate_MSTRG.7525.1	7	0	0	3	0	0	0	0	0	neurabin-1-like	coding
ate_MSTRG.6366.1	2	1	0	1	0	0	6	13	9	F-box only protein 11-like [Orbicella faveolata]	coding
ate_MSTRG.24018.1	4	0	0	0	0	0	0	0	4	malonyl-CoA decarboxylase, mitochondrial-like	coding
ate_MSTRG.19361.1	5	5	6	2	2	2	4	3	3	trafficking protein particle complex subunit 13-like	coding
ate_MSTRG.14601.1	12	7	7	0	0	0	0	0	0	uncharacterized protein LOC107333255	coding
ate_MSTRG.17842.1	0	0	0	3	3	4	0	3	11	uncharacterized protein LOC107338650	coding
ate_MSTRG.482.1	9	9	0	0	5	11	0	7	0	Regulator of G-protein signaling 22	coding
ate_MSTRG.778.1	6	5	9	20	6	13	7	11	17	androglobin-like	coding
ate_MSTRG.14078.1	0	0	0	0	0	0	8	0	0	nuclear cap-binding protein subunit 1-like	coding
ate_MSTRG.3346.1	350	250	289	92	38	118	55	57	80	lysosomal thioesterase PPT2-A-like	coding
ate_MSTRG.26201.1	0	0	0	0	0	3	0	3	0	uncharacterized protein LOC107330275	coding
ate_MSTRG.14716.1	3	7	8	4	1	3	0	0	0	glutamate receptor ionotropic, kainate 2-like	coding
ate_MSTRG.4053.1	0	0	0	0	0	0	110	186	185	T-complex protein 1 subunit eta-like	coding
ate_MSTRG.26045.1	2	2	2	1	1	2	0	0	1	uncharacterized protein LOC107341747	coding
ate_MSTRG.19507.1	37	0	39	0	0	17	0	0	28	LIM and calponin homology domains-containing protein 1-like	coding
ate_MSTRG.4037.1	0	6	0	0	0	6	3	0	0	zinc transporter ZIP13-like	coding
ate_MSTRG.22465.1	32	23	16	28	11	21	49	64	89	C2 domain-containing protein 2-like [Stylophora pistillata]	coding
ate_MSTRG.11422.1	37	24	33	24	14	25	30	54	59	methyltransferase-like protein 6	coding
ate_MSTRG.11340.1	0	0	0	3	0	0	0	0	0	uncharacterized protein LOC107336780	coding
ate_MSTRG.9485.1	6	2	4	5	2	5	6	6	7	EF-hand calcium-binding domain-containing protein 6-like	coding
ate_MSTRG.26023.1	136	88	85	0	0	0	0	0	0	macrophage receptor MARCO-like	coding
ate_MSTRG.10845.1	0	0	0	0	0	0	0	0	4	telomerase-binding protein EST1A-like	coding
ate_MSTRG.22370.1	5	4	2	7	4	10	1	12	11	HD domain-containing protein 2-like	coding
ate_MSTRG.17174.1	25	27	25	4	0	4	0	0	2	noncoding	noncoding
ate_MSTRG.20329.1	4	3	3	94	38	90	82	100	134	kelch-like protein 3	coding
ate_MSTRG.25168.1	0	0	0	0	0	0	0	0	0	4-hydroxyphenylpyruvate dioxygenase-like	coding
ate_MSTRG.19803.1	1	1	1	1	1	2	7	5	9	uncharacterized protein LOC107335153	coding
ate_MSTRG.5541.1	0	0	0	0	0	0	0	0	0	nucleoporin NUP188 homolog	coding
ate_MSTRG.20904.1	56	44	47	15	10	16	3	4	10	octopamine receptor beta-3R-like	coding
ate_MSTRG.25004.1	108	78	70	17	9	18	8	12	14	uncharacterized protein LOC107339931	coding
ate_MSTRG.9460.1	50	39	35	11	7	13	20	13	21	polycomb group RING finger protein 1-like	coding
ate_MSTRG.8469.1	0	0	0	0	0	0	0	0	7	glomulin-like	coding
ate_MSTRG.18092.1	4	4	2	6	2	5	2	4	5	Gene product 67	coding
ate_MSTRG.17255.1	7	10	11	8	2	9	1	1	5	dihydroxy-acid dehydratase 2-like	coding
ate_MSTRG.14512.1	12	9	8	0	0	0	2	0	1	uncharacterized protein LOC107354778	coding
ate_MSTRG.2584.1	24	23	21	14	9	18	14	18	24	fibronectin type III domain-containing protein-like	coding
ate_MSTRG.3274.1	4	7	11	14	9	12	10	14	20	uncharacterized protein KIAA1841 homolog	coding
ate_MSTRG.24944.1	17	11	8	44	14	29	29	43	57	noncoding	noncoding
ate_MSTRG.7063.1	12	7	5	7	3	9	2	6	13	noncoding	noncoding
ate_MSTRG.11025.1	12	10	4	11	6	5	5	2	6	E3 ubiquitin-protein ligase TRIM71-like	coding
ate_MSTRG.19333.1	15	23	13	0	9	16	29	0	29	catenin beta-like	coding
ate_MSTRG.9601.1	4	4	2	9	5	7	9	9	13	cilia- and flagella-associated protein 43-like	coding
ate_MSTRG.19993.1	0	0	0	13	0	0	0	0	0	anoctamin-8-like	coding
ate_MSTRG.16522.1	17	15	11	186	59	153	64	96	123	noncoding	noncoding
ate_MSTRG.19761.1	19	21	12	620	211	534	10	6	9	9 Nucleolar GTP-binding protein 1 (NOG1)	coding
ate_MSTRG.15393.1	34	0	28	28	11	20	23	35	53	uncharacterized protein LOC107337015	coding
ate_MSTRG.12458.1	13	0	8	11	8	13	44	54	83	ATF-interacting protein binding domain	coding
ate_MSTRG.18198.1	31	32	25	43	10	24	33	65	74	low density lipoprotein receptor adapter protein 1-like	coding
ate_MSTRG.1087.1	2	0	0	0	0	0	0	0	0	uncharacterized protein LOC107336370	coding
ate_MSTRG.3025.1	15	9	17	14	5	6	28	40	39	dnaJ homolog subfamily B member 13-like	coding
ate_MSTRG.23514.1	0	0	15	0	0	0	0	35	0	cleavage and polyadenylation specificity factor subunit 6-like	coding
ate_MSTRG.9221.1	6	3	4	15	3	12	7	14	16	serine/threonine/tyrosine-interacting-like protein 1	coding
ate_MSTRG.22353.1	34	25	28	1	1	1	0	0	0	uncharacterized protein LOC107345791	coding
ate_MSTRG.3102.1	0	0	0	0	0	0	3	0	0	E3 ubiquitin-protein ligase NEDD4-like	coding
ate_MSTRG.17971.1	0	0	0	0	0	0	0	11	19	MPN domain-containing protein-like	coding
ate_MSTRG.20052.1	14	11	16	9	0	8	5	0	5	programmed cell death protein 6-like	coding
ate_MSTRG.10351.1	151	150	160	8	1	5	4	2	4	dnaJ homolog subfamily B member 4-like	coding
ate_MSTRG.20932.1	45	53	57	93	25	71	26	42	47	laminin subunit alpha-3-like	coding
ate_MSTRG.508.1	33	24	29	34	8	30	23	26	43	glycolipid transfer protein-like	coding
ate_MSTRG.6619.1	8	3	7	7	5	7	9	15	21	guanine nucleotide-binding protein G(q) subunit alpha-like	coding
ate_MSTRG.2295.1	9	6	4	46	17	73	1	2	4	ate_MSTRG.2295.1	coding
ate_MSTRG.6482.1	15	12	16	7	2	11	7	14	13	erlin-2-B-like	coding
ate_MSTRG.665.1	0	5	0	0	0	0	0	0	0	vacuolar protein sorting-associated protein 13A-like	coding
ate_MSTRG.10205.1	18	10	14	9	0	10	0	0	0	sucrase-isomaltase, intestinal-like	coding
ate_MSTRG.14377.1	15	0	0	0	0	0	0	21	0	cytoplasmic dynein 1 heavy chain 1-like	coding
ate_MSTRG.19670.1	0	0	0	0	0	0	0	6	0	uncharacterized protein LOC110049776 [Orbicella faveolata]	coding
ate_MSTRG.15536.1	0	0	0	0	0	0	21	0	41	far upstream element-binding protein 2-like	coding
ate_MSTRG.22041.1	13	6	8	9	4	16	2	7	4	eukaryotic translation initiation factor 2-alpha kinase 1-like	coding
ate_MSTRG.6303.1	12	13	15	9	4	11	10	15	21	neogenin-like	coding
ate_MSTRG.18825.1	41	26	27	29	9	21	16	19	20	nose resistant to fluoxetine protein 6-like	coding
ate_MSTRG.7565.1	1	1	5	15	5	11	3	3	4	putative methyltransferase NSUN7	coding
ate_MSTRG.10342.1	39	31	40	1	1	2	0	0	1	uncharacterized protein LOC107331738	coding
ate_MSTRG.20238.1	9	9	12	5	6	7	0	5	2	uncharacterized protein LOC107351820	coding
ate_MSTRG.3311.1	23	17	15	4	0	2	0	0	0	noncoding	noncoding
ate_MSTRG.11628.1	0	0	0	0	0	0	0	10	9	Predicted protein	coding
ate_MSTRG.14649.1	23	29	22	20	10	6	6	15	20	dnaJ homolog subfamily C member 25 homolog	coding
ate_MSTRG.26296.1	11	8	12	100	21	56	24	37	69	TNFAIP3-interacting protein 3-like	coding
ate_MSTRG.12357.1	59	43	57	47	14	46	76	78	116	zinc transporter 1-like	coding
ate_MSTRG.11742.1	13	13	10	10	5	12	5	7	13	WD repeat-containing protein 20-like	coding
ate_MSTRG.5702.1	11	11	5	4	4	6	8	8	10	uncharacterized protein LOC107335574	coding
ate_MSTRG.23296.1	13	11	7	15	8	16	15	21	29	polypeptide N-acetylgalactosaminyltransferase 1-like	coding
ate_MSTRG.2354.1	19	11	16	15	5	12	19	27	23	noncoding	noncoding
ate_MSTRG.17235.1	8	9	7	5	3	11	2	2	1	endothelin-converting enzyme 1-like	coding
ate_MSTRG.16241.1	404	306	337	215	100	241	317	414	598	nucleobindin-2-like	coding
ate_MSTRG.10060.1	1	1	2	2646	1131	2370	1	1	3	uncharacterized protein LOC107357134	coding
ate_MSTRG.15478.1	9	2	3	11	9	8	13	14	24	protein-methionine sulfoxide oxidase mical1-like	coding
ate_MSTRG.21011.1	15	12	10	23	13	21	0	42	50	protein sel-1 homolog 1-like	coding
ate_MSTRG.27619.1	16	16	14	7	7	9	6	12	13	transforming growth factor-beta-induced protein ig-h3-like [Stylophora pistillata]	coding
ate_MSTRG.24056.1	1	1	0	21	4	10	16	26	41	noncoding	noncoding
ate_MSTRG.4211.1	13	12	17	0	0	0	0	0	0	noncoding	noncoding
ate_MSTRG.7598.1	8	2	4	6	3	9	6	8	12	MGC131299 protein	coding
ate_MSTRG.26579.1	27	33	32	33	12	37	25	36	30	NAD-dependent protein deacetylase sirtuin-6-like	coding
ate_MSTRG.18085.1	0	0	0	0	0	7	0	5	0	xanthine dehydrogenase/oxidase-like	coding
ate_MSTRG.1655.1	5	1	3	7	4	9	7	17	14	DNA-directed RNA polymerase I subunit RPA1-like	coding
ate_MSTRG.19015.1	12	4	6	15	4	17	24	28	31	noncoding	noncoding
ate_MSTRG.16479.1	0	0	0	0	0	16	39	59	0	coatomer subunit beta-like	coding
ate_MSTRG.7703.1	19	26	31	34	9	28	21	40	28	ras-related protein Rab-5C	coding
ate_MSTRG.23158.1	41	31	36	20	7	20	17	31	31	cytochrome c oxidase assembly protein COX19-like	coding
ate_MSTRG.6465.1	0	0	0	0	1	0	3	0	10	uncharacterized protein LOC107331486	coding
ate_MSTRG.21124.1	12	13	12	0	0	0	0	0	0	hydroxyethylthiazole kinase-like	coding
ate_MSTRG.25325.1	0	0	0	26	0	35	5	10	0	uncharacterized protein LOC107330074	coding
ate_MSTRG.20560.1	1	1	1	3	3	1	2	1	4	nucleotide-binding oligomerization domain-containing protein 2-like	coding
ate_MSTRG.8.1	82	56	67	94	45	117	129	150	220	serine/arginine repetitive matrix protein 2-like	coding
ate_MSTRG.7371.1	4	0	0	0	0	0	0	0	0	kinesin-like protein KIF26A	coding
ate_MSTRG.7811.1	14	9	9	13	7	14	9	18	23	vinculin-like	coding
ate_MSTRG.9454.1	7	9	0	11	0	0	0	9	9	colorectal mutant cancer protein-like	coding
ate_MSTRG.25908.1	24	23	27	39	15	40	38	44	75	28S ribosomal protein S24-A, mitochondrial-like	coding
ate_MSTRG.17275.1	11	9	8	0	5	3	4	0	4	histone-lysine N-methyltransferase, H3 lysine-79 specific-like	coding
ate_MSTRG.8429.1	15	11	14	16	6	9	7	11	9	caspase-3-like	coding
ate_MSTRG.21579.1	8	0	0	0	0	0	0	0	0	ketimine reductase mu-crystallin-like	coding
ate_MSTRG.5139.1	31	15	28	7	0	7	5	10	9	glutathione-specific gamma-glutamylcyclotransferase 1-like	coding
ate_MSTRG.22216.1	0	63	0	17	0	0	17	0	0	plastin-3-like	coding
ate_MSTRG.19919.1	91	72	59	78	35	68	30	58	49	protein FAM179B-like	coding
ate_MSTRG.23646.1	0	0	0	0	0	2	3	5	0	allene oxide synthase-lipoxygenase protein-like	coding
ate_MSTRG.15383.1	0	0	0	0	0	0	0	0	11	L-gulonolactone oxidase-like	coding
ate_MSTRG.23032.1	16	6	8	0	0	0	0	0	0	uncharacterized protein LOC110039834 [Orbicella faveolata]	coding
ate_MSTRG.19221.1	0	0	0	0	8	0	0	12	23	SEC14 domain and spectrin repeat-containing protein 1-B-like	coding
ate_MSTRG.11116.1	0	0	5	0	0	5	0	27	17	uncharacterized protein LOC107345673	coding
ate_MSTRG.11900.1	21	20	0	31	0	0	30	46	0	splicing factor U2AF 65 kDa subunit-like	coding
ate_MSTRG.11882.1	0	23	0	0	0	50	40	85	93	WD repeat-containing protein 55-like	coding
ate_MSTRG.17220.2	0	0	0	15	0	0	0	0	0	CLAP1	coding
ate_MSTRG.16686.1	0	0	0	35	12	0	37	39	77	dystrophin-like	coding
ate_MSTRG.9476.1	4	0	0	3	2	0	0	0	0	exportin-7-like	coding
ate_MSTRG.26004.1	26	24	22	24	18	33	24	23	20	Lipin, isoform E	coding
ate_MSTRG.15116.1	81	52	74	9	3	12	10	11	15	snaclec coagulation factor IX-binding protein subunit A-like	coding
ate_MSTRG.11620.1	40	28	24	59	29	56	55	61	97	adenylate kinase 7-like	coding
ate_MSTRG.23959.1	7	4	11	26	8	31	10	18	19	uncharacterized protein LOC107339125	coding
ate_MSTRG.14718.1	0	5	8	0	0	5	0	5	0	PH and SEC7 domain-containing protein 1-like	coding
ate_MSTRG.9232.1	41	35	42	10	1	10	18	14	16	Stonustoxin subunit alpha	coding
ate_MSTRG.24401.1	0	0	2	0	0	0	0	0	0	MFS-type transporter SLC18B1-like	coding
ate_MSTRG.13357.1	0	0	0	0	0	0	0	0	13	FACT complex subunit SPT16-like	coding
ate_MSTRG.18602.1	3	0	0	20	0	15	5	0	9	lipoxygenase homology domain-containing protein 1-like	coding
ate_MSTRG.15093.1	0	0	0	0	0	9	0	0	0	sodium/hydrogen exchanger 8-like	coding
ate_MSTRG.23116.1	3	3	2	0	0	0	0	0	0	von Willebrand factor D and EGF domain-containing protein-like	coding
ate_MSTRG.7169.1	3	4	2	7	4	8	7	7	16	Collagen alpha-2(V) chain	coding
ate_MSTRG.15186.2	0	0	0	0	0	0	0	0	0	protein king tubby-like	coding
ate_MSTRG.6450.1	27	21	26	2	1	1	0	0	1	5-hydroxytryptamine receptor 1-like	coding
ate_MSTRG.27719.1	29	15	20	7	1	5	10	12	22	calcium-binding protein CML19-like	coding
ate_MSTRG.18721.1	76	0	0	0	28	0	0	0	0	RNA-binding protein Musashi homolog 2-like [Stylophora pistillata]	coding
ate_MSTRG.12695.1	0	0	0	0	6	0	0	0	0	Orofacial cleft 1 candidate protein 1 protein	coding
ate_MSTRG.7661.1	23	21	23	17	12	16	53	53	80	centrosomal protein of 135 kDa-like	coding
ate_MSTRG.19750.1	34	25	28	5	3	7	0	0	0	uncharacterized protein LOC107348110	coding
ate_MSTRG.2790.1	35	0	31	11	11	17	0	0	0	glycine--tRNA ligase-like	coding
ate_MSTRG.5404.2	4	0	3	0	0	3	0	0	0	adipolin-like	coding
ate_MSTRG.17433.1	0	0	0	3	0	0	0	0	0	cytochrome P450 4c3-like	coding
ate_MSTRG.7087.1	26	0	0	0	0	0	0	0	0	sortilin-related receptor-like	coding
ate_MSTRG.26901.1	0	0	3	0	0	2	3	3	0	uncharacterized protein LOC107354568	coding
ate_MSTRG.26448.1	163	120	130	87	44	80	76	88	124	vang-like protein 2	coding
ate_MSTRG.8785.1	26	19	29	21	9	28	15	25	32	uncharacterized protein LOC110056678 [Orbicella faveolata]	coding
ate_MSTRG.14681.1	0	0	0	8	0	9	0	5	0	methionine aminopeptidase 1-like	coding
ate_MSTRG.3055.1	13	9	7	0	0	1	0	1	0	uncharacterized protein LOC107342791	coding
ate_MSTRG.22269.1	229	165	196	49	18	43	34	41	57	noncoding	noncoding
ate_MSTRG.21326.1	13	13	16	7	3	0	12	0	32	noncoding	noncoding
ate_MSTRG.10979.1	23	25	29	56	14	32	111	131	201	ubiquitin-conjugating enzyme E2 C-like	coding
ate_MSTRG.19496.1	25	18	18	49	9	25	35	33	66	97 kDa heat shock protein-like	coding
ate_MSTRG.1759.1	201	137	170	97	37	81	239	327	398	noncoding	noncoding
ate_MSTRG.18916.1	3	0	0	0	0	0	0	0	0	dynein heavy chain 3, axonemal-like	coding
ate_MSTRG.2503.1	30	28	31	7	2	7	4	11	7	N-acyl-phosphatidylethanolamine-hydrolyzing phospholipase D-like	coding
ate_MSTRG.19061.1	0	0	0	0	0	0	0	0	18	SWI/SNF complex subunit SMARCC2-like	coding
ate_MSTRG.25834.1	20	11	15	9	5	13	11	22	43	dehydrodolichyl diphosphate syntase complex subunit DHDDS-like	coding
ate_MSTRG.25344.1	7	13	11	11	3	9	2	3	5	acylamino-acid-releasing enzyme-like	coding
ate_MSTRG.8576.1	126	104	99	96	31	65	20	41	56	rho guanine nucleotide exchange factor 28-like	coding
ate_MSTRG.24520.1	96	78	65	114	39	81	138	169	251	microtubule-actin cross-linking factor 1, isoforms 1/2/3/5-like	coding
ate_MSTRG.18116.1	9	7	7	17	7	14	7	13	17	hydrocephalus-inducing protein homolog	coding
ate_MSTRG.27013.1	3	0	0	5	0	0	0	0	0	TNF receptor-associated factor 6-like	coding
ate_MSTRG.25295.1	50	28	42	38	16	40	33	41	47	5'-AMP-activated protein kinase subunit gamma-1-like	coding
ate_MSTRG.9035.1	51	33	40	48	12	23	15	11	16	CD109 antigen-like	coding
ate_MSTRG.7083.1	148	138	176	1212	608	1045	736	1112	1267	transcription factor Sox-2-like	coding
ate_MSTRG.17367.1	7	4	6	6	1	3	2	2	3	noncoding	noncoding
ate_MSTRG.2803.1	8	5	4	127	25	53	48	55	76	cytochrome P450 3A8-like	coding
ate_MSTRG.4696.2	16	9	12	16	10	22	9	16	3	ankyrin repeat and SOCS box protein 13-like	coding
ate_MSTRG.10850.3	14	0	11	7	0	8	2	3	6	noncoding	noncoding
ate_MSTRG.10117.1	28	21	24	11	5	10	10	14	27	ectonucleoside triphosphate diphosphohydrolase 1-like	coding
ate_MSTRG.15447.1	29	0	20	0	0	0	0	0	0	Lipoxygenase homology domain-containing protein 1	coding
ate_MSTRG.6940.1	12	10	6	14	3	10	7	5	10	RUN and FYVE domain-containing protein 1-like	coding
ate_MSTRG.8768.1	4	0	0	7	3	0	0	0	0	2'-5'-oligoadenylate synthase 1A-like	coding
ate_MSTRG.4446.1	13	9	11	5	0	0	0	3	0	ATP-binding cassette sub-family A member 5-like	coding
ate_MSTRG.11569.1	49	47	44	42	14	33	14	18	31	calcium/calmodulin-dependent protein kinase type IV-like	coding
ate_MSTRG.12560.1	0	9	0	9	0	10	0	10	0	receptor-binding cancer antigen expressed on SiSo cells-like	coding
ate_MSTRG.5806.1	12	7	8	12	6	9	4	4	8	AFG3-like protein 2	coding
ate_MSTRG.3591.1	6	5	3	15	6	12	4	11	21	ate_MSTRG.3591.1	coding
ate_MSTRG.24100.1	19	11	15	26	12	25	12	14	30	noncoding	noncoding
ate_MSTRG.5912.1	2	0	5	0	0	0	0	0	0	uncharacterized protein LOC107333148	coding
ate_MSTRG.10717.1	39	35	36	1	1	1	0	0	0	cathepsin B-like cysteine proteinase 4	coding
ate_MSTRG.11927.1	71	48	74	51	22	41	81	117	141	poly(A)-specific ribonuclease PARN-like	coding
ate_MSTRG.316.1	149	119	104	49	19	43	4	15	8	3-methyl-2-oxobutanoate dehydrogenase [lipoamide] kinase, mitochondrial-like	coding
ate_MSTRG.9415.1	0	21	27	62	0	54	55	73	117	cilia- and flagella-associated protein 20	coding
ate_MSTRG.1615.1	7	10	6	15	4	11	19	16	23	peroxisomal biogenesis factor 3-like	coding
ate_MSTRG.1951.1	4	3	6	10	3	5	2	3	5	apoptosis-inducing factor 2-like	coding
ate_MSTRG.8112.1	21	11	14	9	5	5	2	7	8	neural cell adhesion molecule 2-like	coding
ate_MSTRG.20530.1	11	9	16	7	3	4	2	2	0	uncharacterized protein LOC107344942	coding
ate_MSTRG.15642.1	44	52	62	19	4	13	10	14	13	uncharacterized protein LOC107347517	coding
ate_MSTRG.11637.1	39	28	33	58	20	52	97	116	180	RNA-binding protein pno1-like	coding
ate_MSTRG.8920.1	3	3	3	3	1	5	7	10	13	methyltransferase-like protein 17, mitochondrial	coding
ate_MSTRG.1565.1	3	3	4	5	1	1	1	0	1	uncharacterized protein LOC107346142	coding
ate_MSTRG.9020.1	114	85	103	207	69	192	152	188	329	myosin-9-like	coding
ate_MSTRG.6260.1	17	15	13	7	5	5	10	10	11	noncoding	noncoding
ate_MSTRG.591.1	20	0	23	0	0	0	0	0	0	nucleoredoxin-like	coding
ate_MSTRG.16752.1	0	0	0	0	0	4	0	0	0	sorting nexin-32-like	coding
ate_MSTRG.8337.1	0	0	15	48	11	29	0	45	54	uncharacterized protein C6orf62 homolog	coding
ate_MSTRG.21557.1	222	194	171	13	4	18	4	10	11	uncharacterized protein LOC107347206	coding
ate_MSTRG.2659.1	0	19	23	0	0	15	0	0	17	peptide methionine sulfoxide reductase MsrB-like	coding
ate_MSTRG.8522.1	0	0	3	4	0	9	0	0	0	mitochondrial thiamine pyrophosphate carrier-like	coding
ate_MSTRG.17028.1	3	6	4	2	4	3	6	6	9	putative GTP-binding protein 6 [Stylophora pistillata]<>putative GTP-binding protein 6 [Stylophora pistillata]	coding
ate_MSTRG.26492.1	4	1	3	2	1	2	4	8	11	ATP-dependent RNA helicase A-like protein	coding
ate_MSTRG.25981.1	16	9	7	2	2	3	0	1	3	noncoding	noncoding
ate_MSTRG.6650.1	224	162	185	198	106	234	561	664	838	acidic leucine-rich nuclear phosphoprotein 32 family member B-like	coding
ate_MSTRG.4720.1	2	6	1	5	1	2	1	1	1	uncharacterized protein LOC107346935	coding
ate_MSTRG.22536.1	35	24	27	50	22	48	37	50	71	uncharacterized protein LOC107345922	coding
ate_MSTRG.20655.1	25	22	25	12	5	18	39	35	58	nucleolar protein 8-like	coding
ate_MSTRG.2316.1	0	0	0	53	0	0	0	34	0	MICOS complex subunit Mic19-like	coding
ate_MSTRG.24786.1	27	17	24	28	11	36	6	7	11	uncharacterized protein LOC107346798	coding
ate_MSTRG.9120.1	0	0	0	9	3	9	1	0	1	noncoding	noncoding
ate_MSTRG.6617.1	7	5	8	78	23	55	0	0	1	noncoding	noncoding
ate_MSTRG.19726.1	9	6	8	59	25	70	34	38	55	uncharacterized protein LOC107348226	coding
ate_MSTRG.4492.1	74	49	56	78	32	59	32	34	34	heparan sulfate glucosamine 3-O-sulfotransferase 6-like	coding
ate_MSTRG.27302.1	10	5	8	1	1	0	0	0	1	noncoding	noncoding
ate_MSTRG.11237.1	0	0	0	0	0	0	0	0	0	endoplasmic reticulum-Golgi intermediate compartment protein 3-like	coding
ate_MSTRG.19114.1	20	9	15	25	7	19	22	39	45	prefoldin subunit 2-like [Orbicella faveolata]	coding
ate_MSTRG.25145.1	26	20	20	30	11	26	28	47	60	cell division cycle protein 123 homolog	coding
ate_MSTRG.10536.1	109	87	102	53	29	75	71	79	112	calmodulin-like	coding
ate_MSTRG.11588.1	1	3	1	5	1	4	5	7	7	probable 39S ribosomal protein L24, mitochondrial	coding
ate_MSTRG.23014.1	25	22	14	15	8	28	3	7	6	band 3 anion transport protein-like	coding
ate_MSTRG.9761.1	12	10	7	12	4	16	28	40	43	uncharacterized protein LOC107344674	coding
ate_MSTRG.3620.1	0	3	0	0	0	0	0	0	0	attractin-like protein 1	coding
ate_MSTRG.24466.1	9	7	9	0	0	0	0	0	0	uncharacterized protein LOC107347339	coding
ate_MSTRG.9302.1	28	19	26	2	1	2	0	3	5	sodium- and chloride-dependent betaine transporter-like	coding
ate_MSTRG.22285.1	0	0	19	0	0	0	0	0	0	complement factor B-like	coding
ate_MSTRG.11862.1	0	0	0	13	0	0	23	0	0	nucleolar and spindle-associated protein 1-A-like	coding
ate_MSTRG.14926.1	11	9	7	187	65	179	206	262	368	ras-related protein Rab-3-like	coding
ate_MSTRG.2300.1	32	27	32	30	19	28	27	45	67	zinc finger protein 391-like	coding
ate_MSTRG.23435.1	4	3	5	3	1	3	5	7	8	putative glucose-6-phosphate 1-epimerase	coding
ate_MSTRG.21153.1	52	40	38	156	48	134	0	0	0	noncoding	noncoding
ate_MSTRG.15315.1	26	25	22	26	8	17	20	17	31	ankyrin repeat and SOCS box protein 13-like	coding
ate_MSTRG.2970.1	1	3	1	15	5	10	3	6	10	noncoding	noncoding
ate_MSTRG.5452.1	13	0	6	0	0	0	0	0	0	ephrin type-A receptor 4a-like	coding
ate_MSTRG.24567.1	0	0	0	18	0	26	0	0	0	AFG3-like protein 2	coding
ate_MSTRG.1508.1	91	77	84	22	8	24	3	4	3	cathepsin L1-like	coding
ate_MSTRG.16796.1	54	54	46	24	10	19	24	38	73	uncharacterized protein LOC107331321	coding
ate_MSTRG.12190.1	154	129	142	117	42	106	113	154	237	protein lin-52 homolog	coding
ate_MSTRG.27502.1	0	0	4	0	0	0	0	0	0	sushi, von Willebrand factor type A, EGF and pentraxin domain-containing protein 1-like	coding
ate_MSTRG.749.1	21	11	14	12	4	11	8	10	7	solute carrier family 28 member 3-like	coding
ate_MSTRG.7738.1	0	0	0	0	0	0	0	0	16	uncharacterized protein LOC107354440	coding
ate_MSTRG.20221.1	0	0	0	0	4	0	0	0	0	cytoskeleton-associated protein 5-like	coding
ate_MSTRG.12338.2	0	0	0	4	0	0	1	0	0	uncharacterized protein LOC107352820	coding
ate_MSTRG.6756.1	7	8	7	4	2	5	5	8	6	aminoacylase-1-like	coding
ate_MSTRG.17992.1	55	41	41	69	37	91	57	74	111	tetratricopeptide repeat protein 25-like	coding
ate_MSTRG.26881.2	0	0	0	0	0	0	0	0	29	BAG family molecular chaperone regulator 1-like	coding
ate_MSTRG.21765.1	9	7	8	2	1	2	3	4	3	pleckstrin homology domain-containing family H member 1-like	coding
ate_MSTRG.11570.1	9	10	0	0	0	0	0	0	0	thrombospondin-4-like	coding
ate_MSTRG.3195.1	0	0	0	6	0	0	2	0	0	transmembrane protein 232-like	coding
ate_MSTRG.16786.1	26	14	25	3	4	7	4	8	7	membrane-associated guanylate kinase, WW and PDZ domain-containing protein 1-like	coding
ate_MSTRG.18900.1	26	17	15	58	19	39	79	119	162	noncoding	noncoding
ate_MSTRG.3273.1	21	15	17	9	3	10	12	16	12	integral membrane protein DGCR2/IDD-like	coding
ate_MSTRG.4117.1	0	0	0	0	0	21	42	0	71	structural maintenance of chromosomes protein 3-like	coding
ate_MSTRG.7911.1	13	6	3	13	5	8	8	15	24	deleted in autism protein 1 homolog	coding
ate_MSTRG.12196.1	10	7	14	9	0	13	24	36	41	angio-associated migratory cell protein-like	coding
ate_MSTRG.20029.1	0	0	0	0	0	7	0	0	0	short transient receptor potential channel 4-associated protein-like	coding
ate_MSTRG.22711.1	5	2	7	8	2	11	7	10	16	uncharacterized methyltransferase C25B8.09-like	coding
ate_MSTRG.21683.1	6	0	0	0	5	0	0	0	0	Cohesin subunit SA-1	coding
ate_MSTRG.18671.1	16	23	20	0	0	0	1	5	1	paired box protein Pax-3-B-like	coding
ate_MSTRG.24073.1	3	2	3	3	2	0	2	7	9	uncharacterized protein LOC110043879	coding
ate_MSTRG.10559.1	32	31	26	4	2	8	5	6	8	uncharacterized protein LOC107350912	coding
ate_MSTRG.21556.1	1	0	2	2	1	4	1	0	0	noncoding	noncoding
ate_MSTRG.8719.1	0	0	3	0	0	0	0	0	0	F-box only protein 21-like	coding
ate_MSTRG.2255.1	10	4	7	16	9	24	25	31	65	lysosome-associated membrane glycoprotein 1-like	coding
ate_MSTRG.16264.1	19	17	18	19	0	27	25	26	41	sorting and assembly machinery component 50 homolog [Orbicella faveolata]	coding
ate_MSTRG.1768.1	0	0	0	0	0	0	470	0	744	calreticulin-like	coding
ate_MSTRG.27288.1	1	0	2	3	1	7	14	24	23	uncharacterized protein LOC107348229	coding
ate_MSTRG.15893.1	39	12	33	0	0	0	0	0	0	MAM and LDL-receptor class A domain-containing protein 2	coding
ate_MSTRG.4872.1	4	4	3	4	2	4	6	14	16	interaptin-like	coding
ate_MSTRG.14506.1	0	9	0	0	0	0	0	0	14	conserved oligomeric Golgi complex subunit 5-like	coding
ate_MSTRG.16547.1	11	6	8	11	4	11	11	12	20	noncoding	noncoding
ate_MSTRG.21604.1	59	53	48	56	26	56	59	78	114	PRKCA-binding protein-like	coding
ate_MSTRG.21351.1	11	15	9	7	0	0	5	3	4	potassium voltage-gated channel subfamily H member 2-like	coding
ate_MSTRG.16814.1	5	3	5	9	3	6	6	5	1	monoglyceride lipase-like	coding
ate_MSTRG.5773.1	11	9	8	3	3	0	0	0	0	adhesion G-protein coupled receptor D1-like	coding
ate_MSTRG.22953.1	5	0	0	4	0	0	0	0	14	uncharacterized protein LOC107356162	coding
ate_MSTRG.18411.3	13	5	0	28	8	13	29	0	27	ubiquitin-conjugating enzyme E2 Z-like	coding
ate_MSTRG.24225.1	8	2	6	15	5	17	18	30	59	E3 ubiquitin-protein ligase HUWE1-like	coding
ate_MSTRG.23935.1	3	3	0	0	0	0	0	0	0	signal transducer and activator of transcription 5B-like	coding
ate_MSTRG.22642.1	5	3	1	4	2	5	5	5	7	probable global transcription activator SNF2L1	coding
ate_MSTRG.22264.1	162	125	139	0	0	0	0	0	54	allograft inflammatory factor 1-like	coding
ate_MSTRG.10218.1	2	2	0	0	0	3	8	9	14	noncoding	noncoding
ate_MSTRG.26040.1	8	4	4	2	1	2	1	1	1	uncharacterized protein LOC107343481	coding
ate_MSTRG.20729.1	39	31	42	10	3	17	5	11	9	protein CREG1-like	coding
ate_MSTRG.8599.1	0	0	0	0	0	49	0	0	0	CUB and sushi domain-containing protein 1-like	coding
ate_MSTRG.25223.1	13	11	11	1	0	1	0	1	1	gamma-glutamyltranspeptidase 1-like	coding
ate_MSTRG.12258.1	83	71	85	39	0	0	0	0	81	RAC-alpha serine/threonine-protein kinase-like	coding
ate_MSTRG.22423.1	0	0	0	0	0	0	0	0	13	26S proteasome non-ATPase regulatory subunit 9-like	coding
ate_MSTRG.26290.1	0	0	13	0	0	0	0	0	0	target of rapamycin complex 2 subunit MAPKAP1-like	coding
ate_MSTRG.3097.1	20	20	16	24	10	14	15	18	35	uncharacterized protein LOC107343053	coding
ate_MSTRG.7894.1	7	5	2	9	5	16	3	9	11	noncoding	noncoding
ate_MSTRG.1309.1	4	6	4	14	4	16	3	6	9	pleckstrin homology domain-containing family G member 5-like	coding
ate_MSTRG.13270.1	18	21	15	23	7	11	7	13	20	sodium-coupled monocarboxylate transporter 1-like	coding
ate_MSTRG.3898.1	14	13	10	13	9	14	17	15	11	WWE domain	coding
ate_MSTRG.16015.1	0	0	6	0	0	0	0	0	0	multiple epidermal growth factor-like domains protein 11	coding
ate_MSTRG.24384.1	38	33	20	5	5	6	8	14	9	uncharacterized protein LOC107343726	coding
ate_MSTRG.14866.1	4	2	4	10	5	9	1	0	1	uncharacterized protein LOC107338981	coding
ate_MSTRG.18635.1	7	5	7	0	0	0	0	0	0	hypothetical protein AWC38_SpisGene4717 [Stylophora pistillata]	coding
ate_MSTRG.17924.1	34	46	38	82	38	93	164	80	253	Regulator of microtubule dynamics protein 1	coding
ate_MSTRG.12385.1	16	12	14	13	4	11	5	13	16	uncharacterized protein LOC107352823	coding
ate_MSTRG.13477.1	0	0	7	0	0	0	0	12	0	HEAT repeat-containing protein 3-like	coding
ate_MSTRG.17091.1	2	0	2	11	4	18	0	0	0	sushi, von Willebrand factor type A, EGF and pentraxin domain-containing protein 1-like	coding
ate_MSTRG.18315.1	4	2	5	2	3	2	10	13	13	U4/U6 small nuclear ribonucleoprotein Prp3-like	coding
ate_MSTRG.2924.1	0	11	0	0	5	0	0	17	12	X-ray repair cross-complementing protein 5-like	coding
ate_MSTRG.13901.1	56	45	52	89	33	86	77	139	150	cytochrome c oxidase subunit 4 isoform 2, mitochondrial-like	coding
ate_MSTRG.5061.1	0	0	0	2	2	0	0	0	6	ATP-binding cassette sub-family B member 10, mitochondrial-like	coding
ate_MSTRG.19159.1	2	3	3	23	6	21	14	18	20	multidrug resistance-associated protein 1-like	coding
ate_MSTRG.19744.1	18	23	18	10	7	15	17	20	20	cyclin-dependent kinase-like 2	coding
ate_MSTRG.11257.1	0	0	9	0	0	0	0	0	0	ankyrin-3-like	coding
ate_MSTRG.9456.2	0	0	0	0	0	0	0	0	0	protein FAM160B1-like	coding
ate_MSTRG.23131.1	13	14	14	11	7	6	12	14	12	N-acetylglucosamine-1-phosphotransferase subunit gamma-like	coding
ate_MSTRG.17961.1	41	40	44	3	2	2	0	1	1	angiopoietin-1 receptor-like	coding
ate_MSTRG.11741.1	10	11	10	8	7	18	13	23	33	N-terminal kinase-like protein	coding
ate_MSTRG.10045.1	1	0	1	1321	377	1258	1	1	1	nucleoplasmin-like protein ANO39	coding
ate_MSTRG.7373.1	0	0	3	0	0	3	0	0	0	tubulin beta chain-like	coding
ate_MSTRG.4474.1	3	3	2	0	1	0	1	2	5	Cytosolic endo-beta-N-acetylglucosaminidase [Stylophora pistillata]	coding
ate_MSTRG.16421.1	75	64	72	57	28	69	52	97	94	transcription factor 4-like	coding
ate_MSTRG.20437.1	21	12	14	10	3	11	3	6	10	noncoding	noncoding
ate_MSTRG.13691.1	0	0	0	8	0	0	0	0	11	BTB/POZ domain-containing protein 16-like	coding
ate_MSTRG.7185.1	11	0	7	0	0	0	0	0	0	F-box/LRR-repeat protein 18-like [Orbicella faveolata]	coding
ate_MSTRG.20532.1	5	0	0	0	0	0	0	0	0	integrator complex subunit 2-like	coding
ate_MSTRG.4924.1	0	0	0	0	0	0	0	0	0	nck-associated protein 1 homolog	coding
ate_MSTRG.26937.1	9	7	8	8	4	11	0	8	13	Hydantoin utilization protein A	coding
ate_MSTRG.19069.1	19	10	17	15	5	17	22	37	52	Small integral membrane protein 4	coding
ate_MSTRG.17380.1	27	28	22	2	1	2	0	1	1	noncoding	noncoding
ate_MSTRG.11930.1	22	19	11	20	8	17	8	7	15	Protein sidekick-1 [Stylophora pistillata]	coding
ate_MSTRG.12209.1	0	0	0	0	1	0	3	4	0	putative hydrolase RBBP9	coding
ate_MSTRG.18570.1	13	9	11	24	7	15	13	14	16	glyoxylate reductase/hydroxypyruvate reductase-like	coding
ate_MSTRG.2158.1	9	13	0	0	2	0	0	0	0	noncoding	noncoding
ate_MSTRG.389.1	38	15	31	33	14	43	128	142	235	E3 SUMO-protein ligase RanBP2-like	coding
ate_MSTRG.255.1	3	2	1	5	1	2	5	6	6	protein spinster homolog 1-like	coding
ate_MSTRG.10276.1	81	58	54	26	10	27	15	29	31	glutaminyl-peptide cyclotransferase-like	coding
ate_MSTRG.353.1	123	92	110	48	37	99	51	70	108	amiloride-sensitive amine oxidase [copper-containing]-like	coding
ate_MSTRG.14685.1	58	43	51	139	62	149	258	338	405	bifunctional 3'-phosphoadenosine 5'-phosphosulfate synthase 2-like	coding
ate_MSTRG.7267.1	39	26	33	25	7	21	10	17	18	F-box/WD repeat-containing protein 7-like	coding
ate_MSTRG.10685.1	3	3	3	15	8	15	0	0	0	proteoglycan 4-like	coding
ate_MSTRG.27252.1	24	24	26	136	100	177	0	0	0	uncharacterized protein LOC107354804	coding
ate_MSTRG.27170.1	0	0	0	3	1	1	6	8	9	noncoding	noncoding
ate_MSTRG.24666.1	23	13	18	36	9	29	12	22	25	ubiquitin carboxyl-terminal hydrolase 10-like	coding
ate_MSTRG.5717.1	125	98	94	69	23	50	35	43	56	forkhead box protein O-like	coding
ate_MSTRG.5878.1	42	36	31	12	7	26	12	17	20	fibroblast growth factor receptor 3-like	coding
ate_MSTRG.16287.1	4	1	3	3	3	2	6	6	8	choline kinase alpha-like	coding
ate_MSTRG.24002.1	42	16	28	39	8	28	13	14	24	uncharacterized protein LOC107334694	coding
ate_MSTRG.16481.1	25	0	0	0	0	0	0	0	0	coatomer subunit beta-like	coding
ate_MSTRG.26865.1	7	5	9	5	1	1	0	3	3	noncoding	noncoding
ate_MSTRG.3980.1	23	8	0	0	0	0	0	8	13	eukaryotic translation initiation factor 2-alpha kinase 3-like	coding
ate_MSTRG.10960.1	0	0	7	0	0	13	0	0	22	vacuolar protein sorting-associated protein 28 homolog	coding
ate_MSTRG.4412.1	0	0	0	0	6	6	0	0	0	structural maintenance of chromosomes protein 5-like	coding
ate_MSTRG.13004.1	55	39	47	0	0	0	0	0	1	skeletal matrix protein 11 [Acropora digitifera]	coding
ate_MSTRG.17079.1	8	9	10	13	6	7	6	12	13	noncoding	noncoding
ate_MSTRG.4093.1	0	0	0	0	0	7	0	0	0	transmembrane anterior posterior transformation protein 1 homolog	coding
ate_MSTRG.2505.1	16	15	17	1	1	2	1	1	1	forkhead box protein D3-B-like	coding
ate_MSTRG.2140.1	6	3	8	4	4	4	18	18	28	protein ECT2-like	coding
ate_MSTRG.10920.1	109	92	120	6	2	4	0	1	1	Cephalotoxin-like protein	coding
ate_MSTRG.3658.1	0	0	0	0	0	11	0	0	0	repressed by EFG1 protein 1-like	coding
ate_MSTRG.20490.1	12	9	12	20	5	8	29	32	42	probable ATP-dependent RNA helicase DDX4	coding
ate_MSTRG.20546.1	27	30	32	10	3	13	32	38	62	cell division cycle-associated protein 7-like	coding
ate_MSTRG.13249.1	14	9	18	3	1	3	5	7	5	uncharacterized protein C19orf43-like	coding
ate_MSTRG.4748.1	58	42	60	1	0	1	1	1	1	noncoding	noncoding
ate_MSTRG.7146.1	0	8	0	0	0	0	0	0	0	sugar phosphate exchanger 2-like	coding
ate_MSTRG.16997.1	7	7	9	2	3	4	3	6	3	uncharacterized protein LOC111328169 [Stylophora pistillata]<>Pejvakin [Stylophora pistillata]	coding
ate_MSTRG.20286.1	1	3	4	2	3	2	8	8	7	neuropeptide FF receptor 1-like	coding
ate_MSTRG.24169.1	41	21	19	41	14	30	31	30	32	NADPH--cytochrome P450 reductase-like	coding
ate_MSTRG.26825.1	8	4	4	3	0	4	2	2	5	noncoding	noncoding
ate_MSTRG.2823.1	8	8	9	0	1	1	2	3	3	immunoglobulin superfamily member 10-like	coding
ate_MSTRG.11760.1	0	3	0	0	0	0	0	0	0	proteasome activator complex subunit 4-like	coding
ate_MSTRG.13615.1	0	0	8	0	0	0	0	0	0	ELL-associated factor 2-like	coding
ate_MSTRG.564.1	12	9	10	7	5	11	5	15	12	gametogenetin-binding protein 2-like	coding
ate_MSTRG.11674.1	19	11	16	8	7	13	5	7	9	E3 ubiquitin-protein ligase synoviolin-like	coding
ate_MSTRG.22974.1	10	6	5	21	6	16	5	8	12	probable cysteine desulfurase	coding
ate_MSTRG.19461.1	0	0	0	0	0	0	0	26	30	centrosomal protein of 131 kDa-like	coding
ate_MSTRG.13121.1	88	79	84	23	15	21	30	40	51	putative alpha-L-fucosidase 1	coding
ate_MSTRG.9563.1	11	13	18	9	0	8	11	13	0	deformed epidermal autoregulatory factor 1 homolog	coding
ate_MSTRG.27337.1	22	11	13	2	2	4	2	1	6	noncoding	noncoding
ate_MSTRG.23520.1	31	22	35	3	3	5	1	2	4	Lectin	coding
ate_MSTRG.9869.1	13	12	6	9	3	11	0	0	1	uncharacterized protein LOC107344755	coding
ate_MSTRG.27028.1	14	11	10	14	6	15	5	9	9	TNF receptor-associated factor 6-like	coding
ate_MSTRG.6577.1	13	13	13	38	13	33	26	29	24	lysine-specific demethylase 5A-like	coding
ate_MSTRG.27198.1	1	2	2	3	2	6	9	10	14	E3 ubiquitin-protein ligase RFWD3-like	coding
ate_MSTRG.27574.1	0	0	0	27	11	22	19	15	29	uncharacterized protein LOC107347224	coding
ate_MSTRG.1307.1	7	7	0	20	6	0	0	0	9	pleckstrin homology domain-containing family G member 5-like	coding
ate_MSTRG.14938.1	20	13	19	9	4	12	10	13	11	Store-operated calcium entry-associated regulatory factor	coding
ate_MSTRG.25120.1	0	0	1	7	4	11	0	0	3	uncharacterized protein LOC107352896	coding
ate_MSTRG.19100.1	8	8	10	0	0	2	2	2	0	twitchin-like	coding
ate_MSTRG.11600.1	7	6	6	5	2	7	4	6	9	uncharacterized protein LOC107345955	coding
ate_MSTRG.25218.1	28	20	18	6	0	1	1	1	1	noncoding	noncoding
ate_MSTRG.24911.1	579	526	481	1288	435	816	512	877	1389	40S ribosomal protein S23	coding
ate_MSTRG.2437.1	11	10	5	5	0	4	2	0	4	uncharacterized protein LOC107340156	coding
ate_MSTRG.3312.1	8	8	8	9	3	12	11	12	9	nuclear pore complex protein Nup153-like	coding
ate_MSTRG.15083.1	23	18	15	45	19	45	45	62	79	secreted frizzled-related protein 1-like	coding
ate_MSTRG.10182.1	0	0	0	0	0	0	0	4	0	vasodilator-stimulated phosphoprotein-like	coding
ate_MSTRG.20509.1	0	2	0	3	3	1	2	2	4	uncharacterized protein LOC107331827	coding
ate_MSTRG.22594.1	0	4	0	6	3	0	0	0	0	protein KIAA0100-like	coding
ate_MSTRG.26561.1	12	9	7	12	3	9	6	8	12	NAD-dependent protein deacetylase sirtuin-6-like	coding
ate_MSTRG.5603.1	3	2	1	11	2	5	21	26	25	pyrroline-5-carboxylate reductase 3-like	coding
ate_MSTRG.25887.1	13	5	4	12	5	9	14	10	21	TATA element modulatory factor 1	coding
ate_MSTRG.23821.1	113	84	102	459	131	342	264	354	457	tubulin alpha-1 chain-like	coding
ate_MSTRG.707.1	17	12	14	12	6	17	29	32	33	anaphase-promoting complex subunit 4-like	coding
ate_MSTRG.22975.1	0	0	0	8	2	6	0	0	0	anion exchange protein 2-like	coding
ate_MSTRG.6458.1	0	0	0	0	0	36	0	88	0	tetraspanin-7-like	coding
ate_MSTRG.14148.1	7	0	0	5	0	0	0	11	10	MAU2 chromatid cohesion factor homolog	coding
ate_MSTRG.12878.2	4	0	0	0	0	0	0	0	0	EF-hand domain-containing protein D2-like	coding
ate_MSTRG.21082.1	24	14	16	1	1	1	1	2	2	cytidine and dCMP deaminase domain-containing protein 1-like	coding
ate_MSTRG.13635.1	0	0	0	0	0	0	0	0	205	co-chaperone protein daf-41-like	coding
ate_MSTRG.3955.1	19	7	13	0	0	0	0	0	0	pleckstrin homology domain-containing family A member 1-like	coding
ate_MSTRG.23258.1	7	8	8	13	0	0	0	24	22	cytochrome c oxidase assembly factor 5-like	coding
ate_MSTRG.12537.1	8	9	8	4	1	4	0	4	1	17-beta-hydroxysteroid dehydrogenase 13-like	coding
ate_MSTRG.14259.1	24	21	21	26	14	26	12	19	36	uncharacterized protein LOC107350903	coding
ate_MSTRG.11615.1	0	5	0	11	0	0	10	0	22	adenylate kinase 7-like	coding
ate_MSTRG.23082.1	172	121	152	143	57	140	11	19	26	uncharacterized protein LOC107358020	coding
ate_MSTRG.20647.1	3	5	4	2	1	1	2	4	3	hypothetical protein AC249_AIPGENE20702 [Exaiptasia pallida]	coding
ate_MSTRG.15459.1	136	108	124	144	62	142	196	236	265	proteasome subunit beta type-3-like	coding
ate_MSTRG.23482.2	15	36	17	7	19	7	38	0	55	inositol-3-phosphate synthase 1-A-like	coding
ate_MSTRG.24350.1	0	0	0	14	4	9	13	12	11	structural maintenance of chromosomes protein 1A-like	coding
ate_MSTRG.20589.1	55	34	54	83	28	77	38	55	65	leucine-rich repeat-containing protein 51-like	coding
ate_MSTRG.5444.1	11	16	5	25	7	15	58	67	99	cytosolic acyl coenzyme A thioester hydrolase-like	coding
ate_MSTRG.5739.1	0	0	0	0	0	12	5	0	13	dynein regulatory complex subunit 7-like	coding
ate_MSTRG.15590.1	10	6	8	12	5	3	12	19	27	outer dense fiber protein 2-like	coding
ate_MSTRG.3129.1	0	0	0	10	3	10	0	0	0	noncoding	noncoding
ate_MSTRG.9555.1	0	0	16	0	0	0	0	0	0	periodic tryptophan protein 1 homolog	coding
ate_MSTRG.17066.1	21	11	17	10	3	11	18	28	32	mucin-like protein	coding
ate_MSTRG.23437.1	0	0	0	5	0	0	0	0	0	survival motor neuron protein-like	coding
ate_MSTRG.20095.1	17	8	0	0	0	0	0	0	0	uncharacterized protein LOC107349363	coding
ate_MSTRG.12167.1	8	3	5	3	1	7	5	9	6	uncharacterized protein LOC107345416	coding
ate_MSTRG.3117.1	27	21	30	21	11	22	17	18	24	sorting nexin-2-like	coding
ate_MSTRG.14611.1	11	10	9	102	83	162	0	0	0	neuronal pentraxin-2-like	coding
ate_MSTRG.18162.1	22	25	25	13	7	24	22	20	40	anamorsin homolog	coding
ate_MSTRG.200.1	11	14	19	11	4	12	8	11	26	F-box/LRR-repeat protein 2-like	coding
ate_MSTRG.8255.1	24	20	15	5	1	0	2	2	2	noncoding	noncoding
ate_MSTRG.2685.1	8	10	6	33	14	20	2	2	4	potassium voltage-gated channel subfamily D member 2-like	coding
ate_MSTRG.25162.1	14	14	11	12	7	8	18	19	21	glucose-6-phosphate 1-dehydrogenase-like	coding
ate_MSTRG.22572.1	22	21	21	34	23	65	56	75	77	AAEL013166-PA	coding
ate_MSTRG.22250.1	0	0	0	0	0	0	0	0	6	WD repeat-containing protein 38-like	coding
ate_MSTRG.14263.1	131	101	122	78	21	54	27	37	66	uncharacterized protein LOC107350903	coding
ate_MSTRG.12815.1	0	0	0	11	7	18	18	13	22	uncharacterized protein LOC107350974	coding
ate_MSTRG.22078.1	67	48	62	56	15	42	59	56	88	thiosulfate sulfurtransferase/rhodanese-like domain-containing protein 1	coding
ate_MSTRG.5367.1	35	29	24	21	9	24	25	24	49	uncharacterized protein LOC110063445 [Orbicella faveolata]	coding
ate_MSTRG.2638.1	0	9	8	0	0	0	0	0	0	uncharacterized skeletal organic matrix protein 2-like	coding
ate_MSTRG.25440.1	15	16	14	15	9	14	50	47	56	uncharacterized protein LOC107339097	coding
ate_MSTRG.19533.1	36	30	38	6	2	5	3	2	7	keratin-associated protein 5-1-like	coding
ate_MSTRG.4823.1	17	15	6	26	9	24	22	24	30	protein BTN1-like	coding
ate_MSTRG.15832.1	0	0	0	39	0	0	0	0	0	26S proteasome non-ATPase regulatory subunit 2-like	coding
ate_MSTRG.24069.1	82	63	78	134	69	145	100	166	243	outer dense fiber protein 3-like	coding
ate_MSTRG.23427.1	41	28	31	35	14	29	65	66	109	Coiled-coil domain-containing protein 15	coding
ate_MSTRG.13953.1	7	6	8	8	4	7	2	6	10	calcium-transporting ATPase type 2C member 1-like	coding
ate_MSTRG.4495.1	80	54	68	67	37	80	112	233	264	lamin-B1-like	coding
ate_MSTRG.17272.1	3	0	1	188	94	255	76	105	172	neuronal pentraxin-1-like	coding
ate_MSTRG.4695.1	22	16	24	147	69	146	38	51	84	dynein beta chain, ciliary-like	coding
ate_MSTRG.16718.1	320	287	343	0	2	2	1	4	3	major yolk protein-like	coding
ate_MSTRG.19818.1	33	0	27	0	0	0	8	0	11	glycine dehydrogenase (decarboxylating), mitochondrial-like	coding
ate_MSTRG.25820.1	0	0	0	0	0	0	0	0	70	kinetochore protein NDC80 homolog	coding
ate_MSTRG.27643.1	55	37	38	19	15	29	70	96	157	calnexin-like	coding
ate_MSTRG.3440.1	5	1	3	9	3	5	7	7	9	Intraflagellar transport protein 172	coding
ate_MSTRG.19252.1	0	0	0	38	0	35	0	0	0	endothelial PAS domain-containing protein 1-like	coding
ate_MSTRG.1465.1	6	5	8	4	1	3	3	5	5	alpha-N-acetylglucosaminidase-like	coding
ate_MSTRG.27342.1	9	16	15	31	17	58	101	108	161	serine/threonine-protein kinase Nek2-like	coding
ate_MSTRG.6339.1	7	13	8	4	2	9	6	6	8	neogenin-like	coding
ate_MSTRG.7895.1	12	12	13	6	3	1	4	4	5	prolyl 3-hydroxylase 2-like	coding
ate_MSTRG.7524.1	9	7	12	27	12	40	36	43	62	guanidinobutyrase-like	coding
ate_MSTRG.16483.1	4	5	3	5	4	5	5	11	14	T-complex protein 11-like protein 1	coding
ate_MSTRG.14350.1	0	0	0	0	2	0	0	0	0	uncharacterized protein LOC107353382	coding
ate_MSTRG.7716.1	0	12	0	0	0	0	0	0	0	acyl-CoA synthetase family member 2, mitochondrial-like	coding
ate_MSTRG.26904.1	12	4	4	5	0	0	0	0	5	noncoding	noncoding
ate_MSTRG.20680.1	11	6	6	11	7	10	6	3	7	noncoding	noncoding
ate_MSTRG.1216.1	101	90	87	30	12	29	11	29	30	uncharacterized protein LOC107353040	coding
ate_MSTRG.8638.1	0	0	0	0	0	4	0	0	0	gem-associated protein 5-like	coding
ate_MSTRG.9100.1	198	172	198	406	151	376	137	202	272	60S ribosomal protein L13-like	coding
ate_MSTRG.12786.1	10	4	12	17	7	13	9	16	21	FGFR1 oncogene partner-like	coding
ate_MSTRG.18560.2	0	10	8	7	0	0	10	0	0	crk-like protein	coding
ate_MSTRG.10644.1	3	0	2	5	6	6	4	6	9	synaptotagmin 1-like	coding
ate_MSTRG.25625.1	10	12	0	15	0	19	0	11	0	aconitate hydratase, mitochondrial-like	coding
ate_MSTRG.1007.1	14	14	17	7	4	6	8	9	9	protein kinase C and casein kinase substrate in neurons protein 1-like	coding
ate_MSTRG.15355.1	21	0	0	0	0	4	0	0	0	persulfide dioxygenase ETHE1 homolog, mitochondrial-like	coding
ate_MSTRG.5343.1	0	0	0	0	0	0	0	13	22	ATP-binding cassette sub-family F member 3-like	coding
ate_MSTRG.2628.1	9	7	9	7	2	3	3	3	4	B-cell receptor-associated protein 31-like	coding
ate_MSTRG.25350.1	10	10	5	11	4	10	8	13	17	E3 ubiquitin-protein ligase ARIH2-like	coding
ate_MSTRG.25945.1	7	3	6	2	1	3	0	0	0	uncharacterized protein LOC107353612	coding
ate_MSTRG.2990.1	8	7	4	1	1	1	0	0	0	uncharacterized protein LOC107337064	coding
ate_MSTRG.24688.1	1	2	0	2	1	2	0	1	1	trihelix transcription factor GT-3a-like	coding
ate_MSTRG.19819.1	34	25	28	24	8	22	14	21	33	noncoding	noncoding
ate_MSTRG.4757.1	0	0	17	52	23	0	53	51	96	cilia- and flagella-associated protein 53-like	coding
ate_MSTRG.18720.1	5	0	0	0	0	0	0	0	0	focadhesin-like	coding
ate_MSTRG.16045.1	11	7	12	50	21	39	0	0	0	uncharacterized protein LOC107347239	coding
ate_MSTRG.6179.1	12	6	14	8	4	8	15	15	18	dolichyl-diphosphooligosaccharide--protein glycosyltransferase subunit STT3B-like	coding
ate_MSTRG.1123.1	11	10	5	42	20	36	20	22	37	uncharacterized protein C1orf158 homolog	coding
ate_MSTRG.25632.1	4	5	3	5	5	9	8	16	17	mannosyl-oligosaccharide glucosidase-like [Orbicella faveolata]	coding
ate_MSTRG.24484.1	0	0	0	0	0	3	0	0	0	protein strawberry notch homolog 1-like	coding
ate_MSTRG.19539.1	14	9	9	6	5	11	23	26	25	97 kDa heat shock protein-like	coding
ate_MSTRG.7170.1	3	3	1	4	0	3	8	12	9	eukaryotic translation initiation factor 2A-like	coding
ate_MSTRG.24035.1	190	167	178	280	130	284	170	208	304	arginine kinase-like	coding
ate_MSTRG.25666.1	219	145	174	243	103	177	59	82	142	supervillin-like	coding
ate_MSTRG.6122.1	23	22	32	7	4	13	4	4	9	snaclec coagulation factor IX-binding protein subunit A-like	coding
ate_MSTRG.9346.1	6	7	2	5	3	2	1	3	4	uncharacterized protein LOC107353154	coding
ate_MSTRG.18652.1	0	0	0	0	0	0	0	9	0	translin-like	coding
ate_MSTRG.2806.1	0	0	3	0	0	0	0	0	0	spartin-like	coding
ate_MSTRG.7670.1	56	43	36	41	20	52	37	57	49	WASH complex subunit 7-like	coding
ate_MSTRG.18709.1	34	24	33	16	8	16	17	15	37	Pygopus homolog 1	coding
ate_MSTRG.16020.1	12	9	18	15	6	14	11	14	15	uncharacterized protein LOC107347265	coding
ate_MSTRG.2839.1	15	9	9	2	1	3	3	3	2	P2X receptor E-like	coding
ate_MSTRG.22274.1	20	13	16	19	6	20	18	25	39	Transcription factor TFIIIB	coding
ate_MSTRG.25069.1	1	1	1	4	1	1	2	2	0	AAK AK-Amino Acid Kinase Superfamily AAK domain-containing protein	coding
ate_MSTRG.19615.1	45	34	35	76	24	48	38	44	93	protein transport protein Sec24C-like	coding
ate_MSTRG.10898.1	0	0	0	0	0	0	17	19	0	mediator of RNA polymerase II transcription subunit 19-like	coding
ate_MSTRG.18595.1	0	0	0	0	4	0	0	0	0	lipoxygenase homology domain-containing protein 1-like	coding
ate_MSTRG.10052.1	14	9	9	0	0	0	1	1	2	probable inactive purple acid phosphatase 2	coding
ate_MSTRG.20491.1	0	0	3	4	0	0	0	0	0	glycogen debranching enzyme-like	coding
ate_MSTRG.13802.1	0	0	10	0	0	4	0	0	4	N-acetylgalactosamine kinase-like	coding
ate_MSTRG.11913.1	0	9	0	0	0	0	3	0	0	unconventional myosin-XV-like [Orbicella faveolata]	coding
ate_MSTRG.13190.1	8	3	6	7	4	9	8	14	13	F-box/LRR-repeat protein 2-like	coding
ate_MSTRG.21731.1	15	12	10	8	2	16	16	15	18	uncharacterized protein LOC107327255	coding
ate_MSTRG.3466.1	0	0	0	0	0	0	11	0	0	intraflagellar transport protein 172 homolog	coding
ate_MSTRG.24388.1	11	12	17	1	0	0	0	0	0	uncharacterized protein LOC107343719	coding
ate_MSTRG.20899.1	5	3	5	0	0	1	1	0	0	histamine H2 receptor-like	coding
ate_MSTRG.7847.1	27	27	23	27	0	21	26	31	43	solute carrier family 22 member 15-like	coding
ate_MSTRG.20683.1	29	19	18	26	7	23	25	33	45	uncharacterized protein LOC110067571 [Orbicella faveolata]<>uncharacterized protein LOC110067695 [Orbicella faveolata]	coding
ate_MSTRG.21887.1	8	8	3	8	2	4	10	19	22	kinetochore-associated protein NSL1 homolog	coding
ate_MSTRG.16685.1	825	724	783	2615	1058	2724	399	576	790	uncharacterized protein LOC107341272	coding
ate_MSTRG.25954.1	0	0	13	37	0	0	0	0	0	rho-associated protein kinase 1-like	coding
ate_MSTRG.12846.1	395	355	372	839	302	609	323	522	692	40S ribosomal protein S4, X isoform-like	coding
ate_MSTRG.2775.1	16	7	13	94	41	85	35	53	68	keratin-associated protein 10-4-like	coding
ate_MSTRG.13679.1	11	16	18	13	0	10	7	10	10	BCL2/adenovirus E1B 19 kDa protein-interacting protein 3-like	coding
ate_MSTRG.3391.1	9	0	0	0	0	0	0	0	0	protein FAM135A-like	coding
ate_MSTRG.6557.1	0	0	0	10	3	10	0	5	8	rab-like protein 2A	coding
ate_MSTRG.15964.1	92	83	86	3	2	5	0	2	2	noncoding	noncoding
ate_MSTRG.3059.1	10	10	6	15	5	7	20	27	32	noncoding	noncoding
ate_MSTRG.9612.1	0	0	0	6	0	0	0	0	20	vicilin-like seed storage protein At2g18540	coding
ate_MSTRG.25565.1	0	0	10	0	0	0	0	0	0	2-amino-3-carboxymuconate-6-semialdehyde decarboxylase-like	coding
ate_MSTRG.14689.1	9	5	5	7	1	6	5	4	10	protein FAM13A-like	coding
ate_MSTRG.603.1	0	0	0	0	0	0	0	0	0	ATP-dependent RNA helicase DDX55-like	coding
ate_MSTRG.19630.1	9	4	8	2	2	0	1	1	3	NACHT domain- and WD repeat-containing protein 1-like	coding
ate_MSTRG.22275.1	74	47	68	3	3	8	0	0	0	noncoding	noncoding
ate_MSTRG.5524.1	11	9	0	11	0	13	10	0	0	noncoding	noncoding
ate_MSTRG.3919.1	17	10	15	42	22	42	0	0	0	ZP domain-containing protein-like	coding
ate_MSTRG.24912.1	41	36	43	18	5	16	12	14	10	plasma membrane calcium-transporting ATPase 2-like	coding
ate_MSTRG.18349.1	0	0	0	0	0	0	0	0	0	translocon-associated protein subunit alpha-like	coding
ate_MSTRG.6722.1	7	8	7	6	4	7	6	8	11	linear gramicidin synthase subunit D-like	coding
ate_MSTRG.10990.1	28	21	18	13	5	8	9	9	8	noncoding	noncoding
ate_MSTRG.12513.1	0	1	0	0	2	0	0	0	0	adhesion G-protein coupled receptor D1-like	coding
ate_MSTRG.783.1	5	4	6	18	9	23	19	28	29	uncharacterized protein C9orf135-like	coding
ate_MSTRG.6746.1	32	27	28	21	7	22	23	31	53	nudC domain-containing protein 2-like	coding
ate_MSTRG.22129.1	15	9	10	11	5	9	9	5	14	splicing factor, suppressor of white-apricot homolog	coding
ate_MSTRG.23284.1	8	3	6	3	0	3	3	1	3	transmembrane protein 131-like [Stylophora pistillata]<>Transmembrane protein 131 [Stylophora pistillata]	coding
ate_MSTRG.6755.1	0	0	0	0	3	0	0	0	0	EGF domain-specific O-linked N-acetylglucosamine transferase-like	coding
ate_MSTRG.11160.1	2	2	4	3	2	5	4	4	6	noncoding	noncoding
ate_MSTRG.12533.1	34	21	31	10	5	8	0	4	10	17-beta-hydroxysteroid dehydrogenase 13-like	coding
ate_MSTRG.15877.1	0	0	0	0	0	0	10	0	11	UDP-N-acetylhexosamine pyrophosphorylase-like	coding
ate_MSTRG.13818.1	17	7	9	14	4	13	6	17	8	uncharacterized protein LOC107349696	coding
ate_MSTRG.16910.1	0	22	27	0	0	3	0	0	0	complement C3-like	coding
ate_MSTRG.14432.1	5	0	0	0	0	0	3	0	0	tetraketide alpha-pyrone reductase 2-like	coding
ate_MSTRG.2223.1	6	3	4	5	6	10	9	10	13	thymidylate kinase-like	coding
ate_MSTRG.14224.1	19	10	15	2	2	1	0	1	0	RSAD2	coding
ate_MSTRG.2625.1	12	18	16	11	8	14	4	8	7	flocculation protein FLO11-like	coding
ate_MSTRG.13000.1	0	0	0	37	15	48	0	0	0	chymotrypsinogen A-like	coding
ate_MSTRG.22535.1	0	0	0	0	0	0	0	0	0	tyrosine-protein kinase receptor Tie-1-like	coding
ate_MSTRG.24622.1	2	2	0	0	0	0	0	0	0	uncharacterized protein LOC107332103	coding
ate_MSTRG.11739.1	1	3	3	0	1	1	0	2	2	AAEL003784-PA	coding
ate_MSTRG.12645.1	0	5	4	15	10	0	15	25	25	oxysterol-binding protein-related protein 2-like	coding
ate_MSTRG.4232.1	16	8	10	2	0	0	1	2	1	uncharacterized protein LOC107339224	coding
ate_MSTRG.13882.1	16	12	14	5	4	5	3	7	6	aspartyl aminopeptidase-like	coding
ate_MSTRG.27169.1	2	0	0	0	0	0	0	0	2	noncoding	noncoding
ate_MSTRG.14383.1	0	0	0	0	0	0	0	20	22	porphobilinogen deaminase-like	coding
ate_MSTRG.24307.1	18	20	27	31	15	34	37	45	83	7 Domain of unknown function (DUF1842)	coding
ate_MSTRG.1037.1	47	31	31	29	17	15	18	25	35	intersectin-1-like	coding
ate_MSTRG.5256.1	80	60	62	69	30	82	31	47	88	cyclic AMP-responsive element-binding protein 5-like	coding
ate_MSTRG.21759.1	7	0	8	5	2	0	4	8	3	uncharacterized protein LOC107330110	coding
ate_MSTRG.18877.1	8	10	10	32	13	31	0	0	1	noncoding	noncoding
ate_MSTRG.16690.1	16	2	11	3443	1959	5142	1390	1699	2751	GFP-like non-fluorescent chromoprotein	coding
ate_MSTRG.22258.1	43	35	32	50	14	44	48	57	72	palmitoleoyl-protein carboxylesterase notum1a-like	coding
ate_MSTRG.5707.1	0	0	0	0	0	0	0	0	12	Transcription initiation factor TFIID subunit A	coding
ate_MSTRG.22645.1	0	8	0	0	0	12	0	11	12	transmembrane protein 120A-like	coding
ate_MSTRG.1854.1	32	33	25	14	5	16	5	4	10	zinc finger protein 239-like	coding
ate_MSTRG.23725.1	11	13	10	11	6	13	1	1	2	Apextrin-like protein	coding
ate_MSTRG.15294.1	3	0	0	0	0	0	0	0	0	cilia- and flagella-associated protein 74-like [Orbicella faveolata]	coding
ate_MSTRG.22400.1	0	0	5	8	0	0	0	5	12	conserved oligomeric Golgi complex subunit 3-like	coding
ate_MSTRG.13090.1	8	8	0	0	0	0	0	6	0	exosome component 10-like	coding
ate_MSTRG.13682.1	25	19	27	29	12	33	18	29	36	ankyrin-1-like	coding
ate_MSTRG.20897.1	6	2	0	0	0	0	0	0	0	phospholipase A-2-activating protein-like	coding
ate_MSTRG.21145.2	0	0	0	0	0	0	20	28	53	E3 ubiquitin-protein ligase HECTD1-like	coding
ate_MSTRG.20418.1	13	24	12	52	21	39	12	31	39	E3 ubiquitin-protein ligase TRIM71-like	coding
ate_MSTRG.13630.1	7	4	5	2	1	1	1	1	1	noncoding	noncoding
ate_MSTRG.3295.1	0	0	0	0	0	0	20	31	0	FACT complex subunit SSRP1-like	coding
ate_MSTRG.8015.1	0	0	0	0	0	6	0	0	0	vacuolar protein sorting-associated protein 41 homolog	coding
ate_MSTRG.21033.1	6	9	10	15	11	18	1	0	1	sodium channel protein 1 brain-like	coding
ate_MSTRG.24285.1	8	10	12	0	0	14	0	0	0	Pelota homolog	coding
ate_MSTRG.16896.1	27	19	17	2	1	2	2	2	3	uncharacterized protein LOC107328998	coding
ate_MSTRG.2923.1	10	13	14	10	6	9	8	4	13	putative nuclease HARBI1	coding
ate_MSTRG.4209.1	10	10	11	10	3	14	4	1	1	uncharacterized protein LOC107335570	coding
ate_MSTRG.18655.1	15	18	14	22	12	16	7	10	12	myosin-11-like	coding
ate_MSTRG.14190.1	0	0	0	0	0	0	0	8	17	E3 ubiquitin-protein ligase TRAIP-like	coding
ate_MSTRG.14852.1	33	28	34	25	9	22	14	18	34	noncoding	noncoding
ate_MSTRG.13848.1	13	10	0	10	0	0	0	0	0	Activating molecule in BECN1-regulated autophagy protein 1	coding
ate_MSTRG.25643.1	20	21	24	56	18	40	14	20	27	Aconitate hydratase, mitochondrial	coding
ate_MSTRG.20569.1	30	20	23	0	0	1	0	0	2	myocilin-like	coding
ate_MSTRG.22881.1	8	4	4	2	1	2	4	2	3	gamma-aminobutyric acid type B receptor subunit 2-like	coding
ate_MSTRG.7775.1	13	13	14	1	3	1	3	0	6	uncharacterized protein LOC107356225	coding
ate_MSTRG.19729.1	11	5	7	9	3	11	6	11	10	noncoding	noncoding
ate_MSTRG.26269.1	22	11	15	0	9	13	10	17	14	protein Njmu-R1-like	coding
ate_MSTRG.12274.1	44	23	33	19	8	24	34	32	59	COMM domain-containing protein 4-like	coding
ate_MSTRG.2480.1	18	19	16	19	14	22	35	66	67	proteasome subunit alpha type-5-like	coding
ate_MSTRG.2479.1	28	28	28	32	18	28	48	70	79	proteasome subunit alpha type-5-like	coding
ate_MSTRG.24941.1	76	59	69	57	28	69	101	132	226	chromobox protein homolog 1-like	coding
ate_MSTRG.18197.1	730	658	724	1337	509	1044	605	1005	1319	60S ribosomal protein L8-like	coding
ate_MSTRG.11129.1	11	5	5	3	2	4	2	2	2	noncoding	noncoding
ate_MSTRG.14599.1	9	10	5	8	2	10	0	0	7	uncharacterized protein LOC107352625	coding
ate_MSTRG.20129.1	10	6	5	2	4	2	2	2	5	noncoding	noncoding
ate_MSTRG.6152.1	16	0	0	0	0	8	0	0	16	UBX domain-containing protein 4-like	coding
ate_MSTRG.15605.1	5	4	11	7	3	4	8	10	19	uncharacterized protein LOC107354867	coding
ate_MSTRG.19780.1	0	0	0	0	0	0	0	0	12	uncharacterized protein LOC107347008	coding
ate_MSTRG.11118.1	3	4	4	17	4	7	3	6	4	noncoding	noncoding
ate_MSTRG.4628.1	6	3	4	2	1	3	2	1	0	uncharacterized protein LOC107349431	coding
ate_MSTRG.1935.1	0	0	0	0	0	0	0	9	0	DNA-directed RNA polymerase II subunit RPB1-like	coding
ate_MSTRG.7802.1	4	0	0	0	0	0	0	0	0	tRNA (guanine-N(7)-)-methyltransferase non-catalytic subunit WDR4-like	coding
ate_MSTRG.14796.1	34	32	37	59	23	44	50	73	89	sperm flagellar protein 1-like	coding
ate_MSTRG.3093.1	4	0	7	0	0	4	0	3	0	tankyrase-like protein	coding
ate_MSTRG.11109.1	16	9	15	11	5	11	12	15	18	uncharacterized protein LOC107348164	coding
ate_MSTRG.6939.1	21	14	12	19	6	25	29	27	28	phosphatidylinositol 3,4,5-trisphosphate 3-phosphatase and dual-specificity protein phosphatase PTEN-like	coding
ate_MSTRG.8438.1	18	15	18	13	0	14	15	21	28	noncoding	noncoding
ate_MSTRG.3678.1	0	0	0	0	5	0	0	0	0	dysferlin-like	coding
ate_MSTRG.9820.1	13	13	15	6	6	10	2	3	5	Amidohydrolase	coding
ate_MSTRG.19882.1	43	26	34	38	14	31	27	32	50	L-2-hydroxyglutarate dehydrogenase, mitochondrial-like	coding
ate_MSTRG.25538.1	11	7	7	8	2	10	9	9	17	M-phase phosphoprotein 6-like	coding
ate_MSTRG.26750.1	6	9	6	14	7	10	5	9	7	craniofacial development protein 2-like	coding
ate_MSTRG.20338.1	2	0	3	0	3	2	6	10	15	uncharacterized protein LOC107330553	coding
ate_MSTRG.15208.1	2	6	5	17	6	15	9	19	20	neuropeptide FF receptor 1-like	coding
ate_MSTRG.18996.1	80	60	70	39	16	34	5	12	19	Putative dde superfamily endonuclease	coding
ate_MSTRG.2986.1	0	0	0	0	0	0	0	4	0	serine/threonine-protein kinase SMG1-like	coding
ate_MSTRG.14462.1	41	32	36	26	7	18	14	11	14	Pterin-4-alpha-carbinolamine dehydratase 2	coding
ate_MSTRG.22861.2	54	41	46	79	24	56	59	29	116	protein FAM177A1-like	coding
ate_MSTRG.11028.1	16	7	10	18	10	16	9	22	21	uncharacterized protein LOC107345682	coding
ate_MSTRG.8782.1	121	89	115	131	53	123	70	105	121	flotillin-2a-like	coding
ate_MSTRG.16892.1	40	29	36	2	4	4	5	8	14	sulfotransferase 4A1-like	coding
ate_MSTRG.26078.1	1	1	2	16	4	11	0	0	0	beta-1 adrenergic receptor-like	coding
ate_MSTRG.11626.1	226	177	171	196	66	178	173	268	319	ras-related protein Rab-1B-like	coding
ate_MSTRG.19770.1	18	10	16	15	3	15	7	15	18	tctex1 domain-containing protein 1-B-like	coding
ate_MSTRG.18377.1	5	0	3	9	2	7	6	3	7	uncharacterized protein LOC107350545	coding
ate_MSTRG.16942.1	3	2	3	4	1	3	5	5	5	uncharacterized protein LOC107341139	coding
ate_MSTRG.15995.1	42	42	47	66	28	61	6	19	16	pyruvate kinase PKM-like	coding
ate_MSTRG.21742.1	8	0	5	6	4	0	0	4	0	vacuolar protein sorting-associated protein 13D-like	coding
ate_MSTRG.11434.1	8	8	10	13	6	10	0	8	12	helicase POLQ-like	coding
ate_MSTRG.24925.1	10	9	7	3	0	4	0	0	0	ras-related protein Rab-38-like	coding
ate_MSTRG.7515.1	23	27	27	71	25	40	15	19	27	villin-1-like [Stylophora pistillata]<>villin-1-like [Stylophora pistillata]	coding
ate_MSTRG.19805.1	0	0	0	7	0	0	0	0	0	uncharacterized protein LOC107348311	coding
ate_MSTRG.14804.1	0	5	0	0	0	13	18	28	24	uncharacterized protein LOC111343904	coding
ate_MSTRG.21389.1	47	49	44	36	8	34	17	25	39	short coiled-coil protein B-like	coding
ate_MSTRG.646.1	14	6	10	52	16	44	25	28	35	uncharacterized protein LOC107350498	coding
ate_MSTRG.9.1	10	11	14	0	0	2	1	1	2	uncharacterized protein LOC107348816	coding
ate_MSTRG.1732.1	4	3	2	8	3	6	1	0	0	calmodulin-A-like	coding
ate_MSTRG.22916.1	15	10	12	17	4	7	14	12	24	noncoding	noncoding
ate_MSTRG.23402.1	176	124	130	193	91	225	580	892	1001	RNA-binding protein 8A-like	coding
ate_MSTRG.20268.1	27	16	17	19	5	18	10	6	13	ATP-dependent DNA helicase hus2/rqh1-like	coding
ate_MSTRG.22876.1	6	0	6	0	0	0	3	0	0	phosphatidylinositol 4-kinase alpha-like	coding
ate_MSTRG.19518.1	40	20	20	23	12	20	46	70	111	97 kDa heat shock protein-like	coding
ate_MSTRG.9580.1	35	32	30	18	4	8	36	57	99	dual specificity protein phosphatase 1-B-like	coding
ate_MSTRG.24856.1	46	31	31	0	0	10	0	0	0	DBH-like monooxygenase protein 1	coding
ate_MSTRG.19692.1	0	0	10	7	0	0	0	0	0	rho GTPase-activating protein 24-like	coding
ate_MSTRG.11151.1	0	0	0	4	0	0	0	0	0	DNA mismatch repair protein Msh6-like	coding
ate_MSTRG.6421.1	4	5	4	5	1	4	2	5	6	biogenesis of lysosome-related organelles complex 1 subunit 5-like	coding
ate_MSTRG.5131.1	7	5	6	6	4	5	3	8	13	DNA repair protein RAD51 homolog 2-like	coding
ate_MSTRG.26389.1	0	0	0	6	0	7	0	0	18	superkiller viralicidic activity 2-like 2	coding
ate_MSTRG.8341.1	16	12	12	10	2	5	12	13	27	uncharacterized protein LOC107347320	coding
ate_MSTRG.3674.1	28	20	16	29	10	22	21	37	34	alpha-1,6-mannosyl-glycoprotein 2-beta-N-acetylglucosaminyltransferase-like	coding
ate_MSTRG.4408.1	0	4	0	0	0	0	0	7	6	GON-4-like protein	coding
ate_MSTRG.12777.1	11	10	6	11	7	14	0	5	6	transmembrane protein 39A-B-like	coding
ate_MSTRG.3928.1	13	4	12	10	3	8	10	12	27	uncharacterized protein LOC107334405	coding
ate_MSTRG.21221.1	4	3	6	5	4	4	4	10	11	AN1-type zinc finger protein 2A-like	coding
ate_MSTRG.26093.1	34	24	30	4	2	6	4	5	2	uncharacterized protein LOC107336494	coding
ate_MSTRG.19286.1	2	2	2	44	11	53	0	1	0	noncoding	noncoding
ate_MSTRG.5380.1	50	38	53	22	6	18	8	15	29	uncharacterized protein LOC107334171	coding
ate_MSTRG.3968.1	19	16	15	16	4	10	19	18	21	eukaryotic translation initiation factor 2-alpha kinase 3-like	coding
ate_MSTRG.14100.1	72	49	50	31	12	26	3	4	8	cytosolic isocitrate dehydrogenase [NADP]-like	coding
ate_MSTRG.11720.1	1	0	1	4	3	5	9	17	10	Cytoplasmic asparaginase I	coding
ate_MSTRG.17062.1	137	94	123	0	0	0	0	1	0	hemagglutinin/amebocyte aggregation factor-like	coding
ate_MSTRG.6613.1	15	11	17	13	5	10	12	11	11	ubiquitin carboxyl-terminal hydrolase 47-like	coding
ate_MSTRG.13361.1	0	0	0	0	0	0	0	0	10	protein VAC14 homolog	coding
ate_MSTRG.12793.1	13	15	14	0	0	1	1	0	1	alkaline phosphatase-like	coding
ate_MSTRG.23036.1	10	8	7	12	2	7	10	6	20	CLK4-associating serine/arginine rich protein	coding
ate_MSTRG.4598.1	110	80	102	5	2	2	2	1	1	Theromacin	coding
ate_MSTRG.2644.1	46	25	44	0	0	0	0	0	0	uncharacterized protein LOC107330978	coding
ate_MSTRG.6711.1	0	0	10	4	3	0	0	20	0	uncharacterized protein YJR142W-like	coding
ate_MSTRG.11566.1	38	32	30	23	11	17	4	8	8	calcium/calmodulin-dependent protein kinase type IV-like	coding
ate_MSTRG.11335.1	5	6	11	14	4	10	14	11	16	UPF0536 protein C12orf66 homolog	coding
ate_MSTRG.15931.1	0	1	0	5	1	3	2	4	3	uncharacterized protein LOC107329733	coding
ate_MSTRG.22383.1	5	0	0	10	0	5	13	17	20	protein SDA1 homolog	coding
ate_MSTRG.13623.1	134	95	120	194	82	182	297	433	465	serine/threonine-protein phosphatase 2A 55 kDa regulatory subunit B beta isoform-like	coding
ate_MSTRG.13545.1	0	5	0	0	0	0	2	0	0	alanine aminotransferase 2-like	coding
ate_MSTRG.11524.1	40	36	32	3	1	1	0	2	1	2'-5'-oligoadenylate synthase 1-like	coding
ate_MSTRG.5071.1	13	8	8	8	5	7	11	10	13	kinesin-like protein KIF16B	coding
ate_MSTRG.5335.1	17	10	13	18	8	24	31	44	34	cationic amino acid transporter 4-like	coding
ate_MSTRG.10456.1	40	33	42	168	47	109	28	44	49	ESX-1 secretion-associated protein EspK-like	coding
ate_MSTRG.4664.1	11	8	10	19	12	19	2	6	3	Dynein heavy chain 9, axonemal	coding
ate_MSTRG.9851.1	25	18	10	26	21	35	32	47	43	sarcosine dehydrogenase, mitochondrial-like	coding
ate_MSTRG.17134.1	11	8	13	8	3	9	6	9	9	probable serine incorporator	coding
ate_MSTRG.9672.1	0	0	4	0	0	0	0	0	0	AP-5 complex subunit beta-1-like	coding
ate_MSTRG.129.1	6	7	9	3	1	1	2	4	3	noncoding	noncoding
ate_MSTRG.4273.1	27	25	24	53	18	52	33	43	58	radial spoke head protein 3 homolog	coding
ate_MSTRG.12865.1	7	1	3	18	8	15	7	17	17	PC3-like endoprotease variant B	coding
ate_MSTRG.9547.1	0	0	0	0	0	0	0	21	41	periodic tryptophan protein 1 homolog	coding
ate_MSTRG.3992.1	4	0	8	0	0	0	0	0	0	dynactin subunit 1-like	coding
ate_MSTRG.17690.1	20	0	26	0	0	0	0	0	0	proprotein convertase subtilisin/kexin type 5-like	coding
ate_MSTRG.1540.1	10	8	6	1	1	0	2	3	1	rhamnosyl O-methyltransferase-like	coding
ate_MSTRG.3544.1	0	0	0	0	0	0	4	0	0	ABC transporter B family member 1-like	coding
ate_MSTRG.9615.1	0	0	0	0	0	7	0	0	0	exocyst complex component 4-like, partial [Stylophora pistillata]	coding
ate_MSTRG.15009.1	8	0	0	0	0	0	0	0	0	kinesin-like protein KIF15	coding
ate_MSTRG.7530.1	19	10	14	14	2	13	11	9	15	hyccin-like	coding
ate_MSTRG.22734.1	7	9	8	0	0	0	0	0	0	uncharacterized protein LOC107327606	coding
ate_MSTRG.22831.1	0	2	0	4	0	0	0	0	0	vacuolar protein sorting-associated protein 54-like	coding
ate_MSTRG.1837.1	18	10	9	0	1	2	0	1	0	uncharacterized protein LOC107335209	coding
ate_MSTRG.15356.1	20	14	16	24	12	28	33	47	59	actin-like protein 6A	coding
ate_MSTRG.2361.1	0	0	0	0	0	10	0	0	0	Early endosome antigen 1 [Stylophora pistillata]	coding
ate_MSTRG.19391.1	15	13	13	18	9	19	11	22	20	ATP-binding cassette sub-family A member 3-like	coding
ate_MSTRG.12102.1	13	6	12	6	2	4	3	0	4	metalloendopeptidase OMA1, mitochondrial-like	coding
ate_MSTRG.23992.1	16	13	8	7	3	7	6	7	7	uncharacterized protein LOC107328294	coding
ate_MSTRG.26726.1	0	10	0	0	0	0	0	0	0	collagen alpha-1(I) chain-like	coding
ate_MSTRG.15649.1	7	6	9	3	1	3	7	6	3	noncoding	noncoding
ate_MSTRG.12188.1	28	28	24	9	7	8	2	7	5	uncharacterized protein LOC107341880	coding
ate_MSTRG.7838.1	26	18	26	7	6	7	2	3	6	deleted in malignant brain tumors 1 protein-like	coding
ate_MSTRG.8515.1	88	70	66	65	43	77	141	153	147	bromodomain-containing protein 3-like	coding
ate_MSTRG.11400.1	24	19	17	102	42	110	0	0	0	LWamide neuropeptides-like	coding
ate_MSTRG.19814.1	3	0	0	12	0	10	4	5	14	noncoding	noncoding
ate_MSTRG.1464.1	46	40	38	71	24	71	121	167	229	ER membrane protein complex subunit 8-like	coding
ate_MSTRG.14811.1	10	7	3	7	3	5	13	16	9	uncharacterized protein LOC110054294 [Orbicella faveolata]	coding
ate_MSTRG.23769.1	11	4	10	1	0	1	1	2	2	galanin receptor type 1-like	coding
ate_MSTRG.6793.1	62	41	65	14	7	12	9	12	11	protein kinase C-binding protein NELL2-like	coding
ate_MSTRG.3616.1	20	22	15	15	6	18	13	19	28	DNA polymerase delta subunit 4-like	coding
ate_MSTRG.21786.1	0	0	0	7	0	0	0	0	0	uncharacterized protein LOC107357045	coding
ate_MSTRG.5782.1	30	18	31	10	5	9	7	13	5	deleted in malignant brain tumors 1 protein-like	coding
ate_MSTRG.13593.1	49	28	40	4	1	3	0	1	3	noncoding	noncoding
ate_MSTRG.2407.1	34	31	37	31	20	47	14	11	21	filamin-A-like	coding
ate_MSTRG.3680.1	0	0	6	0	0	0	0	0	0	heparanase-like	coding
ate_MSTRG.12061.1	0	4	0	0	0	0	0	0	0	mitochondrial Rho GTPase 1-A-like	coding
ate_MSTRG.8848.1	0	0	0	0	5	0	0	0	0	eIF-2-alpha kinase activator GCN1-like	coding
ate_MSTRG.19210.1	0	0	0	901	333	700	12	17	29	cholesterol oxidase-like	coding
ate_MSTRG.9289.1	22	12	24	4	2	5	1	1	4	uncharacterized protein LOC107328628	coding
ate_MSTRG.22019.1	10	4	7	9	2	6	16	18	21	nucleolar protein 9-like	coding
ate_MSTRG.14802.1	36	34	32	7	0	12	4	0	0	neuropilin-1-like	coding
ate_MSTRG.18174.1	3	5	5	0	0	0	0	0	0	uncharacterized protein LOC107327336	coding
ate_MSTRG.14079.1	24	14	19	11	7	13	1	3	1	peptidyl-prolyl cis-trans isomerase B-like	coding
ate_MSTRG.19838.1	15	13	15	23	9	18	30	42	58	arginase-2, mitochondrial-like	coding
ate_MSTRG.17533.1	9	11	5	11	6	11	5	9	13	EF-hand calcium-binding domain-containing protein 2-like	coding
ate_MSTRG.2266.1	56	49	74	67	23	48	20	22	33	clathrin heavy chain linker domain-containing protein 1-like	coding
ate_MSTRG.10337.1	124	90	91	39	12	44	36	62	76	tyrosine-protein kinase SRK2-like	coding
ate_MSTRG.2615.1	14	11	19	7	2	7	4	4	4	B-cell receptor-associated protein 31-like	coding
ate_MSTRG.24081.1	32	26	18	103	33	88	37	61	66	6 CITED	coding
ate_MSTRG.5687.1	6	4	6	12	1	7	9	10	12	sex comb on midleg-like protein 2	coding
ate_MSTRG.19487.2	1	0	0	0	0	0	0	0	0	keratin-associated protein 5-1-like	coding
ate_MSTRG.8689.1	0	0	0	37	0	0	35	0	0	proteasome subunit alpha type-1-like	coding
ate_MSTRG.2358.1	88	63	86	70	21	57	50	67	92	IQ motif and SEC7 domain-containing protein 1-like	coding
ate_MSTRG.6487.1	76	60	70	126	28	68	155	189	232	tetraspanin-7-like	coding
ate_MSTRG.13603.1	54	38	38	23	9	23	38	41	72	zinc transporter 2-like	coding
ate_MSTRG.17837.1	8	7	12	18	6	15	0	0	2	kinase suppressor of Ras 1-like [Orbicella faveolata]	coding
ate_MSTRG.8962.1	0	0	19	0	0	0	0	24	0	dihydroorotate dehydrogenase (quinone), mitochondrial-like	coding
ate_MSTRG.24819.1	28	18	21	24	8	18	20	19	23	speckle-type POZ protein B-like	coding
ate_MSTRG.17784.1	149	0	127	0	0	38	0	0	0	legumain-like	coding
ate_MSTRG.4296.1	10	8	15	26	11	26	4	6	5	uncharacterized protein LOC107339244	coding
ate_MSTRG.8154.1	0	0	0	0	0	0	0	0	0	vacuolar protein sorting-associated protein 13C-like	coding
ate_MSTRG.10606.1	4	3	3	33	18	37	18	20	25	uncharacterized protein LOC107339895	coding
ate_MSTRG.25292.1	30	13	18	5	4	4	1	1	2	cytochrome P450 3A11-like	coding
ate_MSTRG.16511.1	21	20	19	14	9	17	2	5	6	ras-related protein Rab-5C	coding
ate_MSTRG.5329.1	43	33	36	28	15	28	18	29	46	cyclin-L1-like	coding
ate_MSTRG.16459.1	10	9	0	0	3	5	0	0	0	lipase member K-like	coding
ate_MSTRG.5843.1	23	23	16	5	2	4	11	12	10	phospholipase D3-like	coding
ate_MSTRG.12283.1	9	8	12	10	3	9	13	22	29	WD repeat-containing protein 43-like	coding
ate_MSTRG.18990.1	12	5	12	12	8	25	43	62	101	DDB1- and CUL4-associated factor 13-like	coding
ate_MSTRG.17702.1	12	4	11	0	1	2	1	2	0	retinol dehydrogenase 7-like	coding
ate_MSTRG.19878.1	0	6	6	9	7	15	3	0	0	echinoderm microtubule-associated protein-like 6	coding
ate_MSTRG.12197.1	0	0	0	5	0	0	5	5	0	protein kinase C beta type-like	coding
ate_MSTRG.5004.1	0	7	8	0	0	0	0	0	0	putative ATP-dependent RNA helicase TDRD9	coding
ate_MSTRG.20653.1	43	27	31	59	41	84	88	117	144	electron transfer flavoprotein-ubiquinone oxidoreductase, mitochondrial-like	coding
ate_MSTRG.16078.1	27	18	23	0	0	0	0	29	0	UDP-N-acetylglucosamine transferase subunit ALG13 homolog	coding
ate_MSTRG.21356.1	21	17	28	33	11	35	24	47	80	uncharacterized protein LOC107349341	coding
ate_MSTRG.9988.1	149	117	108	102	47	98	65	101	141	uncharacterized protein LOC107351350	coding
ate_MSTRG.9549.1	0	0	8	0	0	0	0	0	0	glutamate receptor ionotropic, NMDA 1-like	coding
ate_MSTRG.13457.1	2	1	4	1	0	1	1	0	0	ate_MSTRG.13457.1	coding
ate_MSTRG.12990.1	1	1	0	17	8	15	8	10	15	forkhead box protein D1-like	coding
ate_MSTRG.9929.1	0	0	0	0	0	0	0	0	257	40S ribosomal protein S18	coding
ate_MSTRG.24085.1	0	0	2	0	0	0	0	0	0	G-protein coupled receptor 98-like	coding
ate_MSTRG.10388.1	86	72	90	125	41	117	101	128	172	cytochrome c oxidase subunit 5B, mitochondrial-like	coding
ate_MSTRG.25810.1	0	22	39	0	0	46	0	0	30	carnitine O-acetyltransferase-like	coding
ate_MSTRG.17322.1	21	17	17	6	3	2	1	0	3	nuclear factor 1 C-type-like	coding
ate_MSTRG.22026.1	0	14	0	0	0	0	0	0	10	intraflagellar transport protein 80 homolog	coding
ate_MSTRG.18872.1	11	13	9	12	4	7	15	10	27	uncharacterized protein LOC107351012	coding
ate_MSTRG.20299.1	20	11	13	5	0	4	3	0	0	uncharacterized protein LOC107353119	coding
ate_MSTRG.9362.1	59	58	44	32	12	30	14	19	14	ubiquitin carboxyl-terminal hydrolase 8-like	coding
ate_MSTRG.10848.1	74	71	63	1	0	1	0	2	2	collagen triple helix repeat-containing protein 1-like	coding
ate_MSTRG.158.1	0	0	0	0	0	0	0	0	0	vacuolar protein sorting-associated protein 33A-like	coding
ate_MSTRG.6236.1	0	0	0	0	0	0	0	0	0	cold shock domain-containing protein E1-like	coding
ate_MSTRG.14312.1	0	0	0	0	0	5	0	0	3	cytoplasmic dynein 1 heavy chain 1-like	coding
ate_MSTRG.24657.1	11	5	11	4	6	7	7	8	5	dystonin-like	coding
ate_MSTRG.24200.1	7	6	9	7	3	6	3	5	7	noncoding	noncoding
ate_MSTRG.23416.1	201	167	155	178	76	159	110	170	195	uncharacterized protein LOC107342091	coding
ate_MSTRG.10328.1	18	12	16	23	11	19	27	39	60	probable protein phosphatase CG10417	coding
ate_MSTRG.25135.1	34	34	36	1	0	0	0	0	0	deleted in malignant brain tumors 1 protein-like	coding
ate_MSTRG.14223.1	0	0	0	0	0	26	0	0	38	5'-3' exoribonuclease 1-like	coding
ate_MSTRG.7238.1	8	10	7	4	2	6	4	3	5	SEC14 cytosolic factor-like	coding
ate_MSTRG.10466.1	17	9	15	11	5	13	2	3	10	noncoding	noncoding
ate_MSTRG.26421.1	39	32	30	39	28	57	79	97	118	ankyrin repeat and KH domain-containing protein 1-like	coding
ate_MSTRG.10352.1	29	15	13	0	0	1	0	0	0	short-chain collagen C4-like	coding
ate_MSTRG.6294.1	149	91	112	104	42	112	206	274	415	protein mago nashi homolog	coding
ate_MSTRG.15850.1	0	4	4	0	0	0	0	9	6	isovaleryl-CoA dehydrogenase, mitochondrial-like	coding
ate_MSTRG.27238.1	68	46	53	136	36	77	51	56	114	noncoding	noncoding
ate_MSTRG.19167.1	6	8	5	12	3	4	7	9	6	muscle M-line assembly protein unc-89-like	coding
ate_MSTRG.1609.1	0	0	0	0	0	0	0	0	3	DNA polymerase delta catalytic subunit-like	coding
ate_MSTRG.3866.1	10	9	12	12	6	14	13	11	12	Phospholipase DDHD2	coding
ate_MSTRG.15735.2	78	54	41	98	40	49	29	51	70	Phosphodiesterase	coding
ate_MSTRG.535.1	3	6	6	8	4	7	5	5	6	unconventional myosin-XVIIIa-like	coding
ate_MSTRG.12395.1	10	9	10	14	7	12	28	39	39	uncharacterized protein LOC107342775	coding
ate_MSTRG.3586.1	93	76	80	9	7	12	10	8	18	uncharacterized protein LOC107333083	coding
ate_MSTRG.9017.1	6	2	4	4	3	12	7	7	3	myosin-9-like	coding
ate_MSTRG.2578.1	24	21	25	4	2	3	0	3	6	fibronectin type III domain-containing protein-like	coding
ate_MSTRG.8400.1	37	29	0	60	28	74	34	49	65	leucine-rich repeat-containing protein 72-like [Stylophora pistillata]<>U2 small nuclear ribonucleoprotein A' [Stylophora pistillata]	coding
ate_MSTRG.20109.1	50	33	36	23	13	0	26	34	32	unconventional myosin-XV-like	coding
ate_MSTRG.9686.1	15	7	11	9	4	10	9	14	17	noncoding	noncoding
ate_MSTRG.15290.1	3	0	0	0	0	6	836	1281	1608	Y-box-binding protein 2-B-like	coding
ate_MSTRG.26644.1	131	108	117	169	111	322	86	90	108	midasin-like	coding
ate_MSTRG.21283.1	0	0	0	0	0	0	4	7	0	coronin-7-like	coding
ate_MSTRG.22252.1	0	0	0	0	2	0	0	0	0	PLD3A	coding
ate_MSTRG.11016.1	18	9	12	20	6	24	46	67	89	aurora kinase B-like [Orbicella faveolata]	coding
ate_MSTRG.2699.1	14	8	11	4	0	2	4	7	9	switch-associated protein 70-like	coding
ate_MSTRG.21904.1	4	6	6	1	2	3	1	2	2	noncoding	noncoding
ate_MSTRG.15768.1	10	3	11	1	0	1	0	0	0	serum paraoxonase/arylesterase 2-like	coding
ate_MSTRG.18347.1	4	3	2	17	8	18	7	5	12	tubulin beta chain-like	coding
ate_MSTRG.19492.1	14	7	10	3	1	4	3	8	5	uncharacterized protein LOC107337439	coding
ate_MSTRG.21114.1	0	0	16	0	0	0	19	0	0	breast cancer metastasis-suppressor 1-like protein-A	coding
ate_MSTRG.5537.1	6	10	11	0	1	0	1	0	1	contactin-associated protein like 5-1-like	coding
ate_MSTRG.10108.1	7	3	8	6	3	5	14	17	21	orexin receptor type 2-like	coding
ate_MSTRG.19913.1	10	3	4	18	9	21	9	8	11	uncharacterized protein LOC107331262	coding
ate_MSTRG.24743.1	57	48	51	0	0	0	0	0	0	large proline-rich protein bag6-A-like	coding
ate_MSTRG.4344.1	30	19	36	22	13	39	16	19	24	X-linked retinitis pigmentosa GTPase regulator-like	coding
ate_MSTRG.20119.1	0	0	0	23	0	0	0	0	17	exocyst complex component 1-like	coding
ate_MSTRG.10673.1	0	0	0	0	0	0	76	106	133	trifunctional enzyme subunit beta, mitochondrial-like	coding
ate_MSTRG.19689.1	7	8	10	19	5	16	0	3	1	noncoding	noncoding
ate_MSTRG.13264.1	0	0	0	6	0	0	0	0	0	Ubiquitin carboxyl-terminal hydrolase 38	coding
ate_MSTRG.27478.1	4	3	5	2	1	1	3	2	3	uncharacterized protein LOC107342491	coding
ate_MSTRG.26101.1	6	6	6	13	5	10	9	13	42	putative IQ motif and ankyrin repeat domain-containing protein	coding
ate_MSTRG.23648.1	12	9	16	14	6	19	6	9	5	neogenin-like	coding
ate_MSTRG.3151.1	0	0	0	0	0	0	0	7	0	uncharacterized protein CXorf65 homolog	coding
ate_MSTRG.22177.1	1	0	4	6	3	4	2	3	1	uncharacterized protein LOC107344682	coding
ate_MSTRG.15466.1	11	10	13	29	15	39	32	24	52	zinc finger protein Gfi-1b-like	coding
ate_MSTRG.2648.1	2	6	3	32	22	34	33	62	64	gamma-aminobutyric acid receptor subunit alpha-6-like	coding
ate_MSTRG.15287.1	31	30	32	27	15	20	24	46	35	protein O-GlcNAcase-like	coding
ate_MSTRG.7864.1	18	7	19	7	2	11	1	2	6	deleted in malignant brain tumors 1 protein-like	coding
ate_MSTRG.11645.1	29	15	17	35	11	36	20	25	58	uncharacterized protein LOC107329642	coding
ate_MSTRG.22222.1	14	0	9	15	0	14	0	0	0	kinesin-like protein KIF19	coding
ate_MSTRG.6735.1	256	201	197	187	84	167	474	762	914	multifunctional protein ADE2-like	coding
ate_MSTRG.25966.1	32	36	34	26	10	23	35	46	81	alpha-(1,3)-fucosyltransferase 6-like	coding
ate_MSTRG.26236.1	1	3	3	2	0	2	0	0	1	uncharacterized protein LOC107358161	coding
ate_MSTRG.19110.1	34	26	36	7	1	5	12	15	9	neural cell adhesion molecule 1-like	coding
ate_MSTRG.9568.1	6	8	6	5	2	10	6	9	6	Predicted protein	coding
ate_MSTRG.14242.1	9	6	5	0	1	1	0	1	1	protocadherin gamma-A4-like	coding
ate_MSTRG.13354.1	10	10	15	2	1	3	3	4	4	uncharacterized protein LOC107356535	coding
ate_MSTRG.17112.1	0	0	0	0	0	0	0	0	11	importin-9-like	coding
ate_MSTRG.14089.1	0	0	0	0	0	0	0	4	0	uncharacterized protein LOC107339045	coding
ate_MSTRG.11756.1	28	14	24	28	9	15	7	8	6	synaptotagmin-5-like	coding
ate_MSTRG.18716.1	10	7	6	284	109	281	0	1	0	uncharacterized protein LOC107352282	coding
ate_MSTRG.23652.2	43	22	34	5	2	5	1	2	3	uncharacterized protein LOC107353607	coding
ate_MSTRG.24022.1	40	39	40	48	11	34	20	21	34	membrane-bound transcription factor site-1 protease-like	coding
ate_MSTRG.26514.1	13	9	8	0	0	1	0	0	0	noncoding	noncoding
ate_MSTRG.5732.1	26	23	22	32	16	51	46	60	61	protein phosphatase 1A-like	coding
ate_MSTRG.15841.1	8	5	0	8	0	0	6	0	0	vacuolar protein sorting-associated protein 18 homolog	coding
ate_MSTRG.3447.1	5	6	4	5	5	8	6	7	13	intraflagellar transport protein 172 homolog	coding
ate_MSTRG.8708.1	25	26	29	47	20	29	25	42	57	isocitrate dehydrogenase [NAD] subunit beta, mitochondrial-like	coding
ate_MSTRG.16124.1	0	0	13	0	0	0	0	0	0	glutamyl aminopeptidase-like	coding
ate_MSTRG.1589.1	0	0	7	0	0	3	0	0	7	tetratricopeptide repeat protein 5-like	coding
ate_MSTRG.21481.1	0	0	4	0	0	0	0	0	0	catenin alpha-2-like	coding
ate_MSTRG.23075.1	21	23	21	6	2	5	3	7	3	uncharacterized protein LOC107343333	coding
ate_MSTRG.23390.1	12	7	13	56	14	35	28	30	33	calumenin-like	coding
ate_MSTRG.6507.1	26	22	23	6	2	13	9	8	7	2',3'-cyclic-nucleotide 3'-phosphodiesterase-like	coding
ate_MSTRG.19949.1	31	24	32	19	7	22	11	20	26	male-enhanced antigen 1-like	coding
ate_MSTRG.13134.1	10	0	4	0	0	0	0	0	0	Glycerol kinase 5, putative	coding
ate_MSTRG.5958.1	38	22	33	35	15	41	8	22	25	inositol polyphosphate 1-phosphatase-like	coding
ate_MSTRG.27638.1	92	60	83	68	26	56	26	52	54	Predicted protein	coding
ate_MSTRG.2640.1	364	292	325	1	0	0	0	0	1	galaxin	coding
ate_MSTRG.16033.1	0	5	0	0	0	0	0	0	8	carnosine N-methyltransferase-like	coding
ate_MSTRG.12318.1	3	4	6	8	7	14	13	13	22	uncharacterized protein LOC107356536	coding
ate_MSTRG.21593.1	127	94	110	295	124	193	150	235	270	60S ribosomal protein L10-like	coding
ate_MSTRG.10653.1	1	1	0	5	2	3	10	11	13	uncharacterized protein LOC107339284	coding
ate_MSTRG.14414.1	7	6	12	1	0	3	1	2	0	angiotensin-converting enzyme-like	coding
ate_MSTRG.17275.2	0	0	0	0	0	0	5	0	3	histone-lysine N-methyltransferase, H3 lysine-79 specific-like	coding
ate_MSTRG.217.1	11	10	10	190	63	185	182	250	346	carbonic anhydrase 12-like	coding
ate_MSTRG.20538.1	42	26	43	27	16	24	30	46	60	ornithine decarboxylase-like	coding
ate_MSTRG.6825.1	0	0	0	0	0	0	0	7	0	protein polybromo-1-like	coding
ate_MSTRG.17454.1	0	0	0	10	3	9	8	10	16	uncharacterized protein LOC107336557	coding
ate_MSTRG.26161.1	1	1	0	37	9	28	0	0	0	uncharacterized protein LOC107333144	coding
ate_MSTRG.27589.1	1	0	3	2	1	0	0	1	0	beta-1,4-N-acetylgalactosaminyltransferase 3-like	coding
ate_MSTRG.17244.1	100	75	66	317	158	233	182	258	307	tubulin alpha-1 chain-like	coding
ate_MSTRG.4391.1	25	31	17	48	24	55	58	61	97	ATP-dependent Clp protease ATP-binding subunit clpX-like, mitochondrial	coding
ate_MSTRG.1086.1	13	4	10	2	2	4	1	1	0	noncoding	noncoding
ate_MSTRG.4355.1	14	7	6	13	5	9	3	6	7	uncharacterized protein LOC107355057	coding
ate_MSTRG.7923.1	0	5	0	0	0	0	0	0	0	integrin alpha-9-like	coding
ate_MSTRG.21594.1	41	27	30	0	0	0	0	0	0	hemagglutinin/amebocyte aggregation factor-like [Orbicella faveolata]<>hemagglutinin/amebocyte aggregation factor-like [Orbicella faveolata]	coding
ate_MSTRG.18405.1	4	8	6	10	6	11	4	7	7	transient receptor potential cation channel subfamily M member 2-like	coding
ate_MSTRG.27291.1	10	9	3	11	4	6	4	4	5	noncoding	noncoding
ate_MSTRG.8948.1	6	7	4	5	4	3	12	14	17	PQ-loop repeat-containing protein 1-like	coding
ate_MSTRG.23068.1	26	20	19	0	0	0	0	0	0	prothrombin-like	coding
ate_MSTRG.15680.1	19	14	10	6	4	6	6	7	7	tachykinin-like peptides receptor 99D	coding
ate_MSTRG.5758.1	13	10	11	14	4	14	19	25	30	uncharacterized protein LOC107331703	coding
ate_MSTRG.10367.1	92	57	68	2	1	2	0	2	1	short-chain collagen C4-like	coding
ate_MSTRG.23859.1	8	8	7	8	4	6	5	6	4	putative E3 ubiquitin-protein ligase UNKL	coding
ate_MSTRG.22152.1	72	52	51	64	30	69	129	192	190	casein kinase II subunit alpha-like	coding
ate_MSTRG.12579.1	0	28	26	0	0	9	8	0	0	proteasome inhibitor PI31 subunit-like	coding
ate_MSTRG.20082.1	5	9	10	0	1	0	0	1	0	uncharacterized protein LOC107349363	coding
ate_MSTRG.17815.1	7	18	17	25	11	20	0	7	15	polycomb group protein Pc-like	coding
ate_MSTRG.9491.1	1	1	2	19	5	9	11	10	9	uncharacterized protein LOC107328569	coding
ate_MSTRG.18045.1	0	0	6	0	0	0	0	0	0	mucin-like protein	coding
ate_MSTRG.26863.1	20	17	14	2	2	8	2	5	10	uncharacterized protein LOC107352451	coding
ate_MSTRG.21135.1	8	3	4	12	6	14	11	16	28	E3 ubiquitin-protein ligase HECTD1-like	coding
ate_MSTRG.10902.1	0	0	0	0	0	0	0	1	0	DNA repair protein RAD51 homolog 4-like	coding
ate_MSTRG.14046.1	0	0	9	0	0	0	0	0	0	annexin A6-like	coding
ate_MSTRG.1955.1	50	27	32	25	18	11	33	46	45	BRCA2-interacting transcriptional repressor EMSY-like	coding
ate_MSTRG.18230.1	20	17	19	28	11	27	23	23	27	serine/threonine-protein kinase STK11-like	coding
ate_MSTRG.25388.1	1	3	4	2	1	3	5	6	3	tRNA (guanine-N(7)-)-methyltransferase-like	coding
ate_MSTRG.23037.1	15	12	10	0	0	3	1	1	1	protocadherin Fat 4-like	coding
ate_MSTRG.9068.1	0	0	0	0	0	0	7	7	0	myosin-11-like	coding
ate_MSTRG.21606.1	9	9	7	4	2	3	3	4	4	BTB/POZ domain-containing protein 2-like	coding
ate_MSTRG.12968.1	14	19	23	40	15	38	31	33	42	selenide, water dikinase-like	coding
ate_MSTRG.1095.1	28	17	20	16	4	12	5	5	11	phosphoinositide 3-kinase regulatory subunit 4-like	coding
ate_MSTRG.13218.1	9	6	7	24	9	17	7	7	17	afadin-like [Stylophora pistillata]	coding
ate_MSTRG.2401.1	62	46	55	73	31	77	92	150	154	transketolase-like protein 2	coding
ate_MSTRG.14004.1	0	0	6	0	0	0	0	0	0	1-phosphatidylinositol 4,5-bisphosphate phosphodiesterase gamma-1-like	coding
ate_MSTRG.14289.1	0	0	0	0	0	10	0	0	0	cytoplasmic dynein 1 heavy chain 1-like	coding
ate_MSTRG.22788.1	28	8	20	8	6	10	10	14	17	uncharacterized protein LOC107356381	coding
ate_MSTRG.14857.1	19	22	15	15	5	8	0	0	0	noncoding	noncoding
ate_MSTRG.19633.1	11	6	11	25	10	14	13	15	28	probable ethanolamine kinase	coding
ate_MSTRG.12911.1	0	8	0	0	0	0	0	0	0	phosphatidylinositol-binding clathrin assembly protein-like	coding
ate_MSTRG.19890.1	0	0	6	6	0	0	6	7	0	Protein FAM179B	coding
ate_MSTRG.9763.1	70	46	55	34	13	26	4	10	10	fibroblast growth factor receptor 3-like	coding
ate_MSTRG.9358.1	16	15	14	0	0	0	0	0	0	fibroblast growth factor receptor 4-like	coding
ate_MSTRG.9608.1	0	0	0	0	0	0	6	0	12	cilia- and flagella-associated protein 43-like	coding
ate_MSTRG.13326.1	4	3	4	17	7	14	10	23	34	noncoding	noncoding
ate_MSTRG.16681.1	58	61	57	53	14	56	56	84	97	tetratricopeptide repeat protein 36 homolog	coding
ate_MSTRG.9812.1	1	2	0	20	8	15	41	40	64	noncoding	noncoding
ate_MSTRG.2458.1	0	0	0	0	0	0	0	22	0	sarcolemmal membrane-associated protein-like	coding
ate_MSTRG.4033.1	21	18	24	65	27	67	44	31	53	transforming acidic coiled-coil-containing protein 1-like	coding
ate_MSTRG.21928.1	6	8	9	5	4	10	4	12	16	histone acetyltransferase KAT7-like	coding
ate_MSTRG.10349.1	0	5	0	3	2	0	0	0	6	DNA primase large subunit-like	coding
ate_MSTRG.19265.1	0	0	0	0	0	0	0	0	5	spectrin alpha chain, non-erythrocytic 1-like	coding
ate_MSTRG.7594.1	16	15	15	31	9	29	11	15	15	Villin-1 [Stylophora pistillata]	coding
ate_MSTRG.18947.1	15	11	14	12	0	7	13	22	40	WD repeat-containing protein 82-like	coding
ate_MSTRG.18748.1	38	0	0	0	0	0	0	46	0	V-type proton ATPase subunit D	coding
ate_MSTRG.11683.1	8	0	0	0	0	0	0	0	0	serine/threonine-protein phosphatase 2A regulatory subunit B'' subunit gamma-like	coding
ate_MSTRG.20458.1	8	8	6	5	1	8	10	11	17	histone-binding protein N1/N2-like	coding
ate_MSTRG.14500.1	14	12	16	6	2	3	2	6	2	angiotensin-converting enzyme-like	coding
ate_MSTRG.9661.1	14	9	14	20	12	34	10	10	18	homeobox protein Hox-A4-like	coding
ate_MSTRG.10601.1	9	0	8	143	93	151	58	79	119	Aryl hydrocarbon receptor 2 beta	coding
ate_MSTRG.2044.1	0	0	0	0	0	5	0	0	0	cilia- and flagella-associated protein 44-like	coding
ate_MSTRG.11863.1	57	37	53	83	30	54	22	27	52	uncharacterized protein LOC107352364	coding
ate_MSTRG.18321.1	9	8	7	1	1	1	1	0	1	noncoding	noncoding
ate_MSTRG.5965.1	42	35	41	31	9	22	10	14	26	titin-like	coding
ate_MSTRG.11219.1	16	10	12	11	3	8	6	7	9	transcription elongation factor B polypeptide 3-like	coding
ate_MSTRG.22214.1	10	0	11	0	0	9	10	16	23	Protein phosphatase inhibitor 2	coding
ate_MSTRG.13408.2	0	0	0	0	0	0	0	0	14	protein phosphatase 1 regulatory subunit 12A-like	coding
ate_MSTRG.18663.1	2	3	2	23	7	14	9	16	22	noncoding	noncoding
ate_MSTRG.16186.1	15	0	21	7	2	8	0	0	0	uncharacterized protein LOC107333592	coding
ate_MSTRG.8473.1	0	0	0	0	0	0	0	4	0	Putative GPI-anchor transamidase	coding
ate_MSTRG.20681.1	51	43	48	8	3	6	1	4	4	uncharacterized protein LOC107327612	coding
ate_MSTRG.4416.1	6	8	5	3	3	3	5	4	6	3-hydroxy-3-methylglutaryl-coenzyme A reductase-like	coding
ate_MSTRG.16967.1	18	22	21	33	14	23	2	3	3	synaptotagmin-7-like	coding
ate_MSTRG.26254.2	0	0	0	18	0	0	0	0	0	uncharacterized protein LOC110042456	coding
ate_MSTRG.8944.1	0	0	7	0	0	0	0	0	0	uncharacterized protein LOC107335824	coding
ate_MSTRG.4389.1	0	0	0	0	0	0	0	0	0	gamma-tubulin complex component 4-like	coding
ate_MSTRG.5790.1	22	0	18	0	0	18	10	0	0	L-fucose kinase-like	coding
ate_MSTRG.23962.1	26	17	23	1	0	0	0	1	1	melanotransferrin-like	coding
ate_MSTRG.2283.1	0	1	0	52	19	50	33	46	69	noncoding	noncoding
ate_MSTRG.1858.1	7	7	10	5	3	3	2	11	6	E3 ubiquitin-protein ligase HECTD3-like	coding
ate_MSTRG.17867.1	4	5	2	8	4	4	22	26	42	BUB3-interacting and GLEBS motif-containing protein ZNF207-like	coding
ate_MSTRG.1942.1	10	0	7	0	0	0	7	0	0	DNA-directed RNA polymerase II subunit RPB1-like	coding
ate_MSTRG.19840.1	66	45	55	5	8	19	12	13	7	uncharacterized protein LOC107348186	coding
ate_MSTRG.18124.1	0	4	0	11	0	11	0	0	0	xanthine dehydrogenase/oxidase-like	coding
ate_MSTRG.12366.1	14	11	11	10	4	8	12	16	16	protein FAM50A-like	coding
ate_MSTRG.26020.1	20	16	26	3	0	0	0	0	0	protein Wnt-1-like	coding
ate_MSTRG.4084.1	3344	2410	2277	1946	887	1965	2762	4017	4818	failed axon connections homolog	coding
ate_MSTRG.26668.1	20	16	18	18	3	10	40	50	66	avidin-related protein 4/5-like	coding
ate_MSTRG.26805.1	4	7	6	1	0	2	1	0	0	Werner syndrome ATP-dependent helicase homolog	coding
ate_MSTRG.11635.1	7	7	0	20	0	12	3	9	13	GTP cyclohydrolase 1-like	coding
ate_MSTRG.14105.1	9	13	8	3	1	2	3	2	4	noncoding	noncoding
ate_MSTRG.2751.1	86	72	77	0	0	0	190	267	0	basic leucine zipper and W2 domain-containing protein 1-like	coding
ate_MSTRG.26033.1	0	0	0	7	0	6	0	0	0	rho-associated protein kinase 1-like	coding
ate_MSTRG.5756.1	8	0	8	9	0	5	0	0	16	putative E3 ubiquitin-protein ligase UBR7	coding
ate_MSTRG.16013.1	11	7	7	2	2	5	6	2	8	dymeclin-like	coding
ate_MSTRG.19452.1	35	19	30	0	0	0	0	58	52	cytochrome b-c1 complex subunit 2, mitochondrial-like [Orbicella faveolata]	coding
ate_MSTRG.3304.1	0	0	0	0	0	0	0	0	0	NEDD8-activating enzyme E1 regulatory subunit-like	coding
ate_MSTRG.801.1	0	0	0	12	3	3	2	7	6	transient receptor potential cation channel subfamily A member 1-like	coding
ate_MSTRG.19198.1	0	0	0	285	124	270	0	0	7	cholesterol oxidase-like	coding
ate_MSTRG.10177.1	8	6	6	4	1	2	2	2	3	thyroglobulin-like	coding
ate_MSTRG.22913.1	8	6	5	15	6	12	21	19	34	hydroxymethylglutaryl-CoA synthase, cytoplasmic-like	coding
ate_MSTRG.4639.1	0	0	0	0	0	0	0	0	5	transmembrane channel-like protein 7	coding
ate_MSTRG.2253.1	9	0	0	0	0	8	10	11	14	noncoding	noncoding
ate_MSTRG.25287.1	4	6	5	9	3	7	9	13	9	beclin-1-like	coding
ate_MSTRG.20231.1	10	6	4	18	6	12	1	5	8	noncoding	noncoding
ate_MSTRG.17658.1	48	42	43	24	15	30	19	28	26	serine/threonine-protein phosphatase 6 regulatory subunit 3-like	coding
ate_MSTRG.24915.1	14	12	15	2	0	3	2	7	4	XK-related protein 6-like	coding
ate_MSTRG.15977.1	234	215	185	513	143	199	80	206	274	40S ribosomal protein S27-like	coding
ate_MSTRG.26580.1	0	0	0	0	0	0	0	24	0	sperm-associated antigen 1-like	coding
ate_MSTRG.27423.1	0	0	0	0	0	0	0	0	26	uncharacterized protein LOC107355252	coding
ate_MSTRG.14736.1	29	17	32	32	9	24	8	18	30	protein FAM13A-like [Orbicella faveolata]	coding
ate_MSTRG.15714.1	0	0	0	5	0	0	0	0	0	cAMP-specific 3',5'-cyclic phosphodiesterase 4D	coding
ate_MSTRG.12918.1	10	5	10	19	5	9	4	7	12	lateral signaling target protein 2 homolog	coding
ate_MSTRG.3454.1	0	0	6	0	0	0	0	0	0	intraflagellar transport protein 172 homolog	coding
ate_MSTRG.19811.1	7	6	3	2	2	3	1	3	3	N-sulphoglucosamine sulphohydrolase-like	coding
ate_MSTRG.6123.1	4	0	0	0	0	4	0	0	13	Timeless-like protein	coding
ate_MSTRG.19206.1	25	19	14	13	7	12	20	25	42	SEC14 domain and spectrin repeat-containing protein 1-B-like	coding
ate_MSTRG.8086.1	83	79	93	140	47	96	93	103	112	arachidonate 5-lipoxygenase-like	coding
ate_MSTRG.18105.1	4	1	5	11	5	11	7	9	10	hydrocephalus-inducing protein homolog	coding
ate_MSTRG.24604.1	21	18	18	10	6	13	11	13	10	alanine--tRNA ligase, cytoplasmic-like	coding
ate_MSTRG.13841.1	214	145	164	224	97	271	234	258	409	caldesmon-like	coding
ate_MSTRG.22644.1	7	3	6	0	0	0	0	0	0	uncharacterized protein LOC107355277	coding
ate_MSTRG.7784.1	42	32	52	28	9	33	12	14	24	ras association domain-containing protein 1-like	coding
ate_MSTRG.1847.1	48	41	47	0	0	0	0	0	13	Ankyrin repeats (many copies)	coding
ate_MSTRG.20630.1	6	5	5	12	2	5	7	4	10	noncoding	noncoding
ate_MSTRG.10734.1	0	0	6	0	3	0	0	0	0	uncharacterized protein LOC107335714	coding
ate_MSTRG.3352.1	41	34	37	34	13	26	2	7	12	cell number regulator 2-like	coding
ate_MSTRG.12818.1	8	8	4	24	9	25	20	17	38	protein pitchfork-like	coding
ate_MSTRG.19374.1	40	21	31	19	11	27	21	14	20	bifunctional arginine demethylase and lysyl-hydroxylase JMJD6-like	coding
ate_MSTRG.6987.1	1	0	0	8	7	8	0	1	0	uncharacterized protein LOC107345109	coding
ate_MSTRG.8526.1	56	57	34	16	9	22	12	19	29	GTPase-activating protein and VPS9 domain-containing protein 1-like	coding
ate_MSTRG.7527.1	9	3	4	2	1	3	1	4	2	neurabin-1-like	coding
ate_MSTRG.18316.1	0	0	0	0	0	0	0	0	13	U4/U6 small nuclear ribonucleoprotein Prp3-like	coding
ate_MSTRG.836.1	10	0	0	0	0	14	0	0	0	adenylate kinase 9-like [Stylophora pistillata]<>Adenylate kinase 9 [Stylophora pistillata]	coding
ate_MSTRG.25373.1	4	7	5	6	5	5	3	7	13	uncharacterized protein LOC107331054	coding
ate_MSTRG.7960.1	6	5	7	12	9	9	10	17	33	Predicted protein	coding
ate_MSTRG.7858.1	12	9	12	13	7	26	11	17	19	solute carrier family 22 member 15-like	coding
ate_MSTRG.10118.1	5	7	8	6	0	5	5	3	6	ankyrin repeat domain-containing protein 17-like [Orbicella faveolata]	coding
ate_MSTRG.8498.1	0	0	0	10	0	0	0	0	0	mitotic checkpoint protein BUB3-like	coding
ate_MSTRG.15030.1	0	6	0	0	0	0	0	10	0	dnaJ homolog subfamily A member 2-like	coding
ate_MSTRG.7767.1	212	146	175	101	25	75	59	65	101	protein BTG1-like	coding
ate_MSTRG.5579.1	9	7	10	1	1	1	1	1	0	protein DD3-3-like	coding
ate_MSTRG.1829.1	65	56	51	10	9	14	8	7	12	tyrosine-protein kinase SYK-like	coding
ate_MSTRG.5698.1	17	14	11	12	8	13	26	32	59	dehydrodolichyl diphosphate syntase complex subunit nus1-like	coding
ate_MSTRG.17872.1	18	9	10	5	4	5	3	8	4	kelch-like protein 20	coding
ate_MSTRG.25048.1	4	4	3	7	3	10	3	8	7	noncoding	noncoding
ate_MSTRG.490.1	43	38	40	22	8	21	53	64	83	serine/arginine-rich splicing factor 6-like	coding
ate_MSTRG.23234.1	8	0	0	0	0	0	0	0	0	uncharacterized protein LOC107328401	coding
ate_MSTRG.1656.1	4	0	5	6	0	4	0	6	11	DNA-directed RNA polymerase I subunit RPA1-like	coding
ate_MSTRG.13570.1	0	0	0	0	0	13	9	0	28	leucine-rich repeat flightless-interacting protein 2-like	coding
ate_MSTRG.4302.1	31	24	20	21	16	24	36	49	79	MORC family CW-type zinc finger protein 2-like	coding
ate_MSTRG.25673.1	5	1	4	27	12	30	7	10	15	cytochrome P450 3A11-like	coding
ate_MSTRG.8467.1	0	0	11	23	11	23	28	37	44	ankyrin repeat and EF-hand domain-containing protein 1-like	coding
ate_MSTRG.3319.1	24	20	20	43	9	24	25	50	51	protein phosphatase 1 regulatory subunit 42-like	coding
ate_MSTRG.13734.1	6	4	0	2	2	0	4	4	1	lysyl oxidase homolog 4-like	coding
ate_MSTRG.5050.1	39	22	24	47	11	35	10	12	30	uncharacterized protein LOC107351153	coding
ate_MSTRG.25045.1	8	9	7	7	6	5	0	3	3	Omega-amidase NIT2 [Stylophora pistillata]	coding
ate_MSTRG.12354.1	7	7	11	13	3	7	2	4	5	SLIT-ROBO Rho GTPase-activating protein 1-like	coding
ate_MSTRG.21798.1	53	37	17	65	30	54	73	96	171	ate_MSTRG.21798.1	coding
ate_MSTRG.26663.1	0	0	0	0	2	0	0	3	9	uncharacterized protein LOC107329161	coding
ate_MSTRG.26555.1	14	12	13	14	4	11	27	47	49	noncoding	noncoding
ate_MSTRG.11914.1	43	41	42	33	16	34	29	49	58	RNA demethylase ALKBH5-like	coding
ate_MSTRG.9775.1	0	0	0	0	0	6	9	0	0	manganese-transporting ATPase 13A1-like	coding
ate_MSTRG.23765.1	17	17	13	2	1	3	0	0	1	uncharacterized protein LOC107333732	coding
ate_MSTRG.1502.1	121	108	145	17	17	30	1	2	6	cathepsin L1-like	coding
ate_MSTRG.11375.1	76	76	80	14	13	0	88	136	167	protein disulfide-isomerase A6-like	coding
ate_MSTRG.5557.1	11	4	9	17	4	11	14	16	16	protein phosphatase 1 regulatory subunit 12B-like [Stylophora pistillata]<>Ankyrin repeat domain-containing protein 54 [Stylophora pistillata]	coding
ate_MSTRG.7582.1	29	13	22	60	10	25	17	20	32	cysteine/serine-rich nuclear protein 1-like	coding
ate_MSTRG.16874.1	289	235	256	181	80	147	178	260	290	protein lifeguard 4-like	coding
ate_MSTRG.25909.1	190	210	177	68	56	74	62	156	260	hypothetical protein OXYTRI_13058 (macronuclear) [Oxytricha trifallax]	coding
ate_MSTRG.2047.1	3	7	9	12	9	16	16	21	13	cilia- and flagella-associated protein 44-like	coding
ate_MSTRG.21682.1	7	0	6	10	0	11	0	21	17	Protoheme IX farnesyltransferase, mitochondrial	coding
ate_MSTRG.15374.1	5	0	0	0	1	0	0	0	0	Tectonic-3 [Stylophora pistillata]	coding
ate_MSTRG.13609.1	18	14	16	9	5	9	12	17	0	V-type proton ATPase 116 kDa subunit a isoform 1-like	coding
ate_MSTRG.8326.1	10	9	8	1	1	1	21	17	33	cytosolic phospholipase A2-like	coding
ate_MSTRG.23730.1	67	57	57	0	1	1	1	1	2	noncoding	noncoding
ate_MSTRG.14107.1	4	1	2	7	4	10	1	1	2	amiloride-sensitive sodium channel subunit alpha-like	coding
ate_MSTRG.20315.1	6	4	5	12	6	16	12	9	17	uncharacterized protein LOC107351206	coding
ate_MSTRG.14850.1	17	9	20	7	3	8	10	6	8	uncharacterized protein LOC107343698	coding
ate_MSTRG.16145.1	0	0	0	0	0	3	0	0	0	microcephalin-like	coding
ate_MSTRG.6351.1	21	13	15	12	5	10	16	20	17	PRELI domain-containing protein 2-like	coding
ate_MSTRG.6348.1	4	6	4	1	1	1	2	2	2	uncharacterized protein LOC107355142	coding
ate_MSTRG.6983.1	10	7	5	15	6	22	43	48	74	serine/threonine-protein kinase plk-2-like	coding
ate_MSTRG.11416.1	6	0	0	0	10	0	0	33	0	DNA replication licensing factor MCM6-like	coding
ate_MSTRG.2824.1	22	13	19	18	10	17	27	33	38	Protein lin-9 homolog	coding
ate_MSTRG.1691.1	0	0	5	0	0	0	6	0	0	receptor-type tyrosine-protein phosphatase epsilon-like	coding
ate_MSTRG.8877.1	7	5	5	18	9	18	11	20	7	phosphoenolpyruvate phosphomutase-like	coding
ate_MSTRG.681.1	9	9	9	7	4	7	11	16	17	histone-binding protein RBBP7-like	coding
ate_MSTRG.10698.1	12	5	10	20	8	24	5	3	5	uncharacterized protein LOC107335893	coding
ate_MSTRG.402.1	0	0	8	0	0	0	0	0	0	membrane-associated phosphatidylinositol transfer protein 2-like	coding
ate_MSTRG.27425.1	29	22	34	77	25	57	31	36	88	uncharacterized protein LOC107339052	coding
ate_MSTRG.15982.1	0	0	0	7	3	11	8	10	14	glycine amidinotransferase, mitochondrial-like	coding
ate_MSTRG.8067.1	25	19	24	146	53	128	45	55	63	solute carrier family 12 member 1-like	coding
ate_MSTRG.24334.1	17	15	15	4	2	3	3	4	5	uncharacterized protein LOC111338837 [Stylophora pistillata]<>hypothetical protein AWC38_SpisGene16671 [Stylophora pistillata]	coding
ate_MSTRG.10458.1	15	9	13	4	3	9	6	6	12	BRO1 domain-containing protein BROX-like	coding
ate_MSTRG.19445.1	125	87	92	126	60	141	214	273	321	26S proteasome non-ATPase regulatory subunit 12-like	coding
ate_MSTRG.19465.1	22	19	23	27	12	33	29	29	50	centrosomal protein of 131 kDa-like	coding
ate_MSTRG.26223.1	10	14	7	22	8	12	0	2	1	astacin-like metalloprotease toxin 5	coding
ate_MSTRG.1244.1	2	2	1	105	33	70	0	1	3	uncharacterized protein LOC107332151	coding
ate_MSTRG.11283.1	0	18	27	0	0	0	0	4	6	microsomal glutathione S-transferase 1-like	coding
ate_MSTRG.2405.1	100	59	96	115	60	129	34	46	86	filamin-A-like	coding
ate_MSTRG.14742.1	6	0	0	0	0	11	12	22	17	peroxisomal acyl-coenzyme A oxidase 1-like [Orbicella faveolata]	coding
ate_MSTRG.21952.1	5	0	0	0	0	0	0	0	0	pleckstrin homology-like domain family B member 1	coding
ate_MSTRG.16634.1	11	0	0	0	0	0	0	0	0	AP-5 complex subunit sigma-1-like	coding
ate_MSTRG.6572.1	19	12	15	15	5	6	1	5	7	uncharacterized protein LOC107349180	coding
ate_MSTRG.18634.1	5	4	7	0	0	0	1	1	0	mesoderm posterior protein 2-like	coding
ate_MSTRG.19248.1	1	0	0	27	9	27	25	38	52	DNA damage-regulated autophagy modulator protein 2-like	coding
ate_MSTRG.26736.1	29	14	28	21	8	22	11	7	13	uncharacterized protein LOC107345249	coding
ate_MSTRG.18265.1	6	6	8	7	4	14	8	10	13	tartrate-resistant acid phosphatase type 5-like	coding
ate_MSTRG.19748.1	7	5	6	1	1	1	2	1	2	NACHT domain- and WD repeat-containing protein 1-like	coding
ate_MSTRG.13151.1	13	11	16	24	14	20	5	11	24	zinc finger protein 862-like	coding
ate_MSTRG.11560.1	5	12	0	9	2	6	5	6	7	nudix hydrolase 11-like	coding
ate_MSTRG.20107.1	0	0	0	0	0	0	0	0	0	syndetin-like	coding
ate_MSTRG.12988.1	14	14	15	4	2	6	3	4	7	filament-like plant protein 1	coding
ate_MSTRG.25280.1	133	115	119	18	10	23	54	80	83	riboflavin-binding protein-like	coding
ate_MSTRG.10335.1	40	27	36	2	1	0	0	1	1	Short-chain collagen C4	coding
ate_MSTRG.840.1	115	69	66	51	23	58	57	86	106	DMD	coding
ate_MSTRG.9592.1	1	2	2	17	6	13	5	7	11	uncharacterized protein LOC107328569	coding
ate_MSTRG.16717.1	33	0	28	32	16	37	71	76	94	dystrophin-like	coding
ate_MSTRG.19688.1	1	1	0	10	3	6	3	1	2	uncharacterized protein LOC107343845	coding
ate_MSTRG.20737.1	22	18	25	24	0	16	0	0	0	regulator of G-protein signaling 19-like	coding
ate_MSTRG.19536.1	33	40	34	13	5	11	5	9	11	uncharacterized protein LOC107356384	coding
ate_MSTRG.25915.1	5	5	5	1	0	1	0	0	0	uncharacterized protein LOC107353535	coding
ate_MSTRG.6438.1	10	9	8	1	0	1	5	3	5	ras-related protein Rab-30-like	coding
ate_MSTRG.7913.1	9	10	9	13	6	12	1	2	5	noncoding	noncoding
ate_MSTRG.18513.1	10	7	7	24	13	20	0	9	11	potassium voltage-gated channel subfamily H member 6-like	coding
ate_MSTRG.66.1	16	17	20	30	13	19	31	41	40	replication protein A 32 kDa subunit-A-like	coding
ate_MSTRG.20984.1	4	0	0	7	0	6	4	0	0	voltage-dependent R-type calcium channel subunit alpha-1E-like	coding
ate_MSTRG.9845.2	4	0	0	0	0	0	0	10	0	tRNA-dihydrouridine(16/17) synthase [NAD(P)(+)]-like	coding
ate_MSTRG.629.1	0	0	19	0	0	0	22	0	0	alcohol dehydrogenase [NADP(+)]-like	coding
ate_MSTRG.16486.1	0	0	0	4	4	4	0	0	0	Predicted protein	coding
ate_MSTRG.24373.1	12	16	17	0	1	0	0	1	0	uncharacterized protein LOC107349337	coding
ate_MSTRG.9324.1	6	6	5	7	4	10	1	6	2	golgin subfamily B member 1-like	coding
ate_MSTRG.9293.1	4	0	4	11	7	12	5	9	10	MYCBP-associated protein-like	coding
ate_MSTRG.3693.1	58	42	45	111	38	100	112	153	178	myosin-10-like	coding
ate_MSTRG.22844.1	7	2	6	12	5	9	3	6	9	protein jagged-1-like	coding
ate_MSTRG.22680.1	10	8	7	2	0	0	0	2	7	E3 ubiquitin-protein ligase TRIM71-like	coding
ate_MSTRG.3014.1	9	6	9	14	4	8	13	14	18	prostaglandin E synthase 2-like	coding
ate_MSTRG.18141.1	4	6	6	37	18	23	16	31	34	hydrocephalus-inducing protein homolog	coding
ate_MSTRG.26769.1	6	0	7	0	0	0	0	0	0	uncharacterized protein LOC107336596	coding
ate_MSTRG.5767.1	0	0	0	11	0	0	0	0	0	protein phosphatase 1B-like	coding
ate_MSTRG.19119.1	44	31	37	42	20	44	47	68	96	signal recognition particle receptor subunit alpha-like	coding
ate_MSTRG.24844.1	7	0	0	0	0	0	0	0	0	cilia- and flagella-associated protein 221-like	coding
ate_MSTRG.437.1	13	13	15	6	6	9	19	24	35	galactoside 3(4)-L-fucosyltransferase-like	coding
ate_MSTRG.8275.1	5	4	11	17	8	20	10	9	27	failed axon connections homolog	coding
ate_MSTRG.6867.1	18	10	11	20	7	14	9	9	21	EF-hand calcium-binding domain-containing protein 4A-like	coding
ate_MSTRG.3371.1	34	31	27	6	2	7	13	14	17	noncoding	noncoding
ate_MSTRG.8501.1	11	10	6	8	2	6	5	7	9	folylpolyglutamate synthase, mitochondrial-like	coding
ate_MSTRG.12238.1	7	10	12	1	0	4	2	3	6	ras-related protein Rab-11A-like	coding
ate_MSTRG.5079.1	41	42	50	9	3	8	9	15	20	5'-methylthioadenosine/S-adenosylhomocysteine nucleosidase-like	coding
ate_MSTRG.27603.1	6	5	6	1	1	1	0	1	0	Gag-pol fusion polyprotein	coding
ate_MSTRG.9941.1	0	0	0	4	2	13	6	11	13	TNF receptor-associated factor family protein DDB_G0277243-like	coding
ate_MSTRG.18180.1	13	11	13	9	6	10	8	5	14	myosin-IIIa-like	coding
ate_MSTRG.13304.1	54	43	50	38	14	28	3	8	5	sclerostin domain-containing protein 1-like	coding
ate_MSTRG.5462.1	103	67	87	103	47	133	152	203	313	prohibitin-2-like	coding
ate_MSTRG.2683.1	0	0	4	23	0	14	11	13	25	A-kinase anchor protein 9-like	coding
ate_MSTRG.21580.1	0	0	0	32	0	43	0	0	0	intraflagellar transport protein 56-like	coding
ate_MSTRG.1677.1	30	16	22	8	2	8	7	6	6	receptor-type tyrosine-protein phosphatase delta-like	coding
ate_MSTRG.11121.1	0	6	0	0	0	3	0	0	0	CCR4-NOT transcription complex subunit 1-like	coding
ate_MSTRG.19836.1	8	6	5	3	2	4	1	0	1	uncharacterized protein LOC107335147	coding
ate_MSTRG.8755.1	0	0	0	0	0	21	0	0	76	serine/threonine-protein phosphatase 4 catalytic subunit-like	coding
ate_MSTRG.25286.1	9	9	15	17	4	11	7	10	9	polypeptide N-acetylgalactosaminyltransferase 11-like	coding
ate_MSTRG.12402.1	10	7	10	0	0	0	0	0	0	noncoding	noncoding
ate_MSTRG.23946.1	16	13	0	26	0	26	25	31	72	bromodomain-containing protein 9-like	coding
ate_MSTRG.169.2	0	0	0	0	0	17	0	0	0	max-interacting protein 1-like	coding
ate_MSTRG.1622.1	13	18	16	0	1	0	0	1	1	uncharacterized protein LOC107346172	coding
ate_MSTRG.17854.1	43	0	32	21	0	0	0	7	7	gamma-glutamyl hydrolase-like	coding
ate_MSTRG.20038.1	0	0	0	0	0	0	0	7	5	leucine-rich repeat and guanylate kinase domain-containing protein-like	coding
ate_MSTRG.25157.1	11	6	9	6	4	11	12	11	20	MAP kinase-activated protein kinase 2-like	coding
ate_MSTRG.1000.1	6	6	7	15	7	10	8	5	18	sperm-associated antigen 17-like	coding
ate_MSTRG.20594.1	37	41	35	5	4	5	5	4	8	hephaestin-like protein	coding
ate_MSTRG.4099.1	9	4	10	7	0	12	9	9	0	RNA-binding protein 40-like	coding
ate_MSTRG.13637.1	44	38	43	30	15	30	35	42	64	selenoprotein O-like	coding
ate_MSTRG.25303.1	0	0	0	0	0	0	0	47	52	ATP-citrate synthase-like	coding
ate_MSTRG.10463.1	0	0	0	1	0	0	5	0	0	cyclin-T1-like	coding
ate_MSTRG.2991.1	7	7	7	14	7	13	12	22	22	lysophospholipid acyltransferase 7-like	coding
ate_MSTRG.14943.1	25	21	21	11	3	8	9	11	12	trichohyalin-like	coding
ate_MSTRG.5160.1	2	1	3	15	7	7	16	23	25	bromodomain adjacent to zinc finger domain protein 1A-like	coding
ate_MSTRG.4333.1	15	12	9	13	8	21	8	16	20	high-affinity lysophosphatidic acid receptor-like	coding
ate_MSTRG.20555.1	16	7	10	11	3	12	16	17	23	activator of 90 kDa heat shock protein ATPase homolog 1-like	coding
ate_MSTRG.12121.1	15	11	17	0	0	0	0	0	0	uncharacterized protein LOC107343130	coding
ate_MSTRG.24332.1	5	5	8	10	4	11	2	4	5	uncharacterized protein LOC107339358	coding
ate_MSTRG.13009.1	29	41	30	5	2	4	4	6	4	uncharacterized protein LOC107350637	coding
ate_MSTRG.4172.1	0	0	0	0	0	0	0	0	0	lysine-specific histone demethylase 1A-like	coding
ate_MSTRG.11632.1	0	0	0	6	0	0	5	9	8	DNA-directed RNA polymerase III subunit RPC6-like	coding
ate_MSTRG.23707.1	34	19	22	69	38	67	13	30	31	kinesin-like protein KIF28P	coding
ate_MSTRG.22825.1	15	8	0	17	0	0	0	26	0	CCAAT/enhancer-binding protein zeta-like	coding
ate_MSTRG.25337.1	1	1	3	29	9	18	0	1	1	uncharacterized protein LOC107331172	coding
ate_MSTRG.10689.1	0	0	0	36	0	16	0	0	0	noncoding	noncoding
ate_MSTRG.17583.1	5	2	2	4	2	5	10	14	9	noncoding	noncoding
ate_MSTRG.19057.1	18	14	15	8	8	20	24	33	35	protein DGCR14-like	coding
ate_MSTRG.27510.1	26	23	36	92	57	65	132	188	244	polyadenylate-binding protein 4-like	coding
ate_MSTRG.5710.1	10	12	12	21	6	20	28	41	48	noncoding	noncoding
ate_MSTRG.5085.1	22	20	23	6	2	2	19	31	49	Small heat shock protein	coding
ate_MSTRG.25170.1	11	13	12	8	4	6	10	12	15	ate_MSTRG.25170.1	coding
ate_MSTRG.24185.1	24	12	14	51	24	62	23	25	44	protein BTN1-like	coding
ate_MSTRG.23371.1	42	32	42	0	1	1	0	0	0	stress response protein NST1-like	coding
ate_MSTRG.18557.2	0	0	0	0	0	0	0	0	5	N6-adenosine-methyltransferase subunit METTL14-like	coding
ate_MSTRG.2519.1	26	18	27	0	0	0	0	0	0	uncharacterized protein LOC107348517	coding
ate_MSTRG.14337.1	11	13	20	3	3	6	1	3	1	retinol dehydrogenase 8-like	coding
ate_MSTRG.17473.1	254	202	240	95	46	100	146	204	230	heat shock cognate 71 kDa protein-like	coding
ate_MSTRG.16861.1	6	0	5	0	0	0	0	0	3	G-protein-signaling modulator 2-like	coding
ate_MSTRG.26798.1	10	8	7	1	0	1	1	0	0	cubilin-like	coding
ate_MSTRG.11972.1	4	4	0	0	0	5	2	3	6	Predicted protein	coding
ate_MSTRG.12631.1	221	141	183	0	0	16	0	0	6	Cathepsin B	coding
ate_MSTRG.2506.1	45	36	36	0	0	1	0	1	1	uncharacterized protein LOC107348497	coding
ate_MSTRG.19827.1	67	71	65	76	31	75	112	153	178	2-oxoisovalerate dehydrogenase subunit alpha, mitochondrial-like	coding
ate_MSTRG.3558.1	46	56	52	27	11	32	14	10	24	LON peptidase N-terminal domain and RING finger protein 3-like	coding
ate_MSTRG.24682.1	6	3	6	5	3	4	1	0	2	uncharacterized protein LOC107344502	coding
ate_MSTRG.26079.1	0	0	0	0	0	5	7	0	0	alanine--glyoxylate aminotransferase 2, mitochondrial-like	coding
ate_MSTRG.4812.1	0	2	0	4	2	5	8	6	9	ate_MSTRG.4812.1	coding
ate_MSTRG.2287.1	4	6	5	6	3	5	0	4	0	ataxin-7-like protein 1	coding
ate_MSTRG.25110.1	2	3	2	10	2	11	5	7	4	uncharacterized protein LOC107355967	coding
ate_MSTRG.11948.1	0	36	38	191	78	124	0	0	29	myosin-6-like	coding
ate_MSTRG.3849.1	13	0	0	0	0	0	5	0	0	serine/threonine-protein kinase 32B-like	coding
ate_MSTRG.18675.1	4	0	0	7	0	8	2	0	0	conserved oligomeric Golgi complex subunit 1-like	coding
ate_MSTRG.8253.1	28	25	29	10	0	8	6	0	6	ovostatin-like	coding
ate_MSTRG.1142.1	8	0	7	0	0	6	0	0	0	uncharacterized protein LOC107333825	coding
ate_MSTRG.17844.1	0	12	0	18	0	0	13	30	35	noncoding	noncoding
ate_MSTRG.12479.1	17	12	15	0	0	0	1	0	0	uncharacterized protein LOC107335301	coding
ate_MSTRG.23317.1	17	11	18	18	5	13	15	13	25	zinc finger CCCH domain-containing protein 14-like	coding
ate_MSTRG.27037.1	6	4	7	20	7	15	17	21	17	transmembrane protein 161B-like	coding
ate_MSTRG.13972.1	18	11	13	11	7	6	6	4	4	carboxypeptidase Y-like	coding
ate_MSTRG.8808.1	13	14	10	11	5	18	16	28	34	noncoding	noncoding
ate_MSTRG.3643.1	7	7	3	6	3	8	2	3	3	uncharacterized protein LOC107338757	coding
ate_MSTRG.5233.1	59	60	46	44	13	48	39	46	60	Hexosyltransferase	coding
ate_MSTRG.14269.1	3	1	0	3	1	6	6	6	6	calcium homeostasis endoplasmic reticulum protein-like	coding
ate_MSTRG.431.1	0	0	0	19	22	28	6	21	20	T-box transcription factor TBX20-like	coding
ate_MSTRG.24322.1	0	0	0	19	0	17	22	44	24	DNA-directed RNA polymerase II subunit RPB2-like	coding
ate_MSTRG.26177.1	0	0	0	0	0	0	0	0	0	dynein assembly factor with WDR repeat domains 1-like	coding
ate_MSTRG.7710.1	16	15	13	4	0	7	0	5	6	centrosomal protein of 162 kDa-like	coding
ate_MSTRG.20518.1	5	2	5	7	4	10	16	24	29	39S ribosomal protein L37, mitochondrial-like	coding
ate_MSTRG.11696.1	62	46	47	0	0	1	2	5	3	uncharacterized protein LOC107353975	coding
ate_MSTRG.8203.1	16	5	8	17	6	15	2	4	9	noncoding	noncoding
ate_MSTRG.1563.1	3	3	3	5	3	6	11	9	17	condensin-2 complex subunit H2-like	coding
ate_MSTRG.5623.1	7	4	6	21	12	26	14	15	24	dynein heavy chain 8, axonemal-like	coding
ate_MSTRG.6475.1	23	16	22	36	18	36	33	41	60	33 kDa inner dynein arm light chain, axonemal-like	coding
ate_MSTRG.3988.1	11	5	8	8	3	8	9	21	23	uncharacterized protein LOC107329548	coding
ate_MSTRG.5696.1	8	9	6	12	3	10	1	2	1	sestrin-1-like	coding
ate_MSTRG.6730.1	43	42	43	14	9	29	12	15	27	linear gramicidin synthase subunit D-like	coding
ate_MSTRG.14697.2	0	0	0	0	26	0	0	0	0	bifunctional 3'-phosphoadenosine 5'-phosphosulfate synthase 2-like	coding
ate_MSTRG.14846.1	39	27	29	55	18	55	61	91	115	5'-AMP-activated protein kinase catalytic subunit alpha-2-like	coding
ate_MSTRG.12779.1	57	46	4	84	34	64	36	59	101	uncharacterized protein LOC107351059	coding
ate_MSTRG.13571.1	164	112	125	278	126	269	264	416	521	eukaryotic translation initiation factor 4B-like	coding
ate_MSTRG.24924.1	20	18	17	9	6	14	8	12	17	tyrosine-protein phosphatase non-receptor type 4-like	coding
ate_MSTRG.3418.1	10	4	6	6	0	4	9	20	19	iron-sulfur cluster co-chaperone protein HscB, mitochondrial-like	coding
ate_MSTRG.11429.1	5	6	4	3	1	5	11	9	10	methyltransferase-like protein 6	coding
ate_MSTRG.27470.1	100	76	81	79	27	59	6	7	11	uncharacterized protein LOC107355583	coding
ate_MSTRG.20717.1	9	7	8	3	1	3	2	2	1	NFX1-type zinc finger-containing protein 1-like	coding
ate_MSTRG.25000.1	0	0	10	13	0	0	48	57	71	Predicted protein	coding
ate_MSTRG.789.1	3	0	0	21	7	0	9	9	11	transient receptor potential cation channel subfamily A member 1-like	coding
ate_MSTRG.772.1	0	0	0	0	0	0	0	14	0	structural maintenance of chromosomes protein 6-like	coding
ate_MSTRG.11488.1	7	5	7	0	0	1	0	0	0	uncharacterized protein LOC107345733	coding
ate_MSTRG.11073.1	8	7	11	6	0	8	7	6	7	uncharacterized protein LOC110068959, partial [Orbicella faveolata]	coding
ate_MSTRG.18202.1	17	21	17	0	0	1	0	0	0	fibroblast growth factor receptor 2-like	coding
ate_MSTRG.10254.1	0	0	0	0	0	0	20	0	19	DNA primase large subunit-like	coding
ate_MSTRG.9845.1	0	0	0	0	0	0	0	7	0	tRNA-dihydrouridine(16/17) synthase [NAD(P)(+)]-like	coding
ate_MSTRG.26472.1	87	86	87	211	73	142	167	223	304	Spectrin alpha chain, non-erythrocytic 1 [Stylophora pistillata]	coding
ate_MSTRG.20279.1	11	14	9	10	2	5	1	1	5	noncoding	noncoding
ate_MSTRG.3347.1	0	5	1	5	3	6	0	7	4	ubiquitin carboxyl-terminal hydrolase 32-like	coding
ate_MSTRG.25106.1	20	0	0	0	0	0	0	0	0	2-oxoglutarate dehydrogenase, mitochondrial-like	coding
ate_MSTRG.27622.1	38	25	27	32	9	22	28	23	33	glucosidase 2 subunit beta-like	coding
ate_MSTRG.11973.1	19	13	15	25	15	28	9	15	17	xenotropic and polytropic retrovirus receptor 1-like	coding
ate_MSTRG.24923.1	40	19	26	9	5	14	9	12	19	coiled-coil domain-containing protein 93-like	coding
ate_MSTRG.14925.1	33	26	41	50	13	37	73	86	148	DNA-directed RNA polymerases I, II, and III subunit RPABC2-like	coding
ate_MSTRG.8344.1	85	64	77	166	69	118	11	15	26	tubulin alpha-1 chain-like	coding
ate_MSTRG.8291.1	0	0	0	0	0	0	0	0	0	protein TSSC1-like	coding
ate_MSTRG.9277.1	20	15	21	4	1	1	0	1	1	uncharacterized protein LOC107328628	coding
ate_MSTRG.20912.1	382	307	342	418	155	337	972	1265	1458	heterogeneous nuclear ribonucleoproteins A1 homolog	coding
ate_MSTRG.12821.1	0	0	0	0	0	12	10	10	0	charged multivesicular body protein 2b-B-like	coding
ate_MSTRG.2782.1	0	0	0	0	0	5	0	0	0	E3 ubiquitin-protein ligase UBR3-like	coding
ate_MSTRG.17513.1	65	49	69	0	0	0	0	0	0	tropomyosin alpha-4 chain-like	coding
ate_MSTRG.27544.1	4	5	5	5	1	4	0	3	3	uncharacterized protein LOC107348261	coding
ate_MSTRG.10743.1	22	18	20	26	11	34	50	60	56	protein LTV1 homolog	coding
ate_MSTRG.15504.1	20	13	18	28	8	21	16	8	19	bcl-2-related ovarian killer protein-like	coding
ate_MSTRG.19372.1	0	9	14	5	0	7	1	5	4	WD repeat-containing protein on Y chromosome-like	coding
ate_MSTRG.20616.1	18	16	22	51	15	34	8	26	26	noncoding	noncoding
ate_MSTRG.3247.1	33	27	27	31	14	32	53	62	82	FACT complex subunit SSRP1-like	coding
ate_MSTRG.19321.1	20	16	19	22	6	17	35	51	58	dnaJ homolog subfamily B member 11-like	coding
ate_MSTRG.5549.1	0	28	36	0	0	17	0	0	0	dystrobrevin beta-like	coding
ate_MSTRG.9219.2	921	672	795	22	4	14	15	26	32	ate_MSTRG.9219.2	coding
ate_MSTRG.12464.1	5	10	11	9	6	9	29	36	52	N-lysine methyltransferase SETD8-A-like	coding
ate_MSTRG.10897.1	22	18	17	15	6	10	14	22	34	mediator of RNA polymerase II transcription subunit 19-like	coding
ate_MSTRG.14595.1	40	26	32	18	9	12	7	23	21	protein fem-1 homolog B-like	coding
ate_MSTRG.14515.1	84	67	62	41	21	49	139	224	449	transcription factor HES-1-like	coding
ate_MSTRG.1059.1	5	4	6	1	0	1	1	0	1	uncharacterized protein LOC107342992	coding
ate_MSTRG.18081.1	12	15	14	7	6	7	11	10	14	cyclin-Y-like protein 1	coding
ate_MSTRG.19181.1	8	9	8	11	6	11	12	10	20	muscle M-line assembly protein unc-89-like, partial [Orbicella faveolata]	coding
ate_MSTRG.22926.1	0	0	0	0	0	5	0	0	0	putative Polycomb group protein ASXL2	coding
ate_MSTRG.13794.1	30	24	28	22	14	23	44	66	68	signal recognition particle subunit SRP68-like	coding
ate_MSTRG.5961.1	98	81	76	70	38	91	229	350	361	tricarboxylate transport protein, mitochondrial-like	coding
ate_MSTRG.6957.1	7	9	7	11	0	0	0	0	0	phosphatidylinositol 3,4,5-trisphosphate 3-phosphatase and dual-specificity protein phosphatase PTEN-like	coding
ate_MSTRG.11650.1	37	17	29	13	8	18	13	28	23	E3 ubiquitin-protein ligase synoviolin-like	coding
ate_MSTRG.27393.1	3	0	0	0	0	0	0	0	0	uncharacterized protein LOC107341150	coding
ate_MSTRG.15255.1	7	10	6	22	7	27	14	21	25	endothelin-converting enzyme 1-like	coding
ate_MSTRG.5703.1	5	0	0	10	0	0	0	0	0	unconventional myosin-VI-like	coding
ate_MSTRG.7118.1	16	16	9	10	6	10	9	12	10	putative glycerol kinase 3	coding
ate_MSTRG.9042.1	161	160	142	139	57	121	67	112	120	adenosylhomocysteinase A-like	coding
ate_MSTRG.26615.1	7	12	6	18	7	14	15	21	26	solute carrier family 35 member F6-like	coding
ate_MSTRG.23138.1	37	39	36	0	0	0	41	62	78	peroxisomal membrane protein PMP34-like	coding
ate_MSTRG.9481.1	5	3	5	7	4	10	7	4	12	EF-hand calcium-binding domain-containing protein 6-like	coding
ate_MSTRG.5750.1	12	12	9	17	10	19	11	19	17	MAPK/MAK/MRK overlapping kinase-like	coding
ate_MSTRG.4496.1	5	2	2	8	5	12	2	2	3	dynein heavy chain 3, axonemal-like	coding
ate_MSTRG.10157.1	30	19	21	18	11	36	86	117	120	kelch-like protein 10	coding
ate_MSTRG.14393.1	5	2	4	6	2	5	10	11	25	noncoding	noncoding
ate_MSTRG.25620.1	0	0	0	2	0	0	0	0	0	pentatricopeptide repeat domain-containing protein 3, mitochondrial-like	coding
ate_MSTRG.13395.1	14	9	6	14	5	9	6	7	5	WW domain-containing oxidoreductase-like	coding
ate_MSTRG.12189.1	42	33	41	47	19	42	76	115	112	equilibrative nucleoside transporter 3-like	coding
ate_MSTRG.7966.1	56	0	0	34	0	39	0	0	0	extended synaptotagmin-2-A-like	coding
ate_MSTRG.27168.1	16	18	23	7	3	8	3	6	5	uncharacterized protein LOC107347149	coding
ate_MSTRG.13671.1	10	6	8	6	3	11	9	7	12	F-box/WD repeat-containing protein 4-like	coding
ate_MSTRG.17300.1	25	26	20	19	8	17	26	32	35	uncharacterized protein LOC107331563	coding
ate_MSTRG.26922.1	9	7	8	0	0	0	0	0	0	uncharacterized protein LOC107342146	coding
ate_MSTRG.9212.1	8	7	8	2	1	3	1	3	4	noncoding	noncoding
ate_MSTRG.6595.1	10	11	8	26	12	26	6	6	7	uncharacterized protein LOC107330146	coding
ate_MSTRG.23013.1	0	0	0	25	0	0	0	0	0	mitogen-activated protein kinase kinase kinase kinase 3-like	coding
ate_MSTRG.12767.1	0	0	0	11	0	0	5	5	9	midasin-like	coding
ate_MSTRG.22755.1	11	9	10	7	0	8	1	5	5	aristaless-related homeobox protein-like	coding
ate_MSTRG.22664.1	7	6	11	25	5	13	7	14	23	protein diaphanous homolog 2-like	coding
ate_MSTRG.6863.1	0	0	0	458	257	576	0	33	34	GFP-like fluorescent chromoprotein FP506	coding
ate_MSTRG.25037.2	0	0	0	2	0	3	0	0	0	fatty acyl-CoA reductase 1-like	coding
ate_MSTRG.2546.1	46	31	40	26	11	21	14	25	38	fibronectin type III domain-containing protein	coding
ate_MSTRG.5353.1	6	9	10	19	9	17	3	4	0	UPF0462 protein C4orf33 homolog	coding
ate_MSTRG.26914.1	33	35	36	59	34	67	89	105	184	U4/U6.U5 tri-snRNP-associated protein 1-like	coding
ate_MSTRG.24049.1	13	10	13	0	0	0	0	0	0	uncharacterized protein LOC107337491	coding
ate_MSTRG.24663.1	47	54	48	4	1	5	5	1	6	keratin-associated protein 5-4-like	coding
ate_MSTRG.20556.1	17	0	0	0	0	0	14	0	25	activator of 90 kDa heat shock protein ATPase homolog 1-like	coding
ate_MSTRG.8096.1	28	16	29	21	13	19	17	19	17	vacuolar protein sorting-associated protein 41 homolog	coding
ate_MSTRG.21145.1	0	0	0	0	7	0	0	16	0	E3 ubiquitin-protein ligase HECTD1-like	coding
ate_MSTRG.17635.1	17	18	19	13	8	19	19	21	28	transducin-like enhancer protein 1	coding
ate_MSTRG.3191.1	36	37	27	37	13	27	14	13	26	WASH complex subunit FAM21-like	coding
ate_MSTRG.23950.1	12	11	12	10	2	6	3	4	6	signal transducer and activator of transcription 5B-like	coding
ate_MSTRG.11405.1	0	0	0	5	0	0	0	0	0	UPF0536 protein C12orf66 homolog	coding
ate_MSTRG.4662.1	6	3	6	33	13	24	5	8	11	dynein beta chain, ciliary-like	coding
ate_MSTRG.11526.1	0	4	0	0	0	0	0	0	0	coadhesin-like	coding
ate_MSTRG.7240.1	11	15	13	13	5	9	7	13	24	noncoding	noncoding
ate_MSTRG.19535.1	0	0	0	16	0	0	22	0	0	protein transport protein Sec24A-like	coding
ate_MSTRG.16429.1	0	0	0	0	0	11	0	19	0	MGC52939 protein	coding
ate_MSTRG.5355.1	11	5	4	3	1	4	0	0	2	noncoding	noncoding
ate_MSTRG.21028.1	0	11	5	0	0	2	7	0	0	UTP--glucose-1-phosphate uridylyltransferase-like	coding
ate_MSTRG.22661.1	18	12	14	4	4	5	6	5	11	gamma-sarcoglycan-like	coding
ate_MSTRG.22688.1	7	4	4	18	8	10	0	1	0	synapsin-2-like	coding
ate_MSTRG.11672.1	146	128	138	33	14	38	45	38	72	L-rhamnose mutarotase-like	coding
ate_MSTRG.4476.1	0	8	10	13	0	12	41	39	50	probable 8-oxo-dGTP diphosphatase NUDT15	coding
ate_MSTRG.26080.1	0	0	0	236	0	0	0	103	0	60S ribosomal protein L21-like	coding
ate_MSTRG.21690.1	11	7	8	18	11	21	6	6	9	uncharacterized protein LOC107357926	coding
ate_MSTRG.19791.1	0	12	10	0	0	0	0	0	0	glycine dehydrogenase (decarboxylating), mitochondrial-like	coding
ate_MSTRG.18114.1	5	0	0	0	0	3	0	0	0	spermatogenesis-defective protein 39 homolog	coding
ate_MSTRG.13718.1	5	4	4	15	4	8	10	18	19	putative cytochrome P450 120	coding
ate_MSTRG.18249.1	0	0	0	9	0	0	0	17	12	Transmembrane 9 superfamily member	coding
ate_MSTRG.21390.1	34	29	34	25	18	38	30	42	42	TraB domain-containing protein	coding
ate_MSTRG.10615.1	97	71	69	111	55	143	164	233	285	E3 ubiquitin-protein ligase TRIM71-like	coding
ate_MSTRG.21840.1	34	18	26	40	12	35	28	36	63	protein FAM161A-like	coding
ate_MSTRG.17724.1	13	15	12	2	0	3	2	2	1	retinol dehydrogenase 7-like	coding
ate_MSTRG.3310.1	0	0	1	3	1	3	1	8	9	serine/threonine-protein phosphatase PGAM5, mitochondrial-like	coding
ate_MSTRG.1686.1	26	13	15	15	9	24	33	46	54	U2 small nuclear ribonucleoprotein A'-like	coding
ate_MSTRG.73.1	10	5	7	0	1	2	1	0	0	MAM and LDL-receptor class A domain-containing protein 1-like	coding
ate_MSTRG.26608.1	0	0	0	8	0	5	7	8	17	brefeldin A-inhibited guanine nucleotide-exchange protein 1-like	coding
ate_MSTRG.6680.1	3	1	1	4	4	3	5	9	7	tripartite motif-containing protein 2-like	coding
ate_MSTRG.4657.1	10	8	8	22	10	27	22	24	21	coiled-coil domain-containing protein 96-like	coding
ate_MSTRG.959.1	20	12	11	25	9	23	32	55	66	noncoding	noncoding
ate_MSTRG.10622.1	0	0	37	37	29	0	76	140	124	cytoplasmic aconitate hydratase-like	coding
ate_MSTRG.21499.1	25	0	22	0	11	0	0	0	0	uncharacterized protein LOC110051098 [Orbicella faveolata]	coding
ate_MSTRG.23015.1	21	11	11	10	0	0	0	9	13	mitogen-activated protein kinase kinase kinase kinase 5-like [Orbicella faveolata]	coding
ate_MSTRG.10735.1	0	0	20	48	0	48	166	209	288	ribonucleoside-diphosphate reductase subunit M2 B-like	coding
ate_MSTRG.25734.1	9	10	11	2	1	5	0	3	0	copper-transporting ATPase 2-like	coding
ate_MSTRG.17704.1	0	0	3	0	0	0	0	0	0	transportin-3-like	coding
ate_MSTRG.23042.1	5	2	2	14	5	9	0	0	0	wnt inhibitory factor 1-like	coding
ate_MSTRG.12428.1	10	12	5	0	0	0	2	1	1	VWFA and cache domain-containing protein 1-like	coding
ate_MSTRG.1328.1	35	0	0	38	15	53	0	0	0	vesicle-associated membrane protein 2-like	coding
ate_MSTRG.18760.1	0	0	12	10	0	0	0	0	15	CCR4-NOT transcription complex subunit 10-like	coding
ate_MSTRG.14769.1	0	0	0	0	0	0	0	0	4	VPS11	coding
ate_MSTRG.19875.1	17	15	12	23	15	17	3	3	4	echinoderm microtubule-associated protein-like 6	coding
ate_MSTRG.24238.1	0	0	0	0	0	0	0	0	8	DNA replication licensing factor mcm2-like	coding
ate_MSTRG.4387.1	18	11	12	22	12	23	30	35	40	ATP-dependent Clp protease ATP-binding subunit clpX-like, mitochondrial	coding
ate_MSTRG.19964.1	20	13	14	301	97	183	12	17	32	rhamnose-binding lectin-like	coding
ate_MSTRG.25511.1	9	7	9	5	5	8	4	5	10	DEAD-box ATP-dependent RNA helicase 20-like	coding
ate_MSTRG.7126.1	6	4	4	8	4	8	13	23	31	uncharacterized protein LOC111330605 [Stylophora pistillata]<>hypothetical protein AWC38_SpisGene10121 [Stylophora pistillata]	coding
ate_MSTRG.12242.1	6	0	0	0	0	0	0	0	0	serine/threonine-protein phosphatase 4 regulatory subunit 4-like	coding
ate_MSTRG.3663.1	11	15	7	7	6	16	18	28	33	RRP12-like protein	coding
ate_MSTRG.14231.1	3	2	2	2	3	4	1	3	1	uncharacterized protein LOC107344901	coding
ate_MSTRG.1835.1	57	47	62	28	11	28	23	23	26	FAS-associated factor 1-like	coding
ate_MSTRG.24030.1	130	86	105	82	31	89	107	122	204	sorting nexin-3-like	coding
ate_MSTRG.19618.1	0	0	0	6	3	0	0	0	0	cat eye syndrome critical region protein 2-like	coding
ate_MSTRG.21097.1	5	5	7	8	3	13	7	10	12	noncoding	noncoding
ate_MSTRG.1001.1	28	13	23	14	5	17	25	35	73	Presenilin	coding
ate_MSTRG.20140.1	39	31	40	232	98	214	180	248	283	insulin-like growth factor 2 mRNA-binding protein 2	coding
ate_MSTRG.14206.1	8	3	7	0	0	1	0	0	0	cadherin-23-like	coding
ate_MSTRG.7994.1	14	13	9	11	5	19	31	38	41	tRNA-dihydrouridine(47) synthase [NAD(P)(+)]-like [Orbicella faveolata]	coding
ate_MSTRG.9849.1	0	7	0	0	0	0	0	0	0	uncharacterized protein LOC107344755	coding
ate_MSTRG.16702.1	0	20	0	0	0	0	0	0	0	type-1 angiotensin II receptor-associated protein-like	coding
ate_MSTRG.23415.1	9	13	0	0	4	0	0	4	6	uncharacterized protein LOC107336918	coding
ate_MSTRG.4604.1	0	1	0	1	0	1	5	8	10	TOM1-like protein 2	coding
ate_MSTRG.20134.1	45	26	21	35	15	29	45	68	112	putative 2'-deoxynucleoside 5'-phosphate N-hydrolase 1	coding
ate_MSTRG.9307.1	13	6	14	11	8	7	21	19	29	eukaryotic translation initiation factor 3 subunit A-like	coding
ate_MSTRG.18432.1	65	51	60	93	32	72	48	57	76	putative malate dehydrogenase 1B	coding
ate_MSTRG.21151.1	21	18	12	29	12	25	18	12	40	uncharacterized protein LOC110054837 [Orbicella faveolata]	coding
ate_MSTRG.21933.1	5	3	2	6	4	10	4	6	13	protein O-linked-mannose beta-1,2-N-acetylglucosaminyltransferase 1-like	coding
ate_MSTRG.1946.1	12	17	18	39	17	32	17	38	43	coiled-coil domain-containing protein 39-like	coding
ate_MSTRG.6.1	4	7	7	13	3	0	12	19	26	bleomycin hydrolase-like	coding
ate_MSTRG.1730.1	0	0	0	3	2	0	0	0	0	tetratricopeptide repeat protein 39B-like	coding
ate_MSTRG.21360.1	6	10	7	13	6	11	19	28	33	myosin heavy chain, cardiac muscle isoform-like	coding
ate_MSTRG.14281.1	5	2	6	4	4	3	6	6	6	LMBR1 domain-containing protein 2-like	coding
ate_MSTRG.12136.1	61	55	53	8	2	6	2	7	10	uncharacterized protein LOC107332579	coding
ate_MSTRG.15304.1	4	1	5	10	6	11	14	14	15	zinc finger MYND domain-containing protein 12-like [Exaiptasia pallida]<>Zinc finger MYND domain-containing protein 12 [Exaiptasia pallida]	coding
ate_MSTRG.19973.1	65	52	48	16	6	23	3	8	5	F-box only protein 31-like	coding
ate_MSTRG.4180.1	0	1	2	5	4	4	2	2	0	fibroblast growth factor receptor 2-like	coding
ate_MSTRG.26521.1	0	1	0	0	0	0	4	3	0	neural cell adhesion molecule 2-like	coding
ate_MSTRG.16047.1	0	0	0	0	0	0	0	0	6	tetratricopeptide repeat protein 23-like	coding
ate_MSTRG.2233.1	12	4	13	8	4	9	7	9	12	Predicted protein	coding
ate_MSTRG.3521.1	0	0	0	7	0	0	0	0	4	2-aminoethanethiol dioxygenase-like	coding
ate_MSTRG.4890.1	5	5	3	4	2	2	7	9	10	aldehyde dehydrogenase family 9 member A1-A-like	coding
ate_MSTRG.17698.1	598	412	452	250	120	217	104	174	246	eukaryotic translation initiation factor 4E-binding protein 1-like	coding
ate_MSTRG.20370.1	32	21	21	29	12	16	8	7	5	Dual specificity mitogen-activated protein kinase kinase 2	coding
ate_MSTRG.23744.1	15	11	13	17	7	13	11	4	6	cystathionine gamma-synthase-like	coding
ate_MSTRG.8675.1	6	4	3	1628	842	2449	0	0	3	pancreatic lipase-related protein 2-like	coding
ate_MSTRG.23659.1	15	11	13	5	5	9	6	8	12	transcription initiation factor TFIID subunit 3-like	coding
ate_MSTRG.16090.2	87	64	69	83	32	73	117	156	78	chromatin target of PRMT1 protein-like	coding
ate_MSTRG.20440.1	1	3	4	10	7	18	1	2	5	PHD finger protein 24-like [Stylophora pistillata]<>Protein KIAA1045-like [Stylophora pistillata]	coding
ate_MSTRG.7129.1	10	3	5	7	4	8	7	10	7	sugar phosphate exchanger 2-like	coding
ate_MSTRG.10808.1	25	22	22	2	2	4	3	2	2	uncharacterized protein LOC107327608	coding
ate_MSTRG.15129.1	14	9	13	36	9	26	30	50	58	probable ATP-dependent RNA helicase DDX23	coding
ate_MSTRG.7107.1	4	3	4	17	7	15	14	12	26	myosin-11-like	coding
ate_MSTRG.14518.1	61	49	42	0	0	1	1	0	0	uncharacterized protein LOC107330314	coding
ate_MSTRG.4969.1	6	6	4	4	2	6	2	2	4	uncharacterized protein LOC110056015 [Orbicella faveolata]	coding
ate_MSTRG.3444.1	0	0	0	22	0	30	0	16	0	intraflagellar transport protein 172 homolog	coding
ate_MSTRG.5240.1	4	10	3	4	3	2	4	11	8	manganese-dependent ADP-ribose/CDP-alcohol diphosphatase-like	coding
ate_MSTRG.3307.1	4	2	3	3	2	4	3	6	6	urease accessory protein F-like	coding
ate_MSTRG.3886.1	8	0	0	0	0	0	0	0	0	max dimerization protein 1-like	coding
ate_MSTRG.4575.1	7	6	5	3	3	1	35	46	76	GTP-binding protein Di-Ras2-like	coding
ate_MSTRG.10972.1	1	0	3	15	5	12	0	0	1	digestive cysteine proteinase 1-like	coding
ate_MSTRG.24872.1	6	6	6	9	0	7	2	2	4	DBH-like monooxygenase protein 1	coding
ate_MSTRG.8644.1	74	50	54	12	6	20	13	13	32	protein KIBRA-like	coding
ate_MSTRG.6116.1	7	10	18	27	6	18	15	23	47	histone-lysine N-methyltransferase SETD1B-like	coding
ate_MSTRG.5304.1	19	20	23	44	20	35	23	34	59	noncoding	noncoding
ate_MSTRG.26424.1	0	0	0	0	0	0	0	0	3	protein sel-1 homolog 3-like	coding
ate_MSTRG.16343.1	3	2	3	8	5	11	2	1	1	ankyrin-2-like	coding
ate_MSTRG.20243.1	4	3	4	12	3	11	10	11	17	noncoding	noncoding
ate_MSTRG.8819.1	8	6	8	9	5	11	2	2	1	apoptosis-inducing factor 3-like	coding
ate_MSTRG.6241.1	4	6	5	2	1	1	1	2	3	proline-serine-threonine phosphatase-interacting protein 1-like	coding
ate_MSTRG.2696.1	10	5	11	2	2	4	3	2	4	probable C-mannosyltransferase DPY19L1	coding
ate_MSTRG.9097.1	2	0	0	0	0	0	0	0	0	ubiquitin-protein ligase E3B-like	coding
ate_MSTRG.15337.1	0	0	0	4	0	0	0	0	0	kinesin-II 95 kDa subunit-like	coding
ate_MSTRG.2202.1	0	7	0	0	0	15	18	0	28	protein IWS1 homolog	coding
ate_MSTRG.9119.1	5	5	6	14	5	16	10	9	12	uncharacterized protein LOC107346332	coding
ate_MSTRG.26552.1	36	26	0	24	0	0	34	0	71	sperm-associated antigen 1-like	coding
ate_MSTRG.4578.1	3	3	5	4	2	7	6	6	12	uncharacterized protein LOC107341628	coding
ate_MSTRG.12164.1	106	92	84	7	7	16	5	5	5	frizzled-5-like	coding
ate_MSTRG.14749.1	25	25	0	0	0	0	0	0	0	dipeptidase 1-like	coding
ate_MSTRG.17296.1	49	28	42	18	14	21	16	19	21	apolipoprotein B-100-like	coding
ate_MSTRG.1887.1	13	6	7	5	1	7	13	10	9	2-acylglycerol O-acyltransferase 2-A-like	coding
ate_MSTRG.7246.1	82	48	61	90	48	98	43	28	59	trichohyalin-like	coding
ate_MSTRG.5037.1	5	8	5	7	5	0	0	12	15	heterogeneous nuclear ribonucleoprotein L-like	coding
ate_MSTRG.3948.1	176	128	168	8	3	6	6	4	11	stimulator of interferon genes protein-like	coding
ate_MSTRG.1583.1	0	0	0	0	0	0	0	0	9	DNA polymerase delta catalytic subunit-like	coding
ate_MSTRG.2033.1	7	7	7	13	8	18	9	17	21	noncoding	noncoding
ate_MSTRG.21216.1	52	25	32	42	28	54	168	227	259	glucosamine-6-phosphate isomerase 2-like	coding
ate_MSTRG.4219.2	26	9	20	0	0	12	13	19	0	katanin p60 ATPase-containing subunit A-like 1	coding
ate_MSTRG.19164.1	0	0	0	0	0	0	0	0	5	multidrug resistance-associated protein 1-like	coding
ate_MSTRG.16857.1	19	10	15	14	6	15	3	5	3	copine-7-like	coding
ate_MSTRG.25248.1	18	22	18	160	49	148	75	103	137	glycogen-binding subunit 76A-like	coding
ate_MSTRG.10420.1	14	9	10	13	6	14	11	20	28	hypothetical protein AWC38_SpisGene13619 [Stylophora pistillata]	coding
ate_MSTRG.5661.1	30	18	25	0	0	0	2	1	1	olfactomedin-like protein 2A	coding
ate_MSTRG.7741.1	56	40	52	6	4	7	4	7	11	uncharacterized protein LOC107354463	coding
ate_MSTRG.26016.1	203	159	163	259	95	257	405	569	878	proteasome subunit alpha type-6-like	coding
ate_MSTRG.25258.1	0	0	0	4	0	4	0	0	2	Werner syndrome ATP-dependent helicase homolog	coding
ate_MSTRG.18899.1	20	13	11	13	7	16	9	13	11	paired box protein Pax-6-like	coding
ate_MSTRG.19165.1	10	13	15	0	0	7	64	82	102	hypoxia up-regulated protein 1-like	coding
ate_MSTRG.1018.1	35	35	35	4	1	3	2	1	2	uncharacterized protein LOC107347972	coding
ate_MSTRG.8594.1	6	4	5	29	21	52	0	1	2	sushi, von Willebrand factor type A, EGF and pentraxin domain-containing protein 1-like	coding
ate_MSTRG.14548.1	8	7	7	1	1	1	0	0	1	angiopoietin-1 receptor-like	coding
ate_MSTRG.16691.1	0	0	0	7	0	9	0	0	0	uncharacterized protein LOC110063023 [Orbicella faveolata]	coding
ate_MSTRG.12566.1	14	10	9	0	2	10	6	0	0	NADPH oxidase 3-like	coding
ate_MSTRG.24058.1	5	3	2	10	7	9	21	13	30	putative ATP-dependent DNA helicase Q1	coding
ate_MSTRG.1670.1	4	9	11	4	2	4	1	2	1	Down syndrome cell adhesion molecule homolog	coding
ate_MSTRG.4441.1	39	29	36	50	0	32	50	69	105	28 kDa heat- and acid-stable phosphoprotein-like	coding
ate_MSTRG.1014.1	12	20	13	0	1	1	0	0	0	uncharacterized protein LOC110062111 [Orbicella faveolata]	coding
ate_MSTRG.20684.1	117	103	94	116	56	146	108	165	259	Transcription elongation factor B polypeptide 1	coding
ate_MSTRG.9494.1	22	18	20	0	0	0	0	15	10	polycomb group RING finger protein 1-like [Orbicella faveolata]	coding
ate_MSTRG.10539.1	2	1	0	9	2	6	45	55	59	beta-2 adrenergic receptor-like	coding
ate_MSTRG.27474.1	30	20	20	23	13	25	28	38	37	ate_MSTRG.27474.1	coding
ate_MSTRG.8423.1	0	0	0	10	0	14	0	0	0	adenylate kinase 8-like	coding
ate_MSTRG.9422.1	0	0	0	0	0	0	0	0	1	lysophosphatidylcholine acyltransferase 2-like	coding
ate_MSTRG.21007.1	9	8	10	33	11	26	28	52	56	ribosome-binding protein 1-like	coding
ate_MSTRG.24133.1	14	15	13	24	11	26	44	61	67	T-complex protein 1 subunit zeta-like	coding
ate_MSTRG.27241.1	11	25	24	9	4	9	3	7	7	tetratricopeptide repeat protein 28-like	coding
ate_MSTRG.16820.1	7	4	10	1	0	1	1	2	2	sodium/glucose cotransporter 2-like	coding
ate_MSTRG.25340.1	6	3	2	116	46	132	7	21	25	noncoding	noncoding
ate_MSTRG.14026.1	5	6	6	0	0	0	0	0	0	apoptosis-resistant E3 ubiquitin protein ligase 1-like	coding
ate_MSTRG.488.1	11	8	8	32	12	40	0	3	3	rhodopsin, GQ-coupled-like	coding
ate_MSTRG.21074.1	8	0	0	0	0	0	0	0	0	tetraspanin-33-like	coding
ate_MSTRG.1436.1	14	6	10	26	11	29	43	55	70	uncharacterized protein LOC107355692	coding
ate_MSTRG.7322.1	0	0	0	0	7	0	0	0	0	serine/threonine-protein kinase MRCK alpha-like	coding
ate_MSTRG.24004.1	13	0	0	0	0	0	0	0	0	cytochrome b-245 heavy chain-like	coding
ate_MSTRG.21365.1	7	0	0	0	0	8	13	17	0	N-alpha-acetyltransferase 15, NatA auxiliary subunit-like	coding
ate_MSTRG.7202.1	17	13	11	40	9	25	31	30	48	noncoding	noncoding
ate_MSTRG.17361.1	6	5	5	1	1	2	0	0	2	hypoxia-inducible factor 1-alpha inhibitor-like [Orbicella faveolata]	coding
ate_MSTRG.10901.1	2	2	2	68	19	48	11	17	24	dimethylaniline monooxygenase [N-oxide-forming] 5-like	coding
ate_MSTRG.570.1	0	0	0	0	0	8	0	0	0	putative tyrosinase-like protein tyr-3	coding
ate_MSTRG.8713.1	66	72	63	19	6	23	5	9	7	cryptochrome-1-like	coding
ate_MSTRG.22950.1	9	8	5	2	1	0	0	0	2	noncoding	noncoding
ate_MSTRG.22903.2	0	0	0	0	0	0	110	0	0	glycine betaine transporter OpuD-like	coding
ate_MSTRG.17254.1	56	47	35	42	14	39	58	81	104	COMM domain-containing protein 5-like	coding
ate_MSTRG.21734.1	0	0	0	7	0	0	0	0	7	multidrug resistance-associated protein 1-like	coding
ate_MSTRG.8671.1	14	9	12	0	3	0	0	0	0	cytoplasmic FMR1-interacting protein 1-like	coding
ate_MSTRG.9154.1	33	20	34	1	1	2	1	0	2	microfibril-associated glycoprotein 4-like	coding
ate_MSTRG.24357.1	7	5	6	8	2	4	2	3	5	noncoding	noncoding
ate_MSTRG.2085.1	0	0	0	0	0	0	0	2	0	beta-galactosidase-1-like protein 2	coding
ate_MSTRG.6574.1	0	0	0	0	0	0	0	39	0	Nuclease domain-containing protein	coding
ate_MSTRG.16540.2	0	0	0	0	0	0	0	0	92	CUGBP Elav-like family member 1	coding
ate_MSTRG.14616.1	0	0	0	4	0	0	2	0	0	neurogenic locus notch homolog protein 1-like	coding
ate_MSTRG.22231.1	0	0	0	0	0	0	0	4	7	inactive phospholipase C-like protein 1	coding
ate_MSTRG.22404.1	7	4	9	25	10	21	2	8	12	uncharacterized protein LOC107354043	coding
ate_MSTRG.5195.1	3	3	2	2	1	5	10	8	13	exonuclease 1-like	coding
ate_MSTRG.26051.2	131	55	121	157	0	132	0	0	117	60S ribosomal protein L21-like	coding
ate_MSTRG.27542.1	10	9	9	5	2	3	2	1	2	tolloid-like protein 1	coding
ate_MSTRG.9074.1	10	0	0	14	0	0	0	0	0	CD109 antigen-like	coding
ate_MSTRG.8664.1	98	87	96	27	14	25	26	34	28	noncoding	noncoding
ate_MSTRG.24252.1	0	0	0	0	0	0	14	19	25	glutamine--tRNA ligase-like	coding
ate_MSTRG.22710.1	0	2	0	2	0	0	0	2	0	zinc metalloproteinase nas-15-like	coding
ate_MSTRG.14011.1	12	12	12	6	5	8	4	8	8	1-phosphatidylinositol 4,5-bisphosphate phosphodiesterase gamma-1-like	coding
ate_MSTRG.23313.1	4	4	7	11	4	13	8	13	12	forkhead-associated domain-containing protein 1-like	coding
ate_MSTRG.1962.1	23	17	18	8	2	7	7	11	16	arylsulfatase B-like	coding
ate_MSTRG.23626.1	43	23	37	53	15	51	31	43	47	cyclic AMP-dependent transcription factor ATF-2-like	coding
ate_MSTRG.25703.1	16	12	12	19	0	0	0	0	28	regulator of nonsense transcripts 2-like	coding
ate_MSTRG.2860.1	0	0	0	25	9	27	0	2	0	gamma-aminobutyric acid receptor subunit beta-1-like	coding
ate_MSTRG.3960.1	52	47	42	92	46	79	87	105	115	ornithine aminotransferase, mitochondrial-like	coding
ate_MSTRG.397.1	74	63	58	59	17	43	5	4	7	Transient receptor potential cation channel subfamily V member 5 [Stylophora pistillata]	coding
ate_MSTRG.26199.2	13	4	11	0	6	6	0	6	0	uncharacterized protein LOC107356554	coding
ate_MSTRG.6814.1	7	5	11	2	1	2	0	1	3	uncharacterized protein LOC107331434	coding
ate_MSTRG.3474.1	15	13	11	15	7	15	16	18	17	aflatoxin B1 aldehyde reductase member 4-like	coding
ate_MSTRG.9304.1	0	0	0	0	0	0	0	0	5	ubiquitin-associated domain-containing protein 2-like	coding
ate_MSTRG.3747.1	1	1	2	10	6	21	16	14	19	uncharacterized protein LOC107336058	coding
ate_MSTRG.8738.1	0	15	19	12	0	10	0	0	0	E3 ubiquitin-protein ligase RNF185-like	coding
ate_MSTRG.20962.1	6	3	8	26	13	21	25	34	35	UDP-glucuronosyltransferase 2B13-like	coding
ate_MSTRG.17415.1	0	0	8	0	0	0	0	0	6	vacuolar protein sorting-associated protein 52 homolog	coding
ate_MSTRG.5772.1	1	5	2	27	11	19	4	1	2	vesicular inhibitory amino acid transporter-like	coding
ate_MSTRG.6804.1	12	11	0	0	0	0	0	20	17	THO complex subunit 2-like [Stylophora pistillata]	coding
ate_MSTRG.14830.1	0	10	0	0	0	0	0	0	0	receptor-type tyrosine-protein phosphatase delta-like	coding
ate_MSTRG.22009.1	33	39	29	31	11	32	25	31	35	fragile X mental retardation protein 1 homolog A-like	coding
ate_MSTRG.3227.1	13	14	0	13	0	6	0	0	8	WASH complex subunit FAM21-like	coding
ate_MSTRG.5735.1	0	0	5	6	0	7	0	0	0	KATNB1-like protein 1	coding
ate_MSTRG.17149.1	12	9	9	18	10	31	5	4	8	kelch-like protein 12	coding
ate_MSTRG.7912.1	0	0	2	0	0	0	0	0	0	integrin alpha-6-like	coding
ate_MSTRG.21586.2	7	0	5	4	2	0	5	6	8	enoyl-CoA hydratase, mitochondrial-like	coding
ate_MSTRG.25507.2	105	97	118	1056	453	1286	265	391	599	uncharacterized protein LOC107346996	coding
ate_MSTRG.23655.1	28	13	12	5	2	6	1	0	1	ectin-like	coding
ate_MSTRG.8961.1	28	19	22	54	13	42	23	32	38	snake venom 5'-nucleotidase-like	coding
ate_MSTRG.5247.1	10	6	5	11	4	6	8	10	8	uncharacterized protein LOC107346474	coding
ate_MSTRG.3246.1	31	17	17	5	1	5	6	7	12	E3 ubiquitin-protein ligase CBL-like	coding
ate_MSTRG.14358.1	44	40	48	9	4	8	4	3	11	calsequestrin-1-like	coding
ate_MSTRG.8050.1	0	6	0	0	0	0	0	0	0	protein disulfide-isomerase A5-like	coding
ate_MSTRG.14535.2	0	0	0	8	0	0	0	0	0	transcription factor HES-1-like	coding
ate_MSTRG.2889.1	22	17	20	16	7	16	37	35	53	uncharacterized protein LOC107332300	coding
ate_MSTRG.26291.1	2950	2377	2702	1904	721	1509	983	1733	2275	actin-15B	coding
ate_MSTRG.13529.1	39	28	28	29	11	22	32	35	63	Ribosomal protein	coding
ate_MSTRG.26680.1	6	6	7	3	1	2	1	1	0	uncharacterized protein LOC107349827	coding
ate_MSTRG.13111.1	11	16	14	16	4	9	5	6	14	noncoding	noncoding
ate_MSTRG.26436.1	9	7	6	52	25	62	79	123	137	uncharacterized protein LOC107340645	coding
ate_MSTRG.25804.1	21	9	14	0	0	14	0	47	54	nuclear inhibitor of protein phosphatase 1-like	coding
ate_MSTRG.23677.1	0	2	0	0	0	0	0	0	0	phosphorylase b kinase regulatory subunit beta-like	coding
ate_MSTRG.13840.1	11	4	8	9	3	9	6	14	6	KAT8 regulatory NSL complex subunit 3-like [Orbicella faveolata]	coding
ate_MSTRG.21148.1	22	24	22	496	20	66	169	178	293	proto-oncogene c-Fos-like	coding
ate_MSTRG.14886.1	12	15	17	8	4	8	1	4	4	uncharacterized protein LOC107357178	coding
ate_MSTRG.79.1	199	157	180	189	69	151	2	9	10	noncoding	noncoding
ate_MSTRG.5324.1	9	6	6	1	1	2	0	0	2	poly [ADP-ribose] polymerase 12-like	coding
ate_MSTRG.11207.2	18	17	7	30	18	30	48	45	57	tumor protein D52-like [Stylophora pistillata]	coding
ate_MSTRG.5414.1	7	3	5	5	3	8	7	8	11	OTU domain-containing protein 3-like	coding
ate_MSTRG.16389.1	7	6	6	26	8	29	14	17	29	noncoding	noncoding
ate_MSTRG.16268.1	16	15	9	22	6	22	14	26	47	noncoding	noncoding
ate_MSTRG.15547.1	0	0	0	9	0	0	0	0	0	integrator complex subunit 5-like	coding
ate_MSTRG.21379.1	20	15	17	15	10	25	27	30	28	uncharacterized protein LOC107348833	coding
ate_MSTRG.13595.1	79	51	65	51	20	48	96	143	177	noncoding	noncoding
ate_MSTRG.27192.1	9	7	5	3	2	5	4	6	12	uncharacterized protein LOC107354905	coding
ate_MSTRG.18971.1	26	25	27	2	1	3	2	2	2	uncharacterized protein LOC107344736	coding
ate_MSTRG.15122.1	47	38	40	17	8	23	18	14	20	snaclec coagulation factor IX-binding protein subunit A-like	coding
ate_MSTRG.13198.1	19	7	17	3	0	0	0	1	5	probable ATP-dependent RNA helicase DDX58	coding
ate_MSTRG.22883.1	8	18	11	7	3	8	4	5	0	phosphatidylinositol 4-kinase alpha-like	coding
ate_MSTRG.10079.1	0	2	2	5	1	4	10	14	15	condensin complex subunit 3-like	coding
ate_MSTRG.2961.1	11	0	8	0	0	10	0	16	0	ras-related protein Rab-11A-like	coding
ate_MSTRG.3305.1	7	10	0	10	4	9	15	19	24	prolactin regulatory element-binding protein-like	coding
ate_MSTRG.5956.1	3	5	4	11	4	6	14	8	20	E3 ubiquitin-protein ligase RNF168-like	coding
ate_MSTRG.14893.1	0	0	5	0	0	0	0	0	0	uncharacterized protein LOC107357178	coding
ate_MSTRG.20571.1	0	0	0	38	17	34	93	0	151	ribonucleoside-diphosphate reductase large subunit-like	coding
ate_MSTRG.25952.1	5	6	6	4	3	9	6	11	11	trafficking protein particle complex subunit 12-like	coding
ate_MSTRG.6840.1	80	54	63	71	32	67	69	69	111	EF-hand calcium-binding domain-containing protein 4A-like	coding
ate_MSTRG.3735.1	1	0	0	0	0	0	0	0	0	O-phosphoseryl-tRNA(Sec) selenium transferase	coding
ate_MSTRG.2136.1	6	0	11	5	0	6	12	10	22	chromosome partition protein Smc-like	coding
ate_MSTRG.14903.1	190	133	145	122	40	94	296	425	570	noncoding	noncoding
ate_MSTRG.19883.1	10	16	14	6	0	0	0	6	13	uncharacterized protein LOC107331232	coding
ate_MSTRG.23884.1	33	19	28	1	0	1	1	1	4	golgin subfamily A member 6-like protein 22	coding
ate_MSTRG.6295.1	10	10	7	19	4	10	6	10	17	pseudopodium-enriched atypical kinase 1-like	coding
ate_MSTRG.10.1	6	2	7	2	0	2	3	1	3	uncharacterized protein LOC107348903	coding
ate_MSTRG.682.1	33	20	27	30	9	33	3	6	5	pyruvate dehydrogenase E1 component subunit alpha, somatic form, mitochondrial-like	coding
ate_MSTRG.15370.1	41	47	52	1	1	0	1	0	0	aquaporin-3-like	coding
ate_MSTRG.16250.1	51	43	50	81	25	65	11	18	21	noncoding	noncoding
ate_MSTRG.14529.1	33	21	32	0	1	0	0	0	2	noncoding	noncoding
ate_MSTRG.13604.1	1	0	1	1454	618	1644	1	2	1	ZP domain-containing protein-like	coding
ate_MSTRG.2509.1	14	9	18	2	0	2	1	2	0	uncharacterized protein LOC107327768	coding
ate_MSTRG.1687.1	3	2	8	7	2	5	4	9	6	uncharacterized protein LOC107329183	coding
ate_MSTRG.17471.1	23	11	15	5	1	1	1	3	1	tigger transposable element-derived protein 6-like	coding
ate_MSTRG.419.1	7	5	4	19	7	12	5	8	7	bicaudal D-related protein homolog	coding
ate_MSTRG.15132.1	0	0	0	0	0	0	57	0	106	coiled-coil domain-containing protein 47-like	coding
ate_MSTRG.9091.1	3	6	3	8	2	6	5	8	16	phosphoserine phosphatase, chloroplastic-like	coding
ate_MSTRG.15724.1	0	0	11	35	0	27	0	0	39	cilia- and flagella-associated protein 44-like	coding
ate_MSTRG.14964.1	32	26	29	37	13	23	2	2	4	noncoding	noncoding
ate_MSTRG.22125.1	34	20	26	9	2	3	6	8	10	GTP-binding protein Di-Ras1-like	coding
ate_MSTRG.25425.1	5	7	4	2	1	3	2	3	9	noncoding	noncoding
ate_MSTRG.14221.1	14	12	5	2	3	11	2	1	0	noncoding	noncoding
ate_MSTRG.25729.1	11	0	0	2	0	4	0	0	0	uncharacterized protein LOC107337952	coding
ate_MSTRG.6834.1	0	0	0	0	0	0	0	0	10	kinesin-like protein KIF21A	coding
ate_MSTRG.20836.1	13	9	7	12	6	12	29	36	51	deoxyguanosine kinase-like	coding
ate_MSTRG.19122.1	14	14	10	5	0	6	0	0	0	uncharacterized protein LOC110055295 [Orbicella faveolata]	coding
ate_MSTRG.2167.1	11	6	7	6	6	16	6	8	10	cullin-3-like	coding
ate_MSTRG.7249.1	36	32	34	52	14	36	36	47	45	noncoding	noncoding
ate_MSTRG.20030.1	0	0	0	0	0	10	8	0	0	Short transient receptor potential channel 4-associated protein	coding
ate_MSTRG.5797.1	10	4	13	6	4	10	14	14	27	noncoding	noncoding
ate_MSTRG.17102.1	79	78	66	56	16	32	10	11	11	Predicted protein	coding
ate_MSTRG.7904.1	12	9	12	0	0	0	0	0	0	solute carrier family 22 member 15-like	coding
ate_MSTRG.26605.1	13	8	16	0	0	0	0	0	0	uncharacterized protein LOC107331191	coding
ate_MSTRG.23560.1	2	4	7	5	4	3	8	10	10	ankyrin repeat and SOCS box protein 3-like	coding
ate_MSTRG.3176.1	4	3	4	10	5	5	0	0	0	A disintegrin and metalloproteinase with thrombospondin motifs 7-like	coding
ate_MSTRG.16394.1	0	0	0	211	78	187	152	227	245	uncharacterized protein LOC107347224	coding
ate_MSTRG.18409.1	6	5	5	7	8	12	2	6	6	transient receptor potential cation channel subfamily M member 2-like	coding
ate_MSTRG.4105.1	47	43	41	31	10	28	16	17	26	noncoding	noncoding
ate_MSTRG.9366.1	34	17	23	18	11	16	8	13	24	uncharacterized protein LOC107330666	coding
ate_MSTRG.9424.1	4	3	4	0	2	6	4	7	6	cleavage and polyadenylation specificity factor subunit 1-like	coding
ate_MSTRG.11731.1	0	0	0	0	0	0	0	0	7	L-asparaginase-like	coding
ate_MSTRG.5108.1	0	0	0	0	0	0	7	0	0	serologically defined colon cancer antigen 8 homolog [Orbicella faveolata]	coding
ate_MSTRG.22480.1	14	9	15	1	0	0	0	1	0	uncharacterized protein LOC107346537	coding
ate_MSTRG.11985.1	6	5	4	11	5	9	11	19	12	Coiled-coil domain-containing protein 40	coding
ate_MSTRG.6915.1	391	315	297	551	235	651	690	848	977	S-adenosylmethionine synthase isoform type-2-like	coding
ate_MSTRG.22958.1	46	34	27	33	14	27	33	45	50	histone acetyltransferase KAT8-like	coding
ate_MSTRG.9885.1	8	6	4	12	2	8	9	13	13	RNA polymerase II elongation factor ELL-like [Orbicella faveolata]	coding
ate_MSTRG.20552.1	0	0	0	0	0	3	3	5	3	uncharacterized protein LOC107329765	coding
ate_MSTRG.9475.1	24	26	32	105	33	90	218	254	374	noncoding	noncoding
ate_MSTRG.6452.1	18	13	13	15	7	18	7	8	11	exocyst complex component 3-like	coding
ate_MSTRG.261.1	16	9	16	22	7	19	21	22	22	cingulin-like	coding
ate_MSTRG.25933.1	0	0	11	0	0	0	0	0	0	single-stranded DNA-binding protein 3-like	coding
ate_MSTRG.8033.1	55	40	46	58	23	60	37	48	89	protein OS-9-like	coding
ate_MSTRG.14785.1	6	0	0	0	0	0	0	0	0	uncharacterized protein LOC107341731	coding
ate_MSTRG.13428.1	9	10	7	2	2	5	3	5	3	ER degradation-enhancing alpha-mannosidase-like protein 2	coding
ate_MSTRG.24288.1	14	6	11	7	5	11	10	11	18	polyhomeotic-like protein 1	coding
ate_MSTRG.7693.1	39	30	21	7	4	9	13	9	16	protein CROWDED NUCLEI 3-like	coding
ate_MSTRG.6183.1	15	13	18	5	1	4	2	2	2	uncharacterized protein LOC107351470	coding
ate_MSTRG.2163.1	0	0	0	0	0	5	12	8	0	transcription factor RFX4-like	coding
ate_MSTRG.5760.1	1	2	5	7	3	4	6	5	8	enolase-phosphatase E1-like	coding
ate_MSTRG.16568.1	21	28	21	2	1	2	1	1	2	noncoding	noncoding
ate_MSTRG.1285.1	42	21	24	23	12	18	12	15	19	uncharacterized protein LOC107332169	coding
ate_MSTRG.14545.1	42	24	31	0	1	1	0	1	1	angiopoietin-1 receptor-like	coding
ate_MSTRG.20706.1	0	7	0	0	0	0	0	7	0	probable E3 ubiquitin-protein ligase RNF144A-A	coding
ate_MSTRG.13091.1	82	67	75	100	36	78	67	74	103	tetraspanin-33-like	coding
ate_MSTRG.20209.1	6	6	3	11	3	5	27	19	42	kinesin-like protein KIF18A	coding
ate_MSTRG.10854.1	16	7	9	5	2	7	2	4	4	hypothetical protein AWC38_SpisGene16606 [Stylophora pistillata]	coding
ate_MSTRG.6199.1	10	10	8	0	1	1	0	0	1	uncharacterized protein LOC107350120	coding
ate_MSTRG.1017.1	39	23	26	0	1	0	0	1	0	formate acetyltransferase 2-like	coding
ate_MSTRG.26541.1	15	8	11	15	7	11	23	23	19	serine/threonine-protein phosphatase 2B catalytic subunit alpha isoform-like	coding
ate_MSTRG.15286.1	11	6	11	31	18	38	20	28	35	membrane progestin receptor gamma-A-like	coding
ate_MSTRG.3801.1	99	74	91	99	31	99	83	93	145	ubiquitin domain-containing protein 2-like	coding
ate_MSTRG.14346.1	13	14	14	28	13	29	21	34	36	afadin- and alpha-actinin-binding protein B-like	coding
ate_MSTRG.19855.1	57	51	60	38	13	32	19	37	44	uncharacterized protein LOC107331232	coding
ate_MSTRG.12317.1	9	13	14	1	1	0	1	0	2	P2X purinoceptor 7-like	coding
ate_MSTRG.3644.1	20	17	19	39	14	24	24	35	28	uncharacterized protein LOC107349864	coding
ate_MSTRG.16011.1	6	4	4	18	12	18	0	3	1	noncoding	noncoding
ate_MSTRG.25263.1	0	0	0	19	0	0	0	0	26	uncharacterized protein LOC107339330	coding
ate_MSTRG.11332.1	6	0	5	6	4	18	0	0	5	regulating synaptic membrane exocytosis protein 1-like	coding
ate_MSTRG.19557.1	107	75	86	0	0	1	0	0	0	noncoding	noncoding
ate_MSTRG.10640.1	7	7	7	19	9	12	7	10	14	synaptotagmin 1-like	coding
ate_MSTRG.3423.1	10	4	8	17	4	18	24	29	36	short-chain specific acyl-CoA dehydrogenase, mitochondrial-like	coding
ate_MSTRG.20125.1	106	63	75	77	31	68	69	88	110	grainyhead-like protein 2 homolog	coding
ate_MSTRG.26011.1	20	0	0	0	0	0	0	0	11	protein scribble homolog	coding
ate_MSTRG.15807.1	31	25	22	11	5	16	22	17	19	arrestin domain-containing protein 4-like	coding
ate_MSTRG.8350.1	17	7	16	15	4	13	15	12	19	AP-1 complex subunit beta-1-like	coding
ate_MSTRG.20844.1	19	12	8	1	1	2	1	1	1	toll-like receptor 6	coding
ate_MSTRG.227.1	11	15	16	10	5	9	10	8	19	serine/threonine-protein kinase TAO1-like	coding
ate_MSTRG.27618.1	38	25	27	4	3	1	2	3	2	NACHT, LRR and PYD domains-containing protein 14-like	coding
ate_MSTRG.580.1	6	7	10	12	5	16	5	16	6	gametogenetin-binding protein 2-like	coding
ate_MSTRG.27184.1	16	0	0	0	4	0	0	0	0	ubiquitin carboxyl-terminal hydrolase 7-like	coding
ate_MSTRG.14794.1	45	0	0	0	0	0	0	0	0	dipeptidase 1-like	coding
ate_MSTRG.23800.1	3	4	3	20	7	16	4	7	4	uncharacterized protein LOC107342854	coding
ate_MSTRG.10169.1	6	11	10	19	6	8	6	6	6	uncharacterized protein LOC107340331	coding
ate_MSTRG.20631.1	4	5	2	5	2	0	9	13	9	centrosomal protein of 89 kDa-like	coding
ate_MSTRG.6499.1	21	15	21	27	8	14	11	13	25	gamma-glutamyltranspeptidase 1-like	coding
ate_MSTRG.19947.1	7	12	11	5	0	9	4	6	6	noncoding	noncoding
ate_MSTRG.24206.1	8	10	5	6	5	4	3	7	5	VPS10 domain-containing receptor SorCS1-like	coding
ate_MSTRG.12536.1	207	194	177	344	116	226	134	241	277	60S ribosomal protein L7	coding
ate_MSTRG.2490.1	9	14	13	10	6	17	10	14	18	general transcription factor 3C polypeptide 4-like	coding
ate_MSTRG.23897.1	7	2	3	12	5	9	0	0	0	uncharacterized PE-PGRS family protein PE_PGRS46-like	coding
ate_MSTRG.10637.1	46	34	40	93	41	75	80	84	123	cGMP-dependent protein kinase 1-like	coding
ate_MSTRG.12708.1	0	0	0	2	0	3	0	0	0	probable C-mannosyltransferase DPY19L3	coding
ate_MSTRG.5671.1	30	18	0	50	0	50	43	49	75	translocation protein SEC63 homolog	coding
ate_MSTRG.16010.1	51	38	48	58	25	49	37	36	86	hepatoma-derived growth factor-related protein 3-like	coding
ate_MSTRG.6541.1	82	87	81	105	41	105	126	135	168	ras-related protein Rap-2a-like	coding
ate_MSTRG.2963.1	45	41	29	45	22	38	27	37	65	Serine hydroxymethyltransferase	coding
ate_MSTRG.10188.1	7	4	5	1	0	1	1	1	2	thyroglobulin-like	coding
ate_MSTRG.19583.1	20	18	0	20	14	0	35	36	41	protein transport protein Sec24C-like	coding
ate_MSTRG.2633.1	7	8	6	14	9	11	9	9	11	gamma-aminobutyric acid receptor subunit alpha-5-like	coding
ate_MSTRG.25061.1	22	12	14	21	12	18	22	34	33	uncharacterized protein LOC107327618	coding
ate_MSTRG.4385.1	17	11	0	15	0	29	17	17	27	regulation of nuclear pre-mRNA domain-containing protein 2-like	coding
ate_MSTRG.4159.1	8	6	6	2	1	1	1	1	1	fibroblast growth factor receptor 3-like	coding
ate_MSTRG.1960.1	15	20	16	8	7	11	12	17	11	arylsulfatase B-like	coding
ate_MSTRG.3193.1	37	27	32	24	9	26	29	55	51	F-box only protein 3-like	coding
ate_MSTRG.10296.1	0	0	0	0	0	0	0	0	28	clustered mitochondria protein homolog	coding
ate_MSTRG.8624.1	0	0	3	5	5	14	0	0	0	uncharacterized protein LOC107342187	coding
ate_MSTRG.22460.1	10	0	8	0	8	0	37	0	59	C2 domain-containing protein 2-like	coding
ate_MSTRG.8778.1	11	11	14	8	3	6	5	4	6	RUS1 family protein C16orf58 homolog	coding
ate_MSTRG.26767.1	8	4	8	6	4	6	10	8	9	golgin subfamily B member 1-like	coding
ate_MSTRG.18057.1	23	18	19	23	8	14	33	36	52	bifunctional lysine-specific demethylase and histidyl-hydroxylase NO66-like	coding
ate_MSTRG.1619.1	73	66	84	71	24	64	75	112	136	apoptosis regulator BAX-like	coding
ate_MSTRG.10560.1	3	5	6	7	2	4	2	3	4	uncharacterized protein LOC107332451	coding
ate_MSTRG.26112.1	12	9	8	9	2	8	10	11	14	noncoding	noncoding
ate_MSTRG.2052.1	0	33	25	0	0	17	0	16	0	E3 ubiquitin-protein ligase RNF13-like	coding
ate_MSTRG.22762.1	5	1	6	5	2	2	7	11	10	Methylmalonic aciduria and homocystinuria type D protein, mitochondrial [Stylophora pistillata]	coding
ate_MSTRG.12460.1	0	0	0	0	0	0	0	0	5	laminin subunit beta-1-like [Stylophora pistillata]	coding
ate_MSTRG.17189.1	8	6	6	15	4	12	7	9	11	uncharacterized protein LOC107350567	coding
ate_MSTRG.1160.1	16	11	13	7	0	10	0	3	7	uncharacterized protein LOC107333905	coding
ate_MSTRG.1336.1	21	13	24	8	7	11	9	13	17	neuralized-like protein 4	coding
ate_MSTRG.2895.1	111	86	78	4	2	6	3	5	3	Aldos-2-ulose dehydratase/isomerase (AUDH) Cupin domain	coding
ate_MSTRG.26841.1	54	36	36	72	25	44	76	83	174	0 Protein of unknown function (DUF515)	coding
ate_MSTRG.14232.1	30	27	29	14	7	21	9	13	20	chloride channel CLIC-like protein 1	coding
ate_MSTRG.19140.2	0	0	0	0	25	0	0	0	0	sodium/potassium-transporting ATPase subunit alpha-1-like	coding
ate_MSTRG.7467.1	15	8	10	10	3	14	10	28	36	histone-lysine N-methyltransferase EZH2-like	coding
ate_MSTRG.21133.1	2	4	1	6	3	6	3	9	16	E3 ubiquitin-protein ligase HECTD1-like	coding
ate_MSTRG.26115.1	34	31	26	0	0	0	0	0	0	tyrosine aminotransferase-like	coding
ate_MSTRG.21038.1	6	4	3	3	3	3	2	3	2	uncharacterized protein LOC107341139	coding
ate_MSTRG.6193.1	7	12	9	5	5	7	6	8	11	noncoding	noncoding
ate_MSTRG.7890.1	11	11	7	25	17	34	0	0	0	lactadherin-like	coding
ate_MSTRG.22808.1	0	0	0	5	0	0	4	0	0	CCAAT/enhancer-binding protein zeta-like	coding
ate_MSTRG.24778.1	18	22	18	8	5	9	4	5	4	fibroblast growth factor receptor-like 1	coding
ate_MSTRG.16447.1	230	186	204	43	18	36	39	55	75	guanine nucleotide-binding protein G(I)/G(S)/G(O) subunit gamma-11-like	coding
ate_MSTRG.12554.1	224	176	232	123	42	135	66	90	105	adenylyl cyclase-associated protein 2-like	coding
ate_MSTRG.12070.1	43	33	43	46	20	57	38	41	80	noncoding	noncoding
ate_MSTRG.15781.1	4	0	0	0	0	0	0	0	0	serum paraoxonase/arylesterase 2-like	coding
ate_MSTRG.11002.1	0	0	0	0	0	0	0	0	37	trafficking protein particle complex subunit 2-like protein	coding
ate_MSTRG.27338.1	4	5	4	23	8	20	2	1	3	noncoding	noncoding
ate_MSTRG.3126.1	41	41	48	1	0	1	0	0	0	scavenger receptor cysteine-rich type 1 protein M160-like	coding
ate_MSTRG.16759.1	24	26	19	6	0	11	0	9	14	uncharacterized protein LOC107356579	coding
ate_MSTRG.27204.1	34	27	27	36	5	30	16	15	27	cytoplasmic phosphatidylinositol transfer protein 1-like	coding
ate_MSTRG.886.1	20	17	16	5	5	10	12	17	19	dystrophin-like	coding
ate_MSTRG.8380.1	23	19	17	0	0	4	2	0	1	C3 and PZP-like alpha-2-macroglobulin domain-containing protein 8	coding
ate_MSTRG.17574.1	2	4	1	5	4	4	1	7	15	protein unc-13 homolog B-like	coding
ate_MSTRG.21454.1	15	11	14	26	12	28	51	75	98	heat shock cognate 71 kDa protein-like	coding
ate_MSTRG.15639.1	32	19	25	22	11	28	25	22	40	histone deacetylase 3-like	coding
ate_MSTRG.21812.1	55	0	0	91	0	127	276	370	465	T-complex protein 1 subunit epsilon-like	coding
ate_MSTRG.20041.1	0	0	0	0	0	0	0	11	0	cleavage and polyadenylation specificity factor subunit 2-like	coding
ate_MSTRG.26977.1	0	0	0	0	0	5	0	0	0	ATP-binding cassette sub-family A member 3-like	coding
ate_MSTRG.7260.1	6	5	7	17	3	7	13	14	17	noncoding	noncoding
ate_MSTRG.24446.1	44	44	44	90	35	92	20	37	46	protein NDRG4-like	coding
ate_MSTRG.19617.1	5	6	8	2	0	2	2	0	1	NACHT domain- and WD repeat-containing protein 1-like	coding
ate_MSTRG.27140.1	0	0	0	0	0	0	0	0	7	stromal interaction molecule 1-like	coding
ate_MSTRG.12674.1	5	3	4	4	1	4	6	5	7	thioredoxin domain-containing protein 15-like	coding
ate_MSTRG.2981.1	10	8	11	0	1	2	4	6	8	noncoding	noncoding
ate_MSTRG.8859.1	0	0	7	6	0	7	10	23	15	probable RNA-binding protein 19	coding
ate_MSTRG.8984.1	6	3	9	9	2	5	4	8	8	nudC domain-containing protein 1-like	coding
ate_MSTRG.17946.1	0	8	9	0	0	7	0	0	0	speract receptor-like	coding
ate_MSTRG.7340.1	0	0	10	0	0	0	0	0	0	IST1-like [Stylophora pistillata]	coding
ate_MSTRG.9329.1	2	3	2	8	3	8	2	2	5	noncoding	noncoding
ate_MSTRG.19769.1	7	5	6	6	8	15	0	0	0	tolloid-like protein 1	coding
ate_MSTRG.27161.1	18	9	12	15	4	16	9	11	22	noncoding	noncoding
ate_MSTRG.6347.1	0	6	0	0	0	0	0	0	0	acetyl-CoA carboxylase 1-like	coding
ate_MSTRG.15677.1	4	6	6	4	3	11	12	22	20	ATPase ASNA1 homolog	coding
ate_MSTRG.9129.1	0	0	0	14	0	15	0	0	8	coiled-coil domain-containing protein 42 homolog	coding
ate_MSTRG.2092.1	330	297	305	204	172	221	33	56	130	Putative ovule protein	coding
ate_MSTRG.3861.1	0	0	0	3	0	4	0	0	0	uncharacterized protein LOC107357960	coding
ate_MSTRG.20292.1	9	4	6	11	8	10	7	11	9	uncharacterized protein LOC107337622	coding
[truncated: 26,286 more rows]
