# Supplementary material for: Developmental system drift and modular gene regulatory networks shape gastrulation in Acropora
Source: Life Sci Alliance. 2025 Aug 14;8(11):e202503293. doi: 10.26508/lsa.202503293 (PMC12360431; doi:10.26508/lsa.202503293)
Supplement: Supplementary file 2 [file LSA-2025-03293_TableS1.xlsx]

## Sheet: S1
Table S1. Summary of developmentally relevant DEG identified during developmental progression in A. digitifera (Ad) and A. tenuis (At).
Comparison	Stage	ID	LFG	padj	Description
AdPC vs AdG	AdPC	adi_MSTRG.21405.1	9.54508	2.09102e-11	runt-related transcription factor 3-like
		adi_MSTRG.10990.1	4.97636	4.24193e-80	homeobox protein Nkx-2.8-like
		adi_MSTRG.3110.1	4.94047	0.0037131	doublesex- and mab-3-related transcription factor 1-like
		adi_MSTRG.21759.2	4.76674	1.28937e-05	nuclear transcription factor Y subunit A-9-like
		adi_MSTRG.26247.3	3.6084	0.048333	transcription factor IIIA-like
		adi_MSTRG.5141.1	3.45489	5.69481e-17	homeobox protein MSX-2-like
		adi_MSTRG.21148.1	3.43332	1.57448e-08	barH-like 1 homeobox protein
		adi_MSTRG.20847.1	3.1087	0.00135753	patched domain-containing protein 3-like
		adi_MSTRG.4624.1	3.09142	2.11486e-07	transcription factor Sp9-like
		adi_MSTRG.704.1	2.99149	9.52263e-11	bone morphogenetic protein 8A-like
		adi_MSTRG.15320.1	2.9519	0.00947062	diencephalon/mesencephalon homeobox protein 1-B-like
		adi_MSTRG.1809.1	2.93839	7.5539e-19	nucleolar transcription factor 1-A-like
		adi_MSTRG.8301.2	2.87773	6.51087e-12	transcription factor IIIB 90 kDa subunit-like
		adi_MSTRG.17309.1	2.81664	4.46055e-17	LIM/homeobox protein Awh-like
		adi_MSTRG.21405.2	2.63541	0.0148746	runt-related transcription factor 1-like
		adi_MSTRG.13445.1	2.55256	0.0245557	GS homeobox 1-like
		adi_MSTRG.3517.1	2.38218	0.0323585	protein Wnt-7b-like
		adi_MSTRG.25550.1	2.33064	3.06391e-08	paired box protein Pax-3-like
		adi_MSTRG.17569.1	2.29853	8.43615e-18	homeobox protein slou-like
		adi_MSTRG.22763.1	2.25822	0.00759744	microphthalmia-associated transcription factor-like
		adi_MSTRG.9345.1	2.20237	0.00126017	homeobox protein Hox-A4-like
		adi_MSTRG.25614.1	2.13433	2.43007e-45	paired box protein Pax-3-like
		adi_MSTRG.8301.1	2.12582	0.000225473	transcription factor IIIB 90 kDa subunit-like
		adi_MSTRG.8050.1	1.99882	0.00502586	fibroblast growth factor receptor-like 1
		adi_MSTRG.24747.1	1.9807	0.0280036	fibroblast growth factor receptor 1-like
		adi_MSTRG.2423.1	1.97476	0.031754	secreted frizzled-related protein 3-like
		adi_MSTRG.5093.1	1.96802	0.00093996	homeobox protein ceh-1-like
		adi_MSTRG.26946.1	1.87671	0.00516767	tolloid-like protein 2
		adi_MSTRG.18153.1	1.76108	0.000509894	protein dispatched homolog 1-like
		adi_MSTRG.8768.1	1.68292	1.94604e-11	general transcription factor IIE subunit 1-like
		adi_MSTRG.26698.1	1.67216	4.95114e-06	forkhead box protein J3-like
		adi_MSTRG.1605.1	1.51763	0.040983	T-box transcription factor TBX20-like
		adi_MSTRG.611.3	1.47353	0.00205781	LIM domain transcription factor LMO4.2-like
		adi_MSTRG.26698.2	1.43722	5.6867e-05	forkhead box protein J3-like
		adi_MSTRG.25711.1	1.42012	0.000547658	bone morphogenetic protein 1-like
		adi_MSTRG.15884.1	1.36611	8.14784e-07	bone morphogenetic protein 1-like
		adi_MSTRG.22947.2	1.36405	0.000183544	histone H4 transcription factor-like
		adi_MSTRG.8128.1	1.32859	0.0398982	homeobox protein MOX-2-like
		adi_MSTRG.8486.1	1.2802	0.0271321	fibroblast growth factor 1-like
		adi_MSTRG.23102.2	1.19029	0.0311479	interference hedgehog-like
		adi_MSTRG.9430.1	1.18869	0.002439	fibroblast growth factor receptor 4-like
		adi_MSTRG.21025.1	1.18072	0.0232308	paired box protein Pax-6-like
		adi_MSTRG.22947.1	1.10891	0.00644128	histone H4 transcription factor-like
		adi_MSTRG.24479.2	7.49733	1.53206e-07	protein Smaug homolog 2-like
		adi_MSTRG.22951.1	1.04796	0.00058508	histone H4 transcription factor-like
AdPC vs AdG	AdG	adi_MSTRG.19836.1	-13.0534	1.23499e-26	transcription factor HES-1-like
		adi_MSTRG.8095.1	-10.5777	3.73423e-17	protein sprouty-like
		adi_MSTRG.10031.2	-8.95423	2.62908e-11	fibroblast growth factor 1-like
		adi_MSTRG.13758.1	-8.64363	3.97e-07	homeobox protein Meis1-like
		adi_MSTRG.27080.1	-8.5519	4.09609e-10	sonic hedgehog protein-like
		adi_MSTRG.118.1	-8.52419	1.03714e-10	T-box transcription factor TBX5-A-like
		adi_MSTRG.6328.2	-8.16885	1.17895e-09	homeobox protein BarH-like 2
		adi_MSTRG.10031.1	-8.14047	2.10597e-13	fibroblast growth factor 1-like
		adi_MSTRG.12532.1	-7.74016	3.89783e-08	T-box transcription factor TBX20-like
		adi_MSTRG.13858.1	-7.68019	1.14179e-05	COUP transcription factor 2-like
		adi_MSTRG.6328.1	-7.67612	3.22743e-08	homeobox protein BarH-like 2
		adi_MSTRG.18244.1	-7.62888	8.40816e-41	homeobox protein six1b-like
		adi_MSTRG.19864.1	-7.46555	2.21838e-152	transcription factor HES-1-like
		adi_MSTRG.19828.1	-7.11819	0	transcription factor HES-1-like
		adi_MSTRG.19811.1	-7.0333	6.23206e-10	transcription factor HES-4-like
		adi_MSTRG.27567.1	-6.64113	2.04697e-05	protein jagged-1-like
		adi_MSTRG.8095.3	-6.61872	7.85792e-08	protein sprouty-like
		adi_MSTRG.11663.1	-6.54216	6.01244e-05	homeobox protein XENK-2-like
		adi_MSTRG.13793.1	-6.50854	6.12185e-05	helicase-like transcription factor
		adi_MSTRG.18941.1	-6.40518	0.000432145	fibroblast growth factor 1-like
		adi_MSTRG.5206.1	-6.28678	0.000313495	homeobox protein vent1-like
		adi_MSTRG.26452.1	-6.19667	0.000222536	protein patched homolog 1-like
		adi_MSTRG.8054.1	-6.15201	1.81426e-09	fibroblast growth factor receptor-like 1
		adi_MSTRG.6290.1	-6.13882	0.000461414	NK1 transcription factor-related protein 1-like
		adi_MSTRG.2218.1	-6.1318	0.000441316	paired box protein Pax-6-like
		adi_MSTRG.15555.1	-5.93357	2.3815e-06	protein Wnt-2b-like
		adi_MSTRG.20846.1	-5.88918	0.000913083	patched domain-containing protein 3-like
		adi_MSTRG.23630.2	-5.79698	0.00156492	CREB/ATF bZIP transcription factor-like
		adi_MSTRG.324.1	-5.71313	0.00266535	delta-like protein D
		adi_MSTRG.12764.1	-5.71131	0.00167807	frizzled-5-like
		adi_MSTRG.2970.3	-5.64295	2.22485e-06	transcription factor ETV6-like
		adi_MSTRG.21417.1	-5.52375	3.31956e-47	homeobox protein Dlx4a-like
		adi_MSTRG.13702.1	-5.48102	0.00417152	transcription factor HES-4-like
		adi_MSTRG.23942.1	-5.35783	0.00632212	fibroblast growth factor receptor 3-like
		adi_MSTRG.1888.1	-5.07555	0.0176316	patched domain-containing protein 3-like
		adi_MSTRG.18956.1	-5.07013	0.0249107	fibroblast growth factor 1-like
		adi_MSTRG.27418.1	-4.77102	0.0361618	neurogenic locus notch homolog protein 1-like
		adi_MSTRG.10381.2	-4.72686	3.36189e-05	transcription factor BTF3 homolog 4-like
		adi_MSTRG.4960.1	-4.72008	3.64313e-18	activating transcription factor 7-interacting protein 1-like
		adi_MSTRG.8095.4	-4.69293	0.0329379	protein sprouty-like
		adi_MSTRG.386.1	-4.64951	2.4068e-137	doublesex and mab-3 related transcription factor 3, truncated-like
		adi_MSTRG.17500.2	-4.61351	1.96367e-44	paired box protein Pax-3-like
		adi_MSTRG.18811.1	-4.59695	0.00166988	forkhead box protein D3-B-like
		adi_MSTRG.3526.1	-4.58126	0.00173977	patched domain-containing protein 2-like
		adi_MSTRG.6204.1	-4.51379	0.000205083	secreted frizzled-related protein 1-like
		adi_MSTRG.4538.1	-4.46471	0.000278663	protein Wnt-7-like
		adi_MSTRG.22159.1	-4.31892	3.46839e-76	homeobox protein SMOX-3-like
		adi_MSTRG.16234.1	-4.21071	0.00783401	transcription factor ETV6-like
		adi_MSTRG.8083.1	-4.16551	1.07801e-10	protein sprouty homolog 2-like
		adi_MSTRG.12047.2	-4.12253	8.50752e-26	transcription factor MafK-like
		adi_MSTRG.18255.1	-4.11482	4.61016e-09	homeobox protein SIX3-like
		adi_MSTRG.22698.3	-4.1071	1.94798e-10	transcription factor 4-like
		adi_MSTRG.17567.1	-4.10389	5.10144e-51	homeobox protein HMX3-B-like
		adi_MSTRG.13270.1	-4.09031	6.91353e-152	CREB/ATF bZIP transcription factor-like
		adi_MSTRG.13695.1	-4.09024	5.12744e-81	doublesex- and mab-3-related transcription factor A2-like
		adi_MSTRG.5111.1	-4.0718	6.32218e-15	T-box transcription factor TBX20-like
		adi_MSTRG.3836.1	-4.04192	2.31472e-06	protein jagged-1-like
		adi_MSTRG.27299.1	-4.02172	6.17134e-16	protein jagged-1-like
		adi_MSTRG.11668.1	-3.93565	0.00610428	homeobox protein XENK-2-like
		adi_MSTRG.11670.1	-3.86506	0.00672128	homeobox protein XENK-2-like
		adi_MSTRG.1598.1	-3.81539	1.726e-27	neurogenic locus notch homolog protein 1-like
		adi_MSTRG.27358.2	-3.73762	0.00364038	protein jagged-1-like
		adi_MSTRG.25749.1	-3.65092	6.13238e-26	neurogenic locus notch homolog protein 1-like
		adi_MSTRG.6204.2	-3.58576	1.12171e-99	secreted frizzled-related protein 1-like
		adi_MSTRG.7854.1	-3.46566	5.06244e-163	protein snail homolog Sna-like
		adi_MSTRG.25166.1	-3.40364	2.52213e-09	forkhead box protein C2-B-like
		adi_MSTRG.611.2	-3.39957	0.0401174	LIM domain transcription factor LMO4.2-like
		adi_MSTRG.12519.1	-3.30619	3.7219e-21	forkhead box protein J1-B-like
		adi_MSTRG.21137.1	-3.30294	6.04086e-11	homeobox protein koza-like
		adi_MSTRG.21848.1	-3.23238	1.15709e-18	dickkopf-related protein 3-like
		adi_MSTRG.22666.1	-3.11345	1.2074e-07	transcription factor 12-like
		adi_MSTRG.16083.1	-3.10712	0.0116811	frizzled-1-like
		adi_MSTRG.9335.1	-3.09279	2.39247e-53	transcription factor SOX-1-like
		adi_MSTRG.13858.2	-3.04848	0.000171395	COUP transcription factor 2-like
		adi_MSTRG.13690.1	-2.95036	0.00890651	transcription factor HES-2-like
		adi_MSTRG.20354.1	-2.88008	1.60524e-22	protein snail homolog Sna-like
		adi_MSTRG.23630.1	-2.8278	0.0323293	CREB/ATF bZIP transcription factor-like
		adi_MSTRG.8304.1	-2.67492	6.36106e-60	transcription factor AP-1-like
		adi_MSTRG.26450.1	-2.66955	0.000100133	protein patched homolog 1-like
		adi_MSTRG.10381.4	-2.65364	1.03316e-21	transcription factor BTF3 homolog 4-like
		adi_MSTRG.15324.1	-2.59105	2.16624e-28	pituitary homeobox 2-like
		adi_MSTRG.10819.1	-2.51263	1.61018e-17	POU domain, class 3, transcription factor 3-like
		adi_MSTRG.19244.1	-2.50401	9.67121e-14	transcription factor Sox-11-like
		adi_MSTRG.15556.1	-2.47974	6.88282e-10	protein Wnt-2b-like
		adi_MSTRG.17384.1	-2.45184	0.0452829	transcription factor SPT20 homolog
		adi_MSTRG.21565.1	-2.39143	5.03297e-05	bone morphogenetic protein receptor type-2-like
		adi_MSTRG.18072.1	-2.3818	0.0329646	transcription factor MafF-like
		adi_MSTRG.2063.1	-2.29487	3.28963e-27	TFIIH basal transcription factor complex helicase XPD subunit-like
		adi_MSTRG.134.1	-2.22013	8.34666e-07	notchless protein homolog 1-like
		adi_MSTRG.13758.2	-2.15033	0.0156887	homeobox protein Meis1-like
		adi_MSTRG.3250.1	-2.11044	1.87275e-05	brachyury protein-like
		adi_MSTRG.8060.1	-2.09824	9.90187e-05	fibroblast growth factor receptor 3-like
		adi_MSTRG.16590.1	-2.08175	8.4304e-23	transcription factor Sp9-like
		adi_MSTRG.13373.1	-2.03574	5.65645e-09	paired mesoderm homeobox protein 2B-like
		adi_MSTRG.12549.1	-2.02588	1.26546e-10	transcription factor SOX-9-like
		adi_MSTRG.1647.1	-1.91942	2.81648e-33	forkhead box protein N2-like
		adi_MSTRG.10381.5	-1.91051	3.98529e-14	transcription factor BTF3 homolog 4-like
		adi_MSTRG.10381.1	-1.90712	8.36273e-10	transcription factor BTF3 homolog 4-like
		adi_MSTRG.26073.1	-1.89179	0.0201782	homeobox protein OTX-like
		adi_MSTRG.13861.1	-1.80065	1.5149e-35	frizzled-4-like
		adi_MSTRG.14803.1	-1.75454	1.33466e-84	transcription factor Sox-14-like
		adi_MSTRG.1358.1	-1.74308	4.76668e-16	homeobox protein orthopedia-like
		adi_MSTRG.1317.2	-1.72002	1.86802e-40	homeobox protein orthopedia-like
		adi_MSTRG.20202.1	-1.69298	0.00192408	forkhead box protein K1-like
		adi_MSTRG.26721.1	-1.67478	1.58514e-14	bone morphogenetic protein 7-like
		adi_MSTRG.17021.1	-1.66914	0.000511089	cyclin-D-binding Myb-like transcription factor 1
		adi_MSTRG.3082.1	-1.64528	1.83923e-18	transcription factor Sox-2-like
		adi_MSTRG.28402.1	-1.62166	2.55767e-12	transcription factor VBP-like
		adi_MSTRG.22265.1	-1.61791	5.79486e-27	dickkopf-related protein 3-like
		adi_MSTRG.25746.1	-1.6151	0.0207823	neurogenic locus notch homolog protein 2-like
		adi_MSTRG.1867.1	-1.60903	0.0109637	putative transcription factor SOX-14
		adi_MSTRG.3234.1	-1.55484	2.63641e-05	brachyury protein-like
		adi_MSTRG.1317.1	-1.51715	0.000157816	homeobox protein orthopedia-like
		adi_MSTRG.17330.1	-1.41628	0.00192431	chordin-like
		adi_MSTRG.26685.1	-1.36812	1.31083e-07	frizzled-5-like
		adi_MSTRG.5864.1	-1.3478	8.83454e-06	transforming growth factor-beta receptor-associated protein 1-like
		adi_MSTRG.4038.1	-1.28491	0.00112903	fibroblast growth factor receptor 2-like
		adi_MSTRG.14865.1	-1.22357	0.027927	transcription factor E2F6-like
		adi_MSTRG.21759.1	-1.19131	1.75152e-08	nuclear transcription factor Y subunit A-9-like
		adi_MSTRG.16234.2	-1.18039	4.94226e-15	transcription factor ETV6-like
		adi_MSTRG.29801.1	-1.17657	1.58701e-39	barH-like 1 homeobox protein
		adi_MSTRG.16290.1	-1.11233	7.20961e-09	transcription factor SOX-14-like
		adi_MSTRG.21025.3	-1.10577	0.0311479	paired box protein Pax-6-like
		adi_MSTRG.9479.1	-1.09922	3.95809e-08	pre-B-cell leukemia transcription factor 1-like
		adi_MSTRG.5124.1	-1.08754	1.89307e-11	T-box transcription factor TBX19-like
		adi_MSTRG.13857.1	-1.06814	3.47669e-06	frizzled-4-like
		adi_MSTRG.16327.1	-1.05718	0.0242073	RE1-silencing transcription factor A-like
		adi_MSTRG.30917.1	-1.04072	0.0322181	transcription factor Dp-1-like
		adi_MSTRG.4744.1	-1.01782	1.36692e-08	barH-like 1 homeobox protein
		adi_MSTRG.16544.1	-1.01753	7.61837e-08	aristaless-related homeobox protein-like
AdG vs AdS	AdS	adi_MSTRG.26490.1	10.9844	9.23526e-19	pancreas transcription factor 1 subunit alpha-like
		adi_MSTRG.14424.1	10.6084	5.32471e-16	forkhead box protein L2-like
		adi_MSTRG.21025.2	10.4812	2.6452e-08	paired box protein Pax-6-like
		adi_MSTRG.22255.1	10.2726	2.50903e-16	dickkopf-related protein 3-like
		adi_MSTRG.27620.1	9.94383	9.32784e-15	homeobox protein abdominal-A homolog
		adi_MSTRG.5405.1	8.7442	5.5382e-11	neurogenic locus notch homolog protein 1-like
		adi_MSTRG.11198.1	8.67122	6.72919e-30	POU domain, class 4, transcription factor 3-like
		adi_MSTRG.18590.1	8.47048	4.78725e-10	bone morphogenetic protein 1-like
		adi_MSTRG.5401.1	8.16127	4.88677e-08	neurogenic locus notch homolog protein 1-like
		adi_MSTRG.13379.1	8.05658	1.67952e-08	retinal homeobox protein Rx1-like
		adi_MSTRG.17475.1	7.90053	8.34314e-12	transcription factor Sox-21-A-like
		adi_MSTRG.8062.1	7.84464	2.84163e-17	fibroblast growth factor receptor 2-like
		adi_MSTRG.8066.1	7.72578	5.82824e-08	fibroblast growth factor receptor 3-like
		adi_MSTRG.6401.1	7.59189	1.43821e-16	transcription factor SOX-14-like
		adi_MSTRG.15284.1	7.51754	8.39824e-07	diencephalon/mesencephalon homeobox protein 1-like
		adi_MSTRG.19272.1	7.51409	3.81102e-07	homeobox protein zampogna-like
		adi_MSTRG.24952.1	7.35207	1.25695e-06	fibroblast growth factor receptor 3-like
		adi_MSTRG.5430.1	7.27857	1.85047e-06	neurogenic locus notch homolog protein 1-like
		adi_MSTRG.18536.1	6.91267	9.87269e-06	bone morphogenetic protein 1-like
		adi_MSTRG.13138.1	6.73464	3.4995e-05	patched domain-containing protein 3-like
		adi_MSTRG.6185.1	6.72281	3.06525e-05	protein Wnt-4-like
		adi_MSTRG.16543.1	6.65697	2.02848e-44	retinal homeobox protein Rx1-like
		adi_MSTRG.13445.1	6.38369	2.02068e-35	GS homeobox 1-like
		adi_MSTRG.3014.1	6.21753	1.59492e-09	myelin transcription factor 1-like protein
		adi_MSTRG.8095.2	6.03837	2.73329e-13	protein sprouty-like
		adi_MSTRG.9801.1	5.66527	0.000291081	forkhead box protein D2-like
		adi_MSTRG.2423.1	5.52465	8.58016e-28	secreted frizzled-related protein 3-like
		adi_MSTRG.14126.1	5.46906	7.76571e-06	aristaless-related homeobox protein-like
		adi_MSTRG.15352.1	5.03486	0.000302303	diencephalon/mesencephalon homeobox protein 1-like
		adi_MSTRG.9289.1	5.01319	0.000255177	neurogenic locus notch homolog protein 1-like
		adi_MSTRG.3604.1	4.94855	1.14284e-13	homeobox protein GBX-2-like
		adi_MSTRG.9345.1	4.90108	3.40054e-32	homeobox protein Hox-A4-like
		adi_MSTRG.8065.1	4.89126	0.000493051	fibroblast growth factor receptor 3-like
		adi_MSTRG.4624.1	4.59306	2.20349e-33	transcription factor Sp9-like
		adi_MSTRG.18255.1	4.52497	4.09782e-124	homeobox protein SIX3-like
		adi_MSTRG.14374.1	4.46371	4.29072e-05	fibroblast growth factor receptor 3-like
		adi_MSTRG.9655.1	4.17104	1.08142e-33	forkhead box protein G1-like
		adi_MSTRG.10770.1	4.16315	8.90311e-06	myelin transcription factor 1-like protein
		adi_MSTRG.8553.1	4.15697	1.31833e-44	LIM/homeobox protein Lhx1-like
		adi_MSTRG.961.1	4.08545	1.0196e-09	forkhead box protein A2-A-like
		adi_MSTRG.4035.1	3.94851	1.82876e-06	fibroblast growth factor receptor 2-like
		adi_MSTRG.8056.1	3.60752	0.00223147	fibroblast growth factor 8-like
		adi_MSTRG.10027.1	3.59362	3.67615e-56	protein Wnt-7b-like
		adi_MSTRG.13702.1	3.58132	5.89484e-14	transcription factor HES-4-like
		adi_MSTRG.4321.1	3.52969	2.28261e-06	forkhead box protein C1-B-like
		adi_MSTRG.8071.1	3.45024	0.0006528	fibroblast growth factor receptor 2-like
		adi_MSTRG.6329.1	3.38845	3.12453e-05	homeobox protein EMX1-like
		adi_MSTRG.21341.1	3.3865	3.0888e-11	retina and anterior neural fold homeobox protein 2-like
		adi_MSTRG.19273.1	3.38046	6.00568e-11	homeobox protein Nkx-2.5-like
		adi_MSTRG.8075.1	3.27142	0.00427738	fibroblast growth factor 18-like
		adi_MSTRG.704.1	3.2619	6.65726e-12	bone morphogenetic protein 8A-like
		adi_MSTRG.12811.1	3.20052	5.90568e-20	protein Wnt-1-like
		adi_MSTRG.17330.2	3.1668	0.000128488	chordin-like
		adi_MSTRG.14736.1	3.06561	8.00298e-06	protein Wnt-16-like
		adi_MSTRG.22699.1	3.02684	5.67549e-05	transcription factor 4-like
		adi_MSTRG.611.3	3.00237	3.23158e-21	LIM domain transcription factor LMO4.2-like
		adi_MSTRG.8057.1	2.98883	0.00860871	fibroblast growth factor receptor 3-like
		adi_MSTRG.611.2	2.98699	1.21601e-08	LIM domain transcription factor LMO4.2-like
		adi_MSTRG.24747.1	2.96379	0.000122105	fibroblast growth factor receptor 1-like
		adi_MSTRG.8049.1	2.91835	1.16397e-06	fibroblast growth factor receptor 3-like
		adi_MSTRG.5500.2	2.89436	0.0113372	homeobox protein goosecoid-like
		adi_MSTRG.8320.1	2.89249	8.48934e-60	protein wntless homolog
		adi_MSTRG.21900.1	2.78169	5.11662e-15	homeobox protein Hox-A5-like
		adi_MSTRG.3347.1	2.77816	0.000252286	transcription factor GATA-3-like
		adi_MSTRG.18684.1	2.7752	0.00473142	general transcription factor 3C polypeptide 1-like
		adi_MSTRG.3517.1	2.72522	0.0135395	protein Wnt-7b-like
		adi_MSTRG.38.1	2.68887	0.0188514	T-box transcription factor TBX1-like
		adi_MSTRG.12764.1	2.67326	2.12238e-07	frizzled-5-like
		adi_MSTRG.18072.1	2.61143	4.75558e-09	transcription factor MafF-like
		adi_MSTRG.8132.1	2.56326	0.0277764	fibroblast growth factor 18-like
		adi_MSTRG.13690.1	2.52127	1.51221e-08	transcription factor HES-2-like
		adi_MSTRG.27080.2	2.50778	0.0169931	sonic hedgehog protein-like
		adi_MSTRG.19811.1	2.49651	5.59658e-34	transcription factor HES-4-like
		adi_MSTRG.8301.2	2.43971	2.38267e-07	transcription factor IIIB 90 kDa subunit-like
		adi_MSTRG.18595.1	2.31283	0.00866069	transcription factor SPT20 homolog
		adi_MSTRG.12532.1	2.22108	2.86259e-13	T-box transcription factor TBX20-like
		adi_MSTRG.4641.1	2.19469	1.5555e-15	transcription factor Sp3-like
		adi_MSTRG.18956.1	1.92099	0.0193581	fibroblast growth factor 1-like
		adi_MSTRG.22763.1	1.86964	0.00636771	microphthalmia-associated transcription factor-like
		adi_MSTRG.14042.1	1.84807	3.15443e-13	catenin delta-2-like
		adi_MSTRG.16804.1	1.74343	1.19344e-13	forkhead box protein J3-like
		adi_MSTRG.24884.1	1.73692	0.0237418	fibroblast growth factor receptor 3-like
		adi_MSTRG.17569.1	1.71532	2.38072e-14	homeobox protein slou-like
		adi_MSTRG.16327.1	1.68449	3.34356e-08	RE1-silencing transcription factor A-like
		adi_MSTRG.15556.1	1.59903	5.09822e-14	protein Wnt-2b-like
		adi_MSTRG.27358.2	1.46173	0.0205477	protein jagged-1-like
		adi_MSTRG.8060.1	1.42779	4.7504e-07	fibroblast growth factor receptor 3-like
		adi_MSTRG.7501.1	1.41209	1.00089e-06	forkhead box protein O-like
		adi_MSTRG.1896.1	1.34202	0.00881791	general transcription factor IIF subunit 1-like
		adi_MSTRG.9430.1	1.30252	0.000960177	fibroblast growth factor receptor 4-like
		adi_MSTRG.4673.1	1.30029	6.50882e-27	transcription factor Sp5-like
		adi_MSTRG.1913.1	1.23744	0.00216261	doublesex- and mab-3-related transcription factor 1-like
		adi_MSTRG.567.1	1.23446	7.65466e-05	general transcription factor IIF subunit 2-like
		adi_MSTRG.14564.2	1.14829	0.0283361	LIM homeobox transcription factor 1-beta-like
		adi_MSTRG.14564.2	1.14829	0.0283361	LIM homeobox transcription factor 1-beta-like
		adi_MSTRG.12519.1	1.10427	1.93156e-05	forkhead box protein J1-B-like
		adi_MSTRG.11360.1	1.08498	0.0288662	helicase-like transcription factor
		adi_MSTRG.18724.1	1.08087	0.00844939	fibroblast growth factor receptor-like
		adi_MSTRG.25198.1	1.07465	0.0033216	transcription factor 25-like
		adi_MSTRG.39.1	1.05833	0.0362338	T-box transcription factor TBX1-like
		adi_MSTRG.16108.1	1.01961	3.21148e-12	catenin delta-2-like
		adi_MSTRG.17330.1	1.01179	0.0221569	chordin-like
		adi_MSTRG.25929.1	1.00496	0.0312101	transcription factor IIIA-like
AdG vs AdS	AdG	adi_MSTRG.13202.1	-10.5884	1.01852e-17	protein Wnt-1-like
		adi_MSTRG.4744.1	-9.35356	3.50682e-36	barH-like 1 homeobox protein
		adi_MSTRG.1317.2	-9.32334	4.06612e-14	homeobox protein orthopedia-like
		adi_MSTRG.29806.1	-8.98535	4.71919e-13	barH-like 1 homeobox protein
		adi_MSTRG.1358.1	-8.42231	1.62671e-11	homeobox protein orthopedia-like
		adi_MSTRG.21025.1	-8.09557	8.20214e-09	paired box protein Pax-6-like
		adi_MSTRG.22763.2	-7.47495	1.75686e-06	microphthalmia-associated transcription factor-like
		adi_MSTRG.13405.1	-7.30971	1.1588e-08	neurogenic locus notch homolog protein 2-like
		adi_MSTRG.17501.1	-7.29673	2.3739e-08	retina and anterior neural fold homeobox protein 2-like
		adi_MSTRG.25542.1	-7.29592	1.4441e-11	paired box protein Pax-6-like
		adi_MSTRG.10381.2	-7.29347	4.13846e-07	transcription factor BTF3 homolog 4-like
		adi_MSTRG.16234.1	-7.23344	3.61949e-07	transcription factor ETV6-like
		adi_MSTRG.5111.1	-7.19902	3.83774e-08	T-box transcription factor TBX20-like
		adi_MSTRG.2970.3	-7.12964	4.60027e-05	transcription factor ETV6-like
		adi_MSTRG.26698.2	-6.97411	1.51804e-07	forkhead box protein J3-like
		adi_MSTRG.27080.1	-6.71853	9.33218e-07	sonic hedgehog protein-like
		adi_MSTRG.118.1	-6.69056	2.89214e-07	T-box transcription factor TBX5-A-like
		adi_MSTRG.8095.3	-6.67552	1.34711e-06	protein sprouty-like
		adi_MSTRG.1317.1	-6.2847	2.03749e-06	homeobox protein orthopedia-like
		adi_MSTRG.17500.2	-5.98698	2.76321e-14	paired box protein Pax-3-like
		adi_MSTRG.4538.1	-5.91626	2.30656e-05	protein Wnt-7-like
		adi_MSTRG.6328.1	-5.84272	1.67402e-05	homeobox protein BarH-like 2
		adi_MSTRG.30124.1	-5.80562	4.48805e-05	protein jagged-1-like
		adi_MSTRG.24811.2	-5.45837	9.40534e-05	neurogenic locus notch homolog protein 2-like
		adi_MSTRG.5124.1	-5.25705	2.0111e-23	T-box transcription factor TBX19-like
		adi_MSTRG.29155.1	-5.22202	0.000845128	general transcription factor 3C polypeptide 1-like
		adi_MSTRG.25626.1	-5.1554	0.000117949	paired box protein Pax-6-like
		adi_MSTRG.22159.1	-5.08616	2.90061e-29	homeobox protein SMOX-3-like
		adi_MSTRG.7351.1	-5.02143	2.56427e-47	tiggy-winkle hedgehog protein-like
		adi_MSTRG.12047.2	-4.97039	0.0418752	transcription factor MafK-like
		adi_MSTRG.21002.1	-4.85928	0.00127754	transcription factor Sox-14-like
		adi_MSTRG.8385.1	-4.67778	2.74185e-296	doublesex- and mab-3-related transcription factor 3a-like
		adi_MSTRG.5865.2	-4.63267	0.0032078	transforming growth factor-beta receptor-associated protein 1-like
		adi_MSTRG.10990.1	-4.62379	0.00288427	homeobox protein Nkx-2.8-like
		adi_MSTRG.25614.1	-4.55771	1.13715e-13	paired box protein Pax-3-like
		adi_MSTRG.5114.1	-4.48196	0.00679021	general transcription factor 3C polypeptide 5-like
		adi_MSTRG.5206.1	-4.45239	0.00920118	homeobox protein vent1-like
		adi_MSTRG.28402.1	-4.4505	1.74699e-11	transcription factor VBP-like
		adi_MSTRG.22948.1	-4.41621	0.00471988	histone H4 transcription factor-like
		adi_MSTRG.6204.1	-4.38604	7.90757e-11	secreted frizzled-related protein 1-like
		adi_MSTRG.26452.1	-4.36357	0.00644932	protein patched homolog 1-like
		adi_MSTRG.13758.1	-4.34364	0.00845161	homeobox protein Meis1-like
		adi_MSTRG.1615.1	-4.27955	0.00769257	secreted frizzled-related protein 3-like
		adi_MSTRG.17245.1	-4.1819	0.0210144	fibroblast growth factor receptor 2-like
		adi_MSTRG.13231.1	-4.13689	0.019341	fibroblast growth factor 16-like
		adi_MSTRG.8128.1	-4.1083	0.0132008	homeobox protein MOX-2-like
		adi_MSTRG.21025.3	-4.09549	2.94531e-05	paired box protein Pax-6-like
		adi_MSTRG.22925.1	-4.07718	0.0162163	TFIIH basal transcription factor complex helicase XPB subunit-like
		adi_MSTRG.21145.1	-3.96314	0.0184993	homeobox protein GBX-2-like
		adi_MSTRG.25550.1	-3.94123	0.00695371	paired box protein Pax-3-like
		adi_MSTRG.19828.1	-3.94065	1.38914e-197	transcription factor HES-1-like
		adi_MSTRG.17500.1	-3.84158	0.000139764	intestine-specific homeobox-like
		adi_MSTRG.24729.1	-3.7776	0.00988395	neurogenic locus notch homolog protein 2-like
		adi_MSTRG.22902.1	-3.76061	0.032783	TFIIH basal transcription factor complex helicase XPB subunit-like
		adi_MSTRG.25739.1	-3.69015	0.0392981	neurogenic locus notch homolog protein 1-like
		adi_MSTRG.10031.2	-3.65071	0.0046625	fibroblast growth factor 1-like
		adi_MSTRG.1809.1	-3.60483	0.00793982	nucleolar transcription factor 1-A-like
		adi_MSTRG.25711.2	-3.56004	4.96991e-07	bone morphogenetic protein 1-like
		adi_MSTRG.29801.1	-3.44962	3.59297e-180	barH-like 1 homeobox protein
		adi_MSTRG.25711.1	-3.39112	0.00995439	bone morphogenetic protein 1-like
		adi_MSTRG.21137.1	-3.24411	2.26966e-05	homeobox protein koza-like
		adi_MSTRG.4030.1	-3.20036	0.0471034	fibroblast growth factor receptor homolog 1-like
		adi_MSTRG.16590.1	-3.16104	3.34661e-137	transcription factor Sp9-like
		adi_MSTRG.25746.1	-3.15578	0.00856941	neurogenic locus notch homolog protein 2-like
		adi_MSTRG.8833.1	-2.8673	0.0341378	fibroblast growth factor receptor 3-like
		adi_MSTRG.21565.2	-2.78583	3.80429e-07	bone morphogenetic protein receptor type-2-like
		adi_MSTRG.28338.1	-2.6721	0.00110484	transcription factor IIIA-like
		adi_MSTRG.8304.1	-2.61245	3.79314e-46	transcription factor AP-1-like
		adi_MSTRG.8301.1	-2.57049	0.0255524	transcription factor IIIB 90 kDa subunit-like
		adi_MSTRG.28337.1	-2.56606	4.4846e-19	transcription factor IIIA-like
		adi_MSTRG.6328.2	-2.48223	0.000179965	homeobox protein BarH-like 2
		adi_MSTRG.7854.1	-2.3814	7.33594e-53	protein snail homolog Sna-like
		adi_MSTRG.22167.1	-2.25585	0.0108124	intestine-specific homeobox-like
		adi_MSTRG.21565.1	-2.18914	0.00814768	bone morphogenetic protein receptor type-2-like
		adi_MSTRG.386.1	-2.17869	3.47258e-51	doublesex and mab-3 related transcription factor 3, truncated-like
		adi_MSTRG.398.1	-2.17573	5.36643e-41	transcription factor A, mitochondrial-like
		adi_MSTRG.20202.1	-2.17158	7.94807e-07	forkhead box protein K1-like
		adi_MSTRG.22951.1	-2.13454	2.32141e-07	histone H4 transcription factor-like
		adi_MSTRG.10819.1	-2.11968	6.78683e-11	POU domain, class 3, transcription factor 3-like
		adi_MSTRG.10381.4	-2.07472	9.50898e-10	transcription factor BTF3 homolog 4-like
		adi_MSTRG.13270.1	-1.97775	9.03868e-51	CREB/ATF bZIP transcription factor-like
		adi_MSTRG.20354.1	-1.953	1.17572e-14	protein snail homolog Sna-like
		adi_MSTRG.8054.1	-1.94212	0.000207548	fibroblast growth factor receptor-like 1
		adi_MSTRG.21639.1	-1.92939	1.42718e-12	transcription factor E2F4-like
		adi_MSTRG.1647.1	-1.8849	1.41669e-38	forkhead box protein N2-like
		adi_MSTRG.22698.3	-1.84795	0.000432223	transcription factor 4-like
		adi_MSTRG.10031.1	-1.77633	4.43787e-05	fibroblast growth factor 1-like
		adi_MSTRG.18244.1	-1.75036	2.18176e-18	homeobox protein six1b-like
		adi_MSTRG.25166.1	-1.74236	0.00297261	forkhead box protein C2-B-like
		adi_MSTRG.13172.1	-1.73602	7.33013e-13	transcription factor AP-4-like
		adi_MSTRG.3923.2	-1.73211	0.000385001	leucine zipper transcription factor-like protein 1
		adi_MSTRG.21637.1	-1.63667	8.99613e-05	transcription factor E2F4-like
		adi_MSTRG.3250.1	-1.60981	0.000140388	brachyury protein-like
		adi_MSTRG.13861.1	-1.60104	1.57981e-20	frizzled-4-like
		adi_MSTRG.16234.2	-1.58344	4.40627e-51	transcription factor ETV6-like
		adi_MSTRG.30316.1	-1.57381	3.08554e-06	transcription factor COE3-like
		adi_MSTRG.3234.1	-1.51962	0.000787334	brachyury protein-like
		adi_MSTRG.25004.1	-1.38362	0.000316766	calcium-responsive transcription factor-like
		adi_MSTRG.18722.1	-1.37673	0.00494633	transcription factor COE2-like
		adi_MSTRG.9335.1	-1.36946	8.10261e-12	transcription factor SOX-1-like
		adi_MSTRG.13695.1	-1.36868	1.50386e-10	doublesex- and mab-3-related transcription factor A2-like
		adi_MSTRG.10381.1	-1.29607	0.000155461	transcription factor BTF3 homolog 4-like
		adi_MSTRG.16544.1	-1.28503	3.88007e-13	aristaless-related homeobox protein-like
		adi_MSTRG.6785.1	-1.26817	1.67676e-27	cyclic AMP-dependent transcription factor ATF-5-like
		adi_MSTRG.8095.1	-1.26091	0.0006073	protein sprouty-like
		adi_MSTRG.12455.1	-1.24439	0.0182357	general transcription factor 3C polypeptide 4-like
		adi_MSTRG.5864.1	-1.24002	3.70806e-08	transforming growth factor-beta receptor-associated protein 1-like
		adi_MSTRG.6204.2	-1.2303	1.61342e-16	secreted frizzled-related protein 1-like
		adi_MSTRG.14803.1	-1.21361	1.67522e-58	transcription factor Sox-14-like
		adi_MSTRG.18684.2	-1.20048	0.00618762	general transcription factor 3C polypeptide 1-like
		adi_MSTRG.25749.1	-1.16239	0.000450089	neurogenic locus notch homolog protein 1-like
		adi_MSTRG.12667.1	-1.14109	4.50378e-15	T-box transcription factor TBX3-like
		adi_MSTRG.5397.2	-1.13014	0.00293964	bcl-2-associated transcription factor 1-like
		adi_MSTRG.22666.1	-1.12638	0.0112142	transcription factor 12-like
		adi_MSTRG.17021.1	-1.11369	0.035537	cyclin-D-binding Myb-like transcription factor 1
		adi_MSTRG.10381.5	-1.09605	0.000376605	transcription factor BTF3 homolog 4-like
		adi_MSTRG.1598.1	-1.09501	0.000241019	neurogenic locus notch homolog protein 1-like
		adi_MSTRG.8680.1	-1.03915	4.8359e-20	transcription factor SOX-14-like
		adi_MSTRG.16290.1	-1.03602	6.61087e-18	transcription factor SOX-14-like
		adi_MSTRG.13373.1	-1.03159	0.00353187	paired mesoderm homeobox protein 2B-like
		adi_MSTRG.9479.1	-1.00142	5.07125e-14	pre-B-cell leukemia transcription factor 1-like
AtPC vs AtG	AtPC	ate_MSTRG.2867.2	9.723	6.18689e-15	cyclic AMP-dependent transcription factor ATF-5-like
		ate_MSTRG.5153.3	9.55845	4.79698e-14	homeobox protein Meis1-like
		ate_MSTRG.18255.1	9.28222	1.25574e-13	diencephalon/mesencephalon homeobox protein 1-like
		ate_MSTRG.7940.1	8.00451	3.75384e-10	kielin/chordin-like protein
		ate_MSTRG.14566.1	7.76109	1.46098e-09	fibroblast growth factor receptor 1-like
		ate_MSTRG.14525.2	7.43154	7.4427e-08	transcription factor HES-1-like
		ate_MSTRG.18681.1	7.21241	3.46303e-08	paired box protein Pax-3-B-like
		ate_MSTRG.9260.1	7.20229	1.94902e-08	barH-like 1 homeobox protein
		ate_MSTRG.18976.1	7.12098	5.62961e-08	protein jagged-2-like
		ate_MSTRG.18667.1	7.09943	3.64554e-08	paired box protein Pax-3-B-like
		ate_MSTRG.2485.1	7.01279	2.25322e-07	ETS-related transcription factor Elf-4-like
		ate_MSTRG.23436.1	6.97121	1.11293e-92	COUP transcription factor 2-like
		ate_MSTRG.18693.1	6.87214	2.55581e-07	paired box protein Pax-3-B-like
		ate_MSTRG.8904.1	6.82923	3.15852e-07	neurogenic locus notch homolog protein 1-like
		ate_MSTRG.8907.1	6.78263	4.13998e-07	neurogenic locus notch homolog protein 1-like
		ate_MSTRG.7349.1	6.77722	1.74969e-07	homeobox protein OTX2-A-like
		ate_MSTRG.18969.1	6.65139	6.42926e-07	neurogenic locus notch homolog protein 1-like
		ate_MSTRG.8902.1	6.61269	2.10817e-13	neurogenic locus notch homolog protein 1-like
		ate_MSTRG.7941.1	6.51695	1.82981e-06	kielin/chordin-like protein
		ate_MSTRG.7412.1	6.45716	8.28038e-07	homeobox protein CDX-2-like
		ate_MSTRG.18671.1	6.43047	4.05515e-06	paired box protein Pax-3-B-like
		ate_MSTRG.6884.1	6.4028	1.73914e-06	secreted frizzled-related protein 3-like
		ate_MSTRG.7945.1	6.33599	4.93239e-06	kielin/chordin-like protein
		ate_MSTRG.23547.1	6.28896	4.41455e-06	neurogenic locus Notch protein-like
		ate_MSTRG.8921.1	6.2151	8.86386e-06	neurogenic locus notch homolog protein 1-like
		ate_MSTRG.9253.1	6.17389	1.97353e-05	homeobox protein koza-like
		ate_MSTRG.7820.1	6.08575	5.2401e-06	secreted frizzled-related protein 3-like
		ate_MSTRG.9358.1	6.02022	1.33024e-05	fibroblast growth factor receptor 4-like
		ate_MSTRG.7293.1	5.83762	4.21128e-05	homeobox protein otx5-B-like
		ate_MSTRG.7934.1	5.82193	1.44826e-05	kielin/chordin-like protein
		ate_MSTRG.9278.1	5.68485	2.59422e-07	barH-like 1 homeobox protein
		ate_MSTRG.7345.1	5.64946	4.04355e-25	homeobox protein otx5-B-like
		ate_MSTRG.19058.1	5.62584	4.65676e-05	fibroblast growth factor receptor-like
		ate_MSTRG.19434.1	5.62479	5.22886e-07	forkhead box protein C2-B-like
		ate_MSTRG.12299.1	5.51658	1.94136e-13	homeobox protein Nkx-2.2a-like
		ate_MSTRG.12739.1	5.43386	0.000177855	runt-related transcription factor 1-like
		ate_MSTRG.18202.1	5.3593	0.000119015	fibroblast growth factor receptor 2-like
		ate_MSTRG.26130.1	5.3115	0.000117337	protein Wnt-10a-like
		ate_MSTRG.11877.1	5.10704	0.000264037	protein Wnt-5a-like
		ate_MSTRG.10327.1	5.09106	5.56715e-11	transcription factor AP-2-alpha-like
		ate_MSTRG.26159.1	4.99774	1.2742e-09	protein Wnt-10a-like
		ate_MSTRG.14540.1	4.96406	1.96695e-07	fibroblast growth factor receptor 1-like
		ate_MSTRG.8910.1	4.95945	0.000419327	delta-like protein 4
		ate_MSTRG.1423.1	4.95559	6.42463e-41	forkhead box protein C2-B-like
		ate_MSTRG.12281.1	4.92644	1.52987e-05	homeobox protein Nkx-2.2a-like
		ate_MSTRG.7834.1	4.90338	3.34322e-07	secreted frizzled-related protein 3-like
		ate_MSTRG.18212.1	4.86716	2.92135e-05	fibroblast growth factor receptor 2-like
		ate_MSTRG.7975.1	4.78965	5.3139e-13	homeobox protein CDX-2-like
		ate_MSTRG.6099.1	4.76595	0.00295516	transforming growth factor beta regulator 1-like
		ate_MSTRG.6846.1	4.72009	8.17331e-10	secreted frizzled-related protein 3-like
		ate_MSTRG.7301.1	4.68801	0.00306902	homeobox protein otx5-B-like
		ate_MSTRG.11879.1	4.67147	5.55195e-05	protein Wnt-5a-like
		ate_MSTRG.19936.1	4.65634	8.6728e-30	protein jagged-1-like
		ate_MSTRG.19037.1	4.64586	0.00139586	fibroblast growth factor receptor-like
		ate_MSTRG.21184.1	4.61938	3.34198e-33	transcription factor MafF-like
		ate_MSTRG.19327.1	4.52793	0.000177564	homeobox protein six1a-like
		ate_MSTRG.9250.1	4.44823	3.66413e-07	homeobox protein koza-like
		ate_MSTRG.11866.1	4.31734	6.47595e-10	protein Wnt-5a-like
		ate_MSTRG.5041.1	4.26392	8.92704e-15	bone morphogenetic protein 2-A-like
		ate_MSTRG.15310.1	4.26099	0.00417764	chordin-like
		ate_MSTRG.26020.1	4.1631	0.000110948	protein Wnt-1-like
		ate_MSTRG.19931.1	4.15485	1.46856e-34	protein jagged-1-like
		ate_MSTRG.12315.1	4.13393	2.07578e-44	homeobox protein XENK-2-like
		ate_MSTRG.18201.1	4.1128	0.0109383	fibroblast growth factor receptor 2-like
		ate_MSTRG.8905.1	4.07004	2.8414e-11	delta-like protein 4
		ate_MSTRG.17928.1	4.03406	0.000926451	fibroblast growth factor receptor 1-like
		ate_MSTRG.19954.1	4.00714	9.6381e-14	protein jagged-1-like
		ate_MSTRG.239.1	3.94453	9.7854e-13	T-box transcription factor TBX1-like
		ate_MSTRG.19317.1	3.8643	0.000178534	homeobox protein six1a-like
		ate_MSTRG.10309.1	3.82857	2.03217e-13	transcription factor AP-2-alpha-like
		ate_MSTRG.12286.1	3.76414	2.94646e-13	homeobox protein XENK-2-like
		ate_MSTRG.7648.1	3.74586	0.00541679	microphthalmia-associated transcription factor-like
		ate_MSTRG.7296.1	3.70418	2.80577e-16	homeobox protein OTX-like
		ate_MSTRG.6146.1	3.64237	5.65506e-73	tiggy-winkle hedgehog protein-like
		ate_MSTRG.7294.1	3.47389	0.000345783	homeobox protein OTX-like
		ate_MSTRG.8070.1	3.44495	0.000280192	homeobox protein ceh-12-like
		ate_MSTRG.12330.1	3.36486	4.95586e-16	homeobox protein XENK-2-like
		ate_MSTRG.2505.1	3.34281	0.00028335	forkhead box protein D3-B-like
		ate_MSTRG.21159.1	3.33808	2.14866e-14	transcription factor MafG-like
		ate_MSTRG.5057.1	3.29109	0.00227577	bone morphogenetic protein 2-A-like
		ate_MSTRG.19424.1	3.25605	2.10693e-05	forkhead box protein C1-like
		ate_MSTRG.240.1	3.23332	0.000744208	T-box transcription factor TBX1-like
		ate_MSTRG.13712.1	3.23116	8.70662e-17	homeobox protein Nkx-2.5-like
		ate_MSTRG.9709.1	3.22277	0.000213881	fibroblast growth factor 18-like
		ate_MSTRG.22318.1	3.18722	0.0343123	T-box transcription factor TBX20-like
		ate_MSTRG.12164.1	2.98153	3.46138e-17	frizzled-5-like
		ate_MSTRG.21158.1	2.89809	2.17605e-22	transcription factor MafK-like
		ate_MSTRG.12280.1	2.8905	0.00106085	homeobox protein XENK-2-like
		ate_MSTRG.27432.1	2.87923	0.000372433	fibroblast growth factor receptor 2-like
		ate_MSTRG.13715.1	2.84898	2.78039e-36	homeobox protein Nkx-2.5-like
		ate_MSTRG.25731.1	2.73818	0.000186686	fibroblast growth factor receptor-like 1
		ate_MSTRG.25817.1	2.71346	0.00384355	fibroblast growth factor receptor-like 1
		ate_MSTRG.9926.1	2.65064	1.90492e-05	forkhead box protein A4-like
		ate_MSTRG.7049.1	2.60254	0.00182763	transcription factor ETV6-like
		ate_MSTRG.19187.1	2.56987	6.64363e-11	POU domain, class 3, transcription factor 3-like
		ate_MSTRG.24817.1	2.56007	0.00199618	fibroblast growth factor receptor 2-like
		ate_MSTRG.6897.1	2.54263	6.02992e-11	bone morphogenetic protein receptor type-1B-like
		ate_MSTRG.9255.1	2.49264	0.00727258	homeobox protein GBX-2-like
		ate_MSTRG.12185.1	2.47677	5.71244e-06	frizzled-1-like
		ate_MSTRG.19340.1	2.46646	4.32081e-23	homeobox protein six1-like
		ate_MSTRG.18922.1	2.39123	5.98168e-05	transcription factor Maf-like
		ate_MSTRG.24791.1	2.38314	0.0240802	fibroblast growth factor receptor 2-like
		ate_MSTRG.14525.1	2.34294	1.30385e-83	transcription factor HES-1-like
		ate_MSTRG.24794.1	2.34122	0.00652944	fibroblast growth factor receptor 2-like
		ate_MSTRG.9357.1	2.33161	0.0284775	fibroblast growth factor receptor 4-like
		ate_MSTRG.18199.1	2.25476	0.0466706	fibroblast growth factor receptor 2-like
		ate_MSTRG.7414.1	2.24003	1.08322e-28	forkhead box protein A2-A-like
		ate_MSTRG.6901.1	2.21485	0.00425537	bone morphogenetic protein receptor type-1B-like
		ate_MSTRG.12173.1	2.17021	6.65026e-09	frizzled-1-like
		ate_MSTRG.9342.1	2.16123	0.000856212	fibroblast growth factor receptor 4-like
		ate_MSTRG.25742.1	2.14632	0.00742548	fibroblast growth factor receptor-like 1
		ate_MSTRG.12728.1	2.14418	0.0110432	runt-related transcription factor 3-like
		ate_MSTRG.24807.1	2.10563	0.00564359	fibroblast growth factor receptor 2-like
		ate_MSTRG.19329.1	2.09268	1.11837e-05	homeobox protein six1b-like
		ate_MSTRG.12175.1	2.05016	7.48936e-05	frizzled-1-like
		ate_MSTRG.9795.1	2.03639	3.38384e-07	fibroblast growth factor receptor 3-like
		ate_MSTRG.7055.1	1.98155	5.171e-07	transcription factor ETV6-like
		ate_MSTRG.13743.1	1.91161	3.76211e-12	transcription factor LBX1-like
		ate_MSTRG.6959.1	1.89234	4.37014e-13	bone morphogenetic protein receptor type-1B-like
		ate_MSTRG.1275.1	1.77458	1.36214e-14	forkhead box protein C1-B-like
		ate_MSTRG.16150.1	1.76202	1.27195e-06	transcription factor Sox-21-A-like
		ate_MSTRG.14535.1	1.64662	0.00328553	transcription factor HES-1-like
		ate_MSTRG.25730.1	1.59438	0.00299748	fibroblast growth factor receptor-like 1
		ate_MSTRG.4000.1	1.58865	0.000231966	barH-like 2 homeobox protein
		ate_MSTRG.5887.1	1.48188	8.69849e-07	fibroblast growth factor receptor 2-like
		ate_MSTRG.9728.1	1.47874	0.0019706	fibroblast growth factor receptor 3-like
		ate_MSTRG.1463.1	1.46329	0.0390274	fibroblast growth factor receptor 3-like
		ate_MSTRG.7669.1	1.44572	5.42655e-19	microphthalmia-associated transcription factor-like
		ate_MSTRG.5924.1	1.44029	0.00103435	fibroblast growth factor receptor-like 1
		ate_MSTRG.7655.1	1.39224	3.03371e-06	microphthalmia-associated transcription factor-like
		ate_MSTRG.17106.1	1.36369	2.68188e-07	transcription factor GATA-3-like
		ate_MSTRG.5874.1	1.35135	0.00042006	fibroblast growth factor receptor 2-like
		ate_MSTRG.14526.1	1.30504	5.0541e-06	transcription factor HES-1-like
		ate_MSTRG.27096.1	1.29263	0.0423105	fibroblast growth factor receptor 2-like
		ate_MSTRG.26945.1	1.27378	0.0016173	TFIIH basal transcription factor complex helicase XPD subunit-like
		ate_MSTRG.17093.1	1.26531	3.66388e-09	transcription factor GATA-3-like
		ate_MSTRG.9740.1	1.231	0.000132596	fibroblast growth factor receptor 3-like
		ate_MSTRG.8535.1	1.16128	1.05875e-06	pre-B-cell leukemia transcription factor 1-like
		ate_MSTRG.24778.1	1.15487	0.0399494	fibroblast growth factor receptor-like 1
		ate_MSTRG.8540.1	1.15314	0.00149502	pre-B-cell leukemia transcription factor 1-like
		ate_MSTRG.3763.1	1.14921	0.00105762	fibroblast growth factor receptor 4-like
		ate_MSTRG.12935.1	1.14185	0.00433398	bone morphogenetic protein receptor type-2-like
		ate_MSTRG.7650.1	1.0543	0.0155594	microphthalmia-associated transcription factor-like
		ate_MSTRG.5878.1	1.04753	0.0265966	fibroblast growth factor receptor 3-like
		ate_MSTRG.5869.1	1.02317	0.0289408	fibroblast growth factor receptor 3-like
AtPC vs AtG	AtG	ate_MSTRG.430.1	-8.35616	2.08309e-10	T-box transcription factor TBX3-like
		ate_MSTRG.409.1	-7.40282	2.05562e-11	T-box transcription factor TBX3-like
		ate_MSTRG.431.1	-7.36028	3.15658e-07	T-box transcription factor TBX20-like
		ate_MSTRG.7034.1	-7.17944	2.91585e-07	neurogenic locus notch homolog protein 1-like
		ate_MSTRG.7002.1	-7.03575	2.49252e-07	neurogenic locus notch homolog protein 1-like
		ate_MSTRG.2704.1	-6.74473	1.05431e-06	brachyury protein-like
		ate_MSTRG.869.1	-6.43582	1.30413e-06	neurogenic locus notch homolog protein 1-like
		ate_MSTRG.2697.1	-6.28092	4.37826e-06	brachyury protein-like
		ate_MSTRG.24050.1	-6.1198	6.12784e-06	neurogenic locus notch homolog protein 1-like
		ate_MSTRG.24014.1	-5.93829	4.06402e-05	fibroblast growth factor 1-like
		ate_MSTRG.17746.1	-5.85255	2.61964e-10	forkhead box protein G1-like
		ate_MSTRG.883.1	-5.69749	5.71567e-15	neurogenic locus notch homolog protein 1-like
		ate_MSTRG.405.1	-5.55208	1.19359e-11	T-box transcription factor TBX5-A-like
		ate_MSTRG.18250.1	-5.50584	2.72309e-11	pituitary homeobox 2-like
		ate_MSTRG.18341.1	-5.42312	5.39663e-51	pituitary homeobox 2-like
		ate_MSTRG.448.1	-5.13912	0.000411849	T-box transcription factor TBX5-A-like
		ate_MSTRG.18020.1	-4.98985	2.848e-07	doublesex- and mab-3-related transcription factor A2-like
		ate_MSTRG.18015.1	-4.96317	1.25511e-13	doublesex- and mab-3-related transcription factor A2-like
		ate_MSTRG.11602.1	-4.70511	1.24529e-20	homeobox protein orthopedia-like
		ate_MSTRG.12990.1	-4.57417	0.000205237	forkhead box protein D1-like
		ate_MSTRG.7658.1	-4.35138	3.58676e-57	protein Wnt-2b-like
		ate_MSTRG.26021.1	-4.25679	6.96218e-56	protein Wnt-1-like
		ate_MSTRG.10325.1	-4.23152	2.24432e-13	doublesex and mab-3 related transcription factor 3, truncated-like
		ate_MSTRG.9441.1	-4.1404	2.02724e-38	transcription factor COE3-like
		ate_MSTRG.21689.1	-4.09159	0.000434576	retinal homeobox protein Rx1-like
		ate_MSTRG.9451.1	-3.55538	1.13742e-06	transcription factor COE3-like
		ate_MSTRG.26022.1	-3.49976	0.0025729	protein Wnt-1-like
		ate_MSTRG.23984.1	-3.46636	0.0190911	fibroblast growth factor 1-like
		ate_MSTRG.11576.1	-3.38112	5.86899e-09	retinal homeobox protein Rx1-like
		ate_MSTRG.9431.1	-3.31337	1.65905e-05	homeobox protein Nkx-6.3-like
		ate_MSTRG.9434.1	-3.25729	5.18725e-06	transcription factor COE2-like
		ate_MSTRG.9453.1	-3.15315	0.00251117	transcription factor COE2-like
		ate_MSTRG.7006.1	-3.11585	6.6094e-45	transcription factor Sox-14-like
		ate_MSTRG.12999.1	-2.9913	2.72765e-24	forkhead box protein D1-like
		ate_MSTRG.20497.1	-2.97947	4.98752e-06	forkhead box protein D1-like
		ate_MSTRG.15696.1	-2.95654	0.000206409	putative transcription factor SOX-14
		ate_MSTRG.7083.1	-2.90408	7.06863e-71	transcription factor Sox-2-like
		ate_MSTRG.8271.2	-2.68963	0.00608563	protein Wnt-7b-like
		ate_MSTRG.19740.1	-2.6253	2.77014e-05	protein patched homolog 1-like
		ate_MSTRG.1447.1	-2.60645	0.000354339	transcription factor 25-like
		ate_MSTRG.18590.1	-2.59732	3.05605e-13	catenin delta-2-like
		ate_MSTRG.8092.1	-2.57582	0.00431789	homeobox protein MSX-3-like
		ate_MSTRG.18609.1	-2.46748	7.75682e-08	catenin delta-2-like
		ate_MSTRG.19398.1	-2.44733	2.04445e-27	homeobox protein SIX3-like
		ate_MSTRG.19381.1	-2.3339	1.63837e-34	homeobox protein SIX3-like
		ate_MSTRG.18630.1	-2.31989	0.000272868	pancreas transcription factor 1 subunit alpha-like
		ate_MSTRG.6984.1	-2.2956	0.0258083	neurogenic locus notch homolog protein 1-like
		ate_MSTRG.11150.1	-2.18617	0.00229608	transcription factor AP-1-like
		ate_MSTRG.2867.1	-2.12698	3.83053e-22	cyclic AMP-dependent transcription factor ATF-5-like
		ate_MSTRG.11063.1	-2.07234	9.80945e-68	transcription factor SOX-14-like
		ate_MSTRG.4081.1	-2.05055	7.91966e-09	homeobox protein slou-like
		ate_MSTRG.11572.1	-2.027	9.66904e-06	aristaless-related homeobox protein-like
		ate_MSTRG.8271.1	-2.01997	6.60381e-15	protein Wnt-7b-like
		ate_MSTRG.17857.1	-1.9647	8.27894e-12	forkhead box protein J1-B-like
		ate_MSTRG.8832.1	-1.95698	2.55394e-18	LIM/homeobox protein Lhx1-like
		ate_MSTRG.23693.1	-1.93702	0.0164973	transcription factor E2F4-like
		ate_MSTRG.25558.1	-1.89232	0.0276546	fibroblast growth factor receptor 2-like
		ate_MSTRG.11573.1	-1.88854	1.69318e-15	aristaless-related homeobox protein-like
		ate_MSTRG.23042.1	-1.8848	0.0209113	wnt inhibitory factor 1-like
		ate_MSTRG.25046.1	-1.83018	6.08189e-18	POU domain, class 4, transcription factor 3-like
		ate_MSTRG.15388.1	-1.79891	4.04445e-19	transcription factor SOX-14-like
		ate_MSTRG.13276.1	-1.77986	5.06456e-09	GS homeobox 1-like
		ate_MSTRG.19219.1	-1.77822	5.40993e-11	transcription factor Sp9-like
		ate_MSTRG.19783.1	-1.77555	0.00027657	patched domain-containing protein 3-like
		ate_MSTRG.19612.1	-1.42759	0.00150059	ETS-related transcription factor Elf-2-like
		ate_MSTRG.2101.1	-1.41591	4.37574e-07	transcription factor RFX4-like
		ate_MSTRG.8618.1	-1.39856	0.00617889	patched domain-containing protein 3-like
		ate_MSTRG.18631.1	-1.39169	0.000178044	pancreas transcription factor 1 subunit alpha-like
		ate_MSTRG.15081.1	-1.38232	0.000760864	secreted frizzled-related protein 1-like
		ate_MSTRG.19224.1	-1.36171	2.14412e-08	transcription factor Sp5-like
		ate_MSTRG.11571.1	-1.35596	0.00895197	aristaless-related homeobox protein-like
		ate_MSTRG.8259.1	-1.32688	0.0495342	protein Wnt-7b-like
		ate_MSTRG.2816.1	-1.32492	8.23711e-09	homeobox protein Dlx4a-like
		ate_MSTRG.23826.1	-1.32383	0.000286426	homeobox protein abdominal-A homolog
		ate_MSTRG.1331.1	-1.27273	0.000255723	bone morphogenetic protein 1-like
		ate_MSTRG.9663.1	-1.27177	4.20295e-06	homeobox protein Hox-A5-like
		ate_MSTRG.15083.1	-1.19817	0.000311312	secreted frizzled-related protein 1-like
		ate_MSTRG.1614.1	-1.18443	0.0355563	forkhead box protein J3-like
		ate_MSTRG.14741.1	-1.16776	0.0144112	frizzled-5-like
		ate_MSTRG.25955.1	-1.14091	6.68489e-05	transcription factor Sox-11-like
		ate_MSTRG.9661.1	-1.08375	0.034423	homeobox protein Hox-A4-like
		ate_MSTRG.13695.1	-1.06836	0.0427623	homeobox protein MSX-3-like
		ate_MSTRG.2883.1	-1.06774	0.0185597	homeobox protein Dlx4a-like
		ate_MSTRG.25398.1	-1.02651	0.00105706	catenin delta-2-like
AtG vs AtS	AtS	ate_MSTRG.9115.1	8.78849	1.36994e-11	piwi-like protein 1
		ate_MSTRG.14491.1	8.25354	1.77294e-10	transcription factor HES-1-like
		ate_MSTRG.5153.3	7.86657	2.62682e-09	homeobox protein Meis1-like
		ate_MSTRG.13018.1	6.88487	2.73768e-10	transcription factor HES-2-like
		ate_MSTRG.16160.1	5.73618	0.000123625	homeobox protein SMOX-3-like
		ate_MSTRG.15266.1	5.38672	0.000352632	chordin-like
		ate_MSTRG.5153.1	5.28573	0.00217121	homeobox protein Meis1-like
		ate_MSTRG.9253.1	4.52882	0.00730248	homeobox protein koza-like
		ate_MSTRG.22864.1	4.3395	1.32125e-07	doublesex- and mab-3-related transcription factor 3a-like
		ate_MSTRG.15267.1	3.9972	0.01313	chordin-like
		ate_MSTRG.22870.1	3.82648	1.57171e-16	doublesex- and mab-3-related transcription factor 3a-like
		ate_MSTRG.14535.1	2.99378	2.92164e-11	transcription factor HES-1-like
		ate_MSTRG.14526.1	2.91685	1.89102e-25	transcription factor HES-1-like
		ate_MSTRG.9250.1	2.73488	0.0150753	homeobox protein koza-like
		ate_MSTRG.9726.1	2.72907	0.000387564	fibroblast growth factor 18-like
		ate_MSTRG.7049.1	2.52176	0.00418584	transcription factor ETV6-like
		ate_MSTRG.14515.1	2.33232	1.67593e-12	transcription factor HES-1-like
		ate_MSTRG.18248.1	2.28431	4.25031e-05	diencephalon/mesencephalon homeobox protein 1-B-like
		ate_MSTRG.25955.1	2.25574	6.51791e-43	transcription factor Sox-11-like
		ate_MSTRG.21433.1	2.17986	1.6206e-07	transcription factor SOX-14-like
		ate_MSTRG.7055.1	2.12729	8.46274e-08	transcription factor ETV6-like
		ate_MSTRG.23693.1	1.89799	9.44749e-08	transcription factor E2F4-like
		ate_MSTRG.13405.1	1.8561	4.13319e-07	transcription factor MafB-like
		ate_MSTRG.15388.1	1.82186	1.45148e-41	transcription factor SOX-14-like
		ate_MSTRG.26268.1	1.76324	7.67331e-19	transcription factor A, mitochondrial-like
		ate_MSTRG.109.2	1.72757	0.0334056	notchless protein homolog 1-like
		ate_MSTRG.14525.1	1.7138	4.1165e-27	transcription factor HES-1-like
		ate_MSTRG.1614.1	1.6427	5.73514e-07	forkhead box protein J3-like
		ate_MSTRG.2883.1	1.59599	2.85372e-08	homeobox protein Dlx4a-like
		ate_MSTRG.23686.1	1.56476	0.0299076	transcription factor E2F4-like
		ate_MSTRG.24014.1	1.54536	0.000788913	fibroblast growth factor 1-like
		ate_MSTRG.2816.1	1.53456	5.73444e-23	homeobox protein Dlx4a-like
		ate_MSTRG.23436.1	1.42583	0.0300375	COUP transcription factor 2-like
		ate_MSTRG.7857.1	1.42301	9.46005e-16	forkhead box protein N2-like
		ate_MSTRG.19329.1	1.40242	0.0226203	homeobox protein six1b-like
		ate_MSTRG.11585.1	1.37942	2.32435e-16	transcription factor Sp9-like
		ate_MSTRG.23984.1	1.37287	0.0435243	fibroblast growth factor 1-like
		ate_MSTRG.3777.1	1.20948	0.00118929	nuclear transcription factor Y subunit A-9-like
		ate_MSTRG.3736.1	1.15766	0.000914856	nuclear transcription factor Y subunit A-9-like
		ate_MSTRG.16168.1	1.12431	4.37736e-05	nuclear transcription factor Y subunit gamma-like
		ate_MSTRG.19332.1	1.00447	0.0123981	catenin beta-like
AtG vs AtS	AtG	ate_MSTRG.22280.1	-8.53991	3.0431e-11	LIM domain transcription factor LMO4.2-like
		ate_MSTRG.7034.1	-7.36444	1.89118e-07	neurogenic locus notch homolog protein 1-like
		ate_MSTRG.24050.1	-7.26992	9.35286e-08	neurogenic locus notch homolog protein 1-like
		ate_MSTRG.7002.1	-7.21865	1.80313e-07	neurogenic locus notch homolog protein 1-like
		ate_MSTRG.23042.1	-6.07623	5.22094e-05	wnt inhibitory factor 1-like
		ate_MSTRG.1275.1	-5.94771	6.10748e-07	forkhead box protein C1-B-like
		ate_MSTRG.883.1	-5.90175	1.0242e-15	neurogenic locus notch homolog protein 1-like
		ate_MSTRG.6984.1	-5.67263	0.000271348	neurogenic locus notch homolog protein 1-like
		ate_MSTRG.26866.1	-5.37241	9.88764e-06	sonic hedgehog protein-like
		ate_MSTRG.20497.1	-5.36095	9.41992e-06	forkhead box protein D1-like
		ate_MSTRG.23826.1	-5.26649	5.87144e-13	homeobox protein abdominal-A homolog
		ate_MSTRG.869.1	-5.17211	1.28344e-07	neurogenic locus notch homolog protein 1-like
		ate_MSTRG.26802.1	-4.9048	0.00157099	sonic hedgehog protein-like
		ate_MSTRG.13715.1	-4.89309	1.85501e-08	homeobox protein Nkx-2.5-like
		ate_MSTRG.23802.1	-4.65024	0.000732565	homeobox protein abdominal-A homolog
		ate_MSTRG.26171.1	-4.24913	9.31162e-05	dickkopf-related protein 3-like
		ate_MSTRG.5153.2	-4.11578	0.00360281	homeobox protein Meis1-like
		ate_MSTRG.9431.1	-4.11255	7.65037e-07	homeobox protein Nkx-6.3-like
		ate_MSTRG.7414.1	-3.8757	2.87753e-07	forkhead box protein A2-A-like
		ate_MSTRG.26169.1	-3.83997	1.90918e-36	dickkopf-related protein 3-like
		ate_MSTRG.13276.1	-3.82537	6.94635e-18	GS homeobox 1-like
		ate_MSTRG.7261.1	-3.28576	2.44453e-28	transcription factor VBP-like
		ate_MSTRG.11150.1	-3.16133	0.00020319	transcription factor AP-1-like
		ate_MSTRG.17093.1	-3.1583	1.53981e-10	transcription factor GATA-3-like
		ate_MSTRG.17106.1	-3.14232	2.44523e-07	transcription factor GATA-3-like
		ate_MSTRG.18631.1	-3.10791	7.15395e-11	pancreas transcription factor 1 subunit alpha-like
		ate_MSTRG.11870.1	-3.05639	0.0355043	protein Wnt-7b-like
		ate_MSTRG.13712.1	-2.98974	0.0135622	homeobox protein Nkx-2.5-like
		ate_MSTRG.8832.1	-2.77828	1.60004e-24	LIM/homeobox protein Lhx1-like
		ate_MSTRG.21689.1	-2.77512	0.000215876	retinal homeobox protein Rx1-like
		ate_MSTRG.17019.1	-2.59096	0.0445689	transcription factor AP-1-like
		ate_MSTRG.26141.1	-2.46887	0.0445033	homeobox protein goosecoid-like
		ate_MSTRG.18630.1	-2.45236	0.0011262	pancreas transcription factor 1 subunit alpha-like
		ate_MSTRG.9728.1	-2.1365	0.0195759	fibroblast growth factor receptor 3-like
		ate_MSTRG.11874.1	-2.12738	0.0132819	protein Wnt-7b-like
		ate_MSTRG.19340.1	-2.08033	0.000187732	homeobox protein six1-like
		ate_MSTRG.9763.1	-2.06352	2.62055e-05	fibroblast growth factor receptor 3-like
		ate_MSTRG.26260.1	-2.03624	0.0144096	dickkopf-related protein 3-like
		ate_MSTRG.6146.1	-2.02414	6.3453e-05	tiggy-winkle hedgehog protein-like
		ate_MSTRG.19740.1	-2.02322	0.000786832	protein patched homolog 1-like
		ate_MSTRG.14693.1	-1.97028	0.0161806	transcription factor HES-4-like
		ate_MSTRG.11602.1	-1.86907	1.10517e-11	homeobox protein orthopedia-like
		ate_MSTRG.16150.1	-1.8383	7.59252e-05	transcription factor Sox-21-A-like
		ate_MSTRG.7650.1	-1.74811	0.017114	microphthalmia-associated transcription factor-like
		ate_MSTRG.15685.1	-1.63703	0.026709	doublesex- and mab-3-related transcription factor 1-like
		ate_MSTRG.19783.1	-1.61402	0.000331871	patched domain-containing protein 3-like
		ate_MSTRG.9740.1	-1.54233	0.00807536	fibroblast growth factor receptor 3-like
		ate_MSTRG.21708.1	-1.49905	0.00206894	homeobox protein unc-4-like
		ate_MSTRG.14655.1	-1.45489	8.01052e-05	transcription factor HES-4-like
		ate_MSTRG.8271.2	-1.41803	0.0316249	protein Wnt-7b-like
		ate_MSTRG.19381.1	-1.41608	4.71348e-09	homeobox protein SIX3-like
		ate_MSTRG.24777.1	-1.36779	0.0122275	fibroblast growth factor receptor-like 1
		ate_MSTRG.15709.1	-1.3403	0.00487215	doublesex- and mab-3-related transcription factor 1-like
		ate_MSTRG.14741.1	-1.27355	0.0212134	frizzled-5-like
		ate_MSTRG.18590.1	-1.266	7.61936e-06	catenin delta-2-like
		ate_MSTRG.8271.1	-1.26396	3.45525e-08	protein Wnt-7b-like
		ate_MSTRG.9661.1	-1.2616	0.0178594	homeobox protein Hox-A4-like
		ate_MSTRG.9663.1	-1.24958	0.00331756	homeobox protein Hox-A5-like
		ate_MSTRG.7655.1	-1.23198	0.00389997	microphthalmia-associated transcription factor-like
		ate_MSTRG.5923.1	-1.20477	0.000571292	fibroblast growth factor receptor-like 1
		ate_MSTRG.13695.1	-1.15787	0.0485387	homeobox protein MSX-3-like
		ate_MSTRG.2867.1	-1.08695	1.04206e-07	cyclic AMP-dependent transcription factor ATF-5-like
		ate_MSTRG.19398.1	-1.05287	4.83928e-08	homeobox protein SIX3-like
		ate_MSTRG.405.1	-1.04976	0.000172463	T-box transcription factor TBX5-A-like
		ate_MSTRG.13743.1	-1.03402	0.0436214	transcription factor LBX1-like
		ate_MSTRG.11576.1	-1.01707	0.00835774	retinal homeobox protein Rx1-like
		ate_MSTRG.18609.1	-1.00015	0.00671507	catenin delta-2-like
