# Supplementary material for: Developmental system drift and modular gene regulatory networks shape gastrulation in Acropora
Source: Life Sci Alliance. 2025 Aug 14;8(11):e202503293. doi: 10.26508/lsa.202503293 (PMC12360431; doi:10.26508/lsa.202503293)
Supplement: Supplementary file 3 [file LSA-2025-03293_TableS2.xlsx]

## Sheet: S2
Table S2. List of orthologous transcript pairs identified between A. digitifera (Ad) and A. tenuis (At).
Transcript_ID (Ad)	Transcript_ID (At)	Description (Ad)	Description (At)
adi_MSTRG.10027.1	ate_MSTRG.8271.1	protein Wnt-7b-like	protein Wnt-7b-like
adi_MSTRG.1003.1	ate_MSTRG.2219.1	zinc finger protein ZIC 4-like	zinc finger protein ZIC 4-like
adi_MSTRG.10043.1	ate_MSTRG.8248.1	elongation factor 2-like	elongation factor 2-like
adi_MSTRG.10097.1	ate_MSTRG.25160.1	dual specificity tyrosine-phosphorylation-regulated kinase 2-like	dual specificity tyrosine-phosphorylation-regulated kinase 2-like
adi_MSTRG.10134.1	ate_MSTRG.12314.1	uncharacterized protein LOC107338694	uncharacterized protein LOC107349844
adi_MSTRG.10134.1	ate_MSTRG.13981.1	uncharacterized protein LOC107338694	uncharacterized protein LOC107329499
adi_MSTRG.10134.1	ate_MSTRG.16143.1	uncharacterized protein LOC107338694	uncharacterized protein LOC107329155
adi_MSTRG.10134.1	ate_MSTRG.20752.1	uncharacterized protein LOC107338694	D-inositol 3-phosphate glycosyltransferase-like
adi_MSTRG.10134.1	ate_MSTRG.20754.1	uncharacterized protein LOC107338694	uncharacterized protein LOC107329706
adi_MSTRG.10134.1	ate_MSTRG.20758.1	uncharacterized protein LOC107338694	D-inositol 3-phosphate glycosyltransferase-like
adi_MSTRG.10134.1	ate_MSTRG.25379.1	uncharacterized protein LOC107338694	uncharacterized protein LOC107339155
adi_MSTRG.10134.1	ate_MSTRG.25675.1	uncharacterized protein LOC107338694	NFX1-type zinc finger-containing protein 1-like
adi_MSTRG.10134.1	ate_MSTRG.25973.1	uncharacterized protein LOC107338694	D-inositol 3-phosphate glycosyltransferase-like
adi_MSTRG.10134.1	ate_MSTRG.26005.1	uncharacterized protein LOC107338694	uncharacterized protein LOC107329499
adi_MSTRG.10134.1	ate_MSTRG.27019.1	uncharacterized protein LOC107338694	uncharacterized protein LOC107329706
adi_MSTRG.10134.1	ate_MSTRG.27595.1	uncharacterized protein LOC107338694	D-inositol 3-phosphate glycosyltransferase-like
adi_MSTRG.10140.1	ate_MSTRG.16143.1	D-inositol 3-phosphate glycosyltransferase-like	uncharacterized protein LOC107329155
adi_MSTRG.10140.1	ate_MSTRG.20752.1	D-inositol 3-phosphate glycosyltransferase-like	D-inositol 3-phosphate glycosyltransferase-like
adi_MSTRG.10140.1	ate_MSTRG.20758.1	D-inositol 3-phosphate glycosyltransferase-like	D-inositol 3-phosphate glycosyltransferase-like
adi_MSTRG.10140.1	ate_MSTRG.25675.1	D-inositol 3-phosphate glycosyltransferase-like	NFX1-type zinc finger-containing protein 1-like
adi_MSTRG.10140.1	ate_MSTRG.25973.1	D-inositol 3-phosphate glycosyltransferase-like	D-inositol 3-phosphate glycosyltransferase-like
adi_MSTRG.10140.1	ate_MSTRG.27019.1	D-inositol 3-phosphate glycosyltransferase-like	uncharacterized protein LOC107329706
adi_MSTRG.10159.1	ate_MSTRG.3818.1	beta-galactosidase-like	beta-galactosidase-like
adi_MSTRG.10159.1	ate_MSTRG.6694.1	beta-galactosidase-like	beta-galactosidase-like
adi_MSTRG.10184.1	ate_MSTRG.3717.1	PWWP domain-containing protein 2A-like	PWWP domain-containing protein 2A-like
adi_MSTRG.10195.1	ate_MSTRG.3703.1	neuropeptide Y receptor type 1-like	neuropeptide Y receptor type 1-like
adi_MSTRG.10251.1	ate_MSTRG.20411.1	uncharacterized protein LOC107338840	uncharacterized protein LOC107338840
adi_MSTRG.10280.1	ate_MSTRG.20418.1	E3 ubiquitin-protein ligase TRIM71-like	E3 ubiquitin-protein ligase TRIM71-like
adi_MSTRG.10288.1	ate_MSTRG.18500.1	acyl-coenzyme A oxidase, peroxisomal-like	acyl-coenzyme A oxidase, peroxisomal-like
adi_MSTRG.10288.2	ate_MSTRG.18500.1	acyl-coenzyme A oxidase, peroxisomal-like	acyl-coenzyme A oxidase, peroxisomal-like
adi_MSTRG.1030.1	ate_MSTRG.2225.1	myosin-10-like	myosin-10-like
adi_MSTRG.1030.2	ate_MSTRG.2225.1	myosin-10-like	myosin-10-like
adi_MSTRG.1030.3	ate_MSTRG.2225.1	myosin-10-like	myosin-10-like
adi_MSTRG.1030.3	ate_MSTRG.2225.1	myosin-10-like	myosin-10-like
adi_MSTRG.10302.1	ate_MSTRG.20805.1	stabilizer of axonemal microtubules 1-like	stabilizer of axonemal microtubules 1-like
adi_MSTRG.10306.1	ate_MSTRG.27259.1	uncharacterized protein LOC107338906	uncharacterized protein LOC107338906
adi_MSTRG.10326.1	ate_MSTRG.26318.1	uncharacterized protein LOC107338878	uncharacterized protein LOC107338878
adi_MSTRG.10358.1	ate_MSTRG.14869.1	uncharacterized protein LOC107343699	uncharacterized protein LOC107343699
adi_MSTRG.10361.1	ate_MSTRG.20818.1	sodium-dependent phosphate transport protein 2B-like	sodium-dependent phosphate transport protein 2B-like
adi_MSTRG.10404.1	ate_MSTRG.14855.1	uncharacterized protein LOC107338966	uncharacterized protein LOC107338966
adi_MSTRG.10410.1	ate_MSTRG.14868.1	rho GTPase-activating protein 100F-like	rho GTPase-activating protein 100F-like
adi_MSTRG.10413.1	ate_MSTRG.14905.1	transcriptional regulator ATRX-like	transcriptional regulator ATRX-like
adi_MSTRG.10436.1	ate_MSTRG.6279.1	chondroitin sulfate N-acetylgalactosaminyltransferase 1-like	chondroitin sulfate N-acetylgalactosaminyltransferase 1-like
adi_MSTRG.10441.1	ate_MSTRG.6304.1	selenium-binding protein 1-like	selenium-binding protein 1-like
adi_MSTRG.10456.1	ate_MSTRG.6255.1	uncharacterized protein LOC107339032	uncharacterized protein LOC107339032
adi_MSTRG.10456.2	ate_MSTRG.6255.1	uncharacterized protein LOC107339032	uncharacterized protein LOC107339032
adi_MSTRG.10457.1	ate_MSTRG.6272.1	uncharacterized protein LOC107339033	uncharacterized protein LOC107339033
adi_MSTRG.10463.1	ate_MSTRG.6277.1	uncharacterized protein LOC107338993	uncharacterized protein LOC107338993
adi_MSTRG.10471.1	ate_MSTRG.6317.1	protein FAM189A1-like	protein FAM189A1-like
adi_MSTRG.10496.1	ate_MSTRG.25453.1	dentin sialophosphoprotein-like	dentin sialophosphoprotein-like
adi_MSTRG.10551.1	ate_MSTRG.23905.1	uncharacterized protein LOC107339125	uncharacterized protein LOC107339125
adi_MSTRG.10598.1	ate_MSTRG.16143.1	D-inositol 3-phosphate glycosyltransferase-like	uncharacterized protein LOC107329155
adi_MSTRG.10598.1	ate_MSTRG.20758.1	D-inositol 3-phosphate glycosyltransferase-like	D-inositol 3-phosphate glycosyltransferase-like
adi_MSTRG.10598.1	ate_MSTRG.21726.1	D-inositol 3-phosphate glycosyltransferase-like	D-inositol 3-phosphate glycosyltransferase-like
adi_MSTRG.10598.1	ate_MSTRG.25379.1	D-inositol 3-phosphate glycosyltransferase-like	uncharacterized protein LOC107339155
adi_MSTRG.10598.1	ate_MSTRG.25675.1	D-inositol 3-phosphate glycosyltransferase-like	NFX1-type zinc finger-containing protein 1-like
adi_MSTRG.10598.1	ate_MSTRG.27019.1	D-inositol 3-phosphate glycosyltransferase-like	uncharacterized protein LOC107329706
adi_MSTRG.10598.1	ate_MSTRG.27524.1	D-inositol 3-phosphate glycosyltransferase-like	uncharacterized protein LOC107355217
adi_MSTRG.10598.1	ate_MSTRG.27595.1	D-inositol 3-phosphate glycosyltransferase-like	D-inositol 3-phosphate glycosyltransferase-like
adi_MSTRG.10606.2	ate_MSTRG.4274.1	chloride intracellular channel protein 2-like	chloride intracellular channel protein 2-like
adi_MSTRG.10616.1	ate_MSTRG.15324.1	sterile alpha motif domain-containing protein 11-like	sterile alpha motif domain-containing protein 11-like
adi_MSTRG.10618.1	ate_MSTRG.4253.1	early growth response protein 1-like	early growth response protein 1-like
adi_MSTRG.1065.1	ate_MSTRG.2263.1	tyramine receptor 1-like	tyramine receptor 1-like
adi_MSTRG.10679.1	ate_MSTRG.23848.1	uncharacterized protein LOC107339283	uncharacterized protein LOC107339283
adi_MSTRG.10679.1	ate_MSTRG.4758.1	uncharacterized protein LOC107339283	uncharacterized protein LOC107333045
adi_MSTRG.10680.1	ate_MSTRG.10796.1	uncharacterized protein LOC107339308	uncharacterized protein LOC107347432
adi_MSTRG.10680.1	ate_MSTRG.1090.1	uncharacterized protein LOC107339308	D-inositol 3-phosphate glycosyltransferase-like
adi_MSTRG.10680.1	ate_MSTRG.1092.1	uncharacterized protein LOC107339308	D-inositol 3-phosphate glycosyltransferase-like
adi_MSTRG.10680.1	ate_MSTRG.25960.1	uncharacterized protein LOC107339308	D-inositol 3-phosphate glycosyltransferase-like
adi_MSTRG.10680.1	ate_MSTRG.25986.1	uncharacterized protein LOC107339308	uncharacterized protein LOC107348902
adi_MSTRG.10680.1	ate_MSTRG.25998.1	uncharacterized protein LOC107339308	uncharacterized protein LOC107347432
adi_MSTRG.10680.1	ate_MSTRG.26049.1	uncharacterized protein LOC107339308	D-inositol 3-phosphate glycosyltransferase-like
adi_MSTRG.10680.1	ate_MSTRG.27271.1	uncharacterized protein LOC107339308	D-inositol 3-phosphate glycosyltransferase-like
adi_MSTRG.10680.1	ate_MSTRG.27318.1	uncharacterized protein LOC107339308	uncharacterized protein LOC107328000
adi_MSTRG.10680.1	ate_MSTRG.27378.1	uncharacterized protein LOC107339308	protein NLRC3-like
adi_MSTRG.10680.1	ate_MSTRG.5505.1	uncharacterized protein LOC107339308	uncharacterized protein LOC107335955
adi_MSTRG.10680.1	ate_MSTRG.5515.1	uncharacterized protein LOC107339308	uncharacterized protein LOC107349446
adi_MSTRG.10694.1	ate_MSTRG.4333.1	high-affinity lysophosphatidic acid receptor-like	high-affinity lysophosphatidic acid receptor-like
adi_MSTRG.10732.1	ate_MSTRG.1537.1	probable G-protein coupled receptor 19	probable G-protein coupled receptor 19
adi_MSTRG.10737.1	ate_MSTRG.4329.1	major facilitator superfamily domain-containing protein 9-like	major facilitator superfamily domain-containing protein 9-like
adi_MSTRG.1076.1	ate_MSTRG.22099.1	centromere-associated protein E-like	centromere-associated protein E-like
adi_MSTRG.1076.1	ate_MSTRG.3210.1	centromere-associated protein E-like	golgin subfamily A member 4-like
adi_MSTRG.1076.1	ate_MSTRG.3211.1	centromere-associated protein E-like	golgin subfamily B member 1-like
adi_MSTRG.10806.1	ate_MSTRG.20883.1	cyclin-dependent kinase 9-like	cyclin-dependent kinase 9-like
adi_MSTRG.10806.1	ate_MSTRG.20883.2	cyclin-dependent kinase 9-like	cyclin-dependent kinase 9-like
adi_MSTRG.10806.1	ate_MSTRG.20883.3	cyclin-dependent kinase 9-like	cyclin-dependent kinase 9-like
adi_MSTRG.10806.2	ate_MSTRG.20883.1	cyclin-dependent kinase 9-like	cyclin-dependent kinase 9-like
adi_MSTRG.10806.2	ate_MSTRG.20883.2	cyclin-dependent kinase 9-like	cyclin-dependent kinase 9-like
adi_MSTRG.10806.2	ate_MSTRG.20883.3	cyclin-dependent kinase 9-like	cyclin-dependent kinase 9-like
adi_MSTRG.10806.3	ate_MSTRG.20883.1	cyclin-dependent kinase 9-like	cyclin-dependent kinase 9-like
adi_MSTRG.10806.3	ate_MSTRG.20883.2	cyclin-dependent kinase 9-like	cyclin-dependent kinase 9-like
adi_MSTRG.10806.3	ate_MSTRG.20883.3	cyclin-dependent kinase 9-like	cyclin-dependent kinase 9-like
adi_MSTRG.10806.4	ate_MSTRG.20883.1	cyclin-dependent kinase 9-like	cyclin-dependent kinase 9-like
adi_MSTRG.10806.4	ate_MSTRG.20883.2	cyclin-dependent kinase 9-like	cyclin-dependent kinase 9-like
adi_MSTRG.10806.4	ate_MSTRG.20883.3	cyclin-dependent kinase 9-like	cyclin-dependent kinase 9-like
adi_MSTRG.10806.5	ate_MSTRG.20883.1	cyclin-dependent kinase 9-like	cyclin-dependent kinase 9-like
adi_MSTRG.10806.5	ate_MSTRG.20883.2	cyclin-dependent kinase 9-like	cyclin-dependent kinase 9-like
adi_MSTRG.10806.5	ate_MSTRG.20883.3	cyclin-dependent kinase 9-like	cyclin-dependent kinase 9-like
adi_MSTRG.10814.1	ate_MSTRG.19199.1	muscle M-line assembly protein unc-89-like	muscle M-line assembly protein unc-89-like
adi_MSTRG.10836.1	ate_MSTRG.19166.1	kalirin-like	kalirin-like
adi_MSTRG.10843.1	ate_MSTRG.19182.1	muscle M-line assembly protein unc-89-like	muscle M-line assembly protein unc-89-like
adi_MSTRG.10868.1	ate_MSTRG.10871.1	beta-1,3-galactosyltransferase 5-like	beta-1,3-galactosyltransferase 5-like
adi_MSTRG.10868.1	ate_MSTRG.10877.1	beta-1,3-galactosyltransferase 5-like	beta-1,3-galactosyltransferase 5-like
adi_MSTRG.10868.2	ate_MSTRG.10871.1	beta-1,3-galactosyltransferase 5-like	beta-1,3-galactosyltransferase 5-like
adi_MSTRG.10868.2	ate_MSTRG.10877.1	beta-1,3-galactosyltransferase 5-like	beta-1,3-galactosyltransferase 5-like
adi_MSTRG.10873.1	ate_MSTRG.539.1	fibrosin-1-like protein	fibrosin-1-like protein
adi_MSTRG.10875.1	ate_MSTRG.568.1	unconventional myosin-XVIIIa-like	unconventional myosin-XVIIIa-like
adi_MSTRG.10944.1	ate_MSTRG.14137.1	protein fem-1 homolog B-like	protein fem-1 homolog B-like
adi_MSTRG.10949.1	ate_MSTRG.5333.1	poly [ADP-ribose] polymerase 12-like	poly [ADP-ribose] polymerase 12-like
adi_MSTRG.10966.1	ate_MSTRG.23796.1	neuropeptide FF receptor 2-like	neuropeptide FF receptor 2-like
adi_MSTRG.10970.1	ate_MSTRG.23796.1	neuropeptide FF receptor 1-like	neuropeptide FF receptor 2-like
adi_MSTRG.10973.1	ate_MSTRG.14139.1	transmembrane protein 163-like	transmembrane protein 163-like
adi_MSTRG.11051.1	ate_MSTRG.27033.1	SPRY domain-containing SOCS box protein 1-like	SPRY domain-containing SOCS box protein 1-like
adi_MSTRG.11051.2	ate_MSTRG.27033.1	SPRY domain-containing SOCS box protein 1-like	SPRY domain-containing SOCS box protein 1-like
adi_MSTRG.11051.3	ate_MSTRG.27033.1	SPRY domain-containing SOCS box protein 1-like	SPRY domain-containing SOCS box protein 1-like
adi_MSTRG.11051.4	ate_MSTRG.27033.1	SPRY domain-containing SOCS box protein 1-like	SPRY domain-containing SOCS box protein 1-like
adi_MSTRG.1106.1	ate_MSTRG.3191.1	WASH complex subunit FAM21-like	WASH complex subunit FAM21-like
adi_MSTRG.11069.1	ate_MSTRG.10158.1	uncharacterized protein LOC107340338	uncharacterized protein LOC107340338
adi_MSTRG.11069.1	ate_MSTRG.20068.1	uncharacterized protein LOC107340338	uncharacterized protein LOC107340338
adi_MSTRG.11088.1	ate_MSTRG.22488.1	uncharacterized protein LOC107339815	uncharacterized protein LOC107339815
adi_MSTRG.11098.1	ate_MSTRG.10676.1	zinc finger CCCH domain-containing protein 10-like	zinc finger CCCH domain-containing protein 10-like
adi_MSTRG.1110.1	ate_MSTRG.3199.1	steroid hormone receptor ERR2-like	steroid hormone receptor ERR2-like
adi_MSTRG.1110.2	ate_MSTRG.3199.1	steroid hormone receptor ERR2-like	steroid hormone receptor ERR2-like
adi_MSTRG.11118.1	ate_MSTRG.23769.1	galanin receptor type 1-like	galanin receptor type 1-like
adi_MSTRG.11119.1	ate_MSTRG.10651.1	cryptochrome-1-like	cryptochrome-1-like
adi_MSTRG.1112.1	ate_MSTRG.3177.1	nucleolar and coiled-body phosphoprotein 1-like	nucleolar and coiled-body phosphoprotein 1-like
adi_MSTRG.1112.3	ate_MSTRG.3177.1	nucleolar and coiled-body phosphoprotein 1-like	nucleolar and coiled-body phosphoprotein 1-like
adi_MSTRG.11129.1	ate_MSTRG.10704.1	uncharacterized protein LOC107339823	uncharacterized protein LOC107339823
adi_MSTRG.11147.1	ate_MSTRG.10634.1	uncharacterized protein LOC107339883	uncharacterized protein LOC107339883
adi_MSTRG.11148.1	ate_MSTRG.10670.1	synaptotagmin-6-like	synaptotagmin-6-like
adi_MSTRG.11148.2	ate_MSTRG.10670.1	synaptotagmin-6-like	synaptotagmin-6-like
adi_MSTRG.1116.1	ate_MSTRG.22099.1	golgin subfamily B member 1-like	centromere-associated protein E-like
adi_MSTRG.1116.1	ate_MSTRG.3210.1	golgin subfamily B member 1-like	golgin subfamily A member 4-like
adi_MSTRG.1116.1	ate_MSTRG.3211.1	golgin subfamily B member 1-like	golgin subfamily B member 1-like
adi_MSTRG.1116.2	ate_MSTRG.3211.1	golgin subfamily B member 1-like	golgin subfamily B member 1-like
adi_MSTRG.11165.1	ate_MSTRG.10632.1	uncharacterized protein LOC107339904	uncharacterized protein LOC107339904
adi_MSTRG.1117.1	ate_MSTRG.22099.1	golgin subfamily A member 4-like	centromere-associated protein E-like
adi_MSTRG.1117.1	ate_MSTRG.3210.1	golgin subfamily A member 4-like	golgin subfamily A member 4-like
adi_MSTRG.1117.1	ate_MSTRG.3211.1	golgin subfamily A member 4-like	golgin subfamily B member 1-like
adi_MSTRG.1117.2	ate_MSTRG.22099.1	golgin subfamily A member 4-like	centromere-associated protein E-like
adi_MSTRG.1117.2	ate_MSTRG.3210.1	golgin subfamily A member 4-like	golgin subfamily A member 4-like
adi_MSTRG.1117.2	ate_MSTRG.3211.1	golgin subfamily A member 4-like	golgin subfamily B member 1-like
adi_MSTRG.11175.1	ate_MSTRG.11884.1	F-box/LRR-repeat protein 14-like	F-box/LRR-repeat protein 14-like
adi_MSTRG.11193.1	ate_MSTRG.24986.1	uncharacterized protein LOC107339931	uncharacterized protein LOC107339931
adi_MSTRG.11193.2	ate_MSTRG.24986.1	uncharacterized protein LOC107339931	uncharacterized protein LOC107339931
adi_MSTRG.11198.1	ate_MSTRG.25046.1	POU domain, class 4, transcription factor 3-like	POU domain, class 4, transcription factor 3-like
adi_MSTRG.11211.1	ate_MSTRG.10613.1	COP9 signalosome complex subunit 4-like	COP9 signalosome complex subunit 4-like
adi_MSTRG.11211.2	ate_MSTRG.10613.1	COP9 signalosome complex subunit 4-like	COP9 signalosome complex subunit 4-like
adi_MSTRG.11224.1	ate_MSTRG.25016.1	F-BAR and double SH3 domains protein 2-like	F-BAR and double SH3 domains protein 2-like
adi_MSTRG.11224.2	ate_MSTRG.25016.1	F-BAR and double SH3 domains protein 2-like	F-BAR and double SH3 domains protein 2-like
adi_MSTRG.11224.3	ate_MSTRG.25016.1	F-BAR and double SH3 domains protein 2-like	F-BAR and double SH3 domains protein 2-like
adi_MSTRG.11231.1	ate_MSTRG.24912.1	plasma membrane calcium-transporting ATPase 2-like	plasma membrane calcium-transporting ATPase 2-like
adi_MSTRG.11237.1	ate_MSTRG.10597.1	uncharacterized protein LOC107339895	uncharacterized protein LOC107339895
adi_MSTRG.11252.1	ate_MSTRG.14169.1	transcriptional repressor p66-beta-like	transcriptional repressor p66-beta-like
adi_MSTRG.11252.2	ate_MSTRG.14169.1	transcriptional repressor p66-beta-like	transcriptional repressor p66-beta-like
adi_MSTRG.11252.3	ate_MSTRG.14169.1	transcriptional repressor p66-beta-like	transcriptional repressor p66-beta-like
adi_MSTRG.11292.1	ate_MSTRG.27223.1	uncharacterized protein LOC107340040	uncharacterized protein LOC107340040
adi_MSTRG.11313.1	ate_MSTRG.10986.1	piggyBac transposable element-derived protein 4-like	piggyBac transposable element-derived protein 4-like
adi_MSTRG.11313.1	ate_MSTRG.13138.1	piggyBac transposable element-derived protein 4-like	piggyBac transposable element-derived protein 4-like
adi_MSTRG.11313.2	ate_MSTRG.10986.1	piggyBac transposable element-derived protein 4-like	piggyBac transposable element-derived protein 4-like
adi_MSTRG.11313.2	ate_MSTRG.13138.1	piggyBac transposable element-derived protein 4-like	piggyBac transposable element-derived protein 4-like
adi_MSTRG.1135.1	ate_MSTRG.3209.1	centromere-associated protein E-like	centromere-associated protein E-like
adi_MSTRG.11356.1	ate_MSTRG.24943.1	plasma membrane calcium-transporting ATPase 3-like	plasma membrane calcium-transporting ATPase 3-like
adi_MSTRG.11362.1	ate_MSTRG.25025.1	pyrroline-5-carboxylate reductase 1, mitochondrial-like	pyrroline-5-carboxylate reductase 1, mitochondrial-like
adi_MSTRG.11364.1	ate_MSTRG.2486.1	ETS domain-containing protein Elk-1-like	ETS domain-containing protein Elk-1-like
adi_MSTRG.11369.1	ate_MSTRG.2427.1	helicase ARIP4-like	helicase ARIP4-like
adi_MSTRG.11373.1	ate_MSTRG.2439.1	sphingolipid C9-methyltransferase-like	sphingolipid C9-methyltransferase-like
adi_MSTRG.11378.1	ate_MSTRG.2438.1	uncharacterized protein LOC107340153	uncharacterized protein LOC107340153
adi_MSTRG.1138.1	ate_MSTRG.18168.1	pyridine nucleotide-disulfide oxidoreductase domain-containing protein 1-like	pyridine nucleotide-disulfide oxidoreductase domain-containing protein 1-like
adi_MSTRG.1138.2	ate_MSTRG.18168.1	pyridine nucleotide-disulfide oxidoreductase domain-containing protein 1-like	pyridine nucleotide-disulfide oxidoreductase domain-containing protein 1-like
adi_MSTRG.11394.1	ate_MSTRG.2421.1	filamin-A-like	filamin-A-like
adi_MSTRG.11394.1	ate_MSTRG.2422.1	filamin-A-like	filamin-A-like
adi_MSTRG.11420.1	ate_MSTRG.23246.1	cyclic GMP-AMP synthase-like	cyclic GMP-AMP synthase-like
adi_MSTRG.11423.1	ate_MSTRG.23251.1	A-kinase anchor protein 7 isoforms delta and gamma-like	A-kinase anchor protein 7 isoforms delta and gamma-like
adi_MSTRG.11423.2	ate_MSTRG.23251.1	A-kinase anchor protein 7 isoforms delta and gamma-like	A-kinase anchor protein 7 isoforms delta and gamma-like
adi_MSTRG.11435.1	ate_MSTRG.23273.1	uncharacterized protein LOC107340189	uncharacterized protein LOC107340189
adi_MSTRG.11438.1	ate_MSTRG.23277.1	uncharacterized protein LOC107340231	uncharacterized protein LOC107340231
adi_MSTRG.11445.1	ate_MSTRG.25482.1	uncharacterized protein LOC107340119	uncharacterized protein LOC107340119
adi_MSTRG.11451.1	ate_MSTRG.2476.1	protein MON2 homolog	protein MON2 homolog
adi_MSTRG.11451.2	ate_MSTRG.2476.1	protein MON2 homolog	protein MON2 homolog
adi_MSTRG.11458.1	ate_MSTRG.23257.1	uncharacterized protein LOC107340230	uncharacterized protein LOC107340230
adi_MSTRG.11461.1	ate_MSTRG.2412.1	constitutive coactivator of PPAR-gamma-like protein 1	constitutive coactivator of PPAR-gamma-like protein 1
adi_MSTRG.11474.1	ate_MSTRG.2404.1	constitutive coactivator of PPAR-gamma-like protein 1	constitutive coactivator of PPAR-gamma-like protein 1
adi_MSTRG.11483.1	ate_MSTRG.13057.1	alpha-(1,3)-fucosyltransferase 11-like	alpha-(1,3)-fucosyltransferase 11-like
adi_MSTRG.11483.2	ate_MSTRG.13057.1	alpha-(1,3)-fucosyltransferase 11-like	alpha-(1,3)-fucosyltransferase 11-like
adi_MSTRG.11483.3	ate_MSTRG.13057.1	alpha-(1,3)-fucosyltransferase 11-like	alpha-(1,3)-fucosyltransferase 11-like
adi_MSTRG.11484.1	ate_MSTRG.13060.1	uncharacterized protein LOC107340290	uncharacterized protein LOC107340290
adi_MSTRG.11490.1	ate_MSTRG.13073.1	aklanonic acid methyltransferase DauC-like	aklanonic acid methyltransferase DauC-like
adi_MSTRG.11495.1	ate_MSTRG.13079.1	ZP domain-containing protein-like	ZP domain-containing protein-like
adi_MSTRG.11495.2	ate_MSTRG.13079.1	ZP domain-containing protein-like	ZP domain-containing protein-like
adi_MSTRG.11496.1	ate_MSTRG.13061.1	aklanonic acid methyltransferase DauC-like	aklanonic acid methyltransferase DauC-like
adi_MSTRG.11502.1	ate_MSTRG.13059.1	26S protease regulatory subunit 6B	26S protease regulatory subunit 6B
adi_MSTRG.11502.2	ate_MSTRG.13059.1	26S protease regulatory subunit 6B	26S protease regulatory subunit 6B
adi_MSTRG.11502.3	ate_MSTRG.13059.1	26S protease regulatory subunit 6B	26S protease regulatory subunit 6B
adi_MSTRG.11530.1	ate_MSTRG.10179.1	uncharacterized protein LOC107340324	uncharacterized protein LOC107340324
adi_MSTRG.1156.1	ate_MSTRG.18160.1	enhancer of filamentation 1-like	enhancer of filamentation 1-like
adi_MSTRG.1156.1	ate_MSTRG.18166.1	enhancer of filamentation 1-like	enhancer of filamentation 1-like
adi_MSTRG.1156.2	ate_MSTRG.18166.1	enhancer of filamentation 1-like	enhancer of filamentation 1-like
adi_MSTRG.11571.1	ate_MSTRG.10158.1	uncharacterized protein LOC107340338	uncharacterized protein LOC107340338
adi_MSTRG.11571.1	ate_MSTRG.20068.1	uncharacterized protein LOC107340338	uncharacterized protein LOC107340338
adi_MSTRG.11575.1	ate_MSTRG.10157.1	kelch-like protein 10	kelch-like protein 10
adi_MSTRG.11575.2	ate_MSTRG.10157.1	kelch-like protein 10	kelch-like protein 10
adi_MSTRG.11579.1	ate_MSTRG.26239.1	uncharacterized protein LOC107340385	uncharacterized protein LOC107331750
adi_MSTRG.11579.2	ate_MSTRG.26239.1	uncharacterized protein LOC107340385	uncharacterized protein LOC107331750
adi_MSTRG.11585.1	ate_MSTRG.13116.1	uncharacterized protein LOC107340270	uncharacterized protein LOC107340270
adi_MSTRG.11599.1	ate_MSTRG.10162.1	uncharacterized protein LOC107340327	uncharacterized protein LOC107340327
adi_MSTRG.11601.1	ate_MSTRG.10113.1	histamine H2 receptor-like	histamine H2 receptor-like
adi_MSTRG.11614.1	ate_MSTRG.10121.1	E3 ubiquitin-protein ligase TRIM71-like	E3 ubiquitin-protein ligase TRIM71-like
adi_MSTRG.11614.1	ate_MSTRG.14331.1	E3 ubiquitin-protein ligase TRIM71-like	E3 ubiquitin-protein ligase TRIM71-like
adi_MSTRG.11614.1	ate_MSTRG.14335.1	E3 ubiquitin-protein ligase TRIM71-like	E3 ubiquitin-protein ligase TRIM71-like
adi_MSTRG.11614.1	ate_MSTRG.14352.1	E3 ubiquitin-protein ligase TRIM71-like	E3 ubiquitin-protein ligase TRIM71-like
adi_MSTRG.11614.1	ate_MSTRG.20216.1	E3 ubiquitin-protein ligase TRIM71-like	E3 ubiquitin-protein ligase TRIM71-like
adi_MSTRG.11614.1	ate_MSTRG.20233.1	E3 ubiquitin-protein ligase TRIM71-like	E3 ubiquitin-protein ligase TRIM71-like
adi_MSTRG.11614.1	ate_MSTRG.20242.1	E3 ubiquitin-protein ligase TRIM71-like	E3 ubiquitin-protein ligase TRIM71-like
adi_MSTRG.11614.1	ate_MSTRG.20275.1	E3 ubiquitin-protein ligase TRIM71-like	E3 ubiquitin-protein ligase TRIM71-like
adi_MSTRG.11614.1	ate_MSTRG.22159.1	E3 ubiquitin-protein ligase TRIM71-like	tripartite motif-containing protein 2-like
adi_MSTRG.11614.1	ate_MSTRG.22160.1	E3 ubiquitin-protein ligase TRIM71-like	E3 ubiquitin-protein ligase TRIM71-like
adi_MSTRG.11614.1	ate_MSTRG.22166.1	E3 ubiquitin-protein ligase TRIM71-like	E3 ubiquitin-protein ligase TRIM71-like
adi_MSTRG.11614.1	ate_MSTRG.22172.1	E3 ubiquitin-protein ligase TRIM71-like	E3 ubiquitin-protein ligase TRIM71-like
adi_MSTRG.11614.1	ate_MSTRG.22635.1	E3 ubiquitin-protein ligase TRIM71-like	tripartite motif-containing protein 2-like
adi_MSTRG.11614.1	ate_MSTRG.22639.1	E3 ubiquitin-protein ligase TRIM71-like	E3 ubiquitin-protein ligase TRIM71-like
adi_MSTRG.11614.1	ate_MSTRG.22648.1	E3 ubiquitin-protein ligase TRIM71-like	E3 ubiquitin-protein ligase TRIM71-like
adi_MSTRG.11614.1	ate_MSTRG.22700.1	E3 ubiquitin-protein ligase TRIM71-like	E3 ubiquitin-protein ligase TRIM71-like
adi_MSTRG.11614.1	ate_MSTRG.22722.1	E3 ubiquitin-protein ligase TRIM71-like	E3 ubiquitin-protein ligase TRIM71-like
adi_MSTRG.11614.1	ate_MSTRG.24277.1	E3 ubiquitin-protein ligase TRIM71-like	E3 ubiquitin-protein ligase TRIM71-like
adi_MSTRG.11614.1	ate_MSTRG.27616.1	E3 ubiquitin-protein ligase TRIM71-like	E3 ubiquitin-protein ligase TRIM71-like
adi_MSTRG.11617.1	ate_MSTRG.10100.1	zinc finger protein 271-like	zinc finger protein 271-like
adi_MSTRG.11634.1	ate_MSTRG.10113.1	5-hydroxytryptamine receptor 1A-beta-like	histamine H2 receptor-like
adi_MSTRG.11668.1	ate_MSTRG.12315.1	homeobox protein XENK-2-like	homeobox protein XENK-2-like
adi_MSTRG.11679.1	ate_MSTRG.12270.1	uncharacterized protein LOC107340479	uncharacterized protein LOC107340479
adi_MSTRG.1169.1	ate_MSTRG.19017.1	transmembrane protein 246-like	transmembrane protein 246-like
adi_MSTRG.11708.1	ate_MSTRG.25662.1	uncharacterized protein LOC107340508	uncharacterized protein LOC107355670
adi_MSTRG.11730.1	ate_MSTRG.7511.1	transcription intermediary factor 1-beta-like	transcription intermediary factor 1-beta-like
adi_MSTRG.11752.1	ate_MSTRG.13508.1	uncharacterized protein LOC107340565	uncharacterized protein LOC107340565
adi_MSTRG.11757.1	ate_MSTRG.13571.1	eukaryotic translation initiation factor 4B-like	eukaryotic translation initiation factor 4B-like
adi_MSTRG.11757.2	ate_MSTRG.13571.1	eukaryotic translation initiation factor 4B-like	eukaryotic translation initiation factor 4B-like
adi_MSTRG.11757.3	ate_MSTRG.13571.1	eukaryotic translation initiation factor 4B-like	eukaryotic translation initiation factor 4B-like
adi_MSTRG.11757.4	ate_MSTRG.13571.1	eukaryotic translation initiation factor 4B-like	eukaryotic translation initiation factor 4B-like
adi_MSTRG.11761.1	ate_MSTRG.7557.1	neurabin-1-like	neurabin-1-like
adi_MSTRG.11761.1	ate_MSTRG.7557.2	neurabin-1-like	neurabin-1-like
adi_MSTRG.11772.1	ate_MSTRG.13556.1	uncharacterized protein LOC107340586	uncharacterized protein LOC107340586
adi_MSTRG.11775.1	ate_MSTRG.24058.1	putative ATP-dependent DNA helicase Q1	putative ATP-dependent DNA helicase Q1
adi_MSTRG.11783.1	ate_MSTRG.8994.3	tubulin beta-4B chain	tubulin beta-4B chain
adi_MSTRG.11790.1	ate_MSTRG.13564.1	uncharacterized protein LOC107340587	uncharacterized protein LOC107340587
adi_MSTRG.11793.1	ate_MSTRG.13579.1	kelch-like protein 18	kelch-like protein 18
adi_MSTRG.11795.1	ate_MSTRG.13495.1	centrosomal protein of 112 kDa-like	centrosomal protein of 112 kDa-like
adi_MSTRG.11798.1	ate_MSTRG.7583.1	uncharacterized protein LOC107340492	uncharacterized protein LOC107340492
adi_MSTRG.11798.2	ate_MSTRG.7583.1	uncharacterized protein LOC107340492	uncharacterized protein LOC107340492
adi_MSTRG.11819.1	ate_MSTRG.17348.1	uncharacterized protein LOC107340638	uncharacterized protein LOC107340638
adi_MSTRG.11819.2	ate_MSTRG.17348.1	uncharacterized protein LOC107340638	uncharacterized protein LOC107340638
adi_MSTRG.11819.3	ate_MSTRG.17348.1	uncharacterized protein LOC107340638	uncharacterized protein LOC107340638
adi_MSTRG.11819.4	ate_MSTRG.17348.1	uncharacterized protein LOC107340638	uncharacterized protein LOC107340638
adi_MSTRG.11819.5	ate_MSTRG.17348.1	uncharacterized protein LOC107340638	uncharacterized protein LOC107340638
adi_MSTRG.11820.1	ate_MSTRG.26436.1	uncharacterized protein LOC107340645	uncharacterized protein LOC107340645
adi_MSTRG.11841.1	ate_MSTRG.26440.1	uncharacterized protein LOC107340618	uncharacterized protein LOC107340618
adi_MSTRG.11850.1	ate_MSTRG.17334.1	protein YIPF5-like	protein YIPF5-like
adi_MSTRG.11865.1	ate_MSTRG.17351.1	neuromedin-K receptor-like	neuromedin-K receptor-like
adi_MSTRG.11866.1	ate_MSTRG.8895.1	uncharacterized protein LOC107340657	uncharacterized protein LOC107340657
adi_MSTRG.11871.1	ate_MSTRG.26508.1	ATP-binding cassette sub-family B member 9-like	ATP-binding cassette sub-family B member 9-like
adi_MSTRG.11871.2	ate_MSTRG.26508.1	ATP-binding cassette sub-family B member 9-like	ATP-binding cassette sub-family B member 9-like
adi_MSTRG.11887.1	ate_MSTRG.17307.1	kelch-like protein 3	kelch-like protein 3
adi_MSTRG.11889.2	ate_MSTRG.26444.1	uncharacterized protein LOC107340616	uncharacterized protein LOC107340616
adi_MSTRG.11896.1	ate_MSTRG.17319.1	uncharacterized protein LOC107340697	uncharacterized protein LOC107340697
adi_MSTRG.11896.2	ate_MSTRG.17319.1	uncharacterized protein LOC107340697	uncharacterized protein LOC107340697
adi_MSTRG.1190.1	ate_MSTRG.1081.1	uncharacterized protein LOC107340737	nucleotide-binding oligomerization domain-containing protein 1-like
adi_MSTRG.1190.1	ate_MSTRG.12889.1	uncharacterized protein LOC107340737	protein NLRC5-like
adi_MSTRG.1190.1	ate_MSTRG.12926.1	uncharacterized protein LOC107340737	nucleotide-binding oligomerization domain-containing protein 1-like
adi_MSTRG.1190.1	ate_MSTRG.12963.1	uncharacterized protein LOC107340737	protein NLRC5-like
adi_MSTRG.1190.1	ate_MSTRG.12971.1	uncharacterized protein LOC107340737	nucleotide-binding oligomerization domain-containing protein 2-like
adi_MSTRG.1190.1	ate_MSTRG.15124.1	uncharacterized protein LOC107340737	nucleotide-binding oligomerization domain-containing protein 1-like
adi_MSTRG.1190.1	ate_MSTRG.15125.1	uncharacterized protein LOC107340737	nucleotide-binding oligomerization domain-containing protein 1-like
adi_MSTRG.1190.1	ate_MSTRG.15170.1	uncharacterized protein LOC107340737	protein NLRC5-like
adi_MSTRG.1190.1	ate_MSTRG.17241.1	uncharacterized protein LOC107340737	nucleotide-binding oligomerization domain-containing protein 1-like
adi_MSTRG.1190.1	ate_MSTRG.20525.1	uncharacterized protein LOC107340737	uncharacterized protein LOC107340737
adi_MSTRG.1190.1	ate_MSTRG.24804.1	uncharacterized protein LOC107340737	nucleotide-binding oligomerization domain-containing protein 2-like
adi_MSTRG.1190.1	ate_MSTRG.25296.1	uncharacterized protein LOC107340737	NACHT, LRR and PYD domains-containing protein 14-like
adi_MSTRG.1190.1	ate_MSTRG.26062.1	uncharacterized protein LOC107340737	nucleotide-binding oligomerization domain-containing protein 2-like
adi_MSTRG.1190.1	ate_MSTRG.26066.1	uncharacterized protein LOC107340737	nucleotide-binding oligomerization domain-containing protein 2-like
adi_MSTRG.1190.1	ate_MSTRG.26069.1	uncharacterized protein LOC107340737	nucleotide-binding oligomerization domain-containing protein 2-like
adi_MSTRG.1190.1	ate_MSTRG.26119.1	uncharacterized protein LOC107340737	nucleotide-binding oligomerization domain-containing protein 1-like
adi_MSTRG.1190.1	ate_MSTRG.26129.1	uncharacterized protein LOC107340737	NACHT, LRR and PYD domains-containing protein 12-like
adi_MSTRG.1190.1	ate_MSTRG.26212.1	uncharacterized protein LOC107340737	nucleotide-binding oligomerization domain-containing protein 2-like
adi_MSTRG.1190.1	ate_MSTRG.26310.1	uncharacterized protein LOC107340737	nucleotide-binding oligomerization domain-containing protein 2-like
adi_MSTRG.1190.1	ate_MSTRG.26331.1	uncharacterized protein LOC107340737	nucleotide-binding oligomerization domain-containing protein 2-like
adi_MSTRG.1190.1	ate_MSTRG.26347.1	uncharacterized protein LOC107340737	nucleotide-binding oligomerization domain-containing protein 2-like
adi_MSTRG.1190.1	ate_MSTRG.2678.1	uncharacterized protein LOC107340737	nucleotide-binding oligomerization domain-containing protein 1-like
adi_MSTRG.1190.1	ate_MSTRG.27409.1	uncharacterized protein LOC107340737	nucleotide-binding oligomerization domain-containing protein 1-like
adi_MSTRG.1190.1	ate_MSTRG.4768.1	uncharacterized protein LOC107340737	nucleotide-binding oligomerization domain-containing protein 2-like
adi_MSTRG.1190.1	ate_MSTRG.5183.1	uncharacterized protein LOC107340737	nucleotide-binding oligomerization domain-containing protein 1-like
adi_MSTRG.1190.1	ate_MSTRG.7789.1	uncharacterized protein LOC107340737	nucleotide-binding oligomerization domain-containing protein 2-like
adi_MSTRG.11905.1	ate_MSTRG.17335.1	uncharacterized protein LOC107340675	uncharacterized protein LOC107340675
adi_MSTRG.11923.1	ate_MSTRG.17271.1	uncharacterized protein LOC107340678	uncharacterized protein LOC107340678
adi_MSTRG.11938.1	ate_MSTRG.17271.1	apolipophorins-like	uncharacterized protein LOC107340678
adi_MSTRG.1196.1	ate_MSTRG.3187.1	FAD synthase-like	FAD synthase-like
adi_MSTRG.11972.1	ate_MSTRG.17321.1	CTD small phosphatase-like protein 2	CTD small phosphatase-like protein 2
adi_MSTRG.11980.1	ate_MSTRG.3394.1	flocculation protein FLO11-like	flocculation protein FLO11-like
adi_MSTRG.11980.1	ate_MSTRG.3394.2	flocculation protein FLO11-like	flocculation protein FLO11-like
adi_MSTRG.11980.2	ate_MSTRG.3394.1	flocculation protein FLO11-like	flocculation protein FLO11-like
adi_MSTRG.11980.2	ate_MSTRG.3394.2	flocculation protein FLO11-like	flocculation protein FLO11-like
adi_MSTRG.11989.2	ate_MSTRG.3455.1	peptidyl-prolyl cis-trans isomerase B-like	ate_MSTRG.3455.1
adi_MSTRG.1199.1	ate_MSTRG.2284.1	putative leucine-rich repeat-containing protein DDB_G0290503	putative leucine-rich repeat-containing protein DDB_G0290503
adi_MSTRG.11994.1	ate_MSTRG.3386.1	glutamic acid-rich protein-like	glutamic acid-rich protein-like
adi_MSTRG.11994.2	ate_MSTRG.3386.1	glutamic acid-rich protein-like	glutamic acid-rich protein-like
adi_MSTRG.12007.2	ate_MSTRG.18001.1	hydroxysteroid 11-beta-dehydrogenase 1-like protein	hydroxysteroid 11-beta-dehydrogenase 1-like protein
adi_MSTRG.12013.1	ate_MSTRG.3405.1	protein moonraker-like	uncharacterized protein LOC107340839
adi_MSTRG.12013.2	ate_MSTRG.3405.1	protein moonraker-like	uncharacterized protein LOC107340839
adi_MSTRG.12028.1	ate_MSTRG.3362.1	E3 ubiquitin-protein ligase RGLG1-like	E3 ubiquitin-protein ligase RGLG1-like
adi_MSTRG.12038.1	ate_MSTRG.18983.1	double-stranded RNA-binding protein Staufen homolog 2-like	double-stranded RNA-binding protein Staufen homolog 2-like
adi_MSTRG.12038.2	ate_MSTRG.18983.1	double-stranded RNA-binding protein Staufen homolog 2-like	double-stranded RNA-binding protein Staufen homolog 2-like
adi_MSTRG.12065.1	ate_MSTRG.19034.1	syndecan-3-like	syndecan-3-like
adi_MSTRG.12066.1	ate_MSTRG.2410.1	endoplasmin-like	endoplasmin-like
adi_MSTRG.12071.1	ate_MSTRG.18979.1	cytosolic carboxypeptidase 2-like	cytosolic carboxypeptidase 2-like
adi_MSTRG.12086.1	ate_MSTRG.2387.1	lysine-specific demethylase 5A-like	lysine-specific demethylase 5A-like
adi_MSTRG.12091.1	ate_MSTRG.2327.1	putative Dol-P-Glc:Glc(2)Man(9)GlcNAc(2)-PP-Dol alpha-1,2-glucosyltransferase	putative Dol-P-Glc:Glc(2)Man(9)GlcNAc(2)-PP-Dol alpha-1,2-glucosyltransferase
adi_MSTRG.12091.2	ate_MSTRG.2327.1	putative Dol-P-Glc:Glc(2)Man(9)GlcNAc(2)-PP-Dol alpha-1,2-glucosyltransferase	putative Dol-P-Glc:Glc(2)Man(9)GlcNAc(2)-PP-Dol alpha-1,2-glucosyltransferase
adi_MSTRG.12096.1	ate_MSTRG.2323.1	TBC1 domain family member 30-like	TBC1 domain family member 30-like
adi_MSTRG.12099.1	ate_MSTRG.2342.1	G2 and S phase-expressed protein 1-like	G2 and S phase-expressed protein 1-like
adi_MSTRG.12121.1	ate_MSTRG.2358.1	IQ motif and SEC7 domain-containing protein 1-like	IQ motif and SEC7 domain-containing protein 1-like
adi_MSTRG.12131.1	ate_MSTRG.2444.1	cholesterol 24-hydroxylase-like	cholesterol 24-hydroxylase-like
adi_MSTRG.12132.1	ate_MSTRG.2369.1	uncharacterized protein LOC107340940	uncharacterized protein LOC107340940
adi_MSTRG.12162.1	ate_MSTRG.21940.1	pleckstrin homology-like domain family B member 1	pleckstrin homology-like domain family B member 1
adi_MSTRG.12162.2	ate_MSTRG.21940.1	pleckstrin homology-like domain family B member 1	pleckstrin homology-like domain family B member 1
adi_MSTRG.12162.3	ate_MSTRG.21940.1	pleckstrin homology-like domain family B member 1	pleckstrin homology-like domain family B member 1
adi_MSTRG.12174.1	ate_MSTRG.10390.1	sacsin-like	sacsin-like
adi_MSTRG.12211.1	ate_MSTRG.22598.1	5-hydroxytryptamine receptor 1A-alpha-like	5-hydroxytryptamine receptor 1A-alpha-like
adi_MSTRG.12215.1	ate_MSTRG.22563.1	tRNA-splicing endonuclease subunit Sen34-like	tRNA-splicing endonuclease subunit Sen34-like
adi_MSTRG.12215.2	ate_MSTRG.22563.1	tRNA-splicing endonuclease subunit Sen34-like	tRNA-splicing endonuclease subunit Sen34-like
adi_MSTRG.12215.3	ate_MSTRG.22563.1	tRNA-splicing endonuclease subunit Sen34-like	tRNA-splicing endonuclease subunit Sen34-like
adi_MSTRG.12221.1	ate_MSTRG.16143.1	D-inositol 3-phosphate glycosyltransferase-like	uncharacterized protein LOC107329155
adi_MSTRG.12221.1	ate_MSTRG.20758.1	D-inositol 3-phosphate glycosyltransferase-like	D-inositol 3-phosphate glycosyltransferase-like
adi_MSTRG.12221.1	ate_MSTRG.25379.1	D-inositol 3-phosphate glycosyltransferase-like	uncharacterized protein LOC107339155
adi_MSTRG.12221.1	ate_MSTRG.25675.1	D-inositol 3-phosphate glycosyltransferase-like	NFX1-type zinc finger-containing protein 1-like
adi_MSTRG.12221.1	ate_MSTRG.27019.1	D-inositol 3-phosphate glycosyltransferase-like	uncharacterized protein LOC107329706
adi_MSTRG.12221.1	ate_MSTRG.27595.1	D-inositol 3-phosphate glycosyltransferase-like	D-inositol 3-phosphate glycosyltransferase-like
adi_MSTRG.12224.1	ate_MSTRG.22569.1	alpha-1D adrenergic receptor-like	alpha-1D adrenergic receptor-like
adi_MSTRG.12244.1	ate_MSTRG.21953.1	uncharacterized protein LOC107341038	uncharacterized protein LOC107341038
adi_MSTRG.12244.2	ate_MSTRG.21953.1	uncharacterized protein LOC107341038	uncharacterized protein LOC107341038
adi_MSTRG.12244.3	ate_MSTRG.21953.1	uncharacterized protein LOC107341038	uncharacterized protein LOC107341038
adi_MSTRG.12244.4	ate_MSTRG.21953.1	uncharacterized protein LOC107341038	uncharacterized protein LOC107341038
adi_MSTRG.12246.1	ate_MSTRG.22599.1	uncharacterized protein LOC107341078	uncharacterized protein LOC107341078
adi_MSTRG.12250.1	ate_MSTRG.22572.1	uncharacterized protein YER152C-like	uncharacterized protein YER152C-like
adi_MSTRG.12268.1	ate_MSTRG.9949.1	uncharacterized protein LOC107341139	uncharacterized protein LOC107341139
adi_MSTRG.12268.2	ate_MSTRG.9949.1	uncharacterized protein LOC107342700	uncharacterized protein LOC107341139
adi_MSTRG.12270.1	ate_MSTRG.21964.1	carbohydrate sulfotransferase 11-like	carbohydrate sulfotransferase 11-like
adi_MSTRG.12275.1	ate_MSTRG.2445.1	rap guanine nucleotide exchange factor 1-like	rap guanine nucleotide exchange factor 1-like
adi_MSTRG.12276.1	ate_MSTRG.22667.1	DC-STAMP domain-containing protein 2-like	DC-STAMP domain-containing protein 2-like
adi_MSTRG.12315.1	ate_MSTRG.10784.1	uncharacterized protein LOC107341197	uncharacterized protein LOC107341197
adi_MSTRG.12343.1	ate_MSTRG.10824.1	serine/threonine-protein kinase mos-like	serine/threonine-protein kinase mos-like
adi_MSTRG.12363.1	ate_MSTRG.16697.1	membrane progestin receptor gamma-A-like	membrane progestin receptor gamma-A-like
adi_MSTRG.12368.1	ate_MSTRG.26157.1	anoctamin-7-like	anoctamin-4-like
adi_MSTRG.1237.1	ate_MSTRG.20527.1	zinc finger protein OZF-like	zinc finger protein OZF-like
adi_MSTRG.12375.1	ate_MSTRG.10121.1	E3 ubiquitin-protein ligase TRIM71-like	E3 ubiquitin-protein ligase TRIM71-like
adi_MSTRG.12375.1	ate_MSTRG.14331.1	E3 ubiquitin-protein ligase TRIM71-like	E3 ubiquitin-protein ligase TRIM71-like
adi_MSTRG.12375.1	ate_MSTRG.14335.1	E3 ubiquitin-protein ligase TRIM71-like	E3 ubiquitin-protein ligase TRIM71-like
adi_MSTRG.12375.1	ate_MSTRG.14352.1	E3 ubiquitin-protein ligase TRIM71-like	E3 ubiquitin-protein ligase TRIM71-like
adi_MSTRG.12375.1	ate_MSTRG.20216.1	E3 ubiquitin-protein ligase TRIM71-like	E3 ubiquitin-protein ligase TRIM71-like
adi_MSTRG.12375.1	ate_MSTRG.20217.1	E3 ubiquitin-protein ligase TRIM71-like	E3 ubiquitin-protein ligase TRIM71-like
adi_MSTRG.12375.1	ate_MSTRG.20233.1	E3 ubiquitin-protein ligase TRIM71-like	E3 ubiquitin-protein ligase TRIM71-like
adi_MSTRG.12375.1	ate_MSTRG.20242.1	E3 ubiquitin-protein ligase TRIM71-like	E3 ubiquitin-protein ligase TRIM71-like
adi_MSTRG.12375.1	ate_MSTRG.20249.1	E3 ubiquitin-protein ligase TRIM71-like	E3 ubiquitin-protein ligase TRIM71-like
adi_MSTRG.12375.1	ate_MSTRG.20275.1	E3 ubiquitin-protein ligase TRIM71-like	E3 ubiquitin-protein ligase TRIM71-like
adi_MSTRG.12375.1	ate_MSTRG.22159.1	E3 ubiquitin-protein ligase TRIM71-like	tripartite motif-containing protein 2-like
adi_MSTRG.12375.1	ate_MSTRG.22160.1	E3 ubiquitin-protein ligase TRIM71-like	E3 ubiquitin-protein ligase TRIM71-like
adi_MSTRG.12375.1	ate_MSTRG.22166.1	E3 ubiquitin-protein ligase TRIM71-like	E3 ubiquitin-protein ligase TRIM71-like
adi_MSTRG.12375.1	ate_MSTRG.22172.1	E3 ubiquitin-protein ligase TRIM71-like	E3 ubiquitin-protein ligase TRIM71-like
adi_MSTRG.12375.1	ate_MSTRG.22635.1	E3 ubiquitin-protein ligase TRIM71-like	tripartite motif-containing protein 2-like
adi_MSTRG.12375.1	ate_MSTRG.22639.1	E3 ubiquitin-protein ligase TRIM71-like	E3 ubiquitin-protein ligase TRIM71-like
adi_MSTRG.12375.1	ate_MSTRG.22648.1	E3 ubiquitin-protein ligase TRIM71-like	E3 ubiquitin-protein ligase TRIM71-like
adi_MSTRG.12375.1	ate_MSTRG.22700.1	E3 ubiquitin-protein ligase TRIM71-like	E3 ubiquitin-protein ligase TRIM71-like
adi_MSTRG.12375.1	ate_MSTRG.22722.1	E3 ubiquitin-protein ligase TRIM71-like	E3 ubiquitin-protein ligase TRIM71-like
adi_MSTRG.12375.1	ate_MSTRG.24275.1	E3 ubiquitin-protein ligase TRIM71-like	E3 ubiquitin-protein ligase TRIM71-like
adi_MSTRG.12375.1	ate_MSTRG.24277.1	E3 ubiquitin-protein ligase TRIM71-like	E3 ubiquitin-protein ligase TRIM71-like
adi_MSTRG.12376.1	ate_MSTRG.10121.1	E3 ubiquitin-protein ligase TRIM71-like	E3 ubiquitin-protein ligase TRIM71-like
adi_MSTRG.12376.1	ate_MSTRG.14331.1	E3 ubiquitin-protein ligase TRIM71-like	E3 ubiquitin-protein ligase TRIM71-like
adi_MSTRG.12376.1	ate_MSTRG.14335.1	E3 ubiquitin-protein ligase TRIM71-like	E3 ubiquitin-protein ligase TRIM71-like
adi_MSTRG.12376.1	ate_MSTRG.14352.1	E3 ubiquitin-protein ligase TRIM71-like	E3 ubiquitin-protein ligase TRIM71-like
adi_MSTRG.12376.1	ate_MSTRG.20216.1	E3 ubiquitin-protein ligase TRIM71-like	E3 ubiquitin-protein ligase TRIM71-like
adi_MSTRG.12376.1	ate_MSTRG.20217.1	E3 ubiquitin-protein ligase TRIM71-like	E3 ubiquitin-protein ligase TRIM71-like
adi_MSTRG.12376.1	ate_MSTRG.20233.1	E3 ubiquitin-protein ligase TRIM71-like	E3 ubiquitin-protein ligase TRIM71-like
adi_MSTRG.12376.1	ate_MSTRG.20242.1	E3 ubiquitin-protein ligase TRIM71-like	E3 ubiquitin-protein ligase TRIM71-like
adi_MSTRG.12376.1	ate_MSTRG.20249.1	E3 ubiquitin-protein ligase TRIM71-like	E3 ubiquitin-protein ligase TRIM71-like
adi_MSTRG.12376.1	ate_MSTRG.20275.1	E3 ubiquitin-protein ligase TRIM71-like	E3 ubiquitin-protein ligase TRIM71-like
adi_MSTRG.12376.1	ate_MSTRG.22159.1	E3 ubiquitin-protein ligase TRIM71-like	tripartite motif-containing protein 2-like
adi_MSTRG.12376.1	ate_MSTRG.22160.1	E3 ubiquitin-protein ligase TRIM71-like	E3 ubiquitin-protein ligase TRIM71-like
adi_MSTRG.12376.1	ate_MSTRG.22166.1	E3 ubiquitin-protein ligase TRIM71-like	E3 ubiquitin-protein ligase TRIM71-like
adi_MSTRG.12376.1	ate_MSTRG.22172.1	E3 ubiquitin-protein ligase TRIM71-like	E3 ubiquitin-protein ligase TRIM71-like
adi_MSTRG.12376.1	ate_MSTRG.22635.1	E3 ubiquitin-protein ligase TRIM71-like	tripartite motif-containing protein 2-like
adi_MSTRG.12376.1	ate_MSTRG.22639.1	E3 ubiquitin-protein ligase TRIM71-like	E3 ubiquitin-protein ligase TRIM71-like
adi_MSTRG.12376.1	ate_MSTRG.22648.1	E3 ubiquitin-protein ligase TRIM71-like	E3 ubiquitin-protein ligase TRIM71-like
adi_MSTRG.12376.1	ate_MSTRG.22700.1	E3 ubiquitin-protein ligase TRIM71-like	E3 ubiquitin-protein ligase TRIM71-like
adi_MSTRG.12376.1	ate_MSTRG.22722.1	E3 ubiquitin-protein ligase TRIM71-like	E3 ubiquitin-protein ligase TRIM71-like
adi_MSTRG.12376.1	ate_MSTRG.24275.1	E3 ubiquitin-protein ligase TRIM71-like	E3 ubiquitin-protein ligase TRIM71-like
adi_MSTRG.12376.1	ate_MSTRG.24277.1	E3 ubiquitin-protein ligase TRIM71-like	E3 ubiquitin-protein ligase TRIM71-like
adi_MSTRG.12377.1	ate_MSTRG.10121.1	E3 ubiquitin-protein ligase TRIM71-like	E3 ubiquitin-protein ligase TRIM71-like
adi_MSTRG.12377.1	ate_MSTRG.14331.1	E3 ubiquitin-protein ligase TRIM71-like	E3 ubiquitin-protein ligase TRIM71-like
adi_MSTRG.12377.1	ate_MSTRG.14335.1	E3 ubiquitin-protein ligase TRIM71-like	E3 ubiquitin-protein ligase TRIM71-like
adi_MSTRG.12377.1	ate_MSTRG.14352.1	E3 ubiquitin-protein ligase TRIM71-like	E3 ubiquitin-protein ligase TRIM71-like
adi_MSTRG.12377.1	ate_MSTRG.20216.1	E3 ubiquitin-protein ligase TRIM71-like	E3 ubiquitin-protein ligase TRIM71-like
adi_MSTRG.12377.1	ate_MSTRG.20217.1	E3 ubiquitin-protein ligase TRIM71-like	E3 ubiquitin-protein ligase TRIM71-like
adi_MSTRG.12377.1	ate_MSTRG.20233.1	E3 ubiquitin-protein ligase TRIM71-like	E3 ubiquitin-protein ligase TRIM71-like
adi_MSTRG.12377.1	ate_MSTRG.20242.1	E3 ubiquitin-protein ligase TRIM71-like	E3 ubiquitin-protein ligase TRIM71-like
adi_MSTRG.12377.1	ate_MSTRG.20249.1	E3 ubiquitin-protein ligase TRIM71-like	E3 ubiquitin-protein ligase TRIM71-like
adi_MSTRG.12377.1	ate_MSTRG.20275.1	E3 ubiquitin-protein ligase TRIM71-like	E3 ubiquitin-protein ligase TRIM71-like
adi_MSTRG.12377.1	ate_MSTRG.22159.1	E3 ubiquitin-protein ligase TRIM71-like	tripartite motif-containing protein 2-like
adi_MSTRG.12377.1	ate_MSTRG.22160.1	E3 ubiquitin-protein ligase TRIM71-like	E3 ubiquitin-protein ligase TRIM71-like
adi_MSTRG.12377.1	ate_MSTRG.22166.1	E3 ubiquitin-protein ligase TRIM71-like	E3 ubiquitin-protein ligase TRIM71-like
adi_MSTRG.12377.1	ate_MSTRG.22172.1	E3 ubiquitin-protein ligase TRIM71-like	E3 ubiquitin-protein ligase TRIM71-like
adi_MSTRG.12377.1	ate_MSTRG.22635.1	E3 ubiquitin-protein ligase TRIM71-like	tripartite motif-containing protein 2-like
adi_MSTRG.12377.1	ate_MSTRG.22639.1	E3 ubiquitin-protein ligase TRIM71-like	E3 ubiquitin-protein ligase TRIM71-like
adi_MSTRG.12377.1	ate_MSTRG.22648.1	E3 ubiquitin-protein ligase TRIM71-like	E3 ubiquitin-protein ligase TRIM71-like
adi_MSTRG.12377.1	ate_MSTRG.22700.1	E3 ubiquitin-protein ligase TRIM71-like	E3 ubiquitin-protein ligase TRIM71-like
adi_MSTRG.12377.1	ate_MSTRG.22722.1	E3 ubiquitin-protein ligase TRIM71-like	E3 ubiquitin-protein ligase TRIM71-like
adi_MSTRG.12377.1	ate_MSTRG.24275.1	E3 ubiquitin-protein ligase TRIM71-like	E3 ubiquitin-protein ligase TRIM71-like
adi_MSTRG.12377.1	ate_MSTRG.24277.1	E3 ubiquitin-protein ligase TRIM71-like	E3 ubiquitin-protein ligase TRIM71-like
adi_MSTRG.12390.1	ate_MSTRG.10121.1	tripartite motif-containing protein 2-like	E3 ubiquitin-protein ligase TRIM71-like
adi_MSTRG.12390.1	ate_MSTRG.14331.1	tripartite motif-containing protein 2-like	E3 ubiquitin-protein ligase TRIM71-like
adi_MSTRG.12390.1	ate_MSTRG.14335.1	tripartite motif-containing protein 2-like	E3 ubiquitin-protein ligase TRIM71-like
adi_MSTRG.12390.1	ate_MSTRG.14352.1	tripartite motif-containing protein 2-like	E3 ubiquitin-protein ligase TRIM71-like
adi_MSTRG.12390.1	ate_MSTRG.20216.1	tripartite motif-containing protein 2-like	E3 ubiquitin-protein ligase TRIM71-like
adi_MSTRG.12390.1	ate_MSTRG.20217.1	tripartite motif-containing protein 2-like	E3 ubiquitin-protein ligase TRIM71-like
adi_MSTRG.12390.1	ate_MSTRG.20233.1	tripartite motif-containing protein 2-like	E3 ubiquitin-protein ligase TRIM71-like
adi_MSTRG.12390.1	ate_MSTRG.20242.1	tripartite motif-containing protein 2-like	E3 ubiquitin-protein ligase TRIM71-like
adi_MSTRG.12390.1	ate_MSTRG.20249.1	tripartite motif-containing protein 2-like	E3 ubiquitin-protein ligase TRIM71-like
adi_MSTRG.12390.1	ate_MSTRG.20275.1	tripartite motif-containing protein 2-like	E3 ubiquitin-protein ligase TRIM71-like
adi_MSTRG.12390.1	ate_MSTRG.22159.1	tripartite motif-containing protein 2-like	tripartite motif-containing protein 2-like
adi_MSTRG.12390.1	ate_MSTRG.22160.1	tripartite motif-containing protein 2-like	E3 ubiquitin-protein ligase TRIM71-like
adi_MSTRG.12390.1	ate_MSTRG.22166.1	tripartite motif-containing protein 2-like	E3 ubiquitin-protein ligase TRIM71-like
adi_MSTRG.12390.1	ate_MSTRG.22172.1	tripartite motif-containing protein 2-like	E3 ubiquitin-protein ligase TRIM71-like
adi_MSTRG.12390.1	ate_MSTRG.22635.1	tripartite motif-containing protein 2-like	tripartite motif-containing protein 2-like
adi_MSTRG.12390.1	ate_MSTRG.22639.1	tripartite motif-containing protein 2-like	E3 ubiquitin-protein ligase TRIM71-like
adi_MSTRG.12390.1	ate_MSTRG.22648.1	tripartite motif-containing protein 2-like	E3 ubiquitin-protein ligase TRIM71-like
adi_MSTRG.12390.1	ate_MSTRG.22700.1	tripartite motif-containing protein 2-like	E3 ubiquitin-protein ligase TRIM71-like
adi_MSTRG.12390.1	ate_MSTRG.22722.1	tripartite motif-containing protein 2-like	E3 ubiquitin-protein ligase TRIM71-like
adi_MSTRG.12390.1	ate_MSTRG.24275.1	tripartite motif-containing protein 2-like	E3 ubiquitin-protein ligase TRIM71-like
adi_MSTRG.12390.1	ate_MSTRG.24277.1	tripartite motif-containing protein 2-like	E3 ubiquitin-protein ligase TRIM71-like
adi_MSTRG.12391.1	ate_MSTRG.9200.1	dapdiamide synthesis protein DdaC-like	dapdiamide synthesis protein DdaC-like
adi_MSTRG.12440.1	ate_MSTRG.13806.1	electroneutral sodium bicarbonate exchanger 1-like	electroneutral sodium bicarbonate exchanger 1-like
adi_MSTRG.12452.1	ate_MSTRG.13797.1	centromere-associated protein E-like	centromere-associated protein E-like
adi_MSTRG.12455.1	ate_MSTRG.2490.1	general transcription factor 3C polypeptide 4-like	general transcription factor 3C polypeptide 4-like
adi_MSTRG.12486.1	ate_MSTRG.17936.1	IQ domain-containing protein D-like	IQ domain-containing protein D-like
adi_MSTRG.1249.1	ate_MSTRG.19006.1	kelch-like protein 12	kelch-like protein 12
adi_MSTRG.12493.1	ate_MSTRG.10121.1	E3 ubiquitin-protein ligase TRIM71-like	E3 ubiquitin-protein ligase TRIM71-like
adi_MSTRG.12493.1	ate_MSTRG.14331.1	E3 ubiquitin-protein ligase TRIM71-like	E3 ubiquitin-protein ligase TRIM71-like
adi_MSTRG.12493.1	ate_MSTRG.14335.1	E3 ubiquitin-protein ligase TRIM71-like	E3 ubiquitin-protein ligase TRIM71-like
adi_MSTRG.12493.1	ate_MSTRG.14352.1	E3 ubiquitin-protein ligase TRIM71-like	E3 ubiquitin-protein ligase TRIM71-like
adi_MSTRG.12493.1	ate_MSTRG.20216.1	E3 ubiquitin-protein ligase TRIM71-like	E3 ubiquitin-protein ligase TRIM71-like
adi_MSTRG.12493.1	ate_MSTRG.20217.1	E3 ubiquitin-protein ligase TRIM71-like	E3 ubiquitin-protein ligase TRIM71-like
adi_MSTRG.12493.1	ate_MSTRG.20233.1	E3 ubiquitin-protein ligase TRIM71-like	E3 ubiquitin-protein ligase TRIM71-like
adi_MSTRG.12493.1	ate_MSTRG.20242.1	E3 ubiquitin-protein ligase TRIM71-like	E3 ubiquitin-protein ligase TRIM71-like
adi_MSTRG.12493.1	ate_MSTRG.20249.1	E3 ubiquitin-protein ligase TRIM71-like	E3 ubiquitin-protein ligase TRIM71-like
adi_MSTRG.12493.1	ate_MSTRG.20275.1	E3 ubiquitin-protein ligase TRIM71-like	E3 ubiquitin-protein ligase TRIM71-like
adi_MSTRG.12493.1	ate_MSTRG.22159.1	E3 ubiquitin-protein ligase TRIM71-like	tripartite motif-containing protein 2-like
adi_MSTRG.12493.1	ate_MSTRG.22160.1	E3 ubiquitin-protein ligase TRIM71-like	E3 ubiquitin-protein ligase TRIM71-like
adi_MSTRG.12493.1	ate_MSTRG.22166.1	E3 ubiquitin-protein ligase TRIM71-like	E3 ubiquitin-protein ligase TRIM71-like
adi_MSTRG.12493.1	ate_MSTRG.22172.1	E3 ubiquitin-protein ligase TRIM71-like	E3 ubiquitin-protein ligase TRIM71-like
adi_MSTRG.12493.1	ate_MSTRG.22635.1	E3 ubiquitin-protein ligase TRIM71-like	tripartite motif-containing protein 2-like
adi_MSTRG.12493.1	ate_MSTRG.22639.1	E3 ubiquitin-protein ligase TRIM71-like	E3 ubiquitin-protein ligase TRIM71-like
adi_MSTRG.12493.1	ate_MSTRG.22648.1	E3 ubiquitin-protein ligase TRIM71-like	E3 ubiquitin-protein ligase TRIM71-like
adi_MSTRG.12493.1	ate_MSTRG.22700.1	E3 ubiquitin-protein ligase TRIM71-like	E3 ubiquitin-protein ligase TRIM71-like
adi_MSTRG.12493.1	ate_MSTRG.22722.1	E3 ubiquitin-protein ligase TRIM71-like	E3 ubiquitin-protein ligase TRIM71-like
adi_MSTRG.12493.1	ate_MSTRG.24275.1	E3 ubiquitin-protein ligase TRIM71-like	E3 ubiquitin-protein ligase TRIM71-like
adi_MSTRG.12493.1	ate_MSTRG.24277.1	E3 ubiquitin-protein ligase TRIM71-like	E3 ubiquitin-protein ligase TRIM71-like
adi_MSTRG.125.1	ate_MSTRG.160.1	inosine-uridine preferring nucleoside hydrolase-like	inosine-uridine preferring nucleoside hydrolase-like
adi_MSTRG.12511.1	ate_MSTRG.17883.1	adi_MSTRG.12511.1	ate_MSTRG.17883.1
adi_MSTRG.12515.2	ate_MSTRG.17916.1	ATP-sensitive inward rectifier potassium channel 12-like	ATP-sensitive inward rectifier potassium channel 12-like
adi_MSTRG.12515.4	ate_MSTRG.17916.1	ATP-sensitive inward rectifier potassium channel 12-like	ATP-sensitive inward rectifier potassium channel 12-like
adi_MSTRG.12515.5	ate_MSTRG.17916.1	ATP-sensitive inward rectifier potassium channel 12-like	ATP-sensitive inward rectifier potassium channel 12-like
adi_MSTRG.12518.1	ate_MSTRG.17879.1	protein N-terminal asparagine amidohydrolase-like	protein N-terminal asparagine amidohydrolase-like
adi_MSTRG.12519.1	ate_MSTRG.17857.1	forkhead box protein J1-B-like	forkhead box protein J1-B-like
adi_MSTRG.12524.1	ate_MSTRG.17875.1	kelch-like protein 20	kelch-like protein 20
adi_MSTRG.12541.1	ate_MSTRG.391.1	EF-hand calcium-binding domain-containing protein 5-like	EF-hand calcium-binding domain-containing protein 5-like
adi_MSTRG.12549.1	ate_MSTRG.17953.1	transcription factor SOX-9-like	transcription factor SOX-9-like
adi_MSTRG.12562.1	ate_MSTRG.410.1	oxysterol-binding protein 1-like	oxysterol-binding protein 1-like
adi_MSTRG.126.1	ate_MSTRG.82.1	uncharacterized protein LOC107343819	uncharacterized protein LOC107343819
adi_MSTRG.12602.1	ate_MSTRG.443.1	structure-specific endonuclease subunit slx1-like	structure-specific endonuclease subunit slx1-like
adi_MSTRG.12602.2	ate_MSTRG.443.1	structure-specific endonuclease subunit slx1-like	structure-specific endonuclease subunit slx1-like
adi_MSTRG.12606.1	ate_MSTRG.440.1	tektin-1-like	tektin-1-like
adi_MSTRG.12607.1	ate_MSTRG.3901.1	kinesin-like protein KIF3A	kinesin-like protein KIF3A
adi_MSTRG.12614.1	ate_MSTRG.3926.1	retinoid-inducible serine carboxypeptidase-like	retinoid-inducible serine carboxypeptidase-like
adi_MSTRG.12626.1	ate_MSTRG.4576.1	uncharacterized protein LOC107341611	uncharacterized protein LOC107341611
adi_MSTRG.12659.1	ate_MSTRG.4560.1	transmembrane protein 104-like	transmembrane protein 104-like
adi_MSTRG.12667.1	ate_MSTRG.430.1	T-box transcription factor TBX3-like	T-box transcription factor TBX3-like
adi_MSTRG.12688.1	ate_MSTRG.19408.1	actin, cytoplasmic-like	actin, cytoplasmic
adi_MSTRG.12688.1	ate_MSTRG.26291.1	actin, cytoplasmic-like	actin-15B
adi_MSTRG.12688.1	ate_MSTRG.4586.1	actin, cytoplasmic-like	actin, cytoplasmic-like
adi_MSTRG.12688.1	ate_MSTRG.4588.2	actin, cytoplasmic-like	uncharacterized protein LOC107346890
adi_MSTRG.12688.1	ate_MSTRG.4588.3	actin, cytoplasmic-like	actin-15B
adi_MSTRG.12688.1	ate_MSTRG.4613.1	actin, cytoplasmic-like	uncharacterized protein LOC107346890
adi_MSTRG.12702.1	ate_MSTRG.19408.1	actin	actin, cytoplasmic
adi_MSTRG.12702.1	ate_MSTRG.26291.1	actin	actin-15B
adi_MSTRG.12702.1	ate_MSTRG.4613.1	actin	uncharacterized protein LOC107346890
adi_MSTRG.12702.2	ate_MSTRG.19408.1	actin	actin, cytoplasmic
adi_MSTRG.12702.2	ate_MSTRG.26291.1	actin	actin-15B
adi_MSTRG.12702.2	ate_MSTRG.4613.1	actin	uncharacterized protein LOC107346890
adi_MSTRG.12726.1	ate_MSTRG.4549.1	thrombospondin-type laminin G domain and EAR repeat-containing protein-like	thrombospondin-type laminin G domain and EAR repeat-containing protein-like
adi_MSTRG.12726.2	ate_MSTRG.4549.1	thrombospondin-type laminin G domain and EAR repeat-containing protein-like	thrombospondin-type laminin G domain and EAR repeat-containing protein-like
adi_MSTRG.12726.3	ate_MSTRG.4549.1	thrombospondin-type laminin G domain and EAR repeat-containing protein-like	thrombospondin-type laminin G domain and EAR repeat-containing protein-like
adi_MSTRG.12729.1	ate_MSTRG.9517.1	E3 ubiquitin-protein ligase MYLIP-like	E3 ubiquitin-protein ligase MYLIP-like
adi_MSTRG.12730.1	ate_MSTRG.9508.1	serine/threonine/tyrosine-interacting-like protein 1	serine/threonine/tyrosine-interacting-like protein 1
adi_MSTRG.12736.1	ate_MSTRG.9531.1	ELAV-like protein 1-B	ELAV-like protein 1-B
adi_MSTRG.12738.1	ate_MSTRG.9567.1	BTB/POZ domain-containing protein 6-B-like	BTB/POZ domain-containing protein 6-B-like
adi_MSTRG.1276.1	ate_MSTRG.18196.1	filamin-B-like	filamin-A-like
adi_MSTRG.12784.1	ate_MSTRG.14753.1	YTH domain-containing family protein 3-like	YTH domain-containing family protein 3-like
adi_MSTRG.12784.2	ate_MSTRG.14753.1	YTH domain-containing family protein 3-like	YTH domain-containing family protein 3-like
adi_MSTRG.12784.3	ate_MSTRG.14753.1	YTH domain-containing family protein 3-like	YTH domain-containing family protein 3-like
adi_MSTRG.12784.4	ate_MSTRG.14753.1	YTH domain-containing family protein 3-like	YTH domain-containing family protein 3-like
adi_MSTRG.12796.1	ate_MSTRG.14848.1	solute carrier family 25 member 51-like	solute carrier family 25 member 51-like
adi_MSTRG.12820.2	ate_MSTRG.21059.1	glycine betaine transporter OpuD-like	uncharacterized transporter Mb0941-like
adi_MSTRG.12820.2	ate_MSTRG.22903.1	glycine betaine transporter OpuD-like	glycine betaine transporter OpuD-like
adi_MSTRG.12820.2	ate_MSTRG.22903.2	glycine betaine transporter OpuD-like	glycine betaine transporter OpuD-like
adi_MSTRG.12820.2	ate_MSTRG.9360.1	glycine betaine transporter OpuD-like	glycine betaine transporter OpuD-like
adi_MSTRG.12820.2	ate_MSTRG.9656.1	glycine betaine transporter OpuD-like	glycine betaine transporter OpuD-like
adi_MSTRG.12825.1	ate_MSTRG.26017.1	myosin-14-like	myosin-14-like
adi_MSTRG.12825.2	ate_MSTRG.26017.1	myosin-14-like	myosin-14-like
adi_MSTRG.12830.1	ate_MSTRG.25978.1	beta-1,3-galactosyltransferase 1-like	beta-1,3-galactosyltransferase 1-like
adi_MSTRG.12846.1	ate_MSTRG.12268.1	ankyrin-2-like	ankyrin-2-like
adi_MSTRG.12851.1	ate_MSTRG.12289.1	ankyrin repeat, PH and SEC7 domain containing protein secG-like	ankyrin repeat, PH and SEC7 domain containing protein secG-like
adi_MSTRG.12870.1	ate_MSTRG.12247.1	inversin-like	inversin-like
adi_MSTRG.12933.1	ate_MSTRG.12222.1	1-phosphatidylinositol 4,5-bisphosphate phosphodiesterase-like	1-phosphatidylinositol 4,5-bisphosphate phosphodiesterase-like
adi_MSTRG.12941.1	ate_MSTRG.12188.1	uncharacterized protein LOC107341880	uncharacterized protein LOC107341880
adi_MSTRG.12944.1	ate_MSTRG.21257.1	putative nuclease HARBI1	putative nuclease HARBI1
adi_MSTRG.1298.1	ate_MSTRG.16961.1	E3 ubiquitin-protein ligase PDZRN3-like	E3 ubiquitin-protein ligase PDZRN3-like
adi_MSTRG.12999.1	ate_MSTRG.10973.1	kelch-like protein 18	kelch-like protein 18
adi_MSTRG.12999.1	ate_MSTRG.16161.1	kelch-like protein 18	kelch-like protein 18
adi_MSTRG.13008.1	ate_MSTRG.13141.1	ATP-dependent RNA helicase DDX51-like	ATP-dependent RNA helicase DDX51-like
adi_MSTRG.13020.1	ate_MSTRG.13628.1	25-hydroxyvitamin D-1 alpha hydroxylase, mitochondrial-like	25-hydroxyvitamin D-1 alpha hydroxylase, mitochondrial-like
adi_MSTRG.13046.1	ate_MSTRG.13643.1	smoothelin-like protein 1	smoothelin-like protein 1
adi_MSTRG.13046.2	ate_MSTRG.13643.1	smoothelin-like protein 1	smoothelin-like protein 1
adi_MSTRG.13048.1	ate_MSTRG.13623.1	serine/threonine-protein phosphatase 2A 55 kDa regulatory subunit B beta isoform-like	serine/threonine-protein phosphatase 2A 55 kDa regulatory subunit B beta isoform-like
adi_MSTRG.13048.2	ate_MSTRG.13623.1	serine/threonine-protein phosphatase 2A 55 kDa regulatory subunit B beta isoform-like	serine/threonine-protein phosphatase 2A 55 kDa regulatory subunit B beta isoform-like
adi_MSTRG.13074.1	ate_MSTRG.13625.1	uncharacterized protein LOC107342046	uncharacterized protein LOC107342046
adi_MSTRG.13093.1	ate_MSTRG.13626.1	M-phase phosphoprotein 8-like	M-phase phosphoprotein 8-like
adi_MSTRG.13093.2	ate_MSTRG.13626.1	M-phase phosphoprotein 8-like	M-phase phosphoprotein 8-like
adi_MSTRG.13104.2	ate_MSTRG.22228.1	N-acetyl-beta-glucosaminyl-glycoprotein 4-beta-N-acetylgalactosaminyltransferase 1-like	N-acetyl-beta-glucosaminyl-glycoprotein 4-beta-N-acetylgalactosaminyltransferase 1-like
adi_MSTRG.13104.2	ate_MSTRG.22237.1	N-acetyl-beta-glucosaminyl-glycoprotein 4-beta-N-acetylgalactosaminyltransferase 1-like	N-acetyl-beta-glucosaminyl-glycoprotein 4-beta-N-acetylgalactosaminyltransferase 1-like
adi_MSTRG.13105.2	ate_MSTRG.22228.1	N-acetyl-beta-glucosaminyl-glycoprotein 4-beta-N-acetylgalactosaminyltransferase 1-like	N-acetyl-beta-glucosaminyl-glycoprotein 4-beta-N-acetylgalactosaminyltransferase 1-like
adi_MSTRG.13105.2	ate_MSTRG.22237.1	N-acetyl-beta-glucosaminyl-glycoprotein 4-beta-N-acetylgalactosaminyltransferase 1-like	N-acetyl-beta-glucosaminyl-glycoprotein 4-beta-N-acetylgalactosaminyltransferase 1-like
adi_MSTRG.13105.2	ate_MSTRG.22239.1	N-acetyl-beta-glucosaminyl-glycoprotein 4-beta-N-acetylgalactosaminyltransferase 1-like	N-acetyl-beta-glucosaminyl-glycoprotein 4-beta-N-acetylgalactosaminyltransferase 1-like
adi_MSTRG.13106.1	ate_MSTRG.22259.1	UDP-glucuronosyltransferase 2C1-like	UDP-glucuronosyltransferase 2C1-like
adi_MSTRG.13114.1	ate_MSTRG.22265.1	chromosome alignment-maintaining phosphoprotein 1-like	chromosome alignment-maintaining phosphoprotein 1-like
adi_MSTRG.13129.1	ate_MSTRG.23077.1	dual serine/threonine and tyrosine protein kinase-like	dual serine/threonine and tyrosine protein kinase-like
adi_MSTRG.13129.2	ate_MSTRG.23077.1	dual serine/threonine and tyrosine protein kinase-like	dual serine/threonine and tyrosine protein kinase-like
adi_MSTRG.13174.1	ate_MSTRG.8640.1	protein KIBRA-like	protein KIBRA-like
adi_MSTRG.13191.1	ate_MSTRG.8703.1	coiled-coil domain-containing protein 158-like	coiled-coil domain-containing protein 158-like
adi_MSTRG.13192.1	ate_MSTRG.13902.1	arylsulfatase I-like	arylsulfatase I-like
adi_MSTRG.13192.1	ate_MSTRG.5774.1	arylsulfatase I-like	arylsulfatase I-like
adi_MSTRG.13198.1	ate_MSTRG.5783.1	tripartite motif-containing protein 2-like	tripartite motif-containing protein 2-like
adi_MSTRG.13201.1	ate_MSTRG.8623.1	GRB2-associated-binding protein 1-like	GRB2-associated-binding protein 1-like
adi_MSTRG.13204.1	ate_MSTRG.8627.1	uncharacterized protein LOC107342188	uncharacterized protein LOC107342188
adi_MSTRG.13212.1	ate_MSTRG.5796.1	E3 ubiquitin-protein ligase NRDP1-like	E3 ubiquitin-protein ligase NRDP1-like
adi_MSTRG.13225.1	ate_MSTRG.5814.1	zinc finger protein 2-like	zinc finger protein 2-like
adi_MSTRG.13229.1	ate_MSTRG.10937.1	plectin-like	plectin-like
adi_MSTRG.13230.1	ate_MSTRG.5772.1	vesicular inhibitory amino acid transporter-like	vesicular inhibitory amino acid transporter-like
adi_MSTRG.13254.1	ate_MSTRG.2653.1	potassium voltage-gated channel subfamily D member 2-like	potassium voltage-gated channel subfamily D member 2-like
adi_MSTRG.13257.1	ate_MSTRG.10937.1	myosin-9-like	plectin-like
adi_MSTRG.13258.1	ate_MSTRG.2642.1	potassium voltage-gated channel protein Shal-like	potassium voltage-gated channel protein Shal-like
adi_MSTRG.13258.2	ate_MSTRG.2642.1	potassium voltage-gated channel protein Shal-like	potassium voltage-gated channel protein Shal-like
adi_MSTRG.13265.2	ate_MSTRG.10896.1	peripheral-type benzodiazepine receptor-associated protein 1-like	peripheral-type benzodiazepine receptor-associated protein 1-like
adi_MSTRG.13270.1	ate_MSTRG.5804.1	CREB/ATF bZIP transcription factor-like	CREB/ATF bZIP transcription factor-like
adi_MSTRG.13308.1	ate_MSTRG.24091.1	neuronal acetylcholine receptor subunit alpha-7-like	neuronal acetylcholine receptor subunit alpha-7-like
adi_MSTRG.13308.2	ate_MSTRG.24091.1	neuronal acetylcholine receptor subunit alpha-7-like	neuronal acetylcholine receptor subunit alpha-7-like
adi_MSTRG.13342.1	ate_MSTRG.21671.1	kelch-like protein 12	kelch-like protein 12
adi_MSTRG.13347.1	ate_MSTRG.21676.1	uncharacterized protein LOC107342398	uncharacterized protein LOC107342398
adi_MSTRG.13347.2	ate_MSTRG.21676.1	uncharacterized protein LOC107342398	uncharacterized protein LOC107342398
adi_MSTRG.13357.1	ate_MSTRG.21712.1	glycogenin-1-like	glycogenin-1-like
adi_MSTRG.13371.1	ate_MSTRG.21715.1	uncharacterized protein LOC107342433	uncharacterized protein LOC107342433
adi_MSTRG.1339.1	ate_MSTRG.12411.1	heat shock 70 kDa protein 12B-like	heat shock 70 kDa protein 12B-like
adi_MSTRG.13423.1	ate_MSTRG.10814.1	uncharacterized protein LOC107327669	uncharacterized protein LOC107355252
adi_MSTRG.13423.1	ate_MSTRG.26192.1	uncharacterized protein LOC107327669	uncharacterized protein LOC107327669
adi_MSTRG.13423.1	ate_MSTRG.26199.1	uncharacterized protein LOC107327669	uncharacterized protein LOC107356554
adi_MSTRG.13423.1	ate_MSTRG.26199.2	uncharacterized protein LOC107327669	uncharacterized protein LOC107356554
adi_MSTRG.13423.1	ate_MSTRG.26203.1	uncharacterized protein LOC107327669	uncharacterized protein LOC107342474
adi_MSTRG.13423.1	ate_MSTRG.26379.1	uncharacterized protein LOC107327669	uncharacterized protein LOC107327669
adi_MSTRG.13423.1	ate_MSTRG.27275.1	uncharacterized protein LOC107327669	uncharacterized protein LOC107353217
adi_MSTRG.13423.1	ate_MSTRG.27276.1	uncharacterized protein LOC107327669	uncharacterized protein LOC107327669
adi_MSTRG.13423.1	ate_MSTRG.27741.1	uncharacterized protein LOC107327669	uncharacterized protein LOC107355252
adi_MSTRG.13437.1	ate_MSTRG.13273.1	prolactin-releasing peptide receptor-like	prolactin-releasing peptide receptor-like
adi_MSTRG.13441.1	ate_MSTRG.13285.1	rhodopsin, G0-coupled-like	rhodopsin, G0-coupled-like
adi_MSTRG.13473.1	ate_MSTRG.13308.1	PC3-like endoprotease variant B	PC3-like endoprotease variant B
adi_MSTRG.13477.1	ate_MSTRG.13253.1	flocculation protein FLO11-like	flocculation protein FLO11-like
adi_MSTRG.13480.1	ate_MSTRG.15149.1	extended synaptotagmin-3-like	extended synaptotagmin-3-like
adi_MSTRG.13485.1	ate_MSTRG.13256.1	ubiquitin carboxyl-terminal hydrolase 38-like	ubiquitin carboxyl-terminal hydrolase 38-like
adi_MSTRG.13489.1	ate_MSTRG.13290.1	ubiquitin carboxyl-terminal hydrolase 38-like	ubiquitin carboxyl-terminal hydrolase 38-like
adi_MSTRG.13491.1	ate_MSTRG.13262.1	kelch-like protein 5	kelch-like protein 5
adi_MSTRG.13491.2	ate_MSTRG.13262.1	kelch-like protein 5	kelch-like protein 5
adi_MSTRG.13506.1	ate_MSTRG.13265.1	proteoglycan 4-like	proteoglycan 4-like
adi_MSTRG.13512.1	ate_MSTRG.10814.1	uncharacterized protein LOC107342474	uncharacterized protein LOC107355252
adi_MSTRG.13512.1	ate_MSTRG.26192.1	uncharacterized protein LOC107342474	uncharacterized protein LOC107327669
adi_MSTRG.13512.1	ate_MSTRG.26199.1	uncharacterized protein LOC107342474	uncharacterized protein LOC107356554
adi_MSTRG.13512.1	ate_MSTRG.26199.2	uncharacterized protein LOC107342474	uncharacterized protein LOC107356554
adi_MSTRG.13512.1	ate_MSTRG.26379.1	uncharacterized protein LOC107342474	uncharacterized protein LOC107327669
adi_MSTRG.13512.1	ate_MSTRG.27275.1	uncharacterized protein LOC107342474	uncharacterized protein LOC107353217
adi_MSTRG.13512.1	ate_MSTRG.27276.1	uncharacterized protein LOC107342474	uncharacterized protein LOC107327669
adi_MSTRG.13512.1	ate_MSTRG.27741.1	uncharacterized protein LOC107342474	uncharacterized protein LOC107355252
adi_MSTRG.13526.1	ate_MSTRG.18016.1	uncharacterized F-box/LRR-repeat protein C02F5.7-like	uncharacterized F-box/LRR-repeat protein C02F5.7-like
adi_MSTRG.13530.1	ate_MSTRG.18004.1	uncharacterized protein LOC107330592	uncharacterized protein LOC107328807
adi_MSTRG.13548.1	ate_MSTRG.18064.1	protein FAM26F-like	protein FAM26F-like
adi_MSTRG.13551.1	ate_MSTRG.18050.1	heat shock protein HSP 90-alpha-like	heat shock protein HSP 90-alpha-like
adi_MSTRG.13583.1	ate_MSTRG.13240.1	PC3-like endoprotease variant B	PC3-like endoprotease variant B
adi_MSTRG.13583.1	ate_MSTRG.13243.1	PC3-like endoprotease variant B	PC3-like endoprotease variant B
adi_MSTRG.13593.1	ate_MSTRG.12313.1	HEAT repeat-containing protein 5B-like	HEAT repeat-containing protein 5B-like
adi_MSTRG.13614.1	ate_MSTRG.15178.1	pantetheinase-like	pantetheinase-like
adi_MSTRG.13677.1	ate_MSTRG.24190.1	clathrin heavy chain 1-like	clathrin heavy chain 1-like
adi_MSTRG.13681.1	ate_MSTRG.14680.1	osmotic avoidance abnormal protein 3-like	osmotic avoidance abnormal protein 3-like
adi_MSTRG.13695.1	ate_MSTRG.18015.1	doublesex- and mab-3-related transcription factor A2-like	doublesex- and mab-3-related transcription factor A2-like
adi_MSTRG.13700.1	ate_MSTRG.24138.1	histone-lysine N-methyltransferase SETD1B-like	histone-lysine N-methyltransferase SETD1B-like
adi_MSTRG.13700.2	ate_MSTRG.24138.1	histone-lysine N-methyltransferase SETD1B-like	histone-lysine N-methyltransferase SETD1B-like
adi_MSTRG.13707.1	ate_MSTRG.24171.1	clathrin heavy chain 1-like	clathrin heavy chain 1-like
adi_MSTRG.13707.2	ate_MSTRG.24171.1	clathrin heavy chain 1-like	clathrin heavy chain 1-like
adi_MSTRG.1372.1	ate_MSTRG.971.1	uncharacterized protein LOC107342729	uncharacterized protein LOC107355565
adi_MSTRG.13721.1	ate_MSTRG.14729.1	uncharacterized protein LOC107342804	uncharacterized protein LOC107342804
adi_MSTRG.13723.1	ate_MSTRG.5174.1	pecanex-like protein 1	pecanex-like protein 1
adi_MSTRG.13746.1	ate_MSTRG.14663.1	tetraspanin-33-like	tetraspanin-33-like
adi_MSTRG.13758.1	ate_MSTRG.5153.3	homeobox protein Meis1-like	homeobox protein Meis1-like
adi_MSTRG.13758.2	ate_MSTRG.5153.3	homeobox protein Meis1-like	homeobox protein Meis1-like
adi_MSTRG.1376.1	ate_MSTRG.12391.1	neuronal acetylcholine receptor subunit alpha-10-like	neuronal acetylcholine receptor subunit alpha-10-like
adi_MSTRG.1376.2	ate_MSTRG.12391.1	neuronal acetylcholine receptor subunit alpha-10-like	neuronal acetylcholine receptor subunit alpha-10-like
adi_MSTRG.13768.1	ate_MSTRG.5130.1	methionine synthase reductase-like	methionine synthase reductase-like
adi_MSTRG.13806.1	ate_MSTRG.23409.1	uncharacterized protein LOC107342935	uncharacterized protein LOC107342935
adi_MSTRG.13825.1	ate_MSTRG.23401.1	lariat debranching enzyme A-like	lariat debranching enzyme A-like
adi_MSTRG.1384.1	ate_MSTRG.12395.1	uncharacterized protein LOC107342775	uncharacterized protein LOC107342775
adi_MSTRG.13857.1	ate_MSTRG.1066.1	frizzled-4-like	frizzled-4-like
adi_MSTRG.13858.1	ate_MSTRG.23436.1	COUP transcription factor 2-like	COUP transcription factor 2-like
adi_MSTRG.13858.2	ate_MSTRG.23436.1	COUP transcription factor 2-like	COUP transcription factor 2-like
adi_MSTRG.13858.3	ate_MSTRG.23436.1	COUP transcription factor 2-like	COUP transcription factor 2-like
adi_MSTRG.13861.1	ate_MSTRG.1065.1	frizzled-4-like	frizzled-4-like
adi_MSTRG.13904.1	ate_MSTRG.20768.1	2-epi-5-epi-valiolone synthase-like	2-epi-5-epi-valiolone synthase-like
adi_MSTRG.13953.1	ate_MSTRG.21726.1	D-inositol 3-phosphate glycosyltransferase-like	D-inositol 3-phosphate glycosyltransferase-like
adi_MSTRG.13953.1	ate_MSTRG.21745.1	D-inositol 3-phosphate glycosyltransferase-like	D-inositol 3-phosphate glycosyltransferase-like
adi_MSTRG.13953.1	ate_MSTRG.25379.1	D-inositol 3-phosphate glycosyltransferase-like	uncharacterized protein LOC107339155
adi_MSTRG.13953.1	ate_MSTRG.27595.1	D-inositol 3-phosphate glycosyltransferase-like	D-inositol 3-phosphate glycosyltransferase-like
adi_MSTRG.13974.1	ate_MSTRG.25666.1	supervillin-like	supervillin-like
adi_MSTRG.13974.1	ate_MSTRG.25666.1	supervillin-like	supervillin-like
adi_MSTRG.1399.1	ate_MSTRG.12407.1	peregrin-like	peregrin-like
adi_MSTRG.1399.2	ate_MSTRG.12407.1	peregrin-like	peregrin-like
adi_MSTRG.14005.1	ate_MSTRG.18599.1	probable RNA-binding protein 46	probable RNA-binding protein 46
adi_MSTRG.14030.1	ate_MSTRG.966.1	leucine-rich repeat serine/threonine-protein kinase 1-like	leucine-rich repeat serine/threonine-protein kinase 1-like
adi_MSTRG.14050.1	ate_MSTRG.954.1	protein FAM46C-like	protein FAM46C-like
adi_MSTRG.14052.1	ate_MSTRG.23244.1	uncharacterized protein LOC107343138	uncharacterized protein LOC107344600
adi_MSTRG.14069.1	ate_MSTRG.19036.1	putative histone-lysine N-methyltransferase PRDM6	putative histone-lysine N-methyltransferase PRDM6
adi_MSTRG.14078.1	ate_MSTRG.23848.1	uncharacterized protein LOC107343233	uncharacterized protein LOC107339283
adi_MSTRG.14078.1	ate_MSTRG.4758.1	uncharacterized protein LOC107343233	uncharacterized protein LOC107333045
adi_MSTRG.14079.1	ate_MSTRG.4758.1	uncharacterized protein LOC107343234	uncharacterized protein LOC107333045
adi_MSTRG.1409.1	ate_MSTRG.3057.1	78 kDa glucose-regulated protein-like	heat shock cognate 71 kDa protein-like
adi_MSTRG.14093.1	ate_MSTRG.13005.1	serine/threonine-protein kinase pakD-like	serine/threonine-protein kinase pakD-like
adi_MSTRG.14103.1	ate_MSTRG.4758.1	uncharacterized protein LOC107343232	uncharacterized protein LOC107333045
adi_MSTRG.14120.1	ate_MSTRG.6472.1	fibropellin-1-like	fibropellin-1-like
adi_MSTRG.14129.1	ate_MSTRG.12699.1	short-chain dehydrogenase/reductase family 16C member 6-like	short-chain dehydrogenase/reductase family 16C member 6-like
adi_MSTRG.14132.1	ate_MSTRG.12697.1	growth/differentiation factor 6-A-like	growth/differentiation factor 6-A-like
adi_MSTRG.1415.1	ate_MSTRG.3056.1	uncharacterized protein KIAA0825-like	uncharacterized protein KIAA0825-like
adi_MSTRG.14165.1	ate_MSTRG.23062.1	peroxinectin A-like	peroxinectin A-like
adi_MSTRG.14165.2	ate_MSTRG.23062.1	peroxinectin A-like	peroxinectin A-like
adi_MSTRG.14195.1	ate_MSTRG.7958.1	uncharacterized protein LOC107343341	uncharacterized protein LOC107343341
adi_MSTRG.14202.1	ate_MSTRG.23090.1	uncharacterized protein LOC107343370	uncharacterized protein LOC107343370
adi_MSTRG.14260.1	ate_MSTRG.21064.2	uncharacterized protein LOC107343397	uncharacterized protein LOC107343397
adi_MSTRG.14273.1	ate_MSTRG.7920.1	probable ATP-dependent RNA helicase DHX37	probable ATP-dependent RNA helicase DHX37
adi_MSTRG.14281.1	ate_MSTRG.21059.1	uncharacterized transporter Mb0941-like	uncharacterized transporter Mb0941-like
adi_MSTRG.14281.1	ate_MSTRG.22903.1	uncharacterized transporter Mb0941-like	glycine betaine transporter OpuD-like
adi_MSTRG.14281.1	ate_MSTRG.22903.2	uncharacterized transporter Mb0941-like	glycine betaine transporter OpuD-like
adi_MSTRG.14281.1	ate_MSTRG.9360.1	uncharacterized transporter Mb0941-like	glycine betaine transporter OpuD-like
adi_MSTRG.14281.1	ate_MSTRG.9656.1	uncharacterized transporter Mb0941-like	glycine betaine transporter OpuD-like
adi_MSTRG.14294.1	ate_MSTRG.23093.1	chondroitin sulfate N-acetylgalactosaminyltransferase 1-like	chondroitin sulfate N-acetylgalactosaminyltransferase 1-like
adi_MSTRG.14297.1	ate_MSTRG.6529.1	golgin subfamily B member 1-like	golgin subfamily B member 1-like
adi_MSTRG.1431.1	ate_MSTRG.3097.1	uncharacterized protein LOC107343053	uncharacterized protein LOC107343053
adi_MSTRG.14327.1	ate_MSTRG.21064.2	uncharacterized protein LOC107343399	uncharacterized protein LOC107343397
adi_MSTRG.14328.1	ate_MSTRG.21064.2	uncharacterized protein LOC107343401	uncharacterized protein LOC107343397
adi_MSTRG.14379.1	ate_MSTRG.6536.1	golgin subfamily B member 1-like	golgin subfamily B member 1-like
adi_MSTRG.14379.1	ate_MSTRG.6536.1	golgin subfamily B member 1-like	golgin subfamily B member 1-like
adi_MSTRG.14424.1	ate_MSTRG.5521.1	forkhead box protein L2-like	forkhead box protein L2-like
adi_MSTRG.14424.2	ate_MSTRG.5521.1	forkhead box protein L2-like	forkhead box protein L2-like
adi_MSTRG.14424.3	ate_MSTRG.5521.1	forkhead box protein L2-like	forkhead box protein L2-like
adi_MSTRG.14440.1	ate_MSTRG.5515.1	D-inositol 3-phosphate glycosyltransferase-like	uncharacterized protein LOC107349446
adi_MSTRG.14481.1	ate_MSTRG.11788.1	actin-related protein 2-like	actin-related protein 2-like
adi_MSTRG.1450.1	ate_MSTRG.3122.1	uncharacterized protein LOC107343327	uncharacterized protein LOC107343327
adi_MSTRG.14504.1	ate_MSTRG.9737.1	trans-L-3-hydroxyproline dehydratase-like	trans-L-3-hydroxyproline dehydratase-like
adi_MSTRG.14506.1	ate_MSTRG.9750.1	torsin-1A-like	torsin-1A-like
adi_MSTRG.14506.1	ate_MSTRG.9800.1	torsin-1A-like	torsin-1A-like
adi_MSTRG.14512.1	ate_MSTRG.9724.1	F-box only protein 38-like	F-box only protein 38-like
adi_MSTRG.14516.1	ate_MSTRG.9750.1	torsin-1A-like	torsin-1A-like
adi_MSTRG.14516.1	ate_MSTRG.9800.1	torsin-1A-like	torsin-1A-like
adi_MSTRG.14517.1	ate_MSTRG.9757.2	influenza virus NS1A-binding protein homolog	influenza virus NS1A-binding protein homolog
adi_MSTRG.14524.1	ate_MSTRG.9737.1	trans-L-3-hydroxyproline dehydratase-like	trans-L-3-hydroxyproline dehydratase-like
adi_MSTRG.14525.1	ate_MSTRG.14869.1	uncharacterized protein LOC107343699	uncharacterized protein LOC107343699
adi_MSTRG.14534.1	ate_MSTRG.9875.1	roquin-1-like	roquin-1-like
adi_MSTRG.14589.1	ate_MSTRG.15466.1	golgin subfamily A member 6-like protein 22	zinc finger protein Gfi-1b-like
adi_MSTRG.14589.2	ate_MSTRG.15466.1	zinc finger protein Gfi-1b-like	zinc finger protein Gfi-1b-like
adi_MSTRG.14680.1	ate_MSTRG.18910.1	putative RNA-binding protein 15	putative RNA-binding protein 15
adi_MSTRG.14694.1	ate_MSTRG.24363.1	uncharacterized protein LOC107343727	uncharacterized protein LOC107343727
adi_MSTRG.14694.1	ate_MSTRG.24379.1	uncharacterized protein LOC107343727	D-inositol 3-phosphate glycosyltransferase-like
adi_MSTRG.14694.1	ate_MSTRG.24384.1	uncharacterized protein LOC107343727	uncharacterized protein LOC107343726
adi_MSTRG.14694.2	ate_MSTRG.24363.1	uncharacterized protein LOC107343727	uncharacterized protein LOC107343727
adi_MSTRG.14694.2	ate_MSTRG.24379.1	uncharacterized protein LOC107343727	D-inositol 3-phosphate glycosyltransferase-like
adi_MSTRG.14694.2	ate_MSTRG.24384.1	uncharacterized protein LOC107343727	uncharacterized protein LOC107343726
adi_MSTRG.14694.3	ate_MSTRG.24363.1	uncharacterized protein LOC107343727	uncharacterized protein LOC107343727
adi_MSTRG.14694.3	ate_MSTRG.24379.1	uncharacterized protein LOC107343727	D-inositol 3-phosphate glycosyltransferase-like
adi_MSTRG.14694.3	ate_MSTRG.24384.1	uncharacterized protein LOC107343727	uncharacterized protein LOC107343726
adi_MSTRG.14694.4	ate_MSTRG.24363.1	uncharacterized protein LOC107343727	uncharacterized protein LOC107343727
adi_MSTRG.14694.4	ate_MSTRG.24379.1	uncharacterized protein LOC107343727	D-inositol 3-phosphate glycosyltransferase-like
adi_MSTRG.14694.4	ate_MSTRG.24384.1	uncharacterized protein LOC107343727	uncharacterized protein LOC107343726
adi_MSTRG.14741.1	ate_MSTRG.1517.1	chromodomain-helicase-DNA-binding protein 7-like	chromodomain-helicase-DNA-binding protein 7-like
adi_MSTRG.14765.1	ate_MSTRG.1459.1	chromodomain-helicase-DNA-binding protein 7-like	chromodomain-helicase-DNA-binding protein 7-like
adi_MSTRG.14765.2	ate_MSTRG.1459.1	chromodomain-helicase-DNA-binding protein 7-like	chromodomain-helicase-DNA-binding protein 7-like
adi_MSTRG.14771.1	ate_MSTRG.15326.1	putative diacyglycerol O-acyltransferase MT1468	putative diacyglycerol O-acyltransferase MT1809
adi_MSTRG.14771.1	ate_MSTRG.15329.1	putative diacyglycerol O-acyltransferase MT1468	putative diacyglycerol O-acyltransferase MT1468
adi_MSTRG.14771.1	ate_MSTRG.15343.1	putative diacyglycerol O-acyltransferase MT1468	putative diacyglycerol O-acyltransferase MT1809
adi_MSTRG.14771.1	ate_MSTRG.21868.1	putative diacyglycerol O-acyltransferase MT1468	putative diacyglycerol O-acyltransferase MT1468
adi_MSTRG.14781.1	ate_MSTRG.18885.1	carbohydrate sulfotransferase 11-like	carbohydrate sulfotransferase 11-like
adi_MSTRG.14790.1	ate_MSTRG.19205.1	dimethlysulfonioproprionate lyase 7-like	dimethlysulfonioproprionate lyase 7-like
adi_MSTRG.14795.2	ate_MSTRG.7050.1	adi_MSTRG.14795.2	ate_MSTRG.7050.1
adi_MSTRG.14796.1	ate_MSTRG.7019.1	uncharacterized protein LOC107343973	uncharacterized protein LOC107343973
adi_MSTRG.14796.2	ate_MSTRG.7019.1	uncharacterized protein LOC107343973	uncharacterized protein LOC107343973
adi_MSTRG.14803.1	ate_MSTRG.7006.1	transcription factor Sox-14-like	transcription factor Sox-14-like
adi_MSTRG.1481.1	ate_MSTRG.26518.1	arylamine N-acetyltransferase, pineal gland isozyme NAT-10-like	arylamine N-acetyltransferase, pineal gland isozyme NAT-3-like
adi_MSTRG.1481.1	ate_MSTRG.26531.1	arylamine N-acetyltransferase, pineal gland isozyme NAT-10-like	arylamine N-acetyltransferase, pineal gland isozyme NAT-10-like
adi_MSTRG.1482.1	ate_MSTRG.26518.1	arylamine N-acetyltransferase, pineal gland isozyme NAT-10-like	arylamine N-acetyltransferase, pineal gland isozyme NAT-3-like
adi_MSTRG.1482.1	ate_MSTRG.26531.1	arylamine N-acetyltransferase, pineal gland isozyme NAT-10-like	arylamine N-acetyltransferase, pineal gland isozyme NAT-10-like
adi_MSTRG.14830.1	ate_MSTRG.20904.1	adenosine receptor A2b-like	octopamine receptor beta-3R-like
adi_MSTRG.1486.1	ate_MSTRG.26528.1	E3 ubiquitin-protein ligase TRIM71-like	E3 ubiquitin-protein ligase TRIM71-like
adi_MSTRG.1486.1	ate_MSTRG.26564.1	E3 ubiquitin-protein ligase TRIM71-like	E3 ubiquitin-protein ligase TRIM71-like
adi_MSTRG.1486.1	ate_MSTRG.27399.1	E3 ubiquitin-protein ligase TRIM71-like	E3 ubiquitin-protein ligase TRIM71-like
adi_MSTRG.14871.1	ate_MSTRG.23907.1	oxidation resistance protein 1-like	oxidation resistance protein 1-like
adi_MSTRG.14871.2	ate_MSTRG.23907.1	oxidation resistance protein 1-like	oxidation resistance protein 1-like
adi_MSTRG.14874.1	ate_MSTRG.25661.1	vigilin-like	vigilin-like
adi_MSTRG.14885.1	ate_MSTRG.25777.1	uncharacterized protein LOC107344017	uncharacterized protein LOC107344018
adi_MSTRG.14898.1	ate_MSTRG.25658.1	vigilin-like	vigilin-like
adi_MSTRG.14914.1	ate_MSTRG.4383.1	steroid 17-alpha-hydroxylase/17,20 lyase-like	steroid 17-alpha-hydroxylase/17,20 lyase-like
adi_MSTRG.14931.1	ate_MSTRG.4495.1	lamin-B1-like	lamin-B1-like
adi_MSTRG.14932.1	ate_MSTRG.4357.1	regulation of nuclear pre-mRNA domain-containing protein 2-like	regulation of nuclear pre-mRNA domain-containing protein 2-like
adi_MSTRG.14932.2	ate_MSTRG.4357.1	regulation of nuclear pre-mRNA domain-containing protein 2-like	regulation of nuclear pre-mRNA domain-containing protein 2-like
adi_MSTRG.14932.3	ate_MSTRG.4357.1	regulation of nuclear pre-mRNA domain-containing protein 2-like	regulation of nuclear pre-mRNA domain-containing protein 2-like
adi_MSTRG.14932.4	ate_MSTRG.4357.1	regulation of nuclear pre-mRNA domain-containing protein 2-like	regulation of nuclear pre-mRNA domain-containing protein 2-like
adi_MSTRG.14946.1	ate_MSTRG.17279.1	cubilin-like	cubilin-like
adi_MSTRG.1495.1	ate_MSTRG.13927.1	uncharacterized protein LOC107343638	uncharacterized protein LOC107343638
adi_MSTRG.14955.1	ate_MSTRG.7872.1	uncharacterized protein LOC107344197	uncharacterized protein LOC107344197
adi_MSTRG.14965.1	ate_MSTRG.7855.1	solute carrier family 22 member 15-like	solute carrier family 22 member 15-like
adi_MSTRG.14965.2	ate_MSTRG.7855.1	solute carrier family 22 member 15-like	solute carrier family 22 member 15-like
adi_MSTRG.15018.1	ate_MSTRG.15918.1	uncharacterized protein LOC107344191	uncharacterized protein LOC107344191
adi_MSTRG.1506.1	ate_MSTRG.13929.1	DNA damage-regulated autophagy modulator protein 2-like	DNA damage-regulated autophagy modulator protein 2-like
adi_MSTRG.15067.1	ate_MSTRG.16665.1	tumor necrosis factor alpha-induced protein 3-like	tumor necrosis factor alpha-induced protein 3-like
adi_MSTRG.15067.2	ate_MSTRG.16665.1	tumor necrosis factor alpha-induced protein 3-like	tumor necrosis factor alpha-induced protein 3-like
adi_MSTRG.15073.1	ate_MSTRG.14672.1	epoxide hydrolase 1-like	epoxide hydrolase 1-like
adi_MSTRG.15073.1	ate_MSTRG.14674.1	epoxide hydrolase 1-like	epoxide hydrolase 1-like
adi_MSTRG.15073.5	ate_MSTRG.14672.1	epoxide hydrolase 1-like	epoxide hydrolase 1-like
adi_MSTRG.15073.5	ate_MSTRG.14674.1	epoxide hydrolase 1-like	epoxide hydrolase 1-like
adi_MSTRG.15073.6	ate_MSTRG.14672.1	epoxide hydrolase 1-like	epoxide hydrolase 1-like
adi_MSTRG.15073.6	ate_MSTRG.14674.1	epoxide hydrolase 1-like	epoxide hydrolase 1-like
adi_MSTRG.1515.1	ate_MSTRG.14016.1	stAR-related lipid transfer protein 13-like	stAR-related lipid transfer protein 13-like
adi_MSTRG.1515.2	ate_MSTRG.14016.1	stAR-related lipid transfer protein 13-like	stAR-related lipid transfer protein 13-like
adi_MSTRG.15156.1	ate_MSTRG.4080.1	protein FAM184A-like	protein FAM184A-like
adi_MSTRG.1516.1	ate_MSTRG.10796.1	nucleotide-binding oligomerization domain-containing protein 2-like	uncharacterized protein LOC107347432
adi_MSTRG.1516.1	ate_MSTRG.1090.1	nucleotide-binding oligomerization domain-containing protein 2-like	D-inositol 3-phosphate glycosyltransferase-like
adi_MSTRG.1516.1	ate_MSTRG.1092.1	nucleotide-binding oligomerization domain-containing protein 2-like	D-inositol 3-phosphate glycosyltransferase-like
adi_MSTRG.1516.1	ate_MSTRG.25960.1	nucleotide-binding oligomerization domain-containing protein 2-like	D-inositol 3-phosphate glycosyltransferase-like
adi_MSTRG.1516.1	ate_MSTRG.25986.1	nucleotide-binding oligomerization domain-containing protein 2-like	uncharacterized protein LOC107348902
adi_MSTRG.1516.1	ate_MSTRG.25998.1	nucleotide-binding oligomerization domain-containing protein 2-like	uncharacterized protein LOC107347432
adi_MSTRG.1516.1	ate_MSTRG.26049.1	nucleotide-binding oligomerization domain-containing protein 2-like	D-inositol 3-phosphate glycosyltransferase-like
adi_MSTRG.1516.1	ate_MSTRG.27271.1	nucleotide-binding oligomerization domain-containing protein 2-like	D-inositol 3-phosphate glycosyltransferase-like
adi_MSTRG.1516.1	ate_MSTRG.27318.1	nucleotide-binding oligomerization domain-containing protein 2-like	uncharacterized protein LOC107328000
adi_MSTRG.1516.1	ate_MSTRG.27378.1	nucleotide-binding oligomerization domain-containing protein 2-like	protein NLRC3-like
adi_MSTRG.1516.1	ate_MSTRG.27389.1	nucleotide-binding oligomerization domain-containing protein 2-like	NACHT, LRR and PYD domains-containing protein 3-like
adi_MSTRG.1516.1	ate_MSTRG.5505.1	nucleotide-binding oligomerization domain-containing protein 2-like	uncharacterized protein LOC107335955
adi_MSTRG.1516.1	ate_MSTRG.5515.1	nucleotide-binding oligomerization domain-containing protein 2-like	uncharacterized protein LOC107349446
adi_MSTRG.15168.1	ate_MSTRG.10596.1	adi_MSTRG.15168.1	ate_MSTRG.10596.1
adi_MSTRG.15209.1	ate_MSTRG.26834.1	uncharacterized protein K02A2.6-like	uncharacterized protein K02A2.6-like
adi_MSTRG.15209.1	ate_MSTRG.27495.1	uncharacterized protein K02A2.6-like	uncharacterized protein K02A2.6-like
adi_MSTRG.15209.1	ate_MSTRG.5903.1	uncharacterized protein K02A2.6-like	uncharacterized protein K02A2.6-like
adi_MSTRG.15217.1	ate_MSTRG.10532.1	glutamine-rich protein 2-like	uncharacterized protein C16orf96 homolog
adi_MSTRG.15244.1	ate_MSTRG.14619.1	nuclear receptor coactivator 4-like	nuclear receptor coactivator 4-like
adi_MSTRG.15274.1	ate_MSTRG.25728.1	endosomal/lysomomal potassium channel TMEM175-like	endosomal/lysomomal potassium channel TMEM175-like
adi_MSTRG.15282.1	ate_MSTRG.25752.1	copper-transporting ATPase 2-like	copper-transporting ATPase 2-like
adi_MSTRG.15311.1	ate_MSTRG.23244.1	uncharacterized protein LOC107344599	uncharacterized protein LOC107344600
adi_MSTRG.15315.1	ate_MSTRG.18270.1	mortality factor 4-like protein 1	mortality factor 4-like protein 1
adi_MSTRG.15328.1	ate_MSTRG.23172.1	protein FAM81A-like	protein FAM81A-like
adi_MSTRG.15333.1	ate_MSTRG.11549.1	uncharacterized protein LOC107344438	ankyrin-3-like
adi_MSTRG.15333.1	ate_MSTRG.19812.1	uncharacterized protein LOC107344438	uncharacterized protein LOC107329865
adi_MSTRG.15333.1	ate_MSTRG.22647.1	uncharacterized protein LOC107344438	uncharacterized protein LOC107328563
adi_MSTRG.15347.2	ate_MSTRG.23244.1	uncharacterized protein LOC107344600	uncharacterized protein LOC107344600
adi_MSTRG.15347.3	ate_MSTRG.23244.1	uncharacterized protein LOC107344600	uncharacterized protein LOC107344600
adi_MSTRG.15347.4	ate_MSTRG.23244.1	uncharacterized protein LOC107344600	uncharacterized protein LOC107344600
adi_MSTRG.15360.1	ate_MSTRG.9781.1	death domain-associated protein 6-like	death domain-associated protein 6-like
adi_MSTRG.15373.1	ate_MSTRG.9851.1	sarcosine dehydrogenase, mitochondrial-like	sarcosine dehydrogenase, mitochondrial-like
adi_MSTRG.15381.1	ate_MSTRG.9804.1	putative uncharacterized protein YghX	putative uncharacterized protein YghX
adi_MSTRG.15385.1	ate_MSTRG.9801.1	dual specificity protein kinase Ttk-like	dual specificity protein kinase Ttk-like
adi_MSTRG.15387.1	ate_MSTRG.9809.1	glycine--tRNA ligase-like	26S proteasome non-ATPase regulatory subunit 5-like
adi_MSTRG.15387.2	ate_MSTRG.9809.1	26S proteasome non-ATPase regulatory subunit 5-like	26S proteasome non-ATPase regulatory subunit 5-like
adi_MSTRG.15399.1	ate_MSTRG.9787.1	uncharacterized protein LOC107344663	uncharacterized protein LOC107344663
adi_MSTRG.15405.1	ate_MSTRG.23244.1	uncharacterized protein LOC107344597	uncharacterized protein LOC107344600
adi_MSTRG.15405.2	ate_MSTRG.23244.1	uncharacterized protein LOC107344597	uncharacterized protein LOC107344600
adi_MSTRG.15405.3	ate_MSTRG.23244.1	uncharacterized protein LOC107344597	uncharacterized protein LOC107344600
adi_MSTRG.15405.4	ate_MSTRG.23244.1	uncharacterized protein LOC107344597	uncharacterized protein LOC107344600
adi_MSTRG.15407.1	ate_MSTRG.27102.1	voltage-dependent T-type calcium channel subunit alpha-1H-like	voltage-dependent T-type calcium channel subunit alpha-1H-like
adi_MSTRG.15410.1	ate_MSTRG.9799.1	short transient receptor potential channel 4-like	short transient receptor potential channel 4-like
adi_MSTRG.15422.1	ate_MSTRG.9750.1	torsin-1A-like	torsin-1A-like
adi_MSTRG.15422.1	ate_MSTRG.9800.1	torsin-1A-like	torsin-1A-like
adi_MSTRG.15422.2	ate_MSTRG.9750.1	torsin-1A-like	torsin-1A-like
adi_MSTRG.15422.2	ate_MSTRG.9800.1	torsin-1A-like	torsin-1A-like
adi_MSTRG.15422.3	ate_MSTRG.9750.1	torsin-1A-like	torsin-1A-like
adi_MSTRG.15422.3	ate_MSTRG.9800.1	torsin-1A-like	torsin-1A-like
adi_MSTRG.15445.1	ate_MSTRG.22212.1	uncharacterized protein LOC107344711	uncharacterized protein LOC107344711
adi_MSTRG.15452.1	ate_MSTRG.27123.1	voltage-dependent T-type calcium channel subunit alpha-1H-like	voltage-dependent T-type calcium channel subunit alpha-1H-like
adi_MSTRG.15453.1	ate_MSTRG.22198.1	caskin-1-like	caskin-1-like
adi_MSTRG.15462.1	ate_MSTRG.1089.1	uncharacterized protein LOC107344736	uncharacterized protein LOC107344736
adi_MSTRG.1548.1	ate_MSTRG.858.1	kinesin-like protein KIF20B	kinesin-like protein KIF20B
adi_MSTRG.15503.1	ate_MSTRG.9895.1	endophilin-A2-like	endophilin-A2-like
adi_MSTRG.15509.1	ate_MSTRG.9858.1	steroid 17-alpha-hydroxylase/17,20 lyase-like	steroid 17-alpha-hydroxylase/17,20 lyase-like
adi_MSTRG.15509.2	ate_MSTRG.9858.1	steroid 17-alpha-hydroxylase/17,20 lyase-like	steroid 17-alpha-hydroxylase/17,20 lyase-like
adi_MSTRG.15509.3	ate_MSTRG.9858.1	steroid 17-alpha-hydroxylase/17,20 lyase-like	steroid 17-alpha-hydroxylase/17,20 lyase-like
adi_MSTRG.15509.4	ate_MSTRG.9858.1	steroid 17-alpha-hydroxylase/17,20 lyase-like	steroid 17-alpha-hydroxylase/17,20 lyase-like
adi_MSTRG.15509.5	ate_MSTRG.9858.1	steroid 17-alpha-hydroxylase/17,20 lyase-like	steroid 17-alpha-hydroxylase/17,20 lyase-like
adi_MSTRG.15509.6	ate_MSTRG.9858.1	steroid 17-alpha-hydroxylase/17,20 lyase-like	steroid 17-alpha-hydroxylase/17,20 lyase-like
adi_MSTRG.15523.1	ate_MSTRG.7629.1	tRNA methyltransferase 10 homolog A-like	tRNA methyltransferase 10 homolog A-like
adi_MSTRG.15532.1	ate_MSTRG.9893.1	disintegrin and metalloproteinase domain-containing protein 10-like	disintegrin and metalloproteinase domain-containing protein 10-like
adi_MSTRG.15534.1	ate_MSTRG.7637.1	glycerate kinase-like	glycerate kinase-like
adi_MSTRG.15534.2	ate_MSTRG.7637.1	glycerate kinase-like	glycerate kinase-like
adi_MSTRG.1558.1	ate_MSTRG.832.1	kinesin-like protein KIF20B	kinesin-like protein KIF20B
adi_MSTRG.1558.2	ate_MSTRG.832.1	kinesin-like protein KIF20B	kinesin-like protein KIF20B
adi_MSTRG.1558.3	ate_MSTRG.832.1	kinesin-like protein KIF20B	kinesin-like protein KIF20B
adi_MSTRG.15585.1	ate_MSTRG.6837.1	rho GTPase-activating protein 5-like	rho GTPase-activating protein 5-like
adi_MSTRG.15596.1	ate_MSTRG.7630.1	dystroglycan-like	dystroglycan-like
adi_MSTRG.15613.1	ate_MSTRG.15554.1	uncharacterized protein LOC107344886	uncharacterized protein LOC107344886
adi_MSTRG.15617.1	ate_MSTRG.17764.1	kelch-like protein 12	kelch-like protein 12
adi_MSTRG.15617.1	ate_MSTRG.17777.1	kelch-like protein 12	kelch-like protein 3
adi_MSTRG.15617.1	ate_MSTRG.17778.1	kelch-like protein 12	kelch-like protein 12
adi_MSTRG.15617.1	ate_MSTRG.17800.1	kelch-like protein 12	kelch-like protein 12
adi_MSTRG.15617.1	ate_MSTRG.17803.1	kelch-like protein 12	kelch-like protein 12
adi_MSTRG.15617.1	ate_MSTRG.18192.1	kelch-like protein 12	kelch-like protein 12
adi_MSTRG.15617.1	ate_MSTRG.18751.1	kelch-like protein 12	kelch-like protein 12
adi_MSTRG.15641.1	ate_MSTRG.15586.1	tachykinin-like peptides receptor 99D	tachykinin-like peptides receptor 99D
adi_MSTRG.1565.1	ate_MSTRG.26518.1	arylamine N-acetyltransferase, pineal gland isozyme NAT-10-like	arylamine N-acetyltransferase, pineal gland isozyme NAT-3-like
adi_MSTRG.1565.1	ate_MSTRG.26531.1	arylamine N-acetyltransferase, pineal gland isozyme NAT-10-like	arylamine N-acetyltransferase, pineal gland isozyme NAT-10-like
adi_MSTRG.15656.1	ate_MSTRG.15560.1	phosphatidylinositol transfer protein beta isoform-like	phosphatidylinositol transfer protein beta isoform-like
adi_MSTRG.1566.1	ate_MSTRG.26518.1	arylamine N-acetyltransferase 2-like	arylamine N-acetyltransferase, pineal gland isozyme NAT-3-like
adi_MSTRG.1566.1	ate_MSTRG.26531.1	arylamine N-acetyltransferase 2-like	arylamine N-acetyltransferase, pineal gland isozyme NAT-10-like
adi_MSTRG.15663.1	ate_MSTRG.12510.1	somatostatin receptor type 5-like	somatostatin receptor type 5-like
adi_MSTRG.15669.1	ate_MSTRG.10809.1	uncharacterized protein LOC107344896	uncharacterized protein LOC107327669
adi_MSTRG.15669.1	ate_MSTRG.10814.1	uncharacterized protein LOC107344896	uncharacterized protein LOC107355252
adi_MSTRG.15669.1	ate_MSTRG.26192.1	uncharacterized protein LOC107344896	uncharacterized protein LOC107327669
adi_MSTRG.15669.1	ate_MSTRG.26199.1	uncharacterized protein LOC107344896	uncharacterized protein LOC107356554
adi_MSTRG.15669.1	ate_MSTRG.26199.2	uncharacterized protein LOC107344896	uncharacterized protein LOC107356554
adi_MSTRG.15669.1	ate_MSTRG.26203.1	uncharacterized protein LOC107344896	uncharacterized protein LOC107342474
adi_MSTRG.15669.1	ate_MSTRG.26379.1	uncharacterized protein LOC107344896	uncharacterized protein LOC107327669
adi_MSTRG.15669.1	ate_MSTRG.27275.1	uncharacterized protein LOC107344896	uncharacterized protein LOC107353217
adi_MSTRG.15669.1	ate_MSTRG.27276.1	uncharacterized protein LOC107344896	uncharacterized protein LOC107327669
adi_MSTRG.15673.1	ate_MSTRG.12505.1	uncharacterized protein LOC107344916	uncharacterized protein LOC107344916
adi_MSTRG.15710.1	ate_MSTRG.7988.1	BTB/POZ domain-containing protein 6-like	BTB/POZ domain-containing protein 6-like
adi_MSTRG.15742.1	ate_MSTRG.7958.1	uncharacterized protein LOC107344952	uncharacterized protein LOC107343341
adi_MSTRG.15774.1	ate_MSTRG.16265.1	neuronal PAS domain-containing protein 2-like	neuronal PAS domain-containing protein 2-like
adi_MSTRG.1578.1	ate_MSTRG.846.1	retinol dehydrogenase 8-like	retinol dehydrogenase 8-like
adi_MSTRG.1578.1	ate_MSTRG.846.2	retinol dehydrogenase 8-like	retinol dehydrogenase 8-like
adi_MSTRG.1578.1	ate_MSTRG.846.3	retinol dehydrogenase 8-like	retinol dehydrogenase 8-like
adi_MSTRG.1578.1	ate_MSTRG.846.4	retinol dehydrogenase 8-like	retinol dehydrogenase 8-like
adi_MSTRG.1578.2	ate_MSTRG.846.1	retinol dehydrogenase 8-like	retinol dehydrogenase 8-like
adi_MSTRG.1578.2	ate_MSTRG.846.2	retinol dehydrogenase 8-like	retinol dehydrogenase 8-like
adi_MSTRG.1578.2	ate_MSTRG.846.3	retinol dehydrogenase 8-like	retinol dehydrogenase 8-like
adi_MSTRG.1578.2	ate_MSTRG.846.4	retinol dehydrogenase 8-like	retinol dehydrogenase 8-like
adi_MSTRG.15781.1	ate_MSTRG.10459.1	E3 ubiquitin-protein ligase RNF216-like	E3 ubiquitin-protein ligase RNF216-like
adi_MSTRG.15783.1	ate_MSTRG.16241.1	nucleobindin-2-like	nucleobindin-2-like
adi_MSTRG.15783.2	ate_MSTRG.16241.1	nucleobindin-2-like	nucleobindin-2-like
adi_MSTRG.15789.1	ate_MSTRG.16259.1	uncharacterized protein LOC107345128	uncharacterized protein LOC107345128
adi_MSTRG.15790.1	ate_MSTRG.16235.1	circadian locomoter output cycles protein kaput-like	circadian locomoter output cycles protein kaput-like
adi_MSTRG.15806.1	ate_MSTRG.6820.1	rho GTPase-activating protein 5-like	rho GTPase-activating protein 5-like
adi_MSTRG.15831.1	ate_MSTRG.16341.1	E3 ubiquitin-protein ligase TRIM33-like	E3 ubiquitin-protein ligase TRIM33-like
adi_MSTRG.15831.2	ate_MSTRG.16341.1	E3 ubiquitin-protein ligase TRIM33-like	E3 ubiquitin-protein ligase TRIM33-like
adi_MSTRG.15846.1	ate_MSTRG.10539.1	beta-2 adrenergic receptor-like	beta-2 adrenergic receptor-like
adi_MSTRG.15846.2	ate_MSTRG.10539.1	beta-2 adrenergic receptor-like	beta-2 adrenergic receptor-like
adi_MSTRG.15846.3	ate_MSTRG.10539.1	beta-2 adrenergic receptor-like	beta-2 adrenergic receptor-like
adi_MSTRG.15880.1	ate_MSTRG.10471.1	E3 ubiquitin-protein ligase TRIM71-like	E3 ubiquitin-protein ligase TRIM71-like
adi_MSTRG.15884.1	ate_MSTRG.1331.1	bone morphogenetic protein 1-like	bone morphogenetic protein 1-like
adi_MSTRG.15909.1	ate_MSTRG.1348.1	caspase-3-like	caspase-3-like
adi_MSTRG.15909.2	ate_MSTRG.1348.1	caspase-3-like	caspase-3-like
adi_MSTRG.15933.1	ate_MSTRG.8205.1	uncharacterized protein LOC107345188	uncharacterized protein LOC107345188
adi_MSTRG.15956.1	ate_MSTRG.3283.1	neuromodulin-like	neuromodulin-like
adi_MSTRG.15962.1	ate_MSTRG.26773.1	dimethylaniline monooxygenase [N-oxide-forming] 5-like	dimethylaniline monooxygenase [N-oxide-forming] 5-like
adi_MSTRG.15962.2	ate_MSTRG.26773.1	dimethylaniline monooxygenase [N-oxide-forming] 5-like	dimethylaniline monooxygenase [N-oxide-forming] 5-like
adi_MSTRG.15967.1	ate_MSTRG.3220.1	E3 ubiquitin-protein ligase CBL-like	E3 ubiquitin-protein ligase CBL-like
adi_MSTRG.15981.1	ate_MSTRG.24058.1	putative ATP-dependent DNA helicase Q1	putative ATP-dependent DNA helicase Q1
adi_MSTRG.15988.1	ate_MSTRG.16324.1	UHRF1-binding protein 1-like	UHRF1-binding protein 1-like
adi_MSTRG.16043.1	ate_MSTRG.12161.1	frizzled-1-like	frizzled-1-like
adi_MSTRG.16072.2	ate_MSTRG.3244.1	uncharacterized protein LOC107345261	uncharacterized protein LOC107345261
adi_MSTRG.16072.3	ate_MSTRG.3244.1	uncharacterized protein LOC107345261	uncharacterized protein LOC107345261
adi_MSTRG.16076.1	ate_MSTRG.25374.1	E3 ubiquitin-protein ligase Siah1-like	E3 ubiquitin-protein ligase Siah1-like
adi_MSTRG.161.1	ate_MSTRG.60.1	cytochrome P450 1A1-like	cytochrome P450 1A1-like
adi_MSTRG.161.2	ate_MSTRG.60.1	cytochrome P450 1A1-like	cytochrome P450 1A1-like
adi_MSTRG.1610.1	ate_MSTRG.916.1	metabotropic glutamate receptor 3-like	metabotropic glutamate receptor 3-like
adi_MSTRG.16100.1	ate_MSTRG.17824.1	uncharacterized protein LOC107345430	uncharacterized protein LOC107345430
adi_MSTRG.16106.1	ate_MSTRG.25390.1	uncharacterized protein LOC107345448	uncharacterized protein LOC107345448
adi_MSTRG.16134.1	ate_MSTRG.25358.1	beta-1,3-galactosyltransferase 1-like	beta-1,3-galactosyltransferase 1-like
adi_MSTRG.16145.1	ate_MSTRG.15763.1	dipeptidyl peptidase 9-like	dipeptidyl peptidase 9-like
adi_MSTRG.16164.1	ate_MSTRG.13425.1	beta-2-syntrophin-like	beta-2-syntrophin-like
adi_MSTRG.16211.1	ate_MSTRG.25868.1	uncharacterized protein LOC107345540	uncharacterized protein LOC107345539
adi_MSTRG.16219.2	ate_MSTRG.25355.1	5'-methylthioadenosine/S-adenosylhomocysteine nucleosidase-like	5'-methylthioadenosine/S-adenosylhomocysteine nucleosidase-like
adi_MSTRG.16240.1	ate_MSTRG.26081.1	anoctamin-4-like	anoctamin-4-like
adi_MSTRG.16250.1	ate_MSTRG.26070.1	anoctamin-4-like	anoctamin-4-like
adi_MSTRG.16250.1	ate_MSTRG.26081.1	anoctamin-4-like	anoctamin-4-like
adi_MSTRG.16267.1	ate_MSTRG.2957.1	dopamine receptor 1-like	dopamine receptor 1-like
adi_MSTRG.16270.1	ate_MSTRG.2976.1	probable endonuclease 4	probable endonuclease 4
adi_MSTRG.16274.1	ate_MSTRG.2952.1	serine hydroxymethyltransferase, mitochondrial-like	serine hydroxymethyltransferase, mitochondrial-like
adi_MSTRG.16282.1	ate_MSTRG.2949.1	uncharacterized protein LOC107345598	uncharacterized protein LOC107345598
adi_MSTRG.16290.1	ate_MSTRG.11063.1	transcription factor SOX-14-like	transcription factor SOX-14-like
adi_MSTRG.16300.1	ate_MSTRG.11054.1	riboflavin transporter 2-like	riboflavin transporter 2-like
adi_MSTRG.16301.1	ate_MSTRG.26070.1	anoctamin-4-like	anoctamin-4-like
adi_MSTRG.16301.1	ate_MSTRG.26081.1	anoctamin-4-like	anoctamin-4-like
adi_MSTRG.16301.1	ate_MSTRG.26157.1	anoctamin-4-like	anoctamin-4-like
adi_MSTRG.16303.1	ate_MSTRG.11070.1	activating signal cointegrator 1-like	activating signal cointegrator 1-like
adi_MSTRG.16319.1	ate_MSTRG.11779.1	G patch domain-containing protein 2-like	G patch domain-containing protein 2-like
adi_MSTRG.16319.2	ate_MSTRG.11779.1	G patch domain-containing protein 2-like	G patch domain-containing protein 2-like
adi_MSTRG.16325.1	ate_MSTRG.26264.1	lethal(2) giant larvae protein homolog 1-like	lethal(2) giant larvae protein homolog 1-like
adi_MSTRG.1633.1	ate_MSTRG.884.1	peroxisomal membrane protein PEX16-like	peroxisomal membrane protein PEX16-like
adi_MSTRG.16339.1	ate_MSTRG.11046.1	protein FAM92A1-like	protein FAM92A1-like
adi_MSTRG.16367.1	ate_MSTRG.22123.1	uncharacterized protein LOC107345763	uncharacterized protein LOC107345763
adi_MSTRG.16376.1	ate_MSTRG.26157.1	anoctamin-4-like	anoctamin-4-like
adi_MSTRG.16419.1	ate_MSTRG.26314.1	uncharacterized protein C7orf50 homolog	arf-GAP with coiled-coil, ANK repeat and PH domain-containing protein 2-like
adi_MSTRG.16420.1	ate_MSTRG.16217.1	E3 ubiquitin-protein ligase TRIM71-like	E3 ubiquitin-protein ligase TRIM71-like
adi_MSTRG.16420.1	ate_MSTRG.25171.1	E3 ubiquitin-protein ligase TRIM71-like	uncharacterized protein LOC107335320
adi_MSTRG.16427.1	ate_MSTRG.22331.1	neuropeptide Y receptor type 2-like	neuropeptide Y receptor type 2-like
adi_MSTRG.16428.1	ate_MSTRG.22355.1	28S ribosomal protein S31, mitochondrial-like	28S ribosomal protein S31, mitochondrial-like
adi_MSTRG.16442.1	ate_MSTRG.20659.1	uncharacterized protein LOC107345794	uncharacterized protein LOC107345794
adi_MSTRG.16444.1	ate_MSTRG.20642.1	protein SOX-15-like	protein SOX-15-like
adi_MSTRG.16523.1	ate_MSTRG.22507.1	axin-1-like	axin-1-like
adi_MSTRG.16553.1	ate_MSTRG.22530.1	DNA excision repair protein ERCC-6-like	DNA excision repair protein ERCC-6-like
adi_MSTRG.16565.1	ate_MSTRG.11553.1	OTU domain-containing protein 7B-like	OTU domain-containing protein 7B-like
adi_MSTRG.16601.1	ate_MSTRG.22744.1	uncharacterized protein LOC107346020	uncharacterized protein LOC107346020
adi_MSTRG.16648.1	ate_MSTRG.8157.1	ninein-like	ninein-like
adi_MSTRG.16659.1	ate_MSTRG.11586.1	uncharacterized protein LOC107345966	uncharacterized protein LOC107345966
adi_MSTRG.16689.1	ate_MSTRG.23274.1	uncharacterized protein LOC107346092	uncharacterized protein LOC107346092
adi_MSTRG.16697.1	ate_MSTRG.3049.1	uncharacterized protein LOC107346118	uncharacterized protein LOC107346118
adi_MSTRG.16697.2	ate_MSTRG.3049.1	uncharacterized protein LOC107346118	uncharacterized protein LOC107346118
adi_MSTRG.167.1	ate_MSTRG.49.1	uncharacterized protein LOC107345681	uncharacterized protein LOC107345681
adi_MSTRG.167.2	ate_MSTRG.49.1	uncharacterized protein LOC107345681	uncharacterized protein LOC107345681
adi_MSTRG.167.3	ate_MSTRG.49.1	uncharacterized protein LOC107345681	uncharacterized protein LOC107345681
adi_MSTRG.16718.1	ate_MSTRG.23298.1	transmembrane protein 131-like	transmembrane protein 131-like
adi_MSTRG.16718.1	ate_MSTRG.23300.1	transmembrane protein 131-like	transmembrane protein 131-like
adi_MSTRG.16718.1	ate_MSTRG.23300.1	transmembrane protein 131-like	transmembrane protein 131-like
adi_MSTRG.168.1	ate_MSTRG.203.1	inositol monophosphatase 3-like	inositol monophosphatase 3-like
adi_MSTRG.16804.1	ate_MSTRG.1614.1	forkhead box protein J3-like	forkhead box protein J3-like
adi_MSTRG.1684.1	ate_MSTRG.17056.1	uncharacterized protein LOC107345663	uncharacterized protein LOC107345663
adi_MSTRG.16842.1	ate_MSTRG.5128.1	uncharacterized protein LOC107346269	uncharacterized protein LOC107346269
adi_MSTRG.16842.1	ate_MSTRG.5128.2	uncharacterized protein LOC107346269	uncharacterized protein LOC107346269
adi_MSTRG.16853.1	ate_MSTRG.5060.1	very-long-chain (3R)-3-hydroxyacyl-CoA dehydratase-like	very-long-chain (3R)-3-hydroxyacyl-CoA dehydratase-like
adi_MSTRG.16853.2	ate_MSTRG.5060.1	very-long-chain (3R)-3-hydroxyacyl-CoA dehydratase-like	very-long-chain (3R)-3-hydroxyacyl-CoA dehydratase-like
adi_MSTRG.16853.3	ate_MSTRG.5060.1	very-long-chain (3R)-3-hydroxyacyl-CoA dehydratase-like	very-long-chain (3R)-3-hydroxyacyl-CoA dehydratase-like
adi_MSTRG.16853.4	ate_MSTRG.5060.1	very-long-chain (3R)-3-hydroxyacyl-CoA dehydratase-like	very-long-chain (3R)-3-hydroxyacyl-CoA dehydratase-like
adi_MSTRG.16853.5	ate_MSTRG.5060.1	very-long-chain (3R)-3-hydroxyacyl-CoA dehydratase-like	very-long-chain (3R)-3-hydroxyacyl-CoA dehydratase-like
adi_MSTRG.16853.6	ate_MSTRG.5060.1	very-long-chain (3R)-3-hydroxyacyl-CoA dehydratase-like	very-long-chain (3R)-3-hydroxyacyl-CoA dehydratase-like
adi_MSTRG.16892.1	ate_MSTRG.9703.1	TNF receptor-associated factor 1-like	TNF receptor-associated factor 3-like
adi_MSTRG.16893.1	ate_MSTRG.5078.1	kinesin-like protein KIF16B	kinesin-like protein KIF16B
adi_MSTRG.16902.1	ate_MSTRG.9098.1	uncharacterized protein LOC107346336	splicing regulatory glutamine/lysine-rich protein 1-like
adi_MSTRG.16902.2	ate_MSTRG.9098.1	uncharacterized protein LOC107346336	splicing regulatory glutamine/lysine-rich protein 1-like
adi_MSTRG.16929.1	ate_MSTRG.14439.1	putative diacyglycerol O-acyltransferase MT3172	putative diacyglycerol O-acyltransferase MT3172
adi_MSTRG.16962.1	ate_MSTRG.767.1	MAP/microtubule affinity-regulating kinase 3-like	MAP/microtubule affinity-regulating kinase 3-like
adi_MSTRG.16964.1	ate_MSTRG.9703.1	TNF receptor-associated factor 3-like	TNF receptor-associated factor 3-like
adi_MSTRG.16973.1	ate_MSTRG.16217.1	E3 ubiquitin-protein ligase TRIM71-like	E3 ubiquitin-protein ligase TRIM71-like
adi_MSTRG.16985.1	ate_MSTRG.14498.1	G2/mitotic-specific cyclin-B3-like	G2/mitotic-specific cyclin-B3-like
adi_MSTRG.16985.2	ate_MSTRG.14498.1	G2/mitotic-specific cyclin-B3-like	G2/mitotic-specific cyclin-B3-like
adi_MSTRG.16989.1	ate_MSTRG.5271.1	cationic amino acid transporter 2-like	cationic amino acid transporter 2-like
adi_MSTRG.16996.1	ate_MSTRG.5266.1	synaptotagmin-14-like	synaptotagmin-14-like
adi_MSTRG.16999.1	ate_MSTRG.5256.1	cyclic AMP-responsive element-binding protein 5-like	cyclic AMP-responsive element-binding protein 5-like
adi_MSTRG.17001.1	ate_MSTRG.5284.1	tyrosine-protein phosphatase non-receptor type 11-like	tyrosine-protein phosphatase non-receptor type 11-like
adi_MSTRG.17009.1	ate_MSTRG.5240.1	manganese-dependent ADP-ribose/CDP-alcohol diphosphatase-like	manganese-dependent ADP-ribose/CDP-alcohol diphosphatase-like
adi_MSTRG.17009.2	ate_MSTRG.5240.1	manganese-dependent ADP-ribose/CDP-alcohol diphosphatase-like	manganese-dependent ADP-ribose/CDP-alcohol diphosphatase-like
adi_MSTRG.17009.3	ate_MSTRG.5240.1	manganese-dependent ADP-ribose/CDP-alcohol diphosphatase-like	manganese-dependent ADP-ribose/CDP-alcohol diphosphatase-like
adi_MSTRG.17023.1	ate_MSTRG.758.1	putative ZDHHC-type palmitoyltransferase 8	putative ZDHHC-type palmitoyltransferase 8
adi_MSTRG.17024.1	ate_MSTRG.758.1	putative ZDHHC-type palmitoyltransferase 8	putative ZDHHC-type palmitoyltransferase 8
adi_MSTRG.17030.1	ate_MSTRG.10809.1	uncharacterized protein LOC107346498	uncharacterized protein LOC107327669
adi_MSTRG.17030.1	ate_MSTRG.10814.1	uncharacterized protein LOC107346498	uncharacterized protein LOC107355252
adi_MSTRG.17030.1	ate_MSTRG.26199.2	uncharacterized protein LOC107346498	uncharacterized protein LOC107356554
adi_MSTRG.17030.1	ate_MSTRG.26379.1	uncharacterized protein LOC107346498	uncharacterized protein LOC107327669
adi_MSTRG.17030.1	ate_MSTRG.27275.1	uncharacterized protein LOC107346498	uncharacterized protein LOC107353217
adi_MSTRG.17033.1	ate_MSTRG.5271.1	cationic amino acid transporter 2-like	cationic amino acid transporter 2-like
adi_MSTRG.17101.1	ate_MSTRG.24475.1	multiple inositol polyphosphate phosphatase 1-like	multiple inositol polyphosphate phosphatase 1-like
adi_MSTRG.17103.1	ate_MSTRG.5255.1	D-glucuronyl C5-epimerase-like	D-glucuronyl C5-epimerase-like
adi_MSTRG.17108.1	ate_MSTRG.1081.1	NACHT, LRR and PYD domains-containing protein 12-like	nucleotide-binding oligomerization domain-containing protein 1-like
adi_MSTRG.17108.1	ate_MSTRG.12893.1	NACHT, LRR and PYD domains-containing protein 12-like	protein NLRC5-like
adi_MSTRG.17108.1	ate_MSTRG.15124.1	NACHT, LRR and PYD domains-containing protein 12-like	nucleotide-binding oligomerization domain-containing protein 1-like
adi_MSTRG.17108.1	ate_MSTRG.15125.1	NACHT, LRR and PYD domains-containing protein 12-like	nucleotide-binding oligomerization domain-containing protein 1-like
adi_MSTRG.17108.1	ate_MSTRG.17241.1	NACHT, LRR and PYD domains-containing protein 12-like	nucleotide-binding oligomerization domain-containing protein 1-like
adi_MSTRG.17108.1	ate_MSTRG.2678.1	NACHT, LRR and PYD domains-containing protein 12-like	nucleotide-binding oligomerization domain-containing protein 1-like
adi_MSTRG.17108.1	ate_MSTRG.27407.1	NACHT, LRR and PYD domains-containing protein 12-like	nucleotide-binding oligomerization domain-containing protein 1-like
adi_MSTRG.17108.1	ate_MSTRG.27409.1	NACHT, LRR and PYD domains-containing protein 12-like	nucleotide-binding oligomerization domain-containing protein 1-like
adi_MSTRG.17108.1	ate_MSTRG.27413.1	NACHT, LRR and PYD domains-containing protein 12-like	nucleotide-binding oligomerization domain-containing protein 1-like
adi_MSTRG.17108.1	ate_MSTRG.5183.1	NACHT, LRR and PYD domains-containing protein 12-like	nucleotide-binding oligomerization domain-containing protein 1-like
adi_MSTRG.17115.1	ate_MSTRG.5198.1	cholesterol 24-hydroxylase-like	cholesterol 24-hydroxylase-like
adi_MSTRG.17119.1	ate_MSTRG.21735.1	NACHT, LRR and PYD domains-containing protein 12-like	NACHT, LRR and PYD domains-containing protein 12-like
adi_MSTRG.17119.1	ate_MSTRG.25282.1	NACHT, LRR and PYD domains-containing protein 12-like	NACHT, LRR and PYD domains-containing protein 12-like
adi_MSTRG.17119.1	ate_MSTRG.5183.1	NACHT, LRR and PYD domains-containing protein 12-like	nucleotide-binding oligomerization domain-containing protein 1-like
adi_MSTRG.17126.1	ate_MSTRG.24429.1	zinc finger C2HC domain-containing protein 1C-like	zinc finger C2HC domain-containing protein 1C-like
adi_MSTRG.17157.1	ate_MSTRG.20572.1	uncharacterized protein LOC107346644	uncharacterized protein LOC107346644
adi_MSTRG.1717.1	ate_MSTRG.7044.1	uncharacterized protein LOC107345899	uncharacterized protein LOC107345899
adi_MSTRG.1719.1	ate_MSTRG.7011.1	protein MB21D2-like	protein MB21D2-like
adi_MSTRG.17212.1	ate_MSTRG.24220.1	E3 ubiquitin-protein ligase HUWE1-like	E3 ubiquitin-protein ligase HUWE1-like
adi_MSTRG.17263.1	ate_MSTRG.25675.1	D-inositol 3-phosphate glycosyltransferase 1-like	NFX1-type zinc finger-containing protein 1-like
adi_MSTRG.17293.1	ate_MSTRG.24690.1	uncharacterized protein LOC107346831	uncharacterized protein LOC107346831
adi_MSTRG.17293.2	ate_MSTRG.24690.1	uncharacterized protein LOC107346831	uncharacterized protein LOC107346831
adi_MSTRG.17316.1	ate_MSTRG.15270.1	uncharacterized protein LOC107346853	uncharacterized protein LOC107346853
adi_MSTRG.17329.1	ate_MSTRG.15286.1	membrane progestin receptor gamma-A-like	membrane progestin receptor gamma-A-like
adi_MSTRG.17349.1	ate_MSTRG.15292.1	uncharacterized protein LOC107346877	uncharacterized protein LOC107329950
adi_MSTRG.17362.1	ate_MSTRG.19408.1	uncharacterized protein LOC107346890	actin, cytoplasmic
adi_MSTRG.17362.1	ate_MSTRG.26291.1	uncharacterized protein LOC107346890	actin-15B
adi_MSTRG.17362.1	ate_MSTRG.4586.1	uncharacterized protein LOC107346890	actin, cytoplasmic-like
adi_MSTRG.17362.1	ate_MSTRG.4588.2	uncharacterized protein LOC107346890	uncharacterized protein LOC107346890
adi_MSTRG.17362.1	ate_MSTRG.4613.1	uncharacterized protein LOC107346890	uncharacterized protein LOC107346890
adi_MSTRG.17428.1	ate_MSTRG.25966.1	alpha-(1,3)-fucosyltransferase 6-like	alpha-(1,3)-fucosyltransferase 6-like
adi_MSTRG.17474.1	ate_MSTRG.10973.1	kelch-like protein 7	kelch-like protein 18
adi_MSTRG.17474.1	ate_MSTRG.16161.1	kelch-like protein 7	kelch-like protein 18
adi_MSTRG.17474.2	ate_MSTRG.10973.1	kelch-like protein 7	kelch-like protein 18
adi_MSTRG.17474.2	ate_MSTRG.16161.1	kelch-like protein 7	kelch-like protein 18
adi_MSTRG.17475.1	ate_MSTRG.16150.1	transcription factor Sox-21-A-like	transcription factor Sox-21-A-like
adi_MSTRG.17479.1	ate_MSTRG.25511.1	DEAD-box ATP-dependent RNA helicase 20-like	DEAD-box ATP-dependent RNA helicase 20-like
adi_MSTRG.17486.1	ate_MSTRG.10973.1	kelch-like protein 18	kelch-like protein 18
adi_MSTRG.17486.1	ate_MSTRG.16161.1	kelch-like protein 18	kelch-like protein 18
adi_MSTRG.17509.1	ate_MSTRG.10973.1	kelch-like protein 26	kelch-like protein 18
adi_MSTRG.17509.1	ate_MSTRG.16161.1	kelch-like protein 26	kelch-like protein 18
adi_MSTRG.17515.1	ate_MSTRG.5183.1	NACHT, LRR and PYD domains-containing protein 12-like	nucleotide-binding oligomerization domain-containing protein 1-like
adi_MSTRG.17569.1	ate_MSTRG.4081.1	homeobox protein slou-like	homeobox protein slou-like
adi_MSTRG.17598.1	ate_MSTRG.12926.1	uncharacterized protein LOC107347156	nucleotide-binding oligomerization domain-containing protein 1-like
adi_MSTRG.17598.1	ate_MSTRG.12963.1	uncharacterized protein LOC107347156	protein NLRC5-like
adi_MSTRG.17598.1	ate_MSTRG.12971.1	uncharacterized protein LOC107347156	nucleotide-binding oligomerization domain-containing protein 2-like
adi_MSTRG.17598.1	ate_MSTRG.24804.1	uncharacterized protein LOC107347156	nucleotide-binding oligomerization domain-containing protein 2-like
adi_MSTRG.17598.1	ate_MSTRG.26119.1	uncharacterized protein LOC107347156	nucleotide-binding oligomerization domain-containing protein 1-like
adi_MSTRG.17598.1	ate_MSTRG.26129.1	uncharacterized protein LOC107347156	NACHT, LRR and PYD domains-containing protein 12-like
adi_MSTRG.17598.1	ate_MSTRG.4768.1	uncharacterized protein LOC107347156	nucleotide-binding oligomerization domain-containing protein 2-like
adi_MSTRG.17598.1	ate_MSTRG.5183.1	uncharacterized protein LOC107347156	nucleotide-binding oligomerization domain-containing protein 1-like
adi_MSTRG.17598.1	ate_MSTRG.5184.1	uncharacterized protein LOC107347156	protein NLRC5-like
adi_MSTRG.17617.1	ate_MSTRG.16306.1	uncharacterized protein LOC107347181	uncharacterized protein LOC107347181
adi_MSTRG.17617.1	ate_MSTRG.16357.1	uncharacterized protein LOC107347181	uncharacterized protein LOC107347181
adi_MSTRG.17637.1	ate_MSTRG.1081.1	NACHT, LRR and PYD domains-containing protein 3-like	nucleotide-binding oligomerization domain-containing protein 1-like
adi_MSTRG.17637.1	ate_MSTRG.12889.1	NACHT, LRR and PYD domains-containing protein 3-like	protein NLRC5-like
adi_MSTRG.17637.1	ate_MSTRG.12893.1	NACHT, LRR and PYD domains-containing protein 3-like	protein NLRC5-like
adi_MSTRG.17637.1	ate_MSTRG.12925.1	NACHT, LRR and PYD domains-containing protein 3-like	protein NLRC5-like
adi_MSTRG.17637.1	ate_MSTRG.12926.1	NACHT, LRR and PYD domains-containing protein 3-like	nucleotide-binding oligomerization domain-containing protein 1-like
adi_MSTRG.17637.1	ate_MSTRG.12963.1	NACHT, LRR and PYD domains-containing protein 3-like	protein NLRC5-like
adi_MSTRG.17637.1	ate_MSTRG.12971.1	NACHT, LRR and PYD domains-containing protein 3-like	nucleotide-binding oligomerization domain-containing protein 2-like
adi_MSTRG.17637.1	ate_MSTRG.15124.1	NACHT, LRR and PYD domains-containing protein 3-like	nucleotide-binding oligomerization domain-containing protein 1-like
adi_MSTRG.17637.1	ate_MSTRG.15125.1	NACHT, LRR and PYD domains-containing protein 3-like	nucleotide-binding oligomerization domain-containing protein 1-like
adi_MSTRG.17637.1	ate_MSTRG.15170.1	NACHT, LRR and PYD domains-containing protein 3-like	protein NLRC5-like
adi_MSTRG.17637.1	ate_MSTRG.17241.1	NACHT, LRR and PYD domains-containing protein 3-like	nucleotide-binding oligomerization domain-containing protein 1-like
adi_MSTRG.17637.1	ate_MSTRG.24804.1	NACHT, LRR and PYD domains-containing protein 3-like	nucleotide-binding oligomerization domain-containing protein 2-like
adi_MSTRG.17637.1	ate_MSTRG.25282.1	NACHT, LRR and PYD domains-containing protein 3-like	NACHT, LRR and PYD domains-containing protein 12-like
adi_MSTRG.17637.1	ate_MSTRG.25296.1	NACHT, LRR and PYD domains-containing protein 3-like	NACHT, LRR and PYD domains-containing protein 14-like
adi_MSTRG.17637.1	ate_MSTRG.26056.1	NACHT, LRR and PYD domains-containing protein 3-like	NACHT, LRR and PYD domains-containing protein 12-like
adi_MSTRG.17637.1	ate_MSTRG.26062.1	NACHT, LRR and PYD domains-containing protein 3-like	nucleotide-binding oligomerization domain-containing protein 2-like
adi_MSTRG.17637.1	ate_MSTRG.26066.1	NACHT, LRR and PYD domains-containing protein 3-like	nucleotide-binding oligomerization domain-containing protein 2-like
adi_MSTRG.17637.1	ate_MSTRG.26119.1	NACHT, LRR and PYD domains-containing protein 3-like	nucleotide-binding oligomerization domain-containing protein 1-like
adi_MSTRG.17637.1	ate_MSTRG.26129.1	NACHT, LRR and PYD domains-containing protein 3-like	NACHT, LRR and PYD domains-containing protein 12-like
adi_MSTRG.17637.1	ate_MSTRG.26294.1	NACHT, LRR and PYD domains-containing protein 3-like	NACHT, LRR and PYD domains-containing protein 12-like
adi_MSTRG.17637.1	ate_MSTRG.26309.1	NACHT, LRR and PYD domains-containing protein 3-like	nucleotide-binding oligomerization domain-containing protein 2-like
adi_MSTRG.17637.1	ate_MSTRG.26310.1	NACHT, LRR and PYD domains-containing protein 3-like	nucleotide-binding oligomerization domain-containing protein 2-like
adi_MSTRG.17637.1	ate_MSTRG.26331.1	NACHT, LRR and PYD domains-containing protein 3-like	nucleotide-binding oligomerization domain-containing protein 2-like
adi_MSTRG.17637.1	ate_MSTRG.26347.1	NACHT, LRR and PYD domains-containing protein 3-like	nucleotide-binding oligomerization domain-containing protein 2-like
adi_MSTRG.17637.1	ate_MSTRG.2678.1	NACHT, LRR and PYD domains-containing protein 3-like	nucleotide-binding oligomerization domain-containing protein 1-like
adi_MSTRG.17637.1	ate_MSTRG.27361.1	NACHT, LRR and PYD domains-containing protein 3-like	NACHT, LRR and PYD domains-containing protein 12-like
adi_MSTRG.17637.1	ate_MSTRG.27407.1	NACHT, LRR and PYD domains-containing protein 3-like	nucleotide-binding oligomerization domain-containing protein 1-like
adi_MSTRG.17637.1	ate_MSTRG.27409.1	NACHT, LRR and PYD domains-containing protein 3-like	nucleotide-binding oligomerization domain-containing protein 1-like
adi_MSTRG.17637.1	ate_MSTRG.27413.1	NACHT, LRR and PYD domains-containing protein 3-like	nucleotide-binding oligomerization domain-containing protein 1-like
adi_MSTRG.17637.1	ate_MSTRG.5183.1	NACHT, LRR and PYD domains-containing protein 3-like	nucleotide-binding oligomerization domain-containing protein 1-like
adi_MSTRG.17637.1	ate_MSTRG.7789.1	NACHT, LRR and PYD domains-containing protein 3-like	nucleotide-binding oligomerization domain-containing protein 2-like
adi_MSTRG.17648.1	ate_MSTRG.16358.1	transcriptional regulator Myc-like	transcriptional regulator Myc-like
adi_MSTRG.17648.1	ate_MSTRG.16358.2	transcriptional regulator Myc-like	transcriptional regulator Myc-like
adi_MSTRG.17648.3	ate_MSTRG.16358.1	transcriptional regulator Myc-like	transcriptional regulator Myc-like
adi_MSTRG.17648.3	ate_MSTRG.16358.2	transcriptional regulator Myc-like	transcriptional regulator Myc-like
adi_MSTRG.17648.4	ate_MSTRG.16358.1	transcriptional regulator Myc-like	transcriptional regulator Myc-like
adi_MSTRG.17648.4	ate_MSTRG.16358.2	transcriptional regulator Myc-like	transcriptional regulator Myc-like
adi_MSTRG.17657.1	ate_MSTRG.16331.1	uncharacterized protein LOC107347197	uncharacterized protein LOC107347197
adi_MSTRG.17720.1	ate_MSTRG.3858.1	protein DD3-3-like	protein DD3-3-like
adi_MSTRG.17720.1	ate_MSTRG.3877.1	protein DD3-3-like	protein DD3-3-like
adi_MSTRG.17731.2	ate_MSTRG.16394.1	uncharacterized protein LOC107347224	uncharacterized protein LOC107347224
adi_MSTRG.17732.1	ate_MSTRG.8342.1	glutathione gamma-glutamylcysteinyltransferase-like	glutathione gamma-glutamylcysteinyltransferase-like
adi_MSTRG.17741.1	ate_MSTRG.16012.1	dentin sialophosphoprotein-like	dentin sialophosphoprotein-like
adi_MSTRG.17741.1	ate_MSTRG.16062.1	dentin sialophosphoprotein-like	dentin sialophosphoprotein-like
adi_MSTRG.17743.1	ate_MSTRG.16049.1	cyclin-H-like	cyclin-H-like
adi_MSTRG.17744.1	ate_MSTRG.15990.1	protein angel homolog 1-like	protein angel homolog 1-like
adi_MSTRG.17744.2	ate_MSTRG.15990.1	protein angel homolog 2-like	protein angel homolog 1-like
adi_MSTRG.17748.1	ate_MSTRG.17237.1	tubulin alpha-1 chain	tubulin alpha-1 chain
adi_MSTRG.17759.1	ate_MSTRG.8341.1	uncharacterized protein LOC107347320	uncharacterized protein LOC107347320
adi_MSTRG.17764.2	ate_MSTRG.8334.1	dimethlysulfonioproprionate lyase 7-like	dimethlysulfonioproprionate lyase 7-like
adi_MSTRG.17764.2	ate_MSTRG.8343.1	dimethlysulfonioproprionate lyase 7-like	dimethlysulfonioproprionate lyase 7-like
adi_MSTRG.17764.4	ate_MSTRG.8334.1	dimethlysulfonioproprionate lyase 7-like	dimethlysulfonioproprionate lyase 7-like
adi_MSTRG.17764.4	ate_MSTRG.8343.1	dimethlysulfonioproprionate lyase 7-like	dimethlysulfonioproprionate lyase 7-like
adi_MSTRG.17764.5	ate_MSTRG.8334.1	dimethlysulfonioproprionate lyase 7-like	dimethlysulfonioproprionate lyase 7-like
adi_MSTRG.17764.5	ate_MSTRG.8343.1	dimethlysulfonioproprionate lyase 7-like	dimethlysulfonioproprionate lyase 7-like
adi_MSTRG.17797.1	ate_MSTRG.25545.1	interferon-inducible GTPase 5-like	interferon-inducible GTPase 5-like
adi_MSTRG.17797.1	ate_MSTRG.25573.1	interferon-inducible GTPase 5-like	interferon-inducible GTPase 5-like
adi_MSTRG.17797.1	ate_MSTRG.25602.1	interferon-inducible GTPase 5-like	interferon-inducible GTPase 5-like
adi_MSTRG.1780.1	ate_MSTRG.21526.1	BTB/POZ domain-containing protein 6-like	BTB/POZ domain-containing protein 6-like
adi_MSTRG.1780.1	ate_MSTRG.21534.1	BTB/POZ domain-containing protein 6-like	BTB/POZ domain-containing protein 6-like
adi_MSTRG.1780.1	ate_MSTRG.21542.1	BTB/POZ domain-containing protein 6-like	BTB/POZ domain-containing protein 6-like
adi_MSTRG.1780.1	ate_MSTRG.27176.1	BTB/POZ domain-containing protein 6-like	BTB/POZ domain-containing protein 6-like
adi_MSTRG.17800.1	ate_MSTRG.8331.1	mitochondrial ubiquitin ligase activator of NFKB 1-like	mitochondrial ubiquitin ligase activator of NFKB 1-like
adi_MSTRG.17805.1	ate_MSTRG.8373.1	CAD protein-like	CAD protein-like
adi_MSTRG.17813.1	ate_MSTRG.6634.1	uncharacterized protein LOC107347384	uncharacterized protein LOC107347384
adi_MSTRG.17823.1	ate_MSTRG.10796.1	uncharacterized protein LOC107347432	uncharacterized protein LOC107347432
adi_MSTRG.17823.1	ate_MSTRG.1090.1	uncharacterized protein LOC107347432	D-inositol 3-phosphate glycosyltransferase-like
adi_MSTRG.17823.1	ate_MSTRG.1092.1	uncharacterized protein LOC107347432	D-inositol 3-phosphate glycosyltransferase-like
adi_MSTRG.17823.1	ate_MSTRG.25960.1	uncharacterized protein LOC107347432	D-inositol 3-phosphate glycosyltransferase-like
adi_MSTRG.17823.1	ate_MSTRG.25986.1	uncharacterized protein LOC107347432	uncharacterized protein LOC107348902
adi_MSTRG.17823.1	ate_MSTRG.25998.1	uncharacterized protein LOC107347432	uncharacterized protein LOC107347432
adi_MSTRG.17823.1	ate_MSTRG.26049.1	uncharacterized protein LOC107347432	D-inositol 3-phosphate glycosyltransferase-like
adi_MSTRG.17823.1	ate_MSTRG.27271.1	uncharacterized protein LOC107347432	D-inositol 3-phosphate glycosyltransferase-like
adi_MSTRG.17823.1	ate_MSTRG.27318.1	uncharacterized protein LOC107347432	uncharacterized protein LOC107328000
adi_MSTRG.17823.1	ate_MSTRG.5515.1	uncharacterized protein LOC107347432	uncharacterized protein LOC107349446
adi_MSTRG.17826.1	ate_MSTRG.10796.1	D-inositol 3-phosphate glycosyltransferase-like	uncharacterized protein LOC107347432
adi_MSTRG.17826.1	ate_MSTRG.1090.1	D-inositol 3-phosphate glycosyltransferase-like	D-inositol 3-phosphate glycosyltransferase-like
adi_MSTRG.17826.1	ate_MSTRG.1092.1	D-inositol 3-phosphate glycosyltransferase-like	D-inositol 3-phosphate glycosyltransferase-like
adi_MSTRG.17826.1	ate_MSTRG.25960.1	D-inositol 3-phosphate glycosyltransferase-like	D-inositol 3-phosphate glycosyltransferase-like
adi_MSTRG.17826.1	ate_MSTRG.25986.1	D-inositol 3-phosphate glycosyltransferase-like	uncharacterized protein LOC107348902
adi_MSTRG.17826.1	ate_MSTRG.25998.1	D-inositol 3-phosphate glycosyltransferase-like	uncharacterized protein LOC107347432
adi_MSTRG.17826.1	ate_MSTRG.26049.1	D-inositol 3-phosphate glycosyltransferase-like	D-inositol 3-phosphate glycosyltransferase-like
adi_MSTRG.17826.1	ate_MSTRG.27271.1	D-inositol 3-phosphate glycosyltransferase-like	D-inositol 3-phosphate glycosyltransferase-like
adi_MSTRG.17826.1	ate_MSTRG.27318.1	D-inositol 3-phosphate glycosyltransferase-like	uncharacterized protein LOC107328000
adi_MSTRG.17826.1	ate_MSTRG.27389.1	D-inositol 3-phosphate glycosyltransferase-like	NACHT, LRR and PYD domains-containing protein 3-like
adi_MSTRG.17826.1	ate_MSTRG.5505.1	D-inositol 3-phosphate glycosyltransferase-like	uncharacterized protein LOC107335955
adi_MSTRG.17826.1	ate_MSTRG.5515.1	D-inositol 3-phosphate glycosyltransferase-like	uncharacterized protein LOC107349446
adi_MSTRG.17835.1	ate_MSTRG.10796.1	uncharacterized protein LOC107347415	uncharacterized protein LOC107347432
adi_MSTRG.17835.1	ate_MSTRG.1090.1	uncharacterized protein LOC107347415	D-inositol 3-phosphate glycosyltransferase-like
adi_MSTRG.17835.1	ate_MSTRG.1092.1	uncharacterized protein LOC107347415	D-inositol 3-phosphate glycosyltransferase-like
adi_MSTRG.17835.1	ate_MSTRG.25960.1	uncharacterized protein LOC107347415	D-inositol 3-phosphate glycosyltransferase-like
adi_MSTRG.17835.1	ate_MSTRG.25986.1	uncharacterized protein LOC107347415	uncharacterized protein LOC107348902
adi_MSTRG.17835.1	ate_MSTRG.25998.1	uncharacterized protein LOC107347415	uncharacterized protein LOC107347432
adi_MSTRG.17835.1	ate_MSTRG.26049.1	uncharacterized protein LOC107347415	D-inositol 3-phosphate glycosyltransferase-like
adi_MSTRG.17835.1	ate_MSTRG.27271.1	uncharacterized protein LOC107347415	D-inositol 3-phosphate glycosyltransferase-like
adi_MSTRG.17835.1	ate_MSTRG.27318.1	uncharacterized protein LOC107347415	uncharacterized protein LOC107328000
adi_MSTRG.17835.1	ate_MSTRG.5505.1	uncharacterized protein LOC107347415	uncharacterized protein LOC107335955
adi_MSTRG.17835.1	ate_MSTRG.5515.1	uncharacterized protein LOC107347415	uncharacterized protein LOC107349446
adi_MSTRG.17841.1	ate_MSTRG.10796.1	D-inositol 3-phosphate glycosyltransferase-like	uncharacterized protein LOC107347432
adi_MSTRG.17841.1	ate_MSTRG.1090.1	D-inositol 3-phosphate glycosyltransferase-like	D-inositol 3-phosphate glycosyltransferase-like
adi_MSTRG.17841.1	ate_MSTRG.1092.1	D-inositol 3-phosphate glycosyltransferase-like	D-inositol 3-phosphate glycosyltransferase-like
adi_MSTRG.17841.1	ate_MSTRG.25960.1	D-inositol 3-phosphate glycosyltransferase-like	D-inositol 3-phosphate glycosyltransferase-like
adi_MSTRG.17841.1	ate_MSTRG.25986.1	D-inositol 3-phosphate glycosyltransferase-like	uncharacterized protein LOC107348902
adi_MSTRG.17841.1	ate_MSTRG.25998.1	D-inositol 3-phosphate glycosyltransferase-like	uncharacterized protein LOC107347432
adi_MSTRG.17841.1	ate_MSTRG.26049.1	D-inositol 3-phosphate glycosyltransferase-like	D-inositol 3-phosphate glycosyltransferase-like
adi_MSTRG.17841.1	ate_MSTRG.27271.1	D-inositol 3-phosphate glycosyltransferase-like	D-inositol 3-phosphate glycosyltransferase-like
adi_MSTRG.17841.1	ate_MSTRG.27318.1	D-inositol 3-phosphate glycosyltransferase-like	uncharacterized protein LOC107328000
adi_MSTRG.17841.1	ate_MSTRG.27389.1	D-inositol 3-phosphate glycosyltransferase-like	NACHT, LRR and PYD domains-containing protein 3-like
adi_MSTRG.17841.1	ate_MSTRG.5505.1	D-inositol 3-phosphate glycosyltransferase-like	uncharacterized protein LOC107335955
adi_MSTRG.17841.1	ate_MSTRG.5515.1	D-inositol 3-phosphate glycosyltransferase-like	uncharacterized protein LOC107349446
adi_MSTRG.17841.2	ate_MSTRG.10796.1	D-inositol 3-phosphate glycosyltransferase-like	uncharacterized protein LOC107347432
adi_MSTRG.17841.2	ate_MSTRG.1090.1	D-inositol 3-phosphate glycosyltransferase-like	D-inositol 3-phosphate glycosyltransferase-like
adi_MSTRG.17841.2	ate_MSTRG.1092.1	D-inositol 3-phosphate glycosyltransferase-like	D-inositol 3-phosphate glycosyltransferase-like
adi_MSTRG.17841.2	ate_MSTRG.25960.1	D-inositol 3-phosphate glycosyltransferase-like	D-inositol 3-phosphate glycosyltransferase-like
adi_MSTRG.17841.2	ate_MSTRG.25986.1	D-inositol 3-phosphate glycosyltransferase-like	uncharacterized protein LOC107348902
adi_MSTRG.17841.2	ate_MSTRG.25998.1	D-inositol 3-phosphate glycosyltransferase-like	uncharacterized protein LOC107347432
adi_MSTRG.17841.2	ate_MSTRG.26049.1	D-inositol 3-phosphate glycosyltransferase-like	D-inositol 3-phosphate glycosyltransferase-like
adi_MSTRG.17841.2	ate_MSTRG.27271.1	D-inositol 3-phosphate glycosyltransferase-like	D-inositol 3-phosphate glycosyltransferase-like
adi_MSTRG.17841.2	ate_MSTRG.27318.1	D-inositol 3-phosphate glycosyltransferase-like	uncharacterized protein LOC107328000
adi_MSTRG.17841.2	ate_MSTRG.27389.1	D-inositol 3-phosphate glycosyltransferase-like	NACHT, LRR and PYD domains-containing protein 3-like
adi_MSTRG.17841.2	ate_MSTRG.5505.1	D-inositol 3-phosphate glycosyltransferase-like	uncharacterized protein LOC107335955
adi_MSTRG.17841.2	ate_MSTRG.5515.1	D-inositol 3-phosphate glycosyltransferase-like	uncharacterized protein LOC107349446
adi_MSTRG.17862.1	ate_MSTRG.25545.1	interferon-inducible GTPase 5-like	interferon-inducible GTPase 5-like
adi_MSTRG.17862.2	ate_MSTRG.25545.1	interferon-inducible GTPase 1-like	interferon-inducible GTPase 5-like
adi_MSTRG.17864.1	ate_MSTRG.7246.1	trichohyalin-like	trichohyalin-like
adi_MSTRG.17883.1	ate_MSTRG.7274.1	serine/threonine-protein phosphatase CPPED1-like	serine/threonine-protein phosphatase CPPED1-like
adi_MSTRG.1790.1	ate_MSTRG.21526.1	BTB/POZ domain-containing protein 6-like	BTB/POZ domain-containing protein 6-like
adi_MSTRG.1790.1	ate_MSTRG.21534.1	BTB/POZ domain-containing protein 6-like	BTB/POZ domain-containing protein 6-like
adi_MSTRG.1790.1	ate_MSTRG.21542.1	BTB/POZ domain-containing protein 6-like	BTB/POZ domain-containing protein 6-like
adi_MSTRG.1790.1	ate_MSTRG.27176.1	BTB/POZ domain-containing protein 6-like	BTB/POZ domain-containing protein 6-like
adi_MSTRG.17906.1	ate_MSTRG.7291.1	zinc finger protein 436-like	zinc finger protein 554-like
adi_MSTRG.17906.2	ate_MSTRG.7291.1	zinc finger protein 436-like	zinc finger protein 554-like
adi_MSTRG.17916.1	ate_MSTRG.4448.1	pre-mRNA-splicing factor cwc2-like	pre-mRNA-splicing factor cwc2-like
adi_MSTRG.17921.1	ate_MSTRG.4460.1	G patch domain and ankyrin repeat-containing protein 1-like	G patch domain and ankyrin repeat-containing protein 1-like
adi_MSTRG.17935.1	ate_MSTRG.4633.1	uncharacterized protein LOC107347551	uncharacterized protein LOC107347551
adi_MSTRG.17935.2	ate_MSTRG.4633.1	uncharacterized protein LOC107347551	uncharacterized protein LOC107347551
adi_MSTRG.17935.3	ate_MSTRG.4633.1	uncharacterized protein LOC107347551	uncharacterized protein LOC107347551
adi_MSTRG.17958.1	ate_MSTRG.4433.1	uncharacterized protein LOC107347547	uncharacterized protein LOC107347547
adi_MSTRG.17976.1	ate_MSTRG.14373.1	protein capicua homolog	protein capicua homolog
adi_MSTRG.17982.1	ate_MSTRG.14437.1	protein FAM26E-like	protein FAM26E-like
adi_MSTRG.17987.1	ate_MSTRG.14359.1	tubulin-specific chaperone cofactor E-like protein	tubulin-specific chaperone cofactor E-like protein
adi_MSTRG.17995.1	ate_MSTRG.20324.1	kelch-like protein 17	kelch-like protein 17
adi_MSTRG.17995.1	ate_MSTRG.9923.1	kelch-like protein 17	kelch-like protein 12
adi_MSTRG.18002.1	ate_MSTRG.20324.1	kelch-like protein 12	kelch-like protein 17
adi_MSTRG.18002.1	ate_MSTRG.9923.1	kelch-like protein 12	kelch-like protein 12
adi_MSTRG.1801.1	ate_MSTRG.10256.1	uncharacterized protein LOC107346462	uncharacterized protein LOC107346462
adi_MSTRG.18014.1	ate_MSTRG.20324.1	kelch-like protein 12	kelch-like protein 17
adi_MSTRG.18014.1	ate_MSTRG.9923.1	kelch-like protein 12	kelch-like protein 12
adi_MSTRG.18044.1	ate_MSTRG.18817.1	SAFB-like transcription modulator	SAFB-like transcription modulator
adi_MSTRG.18044.2	ate_MSTRG.18817.1	SAFB-like transcription modulator	SAFB-like transcription modulator
adi_MSTRG.18046.1	ate_MSTRG.14390.1	uncharacterized protein LOC107347579	uncharacterized protein LOC107347579
adi_MSTRG.18047.1	ate_MSTRG.14390.1	histamine N-methyltransferase-like	uncharacterized protein LOC107347579
adi_MSTRG.18064.1	ate_MSTRG.4505.1	uncharacterized protein CG5098-like	uncharacterized protein CG5098-like
adi_MSTRG.18076.1	ate_MSTRG.14457.1	uncharacterized protein LOC107347596	uncharacterized protein LOC107347596
adi_MSTRG.18103.1	ate_MSTRG.8792.1	adi_MSTRG.18103.1	ate_MSTRG.8792.1
adi_MSTRG.1811.1	ate_MSTRG.21526.1	BTB/POZ domain-containing protein 6-like	BTB/POZ domain-containing protein 6-like
adi_MSTRG.1811.1	ate_MSTRG.21534.1	BTB/POZ domain-containing protein 6-like	BTB/POZ domain-containing protein 6-like
adi_MSTRG.1811.1	ate_MSTRG.21542.1	BTB/POZ domain-containing protein 6-like	BTB/POZ domain-containing protein 6-like
adi_MSTRG.1811.1	ate_MSTRG.27176.1	BTB/POZ domain-containing protein 6-like	BTB/POZ domain-containing protein 6-like
adi_MSTRG.18115.1	ate_MSTRG.21166.1	galactoside 3(4)-L-fucosyltransferase-like	galactoside 3(4)-L-fucosyltransferase-like
adi_MSTRG.18117.2	ate_MSTRG.8783.1	uncharacterized protein LOC107347740	uncharacterized protein LOC107347740
adi_MSTRG.18130.1	ate_MSTRG.21161.1	chloroplast stem-loop binding protein of 41 kDa b, chloroplastic-like	chloroplast stem-loop binding protein of 41 kDa b, chloroplastic-like
adi_MSTRG.18134.1	ate_MSTRG.8801.1	microprocessor complex subunit DGCR8-like	microprocessor complex subunit DGCR8-like
adi_MSTRG.18134.2	ate_MSTRG.8801.1	microprocessor complex subunit DGCR8-like	microprocessor complex subunit DGCR8-like
adi_MSTRG.18139.1	ate_MSTRG.8766.1	bis(5'-nucleosyl)-tetraphosphatase PrpE [asymmetrical]-like	bis(5'-nucleosyl)-tetraphosphatase PrpE [asymmetrical]-like
adi_MSTRG.18153.1	ate_MSTRG.8732.1	protein dispatched homolog 1-like	protein dispatched homolog 1-like
adi_MSTRG.18154.1	ate_MSTRG.20324.1	kelch-like protein 12	kelch-like protein 17
adi_MSTRG.18154.1	ate_MSTRG.9923.1	kelch-like protein 12	kelch-like protein 12
adi_MSTRG.18157.1	ate_MSTRG.8753.1	ethanolamine-phosphate cytidylyltransferase-like	ethanolamine-phosphate cytidylyltransferase-like
adi_MSTRG.18164.1	ate_MSTRG.26996.1	serine/threonine-protein phosphatase alpha-2 isoform	serine/threonine-protein phosphatase alpha-2 isoform
adi_MSTRG.1817.1	ate_MSTRG.15632.1	uncharacterized protein LOC107347517	uncharacterized protein LOC107347517
adi_MSTRG.1817.1	ate_MSTRG.15642.1	uncharacterized protein LOC107347517	uncharacterized protein LOC107347517
adi_MSTRG.1817.2	ate_MSTRG.15632.1	uncharacterized protein LOC107347517	uncharacterized protein LOC107347517
adi_MSTRG.1817.2	ate_MSTRG.15642.1	uncharacterized protein LOC107347517	uncharacterized protein LOC107347517
adi_MSTRG.1817.3	ate_MSTRG.15632.1	uncharacterized protein LOC107347517	uncharacterized protein LOC107347517
adi_MSTRG.1817.3	ate_MSTRG.15642.1	uncharacterized protein LOC107347517	uncharacterized protein LOC107347517
adi_MSTRG.18183.2	ate_MSTRG.26059.1	uncharacterized protein LOC107347838	uncharacterized protein LOC107336493
adi_MSTRG.1819.1	ate_MSTRG.15637.1	uncharacterized protein LOC107347458	uncharacterized protein LOC107347458
adi_MSTRG.18204.1	ate_MSTRG.8720.1	rab-like protein 3	rab-like protein 3
adi_MSTRG.18211.1	ate_MSTRG.26053.1	uncharacterized protein LOC107347823	uncharacterized protein LOC107328988
adi_MSTRG.18211.1	ate_MSTRG.26093.1	uncharacterized protein LOC107347823	uncharacterized protein LOC107336494
adi_MSTRG.18212.1	ate_MSTRG.26059.1	uncharacterized protein LOC107347825	uncharacterized protein LOC107336493
adi_MSTRG.18213.1	ate_MSTRG.26053.1	uncharacterized protein LOC107347824	uncharacterized protein LOC107328988
adi_MSTRG.18213.1	ate_MSTRG.26093.1	uncharacterized protein LOC107347824	uncharacterized protein LOC107336494
adi_MSTRG.18214.1	ate_MSTRG.26913.1	uncharacterized protein LOC107347932	uncharacterized protein LOC107347932
adi_MSTRG.18215.1	ate_MSTRG.11656.1	tetraspanin-33-like	tetraspanin-33-like
adi_MSTRG.18244.1	ate_MSTRG.19329.1	homeobox protein six1b-like	homeobox protein six1b-like
adi_MSTRG.1825.1	ate_MSTRG.21526.1	BTB/POZ domain-containing protein 6-like	BTB/POZ domain-containing protein 6-like
adi_MSTRG.1825.1	ate_MSTRG.21534.1	BTB/POZ domain-containing protein 6-like	BTB/POZ domain-containing protein 6-like
adi_MSTRG.1825.1	ate_MSTRG.21542.1	BTB/POZ domain-containing protein 6-like	BTB/POZ domain-containing protein 6-like
adi_MSTRG.1825.1	ate_MSTRG.27176.1	BTB/POZ domain-containing protein 6-like	BTB/POZ domain-containing protein 6-like
adi_MSTRG.18278.1	ate_MSTRG.1051.1	baculoviral IAP repeat-containing protein 2-like	baculoviral IAP repeat-containing protein 2-like
adi_MSTRG.18285.1	ate_MSTRG.19339.1	uncharacterized protein LOC107347925	uncharacterized protein LOC107347925
adi_MSTRG.18288.1	ate_MSTRG.1021.1	serine/threonine-protein kinase mos-like	serine/threonine-protein kinase mos-like
adi_MSTRG.18288.2	ate_MSTRG.1021.1	serine/threonine-protein kinase mos-like	serine/threonine-protein kinase mos-like
adi_MSTRG.18291.1	ate_MSTRG.1042.1	glycoprotein endo-alpha-1,2-mannosidase-like	glycoprotein endo-alpha-1,2-mannosidase-like
adi_MSTRG.18303.1	ate_MSTRG.993.1	ribosomal RNA-processing protein 14-C-like	ribosomal RNA-processing protein 14-C-like
adi_MSTRG.18303.2	ate_MSTRG.993.1	ribosomal RNA-processing protein 14-C-like	ribosomal RNA-processing protein 14-C-like
adi_MSTRG.18307.2	ate_MSTRG.995.1	serine/arginine repetitive matrix protein 1-like	serine/arginine repetitive matrix protein 1-like
adi_MSTRG.18361.1	ate_MSTRG.12819.1	silk gland factor 3-like	silk gland factor 3-like
adi_MSTRG.18364.1	ate_MSTRG.1008.1	BTB/POZ domain-containing protein 6-like	BTB/POZ domain-containing protein 6-like
adi_MSTRG.18381.1	ate_MSTRG.12921.1	uncharacterized protein KIAA0895-like	uncharacterized protein KIAA0895-like
adi_MSTRG.18392.1	ate_MSTRG.12874.1	headcase protein-like	headcase protein-like
adi_MSTRG.184.1	ate_MSTRG.8.1	serine/arginine repetitive matrix protein 2-like	serine/arginine repetitive matrix protein 2-like
adi_MSTRG.18417.1	ate_MSTRG.12849.1	decaprenyl-diphosphate synthase subunit 2-like	decaprenyl-diphosphate synthase subunit 2-like
adi_MSTRG.18422.1	ate_MSTRG.17002.1	Krueppel-like factor 6	Krueppel-like factor 6
adi_MSTRG.18448.1	ate_MSTRG.23511.1	uncharacterized protein LOC107348149	uncharacterized protein LOC107348149
adi_MSTRG.18448.1	ate_MSTRG.23516.1	uncharacterized protein LOC107348149	uncharacterized protein LOC107348149
adi_MSTRG.18490.1	ate_MSTRG.11100.1	lipase ZK262.3-like	lipase ZK262.3-like
adi_MSTRG.18497.1	ate_MSTRG.11095.1	monocarboxylate transporter 10-like	monocarboxylate transporter 10-like
adi_MSTRG.18497.1	ate_MSTRG.11115.1	monocarboxylate transporter 10-like	monocarboxylate transporter 10-like
adi_MSTRG.1851.1	ate_MSTRG.15658.1	galanin receptor type 1-like	galanin receptor type 1-like
adi_MSTRG.18510.1	ate_MSTRG.11128.1	furin-like	furin-like
adi_MSTRG.18520.1	ate_MSTRG.11082.1	glycoprotein-N-acetylgalactosamine 3-beta-galactosyltransferase 1-like	glycoprotein-N-acetylgalactosamine 3-beta-galactosyltransferase 1-like
adi_MSTRG.18526.1	ate_MSTRG.11079.1	DNA replication factor Cdt1-like	DNA replication factor Cdt1-like
adi_MSTRG.18526.2	ate_MSTRG.11079.1	DNA replication factor Cdt1-like	DNA replication factor Cdt1-like
adi_MSTRG.18559.1	ate_MSTRG.19741.1	uncharacterized protein LOC107348229	uncharacterized protein LOC107348226
adi_MSTRG.18559.1	ate_MSTRG.25422.1	uncharacterized protein LOC107348229	uncharacterized protein LOC107348229
adi_MSTRG.18559.1	ate_MSTRG.25426.1	uncharacterized protein LOC107348229	uncharacterized protein LOC107348229
adi_MSTRG.18603.1	ate_MSTRG.25003.1	UDP-N-acetylglucosamine--peptide N-acetylglucosaminyltransferase 110 kDa subunit-like	UDP-N-acetylglucosamine--peptide N-acetylglucosaminyltransferase 110 kDa subunit-like
adi_MSTRG.18608.1	ate_MSTRG.17172.1	protein ABHD17B-like	protein ABHD17B-like
adi_MSTRG.18608.2	ate_MSTRG.17172.1	protein ABHD17B-like	protein ABHD17B-like
adi_MSTRG.18617.1	ate_MSTRG.17132.1	GPI ethanolamine phosphate transferase 3-like	GPI ethanolamine phosphate transferase 3-like
adi_MSTRG.18618.1	ate_MSTRG.17142.1	von Willebrand factor A domain-containing protein 9-like	von Willebrand factor A domain-containing protein 9-like
adi_MSTRG.1867.1	ate_MSTRG.15696.1	putative transcription factor SOX-14	putative transcription factor SOX-14
adi_MSTRG.18728.1	ate_MSTRG.24331.1	uncharacterized protein LOC107348389	uncharacterized protein LOC107349343
adi_MSTRG.18728.1	ate_MSTRG.24365.1	uncharacterized protein LOC107348389	uncharacterized protein LOC107349337
adi_MSTRG.18730.1	ate_MSTRG.9526.1	protein RMD5 homolog A-like	protein RTF2 homolog
adi_MSTRG.18730.2	ate_MSTRG.9526.1	protein RMD5 homolog A-like	protein RTF2 homolog
adi_MSTRG.18730.3	ate_MSTRG.9526.1	protein RMD5 homolog A-like	protein RTF2 homolog
adi_MSTRG.18737.1	ate_MSTRG.9502.1	rho-related BTB domain-containing protein 1-like	rho-related BTB domain-containing protein 1-like
adi_MSTRG.1874.1	ate_MSTRG.15687.1	uncharacterized protein LOC107347860	uncharacterized protein LOC107347860
adi_MSTRG.18742.1	ate_MSTRG.9560.1	uncharacterized protein LOC107348435	uncharacterized protein LOC107348400
adi_MSTRG.18746.1	ate_MSTRG.9560.1	uncharacterized protein LOC107348400	uncharacterized protein LOC107348400
adi_MSTRG.18748.1	ate_MSTRG.9459.1	DELTA-alicitoxin-Pse2b-like	DELTA-alicitoxin-Pse2b-like
adi_MSTRG.18772.2	ate_MSTRG.9474.1	cathepsin Z-like	cathepsin Z-like
adi_MSTRG.18772.3	ate_MSTRG.9474.1	cathepsin Z-like	cathepsin Z-like
adi_MSTRG.18796.1	ate_MSTRG.2502.1	Krueppel-like factor 14	Krueppel-like factor 14
adi_MSTRG.188.1	ate_MSTRG.59.1	uncharacterized protein LOC107347559	uncharacterized protein LOC107347559
adi_MSTRG.18839.1	ate_MSTRG.2530.1	putative deoxyribonuclease TATDN2	putative deoxyribonuclease TATDN2
adi_MSTRG.18889.1	ate_MSTRG.16143.1	uncharacterized protein LOC107354137	uncharacterized protein LOC107329155
adi_MSTRG.18889.1	ate_MSTRG.20754.1	uncharacterized protein LOC107354137	uncharacterized protein LOC107329706
adi_MSTRG.18889.1	ate_MSTRG.20758.1	uncharacterized protein LOC107354137	D-inositol 3-phosphate glycosyltransferase-like
adi_MSTRG.18889.1	ate_MSTRG.21726.1	uncharacterized protein LOC107354137	D-inositol 3-phosphate glycosyltransferase-like
adi_MSTRG.18889.1	ate_MSTRG.25379.1	uncharacterized protein LOC107354137	uncharacterized protein LOC107339155
adi_MSTRG.18889.1	ate_MSTRG.25675.1	uncharacterized protein LOC107354137	NFX1-type zinc finger-containing protein 1-like
adi_MSTRG.18889.1	ate_MSTRG.27019.1	uncharacterized protein LOC107354137	uncharacterized protein LOC107329706
adi_MSTRG.18889.1	ate_MSTRG.27524.1	uncharacterized protein LOC107354137	uncharacterized protein LOC107355217
adi_MSTRG.18889.1	ate_MSTRG.27595.1	uncharacterized protein LOC107354137	D-inositol 3-phosphate glycosyltransferase-like
adi_MSTRG.18953.1	ate_MSTRG.21216.1	glucosamine-6-phosphate isomerase 2-like	glucosamine-6-phosphate isomerase 2-like
adi_MSTRG.18953.2	ate_MSTRG.21216.1	glucosamine-6-phosphate isomerase 2-like	glucosamine-6-phosphate isomerase 2-like
adi_MSTRG.18953.3	ate_MSTRG.21216.1	glucosamine-6-phosphate isomerase 2-like	glucosamine-6-phosphate isomerase 2-like
adi_MSTRG.18953.4	ate_MSTRG.21216.1	glucosamine-6-phosphate isomerase 2-like	glucosamine-6-phosphate isomerase 2-like
adi_MSTRG.18953.5	ate_MSTRG.21216.1	glucosamine-6-phosphate isomerase 2-like	glucosamine-6-phosphate isomerase 2-like
adi_MSTRG.18953.6	ate_MSTRG.21216.1	glucosamine-6-phosphate isomerase 2-like	glucosamine-6-phosphate isomerase 2-like
adi_MSTRG.18976.1	ate_MSTRG.21240.1	histone acetyltransferase p300-like	histone acetyltransferase p300-like
adi_MSTRG.18976.2	ate_MSTRG.21240.1	CREB-binding protein-like	histone acetyltransferase p300-like
adi_MSTRG.18981.1	ate_MSTRG.21253.1	mitochondrial ribonuclease P protein 3-like	mitochondrial ribonuclease P protein 3-like
adi_MSTRG.19005.1	ate_MSTRG.18082.1	von Willebrand factor A domain-containing protein 5A-like	von Willebrand factor A domain-containing protein 5A-like
adi_MSTRG.19018.1	ate_MSTRG.21306.1	adenylate cyclase type 9-like	adenylate cyclase type 9-like
adi_MSTRG.19022.1	ate_MSTRG.21239.1	CREB-binding protein-like	CREB-binding protein-like
adi_MSTRG.19022.2	ate_MSTRG.21239.1	CREB-binding protein-like	CREB-binding protein-like
adi_MSTRG.19022.5	ate_MSTRG.21239.1	CREB-binding protein-like	CREB-binding protein-like
adi_MSTRG.1903.1	ate_MSTRG.19775.1	protein FAM151B-like	protein FAM151B-like
adi_MSTRG.1903.2	ate_MSTRG.19775.1	protein FAM151B-like	protein FAM151B-like
adi_MSTRG.1903.3	ate_MSTRG.19775.1	protein FAM151B-like	protein FAM151B-like
adi_MSTRG.19031.1	ate_MSTRG.10796.1	uncharacterized protein LOC107347432	uncharacterized protein LOC107347432
adi_MSTRG.19031.1	ate_MSTRG.1090.1	uncharacterized protein LOC107347432	D-inositol 3-phosphate glycosyltransferase-like
adi_MSTRG.19031.1	ate_MSTRG.1092.1	uncharacterized protein LOC107347432	D-inositol 3-phosphate glycosyltransferase-like
adi_MSTRG.19031.1	ate_MSTRG.25960.1	uncharacterized protein LOC107347432	D-inositol 3-phosphate glycosyltransferase-like
adi_MSTRG.19031.1	ate_MSTRG.25986.1	uncharacterized protein LOC107347432	uncharacterized protein LOC107348902
adi_MSTRG.19031.1	ate_MSTRG.25998.1	uncharacterized protein LOC107347432	uncharacterized protein LOC107347432
adi_MSTRG.19031.1	ate_MSTRG.26049.1	uncharacterized protein LOC107347432	D-inositol 3-phosphate glycosyltransferase-like
adi_MSTRG.19031.1	ate_MSTRG.27271.1	uncharacterized protein LOC107347432	D-inositol 3-phosphate glycosyltransferase-like
adi_MSTRG.19031.1	ate_MSTRG.27318.1	uncharacterized protein LOC107347432	uncharacterized protein LOC107328000
adi_MSTRG.19031.1	ate_MSTRG.27378.1	uncharacterized protein LOC107347432	protein NLRC3-like
adi_MSTRG.19031.1	ate_MSTRG.27389.1	uncharacterized protein LOC107347432	NACHT, LRR and PYD domains-containing protein 3-like
adi_MSTRG.19031.1	ate_MSTRG.5505.1	uncharacterized protein LOC107347432	uncharacterized protein LOC107335955
adi_MSTRG.19031.1	ate_MSTRG.5515.1	uncharacterized protein LOC107347432	uncharacterized protein LOC107349446
adi_MSTRG.19089.1	ate_MSTRG.26872.1	BTB and MATH domain-containing protein 36-like	BTB and MATH domain-containing protein 36-like
adi_MSTRG.19089.2	ate_MSTRG.26872.1	BTB and MATH domain-containing protein 36-like	BTB and MATH domain-containing protein 36-like
adi_MSTRG.19100.1	ate_MSTRG.5971.1	uncharacterized protein LOC107348910	uncharacterized protein LOC107348910
adi_MSTRG.19111.1	ate_MSTRG.481.1	D(2)-like dopamine receptor	D(2)-like dopamine receptor
adi_MSTRG.19114.1	ate_MSTRG.484.1	rhodopsin, GQ-coupled-like	rhodopsin, GQ-coupled-like
adi_MSTRG.19116.1	ate_MSTRG.457.1	rho GTPase-activating protein gacF-like	rho GTPase-activating protein gacF-like
adi_MSTRG.1912.1	ate_MSTRG.19795.1	ELAV-like protein 3	ELAV-like protein 3
adi_MSTRG.19121.1	ate_MSTRG.10796.1	uncharacterized protein LOC107348902	uncharacterized protein LOC107347432
adi_MSTRG.19121.1	ate_MSTRG.1090.1	uncharacterized protein LOC107348902	D-inositol 3-phosphate glycosyltransferase-like
adi_MSTRG.19121.1	ate_MSTRG.1092.1	uncharacterized protein LOC107348902	D-inositol 3-phosphate glycosyltransferase-like
adi_MSTRG.19121.1	ate_MSTRG.25960.1	uncharacterized protein LOC107348902	D-inositol 3-phosphate glycosyltransferase-like
adi_MSTRG.19121.1	ate_MSTRG.25986.1	uncharacterized protein LOC107348902	uncharacterized protein LOC107348902
adi_MSTRG.19121.1	ate_MSTRG.25998.1	uncharacterized protein LOC107348902	uncharacterized protein LOC107347432
adi_MSTRG.19121.1	ate_MSTRG.26049.1	uncharacterized protein LOC107348902	D-inositol 3-phosphate glycosyltransferase-like
adi_MSTRG.19121.1	ate_MSTRG.27271.1	uncharacterized protein LOC107348902	D-inositol 3-phosphate glycosyltransferase-like
adi_MSTRG.19121.1	ate_MSTRG.27318.1	uncharacterized protein LOC107348902	uncharacterized protein LOC107328000
adi_MSTRG.19121.1	ate_MSTRG.27378.1	uncharacterized protein LOC107348902	protein NLRC3-like
adi_MSTRG.19121.1	ate_MSTRG.27389.1	uncharacterized protein LOC107348902	NACHT, LRR and PYD domains-containing protein 3-like
adi_MSTRG.19121.1	ate_MSTRG.5505.1	uncharacterized protein LOC107348902	uncharacterized protein LOC107335955
adi_MSTRG.19121.1	ate_MSTRG.5515.1	uncharacterized protein LOC107348902	uncharacterized protein LOC107349446
adi_MSTRG.19132.1	ate_MSTRG.5958.1	inositol polyphosphate 1-phosphatase-like	inositol polyphosphate 1-phosphatase-like
adi_MSTRG.19132.2	ate_MSTRG.5958.1	inositol polyphosphate 1-phosphatase-like	inositol polyphosphate 1-phosphatase-like
adi_MSTRG.19141.1	ate_MSTRG.565.1	sterol 3-beta-glucosyltransferase-like	sterol 3-beta-glucosyltransferase-like
adi_MSTRG.19147.1	ate_MSTRG.460.1	uncharacterized protein LOC107348935	uncharacterized protein LOC107348935
adi_MSTRG.19147.2	ate_MSTRG.460.1	uncharacterized protein LOC107348935	uncharacterized protein LOC107348935
adi_MSTRG.19152.1	ate_MSTRG.502.1	BTB/POZ domain-containing protein 6-like	BTB/POZ domain-containing protein 6-like
adi_MSTRG.19156.1	ate_MSTRG.521.1	transmembrane protein 45B-like	transmembrane protein 45B-like
adi_MSTRG.19162.1	ate_MSTRG.15028.1	uncharacterized protein LOC107348980	uncharacterized protein LOC107348980
adi_MSTRG.19181.1	ate_MSTRG.527.1	paxillin-like	paxillin-like
adi_MSTRG.19199.1	ate_MSTRG.25545.1	interferon-inducible GTPase 5-like	interferon-inducible GTPase 5-like
adi_MSTRG.19199.1	ate_MSTRG.25562.1	interferon-inducible GTPase 5-like	interferon-inducible GTPase 5-like
adi_MSTRG.19199.1	ate_MSTRG.25573.1	interferon-inducible GTPase 5-like	interferon-inducible GTPase 5-like
adi_MSTRG.1920.1	ate_MSTRG.19777.1	gamma-glutamyl peptidase 4-like	gamma-glutamyl peptidase 4-like
adi_MSTRG.19216.1	ate_MSTRG.12318.1	uncharacterized protein LOC107349000	uncharacterized protein LOC107356536
adi_MSTRG.19216.1	ate_MSTRG.26041.1	uncharacterized protein LOC107349000	uncharacterized protein LOC107357893
adi_MSTRG.19220.1	ate_MSTRG.9684.1	myosin heavy chain, striated muscle-like	myosin heavy chain, striated muscle-like
adi_MSTRG.19220.2	ate_MSTRG.9684.1	myosin heavy chain, striated muscle-like	myosin heavy chain, striated muscle-like
adi_MSTRG.19220.3	ate_MSTRG.9684.1	myosin heavy chain, striated muscle-like	myosin heavy chain, striated muscle-like
adi_MSTRG.19220.4	ate_MSTRG.9684.1	myosin heavy chain, striated muscle-like	myosin heavy chain, striated muscle-like
adi_MSTRG.19220.5	ate_MSTRG.9684.1	myosin heavy chain, striated muscle-like	myosin heavy chain, striated muscle-like
adi_MSTRG.19233.1	ate_MSTRG.9710.1	zinc finger protein 503-like	zinc finger protein 503-like
adi_MSTRG.19237.1	ate_MSTRG.16217.1	E3 ubiquitin-protein ligase TRIM71-like	E3 ubiquitin-protein ligase TRIM71-like
adi_MSTRG.19237.1	ate_MSTRG.25171.1	E3 ubiquitin-protein ligase TRIM71-like	uncharacterized protein LOC107335320
adi_MSTRG.19244.1	ate_MSTRG.25955.1	transcription factor Sox-11-like	transcription factor Sox-11-like
adi_MSTRG.19248.1	ate_MSTRG.25966.1	alpha-(1,3)-fucosyltransferase 6-like	alpha-(1,3)-fucosyltransferase 6-like
adi_MSTRG.19248.1	ate_MSTRG.27703.1	alpha-(1,3)-fucosyltransferase 6-like	alpha-(1,3)-fucosyltransferase 6-like
adi_MSTRG.19248.1	ate_MSTRG.437.1	alpha-(1,3)-fucosyltransferase 6-like	galactoside 3(4)-L-fucosyltransferase-like
adi_MSTRG.19248.1	ate_MSTRG.449.1	alpha-(1,3)-fucosyltransferase 6-like	galactoside 3(4)-L-fucosyltransferase-like
adi_MSTRG.19248.1	ate_MSTRG.455.1	alpha-(1,3)-fucosyltransferase 6-like	galactoside 3(4)-L-fucosyltransferase-like
adi_MSTRG.19248.1	ate_MSTRG.459.1	alpha-(1,3)-fucosyltransferase 6-like	galactoside 3(4)-L-fucosyltransferase-like
adi_MSTRG.19253.1	ate_MSTRG.16217.1	E3 ubiquitin-protein ligase TRIM71-like	E3 ubiquitin-protein ligase TRIM71-like
adi_MSTRG.19253.1	ate_MSTRG.25171.1	E3 ubiquitin-protein ligase TRIM71-like	uncharacterized protein LOC107335320
adi_MSTRG.1926.1	ate_MSTRG.19787.1	RWD domain-containing protein 3-like	RWD domain-containing protein 3-like
adi_MSTRG.19274.1	ate_MSTRG.13711.1	band 4.1-like protein 1	band 4.1-like protein 1
adi_MSTRG.19274.2	ate_MSTRG.13711.1	band 4.1-like protein 1	band 4.1-like protein 1
adi_MSTRG.1928.1	ate_MSTRG.19896.1	ELAV-like protein 1	ELAV-like protein 1
adi_MSTRG.19344.1	ate_MSTRG.25868.1	uncharacterized protein LOC107349104	uncharacterized protein LOC107345539
adi_MSTRG.19365.1	ate_MSTRG.10444.1	DNA polymerase epsilon subunit 2-like	DNA polymerase epsilon subunit 2-like
adi_MSTRG.19392.1	ate_MSTRG.10422.1	E3 ubiquitin-protein ligase RNF8-like	E3 ubiquitin-protein ligase RNF8-like
adi_MSTRG.19396.1	ate_MSTRG.6637.1	USP6 N-terminal-like protein	USP6 N-terminal-like protein
adi_MSTRG.19425.1	ate_MSTRG.25478.1	ER membrane protein complex subunit 2-like	ER membrane protein complex subunit 2-like
adi_MSTRG.1943.1	ate_MSTRG.27246.1	uncharacterized protein LOC107348888	uncharacterized protein LOC107348872
adi_MSTRG.1943.1	ate_MSTRG.27247.1	uncharacterized protein LOC107348888	uncharacterized protein LOC107348872
adi_MSTRG.1943.1	ate_MSTRG.27248.1	uncharacterized protein LOC107348888	uncharacterized protein LOC107348872
adi_MSTRG.1943.1	ate_MSTRG.27249.1	uncharacterized protein LOC107348888	uncharacterized protein LOC107348872
adi_MSTRG.19472.1	ate_MSTRG.11617.1	insulin gene enhancer protein ISL-1-like	insulin gene enhancer protein ISL-1-like
adi_MSTRG.19472.1	ate_MSTRG.11617.2	insulin gene enhancer protein ISL-1-like	insulin gene enhancer protein ISL-1-like
adi_MSTRG.19472.2	ate_MSTRG.11617.1	insulin gene enhancer protein ISL-1-like	insulin gene enhancer protein ISL-1-like
adi_MSTRG.19472.2	ate_MSTRG.11617.2	insulin gene enhancer protein ISL-1-like	insulin gene enhancer protein ISL-1-like
adi_MSTRG.19479.1	ate_MSTRG.8142.1	nuclear receptor subfamily 2 group F member 1-A-like	nuclear receptor subfamily 2 group F member 1-A-like
adi_MSTRG.19499.1	ate_MSTRG.24331.1	uncharacterized protein LOC107349337	uncharacterized protein LOC107349343
adi_MSTRG.19499.1	ate_MSTRG.24365.1	uncharacterized protein LOC107349337	uncharacterized protein LOC107349337
adi_MSTRG.19504.1	ate_MSTRG.10151.1	orexin receptor type 1-like	orexin receptor type 1-like
adi_MSTRG.19514.1	ate_MSTRG.4758.1	uncharacterized protein LOC107333045	uncharacterized protein LOC107333045
adi_MSTRG.19516.1	ate_MSTRG.4758.1	uncharacterized protein LOC107343234	uncharacterized protein LOC107333045
adi_MSTRG.19541.1	ate_MSTRG.24845.1	R3H domain-containing protein 1-like	R3H domain-containing protein 1-like
adi_MSTRG.1956.1	ate_MSTRG.19785.1	N-sulphoglucosamine sulphohydrolase-like	N-sulphoglucosamine sulphohydrolase-like
adi_MSTRG.19570.1	ate_MSTRG.18295.1	uncharacterized protein LOC107349431	uncharacterized protein LOC107327651
adi_MSTRG.19570.1	ate_MSTRG.20760.1	uncharacterized protein LOC107349431	uncharacterized protein LOC107336623
adi_MSTRG.19570.1	ate_MSTRG.25983.1	uncharacterized protein LOC107349431	uncharacterized protein LOC107347432
adi_MSTRG.19570.1	ate_MSTRG.25985.1	uncharacterized protein LOC107349431	uncharacterized protein LOC107334043
adi_MSTRG.19572.1	ate_MSTRG.1090.1	uncharacterized protein LOC107336267	D-inositol 3-phosphate glycosyltransferase-like
adi_MSTRG.19572.1	ate_MSTRG.1092.1	uncharacterized protein LOC107336267	D-inositol 3-phosphate glycosyltransferase-like
adi_MSTRG.19572.1	ate_MSTRG.25986.1	uncharacterized protein LOC107336267	uncharacterized protein LOC107348902
adi_MSTRG.19572.1	ate_MSTRG.25998.1	uncharacterized protein LOC107336267	uncharacterized protein LOC107347432
adi_MSTRG.19572.1	ate_MSTRG.27271.1	uncharacterized protein LOC107336267	D-inositol 3-phosphate glycosyltransferase-like
adi_MSTRG.19572.1	ate_MSTRG.27318.1	uncharacterized protein LOC107336267	uncharacterized protein LOC107328000
adi_MSTRG.19572.1	ate_MSTRG.27389.1	uncharacterized protein LOC107336267	NACHT, LRR and PYD domains-containing protein 3-like
adi_MSTRG.19572.1	ate_MSTRG.5505.1	uncharacterized protein LOC107336267	uncharacterized protein LOC107335955
adi_MSTRG.19572.1	ate_MSTRG.5515.1	uncharacterized protein LOC107336267	uncharacterized protein LOC107349446
adi_MSTRG.19577.1	ate_MSTRG.13689.1	uncharacterized protein LOC107349459	uncharacterized protein LOC107349459
adi_MSTRG.19587.1	ate_MSTRG.5436.1	eukaryotic translation initiation factor 4 gamma 3-like	eukaryotic translation initiation factor 4 gamma 3-like
adi_MSTRG.19610.1	ate_MSTRG.13673.1	uncharacterized protein LOC107349473	uncharacterized protein LOC107349473
adi_MSTRG.19622.1	ate_MSTRG.13689.1	uncharacterized protein LOC107349459	uncharacterized protein LOC107349459
adi_MSTRG.19634.1	ate_MSTRG.19635.1	serum response factor-binding protein 1-like	serum response factor-binding protein 1-like
adi_MSTRG.19648.1	ate_MSTRG.19603.1	cingulin-like	cingulin-like
adi_MSTRG.19648.1	ate_MSTRG.19614.1	cingulin-like	cingulin-like
adi_MSTRG.19679.1	ate_MSTRG.18859.1	uncharacterized protein LOC107349556	uncharacterized protein LOC107349556
adi_MSTRG.19682.1	ate_MSTRG.19624.1	ETS translocation variant 4-like	ETS translocation variant 4-like
adi_MSTRG.19682.2	ate_MSTRG.19624.1	ETS translocation variant 4-like	ETS translocation variant 4-like
adi_MSTRG.19682.3	ate_MSTRG.19624.1	ETS translocation variant 4-like	ETS translocation variant 4-like
adi_MSTRG.19683.2	ate_MSTRG.19593.1	uncharacterized protein LOC107349510	uncharacterized protein LOC107349510
adi_MSTRG.19767.1	ate_MSTRG.22457.1	uncharacterized protein LOC107349675	uncharacterized protein LOC107349675
adi_MSTRG.19776.1	ate_MSTRG.21257.1	putative nuclease HARBI1	putative nuclease HARBI1
adi_MSTRG.19789.1	ate_MSTRG.22436.1	kazrin-like	kazrin-like
adi_MSTRG.19789.2	ate_MSTRG.22436.1	kazrin-like	kazrin-like
adi_MSTRG.19789.3	ate_MSTRG.22436.1	kazrin-like	kazrin-like
adi_MSTRG.19789.4	ate_MSTRG.22436.1	kazrin-like	kazrin-like
adi_MSTRG.19839.1	ate_MSTRG.3877.1	protein DD3-3-like	protein DD3-3-like
adi_MSTRG.19947.1	ate_MSTRG.4092.1	probable serine incorporator	probable serine incorporator
adi_MSTRG.19955.1	ate_MSTRG.12712.1	BUD13 homolog	BUD13 homolog
adi_MSTRG.19955.2	ate_MSTRG.12712.1	BUD13 homolog	BUD13 homolog
adi_MSTRG.19955.3	ate_MSTRG.12712.1	BUD13 homolog	BUD13 homolog
adi_MSTRG.19959.1	ate_MSTRG.4084.1	failed axon connections homolog	failed axon connections homolog
adi_MSTRG.19960.2	ate_MSTRG.3603.1	zinc finger protein 239-like	zinc finger protein 239-like
adi_MSTRG.19962.1	ate_MSTRG.4100.1	uncharacterized protein LOC107349871	uncharacterized protein LOC107349871
adi_MSTRG.20012.1	ate_MSTRG.3621.1	uncharacterized protein LOC107349868	uncharacterized protein LOC107349868
adi_MSTRG.20012.1	ate_MSTRG.3646.1	uncharacterized protein LOC107349868	uncharacterized protein LOC107349868
adi_MSTRG.20019.2	ate_MSTRG.3655.1	uncharacterized protein LOC107349864	uncharacterized protein LOC107349864
adi_MSTRG.20019.2	ate_MSTRG.3655.2	uncharacterized protein LOC107349864	uncharacterized protein LOC107349864
adi_MSTRG.20019.3	ate_MSTRG.3655.1	uncharacterized protein LOC107349864	uncharacterized protein LOC107349864
adi_MSTRG.20019.3	ate_MSTRG.3655.2	uncharacterized protein LOC107349864	uncharacterized protein LOC107349864
adi_MSTRG.20019.4	ate_MSTRG.3655.1	uncharacterized protein LOC107349864	uncharacterized protein LOC107349864
adi_MSTRG.20019.4	ate_MSTRG.3655.2	uncharacterized protein LOC107349864	uncharacterized protein LOC107349864
adi_MSTRG.20019.5	ate_MSTRG.3655.1	uncharacterized protein LOC107349864	uncharacterized protein LOC107349864
adi_MSTRG.20019.5	ate_MSTRG.3655.2	uncharacterized protein LOC107349864	uncharacterized protein LOC107349864
adi_MSTRG.20037.1	ate_MSTRG.10796.1	uncharacterized protein LOC107349827	uncharacterized protein LOC107347432
adi_MSTRG.20037.1	ate_MSTRG.1090.1	uncharacterized protein LOC107349827	D-inositol 3-phosphate glycosyltransferase-like
adi_MSTRG.20037.1	ate_MSTRG.1092.1	uncharacterized protein LOC107349827	D-inositol 3-phosphate glycosyltransferase-like
adi_MSTRG.20037.1	ate_MSTRG.25960.1	uncharacterized protein LOC107349827	D-inositol 3-phosphate glycosyltransferase-like
adi_MSTRG.20037.1	ate_MSTRG.25986.1	uncharacterized protein LOC107349827	uncharacterized protein LOC107348902
adi_MSTRG.20037.1	ate_MSTRG.25998.1	uncharacterized protein LOC107349827	uncharacterized protein LOC107347432
adi_MSTRG.20037.1	ate_MSTRG.26049.1	uncharacterized protein LOC107349827	D-inositol 3-phosphate glycosyltransferase-like
adi_MSTRG.20037.1	ate_MSTRG.27271.1	uncharacterized protein LOC107349827	D-inositol 3-phosphate glycosyltransferase-like
adi_MSTRG.20037.1	ate_MSTRG.27318.1	uncharacterized protein LOC107349827	uncharacterized protein LOC107328000
adi_MSTRG.20037.1	ate_MSTRG.27378.1	uncharacterized protein LOC107349827	protein NLRC3-like
adi_MSTRG.20037.1	ate_MSTRG.27389.1	uncharacterized protein LOC107349827	NACHT, LRR and PYD domains-containing protein 3-like
adi_MSTRG.20037.1	ate_MSTRG.5505.1	uncharacterized protein LOC107349827	uncharacterized protein LOC107335955
adi_MSTRG.20037.1	ate_MSTRG.5515.1	uncharacterized protein LOC107349827	uncharacterized protein LOC107349446
adi_MSTRG.20067.1	ate_MSTRG.15882.1	xin actin-binding repeat-containing protein 2-like	neurofilament medium polypeptide-like
adi_MSTRG.20080.1	ate_MSTRG.24926.1	sodium- and chloride-dependent GABA transporter 2-like	sodium-dependent neutral amino acid transporter B(0)AT2-like
adi_MSTRG.20080.1	ate_MSTRG.24963.1	sodium- and chloride-dependent GABA transporter 2-like	sodium- and chloride-dependent GABA transporter 2-like
adi_MSTRG.20086.1	ate_MSTRG.7560.1	uncharacterized protein LOC107349961	uncharacterized protein LOC107349961
adi_MSTRG.20090.1	ate_MSTRG.7576.1	AF4/FMR2 family member 4-like	AF4/FMR2 family member 4-like
adi_MSTRG.20090.2	ate_MSTRG.7576.1	AF4/FMR2 family member 4-like	AF4/FMR2 family member 4-like
adi_MSTRG.20100.1	ate_MSTRG.15868.1	proliferating cell nuclear antigen-like	proliferating cell nuclear antigen-like
adi_MSTRG.20106.1	ate_MSTRG.15912.1	cyclic GMP-AMP synthase-like	cyclic GMP-AMP synthase-like
adi_MSTRG.20111.1	ate_MSTRG.15909.1	UDP-N-acetylhexosamine pyrophosphorylase-like	UDP-N-acetylhexosamine pyrophosphorylase-like
adi_MSTRG.20111.2	ate_MSTRG.15909.1	UDP-N-acetylhexosamine pyrophosphorylase-like	UDP-N-acetylhexosamine pyrophosphorylase-like
adi_MSTRG.20145.1	ate_MSTRG.11947.1	uncharacterized protein LOC107350078	uncharacterized protein LOC107330158
adi_MSTRG.20145.1	ate_MSTRG.4732.1	uncharacterized protein LOC107350078	uncharacterized protein LOC107350078
adi_MSTRG.20164.1	ate_MSTRG.4804.1	dual specificity protein phosphatase CDC14A-like	dual specificity protein phosphatase CDC14A-like
adi_MSTRG.2017.1	ate_MSTRG.21356.1	uncharacterized protein LOC107349341	uncharacterized protein LOC107349341
adi_MSTRG.20170.2	ate_MSTRG.4731.1	alpha-L-fucosidase-like	alpha-L-fucosidase-like
adi_MSTRG.20170.3	ate_MSTRG.4731.1	alpha-L-fucosidase-like	alpha-L-fucosidase-like
adi_MSTRG.2018.1	ate_MSTRG.21355.1	uncharacterized protein LOC107349348	uncharacterized protein LOC107349348
adi_MSTRG.20193.1	ate_MSTRG.4695.1	dynein beta chain, ciliary-like	dynein beta chain, ciliary-like
adi_MSTRG.20223.1	ate_MSTRG.16837.1	uncharacterized protein LOC107350097	uncharacterized protein LOC107350097
adi_MSTRG.2025.1	ate_MSTRG.26953.1	mitogen-activated protein kinase-binding protein 1-like	mitogen-activated protein kinase-binding protein 1-like
adi_MSTRG.20266.1	ate_MSTRG.12634.1	trithorax group protein osa-like	trithorax group protein osa-like
adi_MSTRG.20282.1	ate_MSTRG.10569.1	uncharacterized protein LOC107350133	uncharacterized protein LOC107350133
adi_MSTRG.20288.1	ate_MSTRG.8067.1	solute carrier family 12 member 1-like	solute carrier family 12 member 1-like
adi_MSTRG.20292.1	ate_MSTRG.8059.1	uncharacterized protein LOC107350213	uncharacterized protein LOC107350213
adi_MSTRG.20308.1	ate_MSTRG.8077.1	protein RFT1 homolog	protein RFT1 homolog
adi_MSTRG.20334.1	ate_MSTRG.13872.1	uncharacterized protein LOC107350225	uncharacterized protein LOC107350222
adi_MSTRG.20334.1	ate_MSTRG.17039.1	uncharacterized protein LOC107350225	uncharacterized protein LOC107350222
adi_MSTRG.20334.1	ate_MSTRG.23715.1	uncharacterized protein LOC107350225	uncharacterized protein LOC107330023
adi_MSTRG.20334.1	ate_MSTRG.25252.1	uncharacterized protein LOC107350225	uncharacterized protein LOC107330023
adi_MSTRG.2037.1	ate_MSTRG.27246.1	uncharacterized protein LOC107348896	uncharacterized protein LOC107348872
adi_MSTRG.2037.1	ate_MSTRG.27247.1	uncharacterized protein LOC107348896	uncharacterized protein LOC107348872
adi_MSTRG.2037.1	ate_MSTRG.27248.1	uncharacterized protein LOC107348896	uncharacterized protein LOC107348872
adi_MSTRG.2037.1	ate_MSTRG.27249.1	uncharacterized protein LOC107348896	uncharacterized protein LOC107348872
adi_MSTRG.20376.1	ate_MSTRG.13872.1	uncharacterized protein LOC107350222	uncharacterized protein LOC107350222
adi_MSTRG.20376.1	ate_MSTRG.17039.1	uncharacterized protein LOC107350222	uncharacterized protein LOC107350222
adi_MSTRG.20376.1	ate_MSTRG.23715.1	uncharacterized protein LOC107350222	uncharacterized protein LOC107330023
adi_MSTRG.20376.1	ate_MSTRG.25251.1	uncharacterized protein LOC107350222	uncharacterized protein LOC107350222
adi_MSTRG.20376.1	ate_MSTRG.25252.1	uncharacterized protein LOC107350222	uncharacterized protein LOC107330023
adi_MSTRG.20376.2	ate_MSTRG.13872.1	uncharacterized protein LOC107350223	uncharacterized protein LOC107350222
adi_MSTRG.20376.2	ate_MSTRG.17039.1	uncharacterized protein LOC107350223	uncharacterized protein LOC107350222
adi_MSTRG.20376.2	ate_MSTRG.23715.1	uncharacterized protein LOC107350223	uncharacterized protein LOC107330023
adi_MSTRG.20376.2	ate_MSTRG.25252.1	uncharacterized protein LOC107350223	uncharacterized protein LOC107330023
adi_MSTRG.204.1	ate_MSTRG.10.1	uncharacterized protein LOC107348903	uncharacterized protein LOC107348903
adi_MSTRG.204.1	ate_MSTRG.9.1	uncharacterized protein LOC107348903	uncharacterized protein LOC107348816
adi_MSTRG.2040.1	ate_MSTRG.21900.1	uncharacterized protein C1orf198 homolog	uncharacterized protein C1orf198 homolog
adi_MSTRG.2040.2	ate_MSTRG.21900.1	uncharacterized protein C1orf198 homolog	uncharacterized protein C1orf198 homolog
adi_MSTRG.20418.1	ate_MSTRG.9940.1	piggyBac transposable element-derived protein 4-like	piggyBac transposable element-derived protein 4-like
adi_MSTRG.2043.1	ate_MSTRG.15326.1	putative diacyglycerol O-acyltransferase MT1468	putative diacyglycerol O-acyltransferase MT1809
adi_MSTRG.2043.1	ate_MSTRG.15329.1	putative diacyglycerol O-acyltransferase MT1468	putative diacyglycerol O-acyltransferase MT1468
adi_MSTRG.2043.1	ate_MSTRG.15343.1	putative diacyglycerol O-acyltransferase MT1468	putative diacyglycerol O-acyltransferase MT1809
adi_MSTRG.2043.1	ate_MSTRG.21868.1	putative diacyglycerol O-acyltransferase MT1468	putative diacyglycerol O-acyltransferase MT1468
adi_MSTRG.2051.1	ate_MSTRG.15326.1	putative diacyglycerol O-acyltransferase MT1468	putative diacyglycerol O-acyltransferase MT1809
adi_MSTRG.2051.1	ate_MSTRG.15329.1	putative diacyglycerol O-acyltransferase MT1468	putative diacyglycerol O-acyltransferase MT1468
adi_MSTRG.2051.1	ate_MSTRG.15343.1	putative diacyglycerol O-acyltransferase MT1468	putative diacyglycerol O-acyltransferase MT1809
adi_MSTRG.2051.1	ate_MSTRG.21868.1	putative diacyglycerol O-acyltransferase MT1468	putative diacyglycerol O-acyltransferase MT1468
adi_MSTRG.20517.1	ate_MSTRG.7493.1	kalirin-like	kalirin-like
adi_MSTRG.20524.1	ate_MSTRG.7497.1	uncharacterized protein LOC107350452	uncharacterized protein LOC107350452
adi_MSTRG.20529.1	ate_MSTRG.646.1	uncharacterized protein LOC107350498	uncharacterized protein LOC107350498
adi_MSTRG.20529.2	ate_MSTRG.646.1	uncharacterized protein LOC107350498	uncharacterized protein LOC107350498
adi_MSTRG.20556.1	ate_MSTRG.707.1	anaphase-promoting complex subunit 4-like	anaphase-promoting complex subunit 4-like
adi_MSTRG.20586.1	ate_MSTRG.18379.1	tax1-binding protein 1 homolog B-like	tax1-binding protein 1 homolog B-like
adi_MSTRG.20591.1	ate_MSTRG.18437.1	zinc finger protein 2 homolog	zinc finger protein 2 homolog
adi_MSTRG.20595.1	ate_MSTRG.11456.1	male-specific lethal 1-like 1	male-specific lethal 1-like 1
adi_MSTRG.20598.1	ate_MSTRG.688.1	uncharacterized protein LOC107350488	uncharacterized protein LOC107350488
adi_MSTRG.20598.1	ate_MSTRG.694.1	uncharacterized protein LOC107350488	uncharacterized protein LOC107350488
adi_MSTRG.20598.2	ate_MSTRG.688.1	uncharacterized protein LOC107350488	uncharacterized protein LOC107350488
adi_MSTRG.20598.2	ate_MSTRG.694.1	uncharacterized protein LOC107350488	uncharacterized protein LOC107350488
adi_MSTRG.20602.1	ate_MSTRG.11448.1	helicase POLQ-like	helicase POLQ-like
adi_MSTRG.20602.2	ate_MSTRG.11448.1	helicase POLQ-like	helicase POLQ-like
adi_MSTRG.20609.1	ate_MSTRG.11433.1	uncharacterized protein LOC107350543	uncharacterized protein LOC107350543
adi_MSTRG.20631.1	ate_MSTRG.17230.1	uncharacterized protein LOC107350567	uncharacterized protein LOC107350567
adi_MSTRG.2064.1	ate_MSTRG.21895.1	matrix metalloproteinase-24-like	matrix metalloproteinase-24-like
adi_MSTRG.20640.1	ate_MSTRG.18468.1	protein HEXIM-like	protein HEXIM-like
adi_MSTRG.20640.2	ate_MSTRG.18468.1	protein HEXIM-like	protein HEXIM-like
adi_MSTRG.20640.3	ate_MSTRG.18468.1	protein HEXIM-like	protein HEXIM-like
adi_MSTRG.20652.1	ate_MSTRG.11412.1	uncharacterized protein LOC107350536	uncharacterized protein LOC107350536
adi_MSTRG.20665.1	ate_MSTRG.17884.1	melanotransferrin-like	melanotransferrin-like
adi_MSTRG.2068.1	ate_MSTRG.26964.1	uncharacterized protein LOC107349685	uncharacterized protein LOC107349685
adi_MSTRG.20698.1	ate_MSTRG.10326.1	uncharacterized protein LOC107350637	uncharacterized protein LOC107350637
adi_MSTRG.207.1	ate_MSTRG.41.1	uncharacterized protein LOC107346978	uncharacterized protein LOC107346978
adi_MSTRG.20711.2	ate_MSTRG.17884.1	melanotransferrin-like	melanotransferrin-like
adi_MSTRG.20728.1	ate_MSTRG.10326.1	uncharacterized protein LOC107350637	uncharacterized protein LOC107350637
adi_MSTRG.20728.2	ate_MSTRG.10326.1	uncharacterized protein LOC107350637	uncharacterized protein LOC107350637
adi_MSTRG.20728.3	ate_MSTRG.10326.1	uncharacterized protein LOC107350637	uncharacterized protein LOC107350637
adi_MSTRG.20728.4	ate_MSTRG.10326.1	uncharacterized protein LOC107350637	uncharacterized protein LOC107350637
adi_MSTRG.20741.1	ate_MSTRG.4348.1	uncharacterized protein LOC107350700	uncharacterized protein LOC107350700
adi_MSTRG.20762.1	ate_MSTRG.4359.1	uncharacterized protein LOC107350691	uncharacterized protein LOC107350691
adi_MSTRG.20779.1	ate_MSTRG.4386.1	leucine-rich repeat serine/threonine-protein kinase 1-like	leucine-rich repeat serine/threonine-protein kinase 1-like
adi_MSTRG.20789.1	ate_MSTRG.12588.1	F-box/LRR-repeat protein 15-like	F-box/LRR-repeat protein 15-like
adi_MSTRG.20809.1	ate_MSTRG.11863.1	D-inositol 3-phosphate glycosyltransferase-like	uncharacterized protein LOC107352364
adi_MSTRG.20809.1	ate_MSTRG.12314.1	D-inositol 3-phosphate glycosyltransferase-like	uncharacterized protein LOC107349844
adi_MSTRG.20809.1	ate_MSTRG.13981.1	D-inositol 3-phosphate glycosyltransferase-like	uncharacterized protein LOC107329499
adi_MSTRG.20809.1	ate_MSTRG.16143.1	D-inositol 3-phosphate glycosyltransferase-like	uncharacterized protein LOC107329155
adi_MSTRG.20809.1	ate_MSTRG.20754.1	D-inositol 3-phosphate glycosyltransferase-like	uncharacterized protein LOC107329706
adi_MSTRG.20809.1	ate_MSTRG.20758.1	D-inositol 3-phosphate glycosyltransferase-like	D-inositol 3-phosphate glycosyltransferase-like
adi_MSTRG.20809.1	ate_MSTRG.25379.1	D-inositol 3-phosphate glycosyltransferase-like	uncharacterized protein LOC107339155
adi_MSTRG.20809.1	ate_MSTRG.25675.1	D-inositol 3-phosphate glycosyltransferase-like	NFX1-type zinc finger-containing protein 1-like
adi_MSTRG.20809.1	ate_MSTRG.25973.1	D-inositol 3-phosphate glycosyltransferase-like	D-inositol 3-phosphate glycosyltransferase-like
adi_MSTRG.20809.1	ate_MSTRG.26005.1	D-inositol 3-phosphate glycosyltransferase-like	uncharacterized protein LOC107329499
adi_MSTRG.20809.1	ate_MSTRG.27019.1	D-inositol 3-phosphate glycosyltransferase-like	uncharacterized protein LOC107329706
adi_MSTRG.20809.1	ate_MSTRG.27524.1	D-inositol 3-phosphate glycosyltransferase-like	uncharacterized protein LOC107355217
adi_MSTRG.20809.1	ate_MSTRG.27595.1	D-inositol 3-phosphate glycosyltransferase-like	D-inositol 3-phosphate glycosyltransferase-like
adi_MSTRG.20809.2	ate_MSTRG.11863.1	D-inositol 3-phosphate glycosyltransferase-like	uncharacterized protein LOC107352364
adi_MSTRG.20809.2	ate_MSTRG.12314.1	D-inositol 3-phosphate glycosyltransferase-like	uncharacterized protein LOC107349844
adi_MSTRG.20809.2	ate_MSTRG.13981.1	D-inositol 3-phosphate glycosyltransferase-like	uncharacterized protein LOC107329499
adi_MSTRG.20809.2	ate_MSTRG.16143.1	D-inositol 3-phosphate glycosyltransferase-like	uncharacterized protein LOC107329155
adi_MSTRG.20809.2	ate_MSTRG.20754.1	D-inositol 3-phosphate glycosyltransferase-like	uncharacterized protein LOC107329706
adi_MSTRG.20809.2	ate_MSTRG.20758.1	D-inositol 3-phosphate glycosyltransferase-like	D-inositol 3-phosphate glycosyltransferase-like
adi_MSTRG.20809.2	ate_MSTRG.25379.1	D-inositol 3-phosphate glycosyltransferase-like	uncharacterized protein LOC107339155
adi_MSTRG.20809.2	ate_MSTRG.25675.1	D-inositol 3-phosphate glycosyltransferase-like	NFX1-type zinc finger-containing protein 1-like
adi_MSTRG.20809.2	ate_MSTRG.25973.1	D-inositol 3-phosphate glycosyltransferase-like	D-inositol 3-phosphate glycosyltransferase-like
adi_MSTRG.20809.2	ate_MSTRG.26005.1	D-inositol 3-phosphate glycosyltransferase-like	uncharacterized protein LOC107329499
adi_MSTRG.20809.2	ate_MSTRG.27019.1	D-inositol 3-phosphate glycosyltransferase-like	uncharacterized protein LOC107329706
adi_MSTRG.20809.2	ate_MSTRG.27524.1	D-inositol 3-phosphate glycosyltransferase-like	uncharacterized protein LOC107355217
adi_MSTRG.20809.2	ate_MSTRG.27595.1	D-inositol 3-phosphate glycosyltransferase-like	D-inositol 3-phosphate glycosyltransferase-like
adi_MSTRG.20811.1	ate_MSTRG.12603.1	bifunctional heparan sulfate N-deacetylase/N-sulfotransferase-like	bifunctional heparan sulfate N-deacetylase/N-sulfotransferase-like
adi_MSTRG.2082.1	ate_MSTRG.21850.1	fructokinase-like	fructokinase-like
adi_MSTRG.20871.1	ate_MSTRG.14216.1	muscle, skeletal receptor tyrosine protein kinase-like	muscle, skeletal receptor tyrosine protein kinase-like
adi_MSTRG.2089.1	ate_MSTRG.21860.1	zinc finger protein 143-like	zinc finger protein 143-like
adi_MSTRG.20907.1	ate_MSTRG.14261.1	uncharacterized protein LOC107350903	uncharacterized protein LOC107350903
adi_MSTRG.20907.1	ate_MSTRG.14263.1	uncharacterized protein LOC107350903	uncharacterized protein LOC107350903
adi_MSTRG.20916.1	ate_MSTRG.14261.1	uncharacterized protein LOC107350903	uncharacterized protein LOC107350903
adi_MSTRG.20916.1	ate_MSTRG.14263.1	uncharacterized protein LOC107350903	uncharacterized protein LOC107350903
adi_MSTRG.20924.1	ate_MSTRG.10591.1	uncharacterized protein LOC107350900	uncharacterized protein LOC107350900
adi_MSTRG.20925.1	ate_MSTRG.14261.1	uncharacterized protein LOC107350903	uncharacterized protein LOC107350903
adi_MSTRG.20925.1	ate_MSTRG.14263.1	uncharacterized protein LOC107350903	uncharacterized protein LOC107350903
adi_MSTRG.20925.2	ate_MSTRG.14261.1	uncharacterized protein LOC107350903	uncharacterized protein LOC107350903
adi_MSTRG.20925.2	ate_MSTRG.14263.1	uncharacterized protein LOC107350903	uncharacterized protein LOC107350903
adi_MSTRG.20934.1	ate_MSTRG.10559.1	uncharacterized protein LOC107350912	uncharacterized protein LOC107350912
adi_MSTRG.20946.1	ate_MSTRG.27480.1	zinc finger protein OZF-like	zinc finger protein OZF-like
adi_MSTRG.20946.2	ate_MSTRG.27480.1	zinc finger protein OZF-like	zinc finger protein OZF-like
adi_MSTRG.20967.1	ate_MSTRG.805.1	transient receptor potential cation channel subfamily A member 1-like	transient receptor potential cation channel subfamily A member 1-like
adi_MSTRG.20986.1	ate_MSTRG.7448.1	uncharacterized protein LOC107350938	uncharacterized protein LOC107350938
adi_MSTRG.20993.1	ate_MSTRG.802.1	putative protein arginine N-methyltransferase 9	putative protein arginine N-methyltransferase 9
adi_MSTRG.21021.1	ate_MSTRG.18930.1	round spermatid basic protein 1-like	round spermatid basic protein 1-like
adi_MSTRG.21024.1	ate_MSTRG.26653.1	uncharacterized protein LOC107330504	uncharacterized protein LOC107330504
adi_MSTRG.21030.1	ate_MSTRG.808.1	transient receptor potential cation channel subfamily A member 1-like	transient receptor potential cation channel subfamily A member 1-like
adi_MSTRG.21055.1	ate_MSTRG.437.1	alpha-(1,3)-fucosyltransferase 5-like	galactoside 3(4)-L-fucosyltransferase-like
adi_MSTRG.21055.1	ate_MSTRG.459.1	alpha-(1,3)-fucosyltransferase 5-like	galactoside 3(4)-L-fucosyltransferase-like
adi_MSTRG.21057.1	ate_MSTRG.437.1	galactoside 3(4)-L-fucosyltransferase-like	galactoside 3(4)-L-fucosyltransferase-like
adi_MSTRG.21057.1	ate_MSTRG.449.1	galactoside 3(4)-L-fucosyltransferase-like	galactoside 3(4)-L-fucosyltransferase-like
adi_MSTRG.21057.1	ate_MSTRG.455.1	galactoside 3(4)-L-fucosyltransferase-like	galactoside 3(4)-L-fucosyltransferase-like
adi_MSTRG.21057.1	ate_MSTRG.459.1	galactoside 3(4)-L-fucosyltransferase-like	galactoside 3(4)-L-fucosyltransferase-like
adi_MSTRG.21058.1	ate_MSTRG.458.1	galactoside 3(4)-L-fucosyltransferase-like	galactoside 3(4)-L-fucosyltransferase-like
adi_MSTRG.21071.1	ate_MSTRG.437.1	galactoside 3(4)-L-fucosyltransferase-like	galactoside 3(4)-L-fucosyltransferase-like
adi_MSTRG.21071.1	ate_MSTRG.449.1	galactoside 3(4)-L-fucosyltransferase-like	galactoside 3(4)-L-fucosyltransferase-like
adi_MSTRG.21071.1	ate_MSTRG.455.1	galactoside 3(4)-L-fucosyltransferase-like	galactoside 3(4)-L-fucosyltransferase-like
adi_MSTRG.21071.1	ate_MSTRG.459.1	galactoside 3(4)-L-fucosyltransferase-like	galactoside 3(4)-L-fucosyltransferase-like
adi_MSTRG.21076.1	ate_MSTRG.437.1	galactoside 3(4)-L-fucosyltransferase-like	galactoside 3(4)-L-fucosyltransferase-like
adi_MSTRG.21076.1	ate_MSTRG.449.1	galactoside 3(4)-L-fucosyltransferase-like	galactoside 3(4)-L-fucosyltransferase-like
adi_MSTRG.21076.1	ate_MSTRG.455.1	galactoside 3(4)-L-fucosyltransferase-like	galactoside 3(4)-L-fucosyltransferase-like
adi_MSTRG.21076.1	ate_MSTRG.459.1	galactoside 3(4)-L-fucosyltransferase-like	galactoside 3(4)-L-fucosyltransferase-like
adi_MSTRG.21081.1	ate_MSTRG.25966.1	alpha-(1,3)-fucosyltransferase 5-like	alpha-(1,3)-fucosyltransferase 6-like
adi_MSTRG.21081.1	ate_MSTRG.437.1	alpha-(1,3)-fucosyltransferase 5-like	galactoside 3(4)-L-fucosyltransferase-like
adi_MSTRG.21081.1	ate_MSTRG.449.1	alpha-(1,3)-fucosyltransferase 5-like	galactoside 3(4)-L-fucosyltransferase-like
adi_MSTRG.21081.1	ate_MSTRG.455.1	alpha-(1,3)-fucosyltransferase 5-like	galactoside 3(4)-L-fucosyltransferase-like
adi_MSTRG.21081.1	ate_MSTRG.459.1	alpha-(1,3)-fucosyltransferase 5-like	galactoside 3(4)-L-fucosyltransferase-like
adi_MSTRG.21093.1	ate_MSTRG.830.1	transient receptor potential cation channel subfamily A member 1-like	transient receptor potential cation channel subfamily A member 1-like
adi_MSTRG.21096.1	ate_MSTRG.26711.1	LEM domain-containing protein 2-like	LEM domain-containing protein 2-like
adi_MSTRG.21108.1	ate_MSTRG.26811.1	uncharacterized protein LOC107351062	uncharacterized protein LOC107351062
adi_MSTRG.21119.1	ate_MSTRG.437.1	alpha-(1,3)-fucosyltransferase 6-like	galactoside 3(4)-L-fucosyltransferase-like
adi_MSTRG.21119.1	ate_MSTRG.449.1	alpha-(1,3)-fucosyltransferase 6-like	galactoside 3(4)-L-fucosyltransferase-like
adi_MSTRG.21119.1	ate_MSTRG.455.1	alpha-(1,3)-fucosyltransferase 6-like	galactoside 3(4)-L-fucosyltransferase-like
adi_MSTRG.21119.1	ate_MSTRG.459.1	alpha-(1,3)-fucosyltransferase 6-like	galactoside 3(4)-L-fucosyltransferase-like
adi_MSTRG.2114.1	ate_MSTRG.9969.1	neuropeptide FF receptor 2-like	neuropeptide FF receptor 2-like
adi_MSTRG.21141.1	ate_MSTRG.9343.1	cytoplasmic protein NCK1-like	cytoplasmic protein NCK1-like
adi_MSTRG.21154.1	ate_MSTRG.9295.1	zinc finger protein 480-like	zinc finger protein 480-like
adi_MSTRG.21154.2	ate_MSTRG.9295.1	zinc finger protein 480-like	zinc finger protein 480-like
adi_MSTRG.21158.1	ate_MSTRG.9231.1	uncharacterized protein LOC107351106	uncharacterized protein LOC107351106
adi_MSTRG.21159.1	ate_MSTRG.20393.1	casein kinase I-like	casein kinase I-like
adi_MSTRG.21161.1	ate_MSTRG.9309.1	plectin-like	plectin-like
adi_MSTRG.21178.1	ate_MSTRG.832.1	kinesin-like protein KIF20B	kinesin-like protein KIF20B
adi_MSTRG.21178.2	ate_MSTRG.832.1	kinesin-like protein KIF20B	kinesin-like protein KIF20B
adi_MSTRG.21187.1	ate_MSTRG.5183.1	NACHT, LRR and PYD domains-containing protein 12-like	nucleotide-binding oligomerization domain-containing protein 1-like
adi_MSTRG.21220.1	ate_MSTRG.6828.1	solute carrier family 25 member 36-like	solute carrier family 25 member 36-like
adi_MSTRG.21245.1	ate_MSTRG.14625.1	cell wall integrity and stress response component 1-like	cell wall integrity and stress response component 1-like
adi_MSTRG.21251.1	ate_MSTRG.9363.1	vacuolar protein sorting-associated protein 72 homolog	vacuolar protein sorting-associated protein 72 homolog
adi_MSTRG.2127.1	ate_MSTRG.12797.1	major facilitator superfamily domain-containing protein 6-like	major facilitator superfamily domain-containing protein 6-like
adi_MSTRG.2128.1	ate_MSTRG.21852.1	sphingolipid delta(4)-desaturase DES1-like	sphingolipid delta(4)-desaturase DES1-like
adi_MSTRG.2128.2	ate_MSTRG.21852.1	sphingolipid delta(4)-desaturase DES1-like	sphingolipid delta(4)-desaturase DES1-like
adi_MSTRG.2128.3	ate_MSTRG.21852.1	sphingolipid delta(4)-desaturase DES1-like	sphingolipid delta(4)-desaturase DES1-like
adi_MSTRG.2128.4	ate_MSTRG.21852.1	sphingolipid delta(4)-desaturase DES1-like	sphingolipid delta(4)-desaturase DES1-like
adi_MSTRG.2128.5	ate_MSTRG.21852.1	sphingolipid delta(4)-desaturase DES1-like	sphingolipid delta(4)-desaturase DES1-like
adi_MSTRG.2128.6	ate_MSTRG.21852.1	sphingolipid delta(4)-desaturase DES1-like	sphingolipid delta(4)-desaturase DES1-like
adi_MSTRG.21280.1	ate_MSTRG.6680.1	tripartite motif-containing protein 2-like	tripartite motif-containing protein 2-like
adi_MSTRG.21293.1	ate_MSTRG.10808.1	uncharacterized protein LOC107328688	uncharacterized protein LOC107327608
adi_MSTRG.21293.1	ate_MSTRG.16174.1	uncharacterized protein LOC107328688	uncharacterized protein LOC107328688
adi_MSTRG.21293.1	ate_MSTRG.20673.1	uncharacterized protein LOC107328688	uncharacterized protein LOC107327608
adi_MSTRG.21293.1	ate_MSTRG.20674.1	uncharacterized protein LOC107328688	uncharacterized protein LOC107327608
adi_MSTRG.21293.1	ate_MSTRG.20678.1	uncharacterized protein LOC107328688	uncharacterized protein LOC107354139
adi_MSTRG.21293.1	ate_MSTRG.20679.1	uncharacterized protein LOC107328688	uncharacterized protein LOC107327612
adi_MSTRG.21293.1	ate_MSTRG.20681.1	uncharacterized protein LOC107328688	uncharacterized protein LOC107327612
adi_MSTRG.21293.1	ate_MSTRG.4223.1	uncharacterized protein LOC107328688	uncharacterized protein LOC107339224
adi_MSTRG.21293.1	ate_MSTRG.4232.1	uncharacterized protein LOC107328688	uncharacterized protein LOC107339224
adi_MSTRG.21293.3	ate_MSTRG.16174.1	uncharacterized protein LOC107328688	uncharacterized protein LOC107328688
adi_MSTRG.21293.3	ate_MSTRG.20678.1	uncharacterized protein LOC107328688	uncharacterized protein LOC107354139
adi_MSTRG.21293.3	ate_MSTRG.20679.1	uncharacterized protein LOC107328688	uncharacterized protein LOC107327612
adi_MSTRG.21293.3	ate_MSTRG.20681.1	uncharacterized protein LOC107328688	uncharacterized protein LOC107327612
adi_MSTRG.21300.1	ate_MSTRG.2736.1	cytochrome P450 3A8-like	cytochrome P450 3A24-like
adi_MSTRG.21300.1	ate_MSTRG.2803.1	cytochrome P450 3A8-like	cytochrome P450 3A8-like
adi_MSTRG.21305.1	ate_MSTRG.2736.1	cytochrome P450 3A24-like	cytochrome P450 3A24-like
adi_MSTRG.21305.1	ate_MSTRG.2803.1	cytochrome P450 3A24-like	cytochrome P450 3A8-like
adi_MSTRG.2132.1	ate_MSTRG.12785.1	uncharacterized protein LOC107350975	uncharacterized protein LOC107350975
adi_MSTRG.2132.2	ate_MSTRG.12785.1	uncharacterized protein LOC107350975	uncharacterized protein LOC107350975
adi_MSTRG.21328.1	ate_MSTRG.9988.1	uncharacterized protein LOC107351350	uncharacterized protein LOC107351350
adi_MSTRG.21350.1	ate_MSTRG.23441.1	golgin subfamily A member 6-like protein 6	golgin subfamily A member 6-like protein 6
adi_MSTRG.21350.2	ate_MSTRG.23441.1	golgin subfamily A member 6-like protein 6	golgin subfamily A member 6-like protein 6
adi_MSTRG.21352.1	ate_MSTRG.2736.1	cytochrome P450 3A24-like	cytochrome P450 3A24-like
adi_MSTRG.21352.1	ate_MSTRG.2803.1	cytochrome P450 3A24-like	cytochrome P450 3A8-like
adi_MSTRG.21352.1	ate_MSTRG.3879.1	cytochrome P450 3A24-like	cytochrome P450 3A29-like
adi_MSTRG.21352.2	ate_MSTRG.2736.1	cytochrome P450 3A24-like	cytochrome P450 3A24-like
adi_MSTRG.21352.2	ate_MSTRG.2803.1	cytochrome P450 3A24-like	cytochrome P450 3A8-like
adi_MSTRG.21352.2	ate_MSTRG.3879.1	cytochrome P450 3A24-like	cytochrome P450 3A29-like
adi_MSTRG.21359.1	ate_MSTRG.10219.1	beta,beta-carotene 9',10'-oxygenase-like	retinoid isomerohydrolase-like
adi_MSTRG.21415.1	ate_MSTRG.12757.1	afadin-like	afadin-like
adi_MSTRG.21428.1	ate_MSTRG.2821.1	trichohyalin-like	trichohyalin-like
adi_MSTRG.21428.2	ate_MSTRG.2821.1	trichohyalin-like	trichohyalin-like
adi_MSTRG.21428.3	ate_MSTRG.2821.1	trichohyalin-like	trichohyalin-like
adi_MSTRG.21498.1	ate_MSTRG.24540.2	microtubule-actin cross-linking factor 1-like	microtubule-actin cross-linking factor 1-like
adi_MSTRG.21500.1	ate_MSTRG.24533.1	microtubule-actin cross-linking factor 1-like	microtubule-actin cross-linking factor 1-like
adi_MSTRG.21501.1	ate_MSTRG.24561.1	microtubule-actin cross-linking factor 1, isoforms 1/2/3/5-like	microtubule-actin cross-linking factor 1, isoforms 1/2/3/5-like
adi_MSTRG.21502.1	ate_MSTRG.24561.1	microtubule-actin cross-linking factor 1, isoforms 1/2/3/5-like	microtubule-actin cross-linking factor 1, isoforms 1/2/3/5-like
adi_MSTRG.21502.2	ate_MSTRG.24520.1	microtubule-actin cross-linking factor 1, isoforms 1/2/3/5-like	microtubule-actin cross-linking factor 1, isoforms 1/2/3/5-like
adi_MSTRG.21507.1	ate_MSTRG.24598.1	microtubule-actin cross-linking factor 1, isoforms 1/2/3/5-like	microtubule-actin cross-linking factor 1, isoforms 1/2/3/5-like
adi_MSTRG.21511.1	ate_MSTRG.24480.1	CD2 antigen cytoplasmic tail-binding protein 2-like	CD2 antigen cytoplasmic tail-binding protein 2-like
adi_MSTRG.21529.1	ate_MSTRG.1081.1	protein NLRC5-like	nucleotide-binding oligomerization domain-containing protein 1-like
adi_MSTRG.21529.1	ate_MSTRG.12889.1	protein NLRC5-like	protein NLRC5-like
adi_MSTRG.21529.1	ate_MSTRG.12893.1	protein NLRC5-like	protein NLRC5-like
adi_MSTRG.21529.1	ate_MSTRG.12925.1	protein NLRC5-like	protein NLRC5-like
adi_MSTRG.21529.1	ate_MSTRG.12926.1	protein NLRC5-like	nucleotide-binding oligomerization domain-containing protein 1-like
adi_MSTRG.21529.1	ate_MSTRG.12963.1	protein NLRC5-like	protein NLRC5-like
adi_MSTRG.21529.1	ate_MSTRG.12971.1	protein NLRC5-like	nucleotide-binding oligomerization domain-containing protein 2-like
adi_MSTRG.21529.1	ate_MSTRG.15124.1	protein NLRC5-like	nucleotide-binding oligomerization domain-containing protein 1-like
adi_MSTRG.21529.1	ate_MSTRG.15125.1	protein NLRC5-like	nucleotide-binding oligomerization domain-containing protein 1-like
adi_MSTRG.21529.1	ate_MSTRG.15170.1	protein NLRC5-like	protein NLRC5-like
adi_MSTRG.21529.1	ate_MSTRG.17241.1	protein NLRC5-like	nucleotide-binding oligomerization domain-containing protein 1-like
adi_MSTRG.21529.1	ate_MSTRG.18342.1	protein NLRC5-like	protein NLRC5-like
adi_MSTRG.21529.1	ate_MSTRG.20525.1	protein NLRC5-like	uncharacterized protein LOC107340737
adi_MSTRG.21529.1	ate_MSTRG.24804.1	protein NLRC5-like	nucleotide-binding oligomerization domain-containing protein 2-like
adi_MSTRG.21529.1	ate_MSTRG.25296.1	protein NLRC5-like	NACHT, LRR and PYD domains-containing protein 14-like
adi_MSTRG.21529.1	ate_MSTRG.26056.1	protein NLRC5-like	NACHT, LRR and PYD domains-containing protein 12-like
adi_MSTRG.21529.1	ate_MSTRG.26062.1	protein NLRC5-like	nucleotide-binding oligomerization domain-containing protein 2-like
adi_MSTRG.21529.1	ate_MSTRG.26066.1	protein NLRC5-like	nucleotide-binding oligomerization domain-containing protein 2-like
adi_MSTRG.21529.1	ate_MSTRG.26069.1	protein NLRC5-like	nucleotide-binding oligomerization domain-containing protein 2-like
adi_MSTRG.21529.1	ate_MSTRG.26119.1	protein NLRC5-like	nucleotide-binding oligomerization domain-containing protein 1-like
adi_MSTRG.21529.1	ate_MSTRG.26129.1	protein NLRC5-like	NACHT, LRR and PYD domains-containing protein 12-like
adi_MSTRG.21529.1	ate_MSTRG.26212.1	protein NLRC5-like	nucleotide-binding oligomerization domain-containing protein 2-like
adi_MSTRG.21529.1	ate_MSTRG.26294.1	protein NLRC5-like	NACHT, LRR and PYD domains-containing protein 12-like
adi_MSTRG.21529.1	ate_MSTRG.26310.1	protein NLRC5-like	nucleotide-binding oligomerization domain-containing protein 2-like
adi_MSTRG.21529.1	ate_MSTRG.26331.1	protein NLRC5-like	nucleotide-binding oligomerization domain-containing protein 2-like
adi_MSTRG.21529.1	ate_MSTRG.26347.1	protein NLRC5-like	nucleotide-binding oligomerization domain-containing protein 2-like
adi_MSTRG.21529.1	ate_MSTRG.2678.1	protein NLRC5-like	nucleotide-binding oligomerization domain-containing protein 1-like
adi_MSTRG.21529.1	ate_MSTRG.27361.1	protein NLRC5-like	NACHT, LRR and PYD domains-containing protein 12-like
adi_MSTRG.21529.1	ate_MSTRG.27409.1	protein NLRC5-like	nucleotide-binding oligomerization domain-containing protein 1-like
adi_MSTRG.21529.1	ate_MSTRG.27413.1	protein NLRC5-like	nucleotide-binding oligomerization domain-containing protein 1-like
adi_MSTRG.21529.1	ate_MSTRG.27615.1	protein NLRC5-like	NACHT, LRR and PYD domains-containing protein 14-like
adi_MSTRG.21529.1	ate_MSTRG.27618.1	protein NLRC5-like	NACHT, LRR and PYD domains-containing protein 14-like
adi_MSTRG.21529.1	ate_MSTRG.4768.1	protein NLRC5-like	nucleotide-binding oligomerization domain-containing protein 2-like
adi_MSTRG.21529.1	ate_MSTRG.5183.1	protein NLRC5-like	nucleotide-binding oligomerization domain-containing protein 1-like
adi_MSTRG.21529.1	ate_MSTRG.5184.1	protein NLRC5-like	protein NLRC5-like
adi_MSTRG.21529.1	ate_MSTRG.7789.1	protein NLRC5-like	nucleotide-binding oligomerization domain-containing protein 2-like
adi_MSTRG.21530.1	ate_MSTRG.24473.1	lysosome membrane protein 2-like	lysosome membrane protein 2-like
adi_MSTRG.21575.1	ate_MSTRG.12940.1	bromodomain adjacent to zinc finger domain protein 2B-like	bromodomain adjacent to zinc finger domain protein 2B-like
adi_MSTRG.21575.2	ate_MSTRG.12940.1	bromodomain adjacent to zinc finger domain protein 2B-like	bromodomain adjacent to zinc finger domain protein 2B-like
adi_MSTRG.21591.1	ate_MSTRG.25571.1	fibronectin type 3 and ankyrin repeat domains protein 1-like	fibronectin type 3 and ankyrin repeat domains protein 1-like
adi_MSTRG.21617.1	ate_MSTRG.23717.1	ankyrin repeat, PH and SEC7 domain containing protein secG-like	ankyrin repeat, PH and SEC7 domain containing protein secG-like
adi_MSTRG.21620.1	ate_MSTRG.16261.1	pectin acetylesterase 11-like	pectin acetylesterase 11-like
adi_MSTRG.21651.1	ate_MSTRG.26317.1	Krueppel-like factor 5	Krueppel-like factor 5
adi_MSTRG.21658.1	ate_MSTRG.23680.1	transmembrane protein 45B-like	transmembrane protein 45B-like
adi_MSTRG.2169.1	ate_MSTRG.20018.1	b(0,+)-type amino acid transporter 1-like	b(0,+)-type amino acid transporter 1-like
adi_MSTRG.21739.1	ate_MSTRG.13404.1	ras-related protein Rab-38-like	ras-related protein Rab-38-like
adi_MSTRG.21766.1	ate_MSTRG.13386.1	uncharacterized protein LOC107351758	uncharacterized protein LOC107351758
adi_MSTRG.21782.1	ate_MSTRG.13383.1	flavin-containing monooxygenase FMO GS-OX-like 2	flavin-containing monooxygenase FMO GS-OX-like 2
adi_MSTRG.21782.2	ate_MSTRG.13383.1	flavin-containing monooxygenase FMO GS-OX-like 2	flavin-containing monooxygenase FMO GS-OX-like 2
adi_MSTRG.21810.1	ate_MSTRG.8687.1	probable serine/threonine-protein kinase pats1	probable serine/threonine-protein kinase pats1
adi_MSTRG.2182.1	ate_MSTRG.14088.1	acyl-coenzyme A oxidase 2, peroxisomal-like	acyl-coenzyme A oxidase 2, peroxisomal-like
adi_MSTRG.2182.1	ate_MSTRG.18500.1	acyl-coenzyme A oxidase 2, peroxisomal-like	acyl-coenzyme A oxidase, peroxisomal-like
adi_MSTRG.21830.1	ate_MSTRG.8673.1	cryptochrome-1-like	cryptochrome-1-like
adi_MSTRG.21844.1	ate_MSTRG.26874.1	zinc finger protein 718-like	zinc finger protein 28-like
adi_MSTRG.21844.2	ate_MSTRG.26874.1	zinc finger protein 718-like	zinc finger protein 28-like
adi_MSTRG.21852.1	ate_MSTRG.13398.1	ubiquitin-conjugating enzyme E2Q-like protein 1	ubiquitin-conjugating enzyme E2Q-like protein 1
adi_MSTRG.21855.1	ate_MSTRG.26874.1	zinc finger protein 28-like	zinc finger protein 28-like
adi_MSTRG.21855.2	ate_MSTRG.26874.1	zinc finger protein 28-like	zinc finger protein 28-like
adi_MSTRG.21899.1	ate_MSTRG.6709.1	linear gramicidin synthase subunit D-like	linear gramicidin synthase subunit D-like
adi_MSTRG.21910.1	ate_MSTRG.6735.1	multifunctional protein ADE2-like	multifunctional protein ADE2-like
adi_MSTRG.21911.1	ate_MSTRG.6717.1	amidophosphoribosyltransferase-like	amidophosphoribosyltransferase-like
adi_MSTRG.21925.1	ate_MSTRG.21726.1	D-inositol 3-phosphate glycosyltransferase-like	D-inositol 3-phosphate glycosyltransferase-like
adi_MSTRG.21925.1	ate_MSTRG.25379.1	D-inositol 3-phosphate glycosyltransferase-like	uncharacterized protein LOC107339155
adi_MSTRG.21977.1	ate_MSTRG.4875.1	YEATS domain-containing protein 2-like	YEATS domain-containing protein 2-like
adi_MSTRG.21984.1	ate_MSTRG.6742.1	neuronal migration protein doublecortin-like	neuronal migration protein doublecortin-like
adi_MSTRG.21993.1	ate_MSTRG.4891.1	transmembrane protein 163-like	transmembrane protein 163-like
adi_MSTRG.2200.1	ate_MSTRG.18672.1	RNA-binding protein MEX3B-like	RNA-binding protein MEX3B-like
adi_MSTRG.22022.1	ate_MSTRG.14504.1	angiotensin-converting enzyme-like	angiotensin-converting enzyme-like
adi_MSTRG.22026.2	ate_MSTRG.14394.1	uncharacterized protein LOC107352084	uncharacterized protein LOC107352084
adi_MSTRG.22032.1	ate_MSTRG.14400.1	serine/threonine-protein kinase SIK2-like	serine/threonine-protein kinase SIK1-like
adi_MSTRG.22060.1	ate_MSTRG.19707.1	vesicular inhibitory amino acid transporter-like	vesicular inhibitory amino acid transporter-like
adi_MSTRG.22065.1	ate_MSTRG.19707.1	vesicular inhibitory amino acid transporter-like	vesicular inhibitory amino acid transporter-like
adi_MSTRG.22095.1	ate_MSTRG.26707.1	uncharacterized protein LOC107352108	uncharacterized protein LOC107353102
adi_MSTRG.22095.1	ate_MSTRG.26768.1	uncharacterized protein LOC107352108	uncharacterized protein LOC107353102
adi_MSTRG.22095.1	ate_MSTRG.5857.1	uncharacterized protein LOC107352108	uncharacterized protein LOC107353103
adi_MSTRG.22122.1	ate_MSTRG.13030.1	uncharacterized protein LOC107352192	uncharacterized protein LOC107352192
adi_MSTRG.22145.1	ate_MSTRG.13902.1	arylsulfatase I-like	arylsulfatase I-like
adi_MSTRG.22145.1	ate_MSTRG.5774.1	arylsulfatase I-like	arylsulfatase I-like
adi_MSTRG.22170.1	ate_MSTRG.9703.1	TNF receptor-associated factor 1-like	TNF receptor-associated factor 3-like
adi_MSTRG.22244.1	ate_MSTRG.26164.1	SH3 and multiple ankyrin repeat domains protein 3-like	SH3 and multiple ankyrin repeat domains protein 3-like
adi_MSTRG.22328.1	ate_MSTRG.20282.1	uncharacterized protein LOC107352424	uncharacterized protein LOC107352424
adi_MSTRG.22335.1	ate_MSTRG.25442.1	activin receptor type-1C-like	activin receptor type-1C-like
adi_MSTRG.22359.1	ate_MSTRG.13164.1	hormone-sensitive lipase-like	hormone-sensitive lipase-like
adi_MSTRG.22361.1	ate_MSTRG.10986.1	piggyBac transposable element-derived protein 4-like	piggyBac transposable element-derived protein 4-like
adi_MSTRG.22361.1	ate_MSTRG.13138.1	piggyBac transposable element-derived protein 4-like	piggyBac transposable element-derived protein 4-like
adi_MSTRG.22361.3	ate_MSTRG.10986.1	piggyBac transposable element-derived protein 4-like	piggyBac transposable element-derived protein 4-like
adi_MSTRG.22361.3	ate_MSTRG.13138.1	piggyBac transposable element-derived protein 4-like	piggyBac transposable element-derived protein 4-like
adi_MSTRG.22361.4	ate_MSTRG.10986.1	piggyBac transposable element-derived protein 4-like	piggyBac transposable element-derived protein 4-like
adi_MSTRG.22361.4	ate_MSTRG.13138.1	piggyBac transposable element-derived protein 4-like	piggyBac transposable element-derived protein 4-like
adi_MSTRG.22361.5	ate_MSTRG.10986.1	piggyBac transposable element-derived protein 4-like	piggyBac transposable element-derived protein 4-like
adi_MSTRG.22361.5	ate_MSTRG.13138.1	piggyBac transposable element-derived protein 4-like	piggyBac transposable element-derived protein 4-like
adi_MSTRG.22361.6	ate_MSTRG.10986.1	piggyBac transposable element-derived protein 4-like	piggyBac transposable element-derived protein 4-like
adi_MSTRG.22361.6	ate_MSTRG.13138.1	piggyBac transposable element-derived protein 4-like	piggyBac transposable element-derived protein 4-like
adi_MSTRG.22397.1	ate_MSTRG.12925.1	NACHT, LRR and PYD domains-containing protein 12-like	protein NLRC5-like
adi_MSTRG.22397.1	ate_MSTRG.15124.1	NACHT, LRR and PYD domains-containing protein 12-like	nucleotide-binding oligomerization domain-containing protein 1-like
adi_MSTRG.22397.1	ate_MSTRG.15125.1	NACHT, LRR and PYD domains-containing protein 12-like	nucleotide-binding oligomerization domain-containing protein 1-like
adi_MSTRG.22397.1	ate_MSTRG.21735.1	NACHT, LRR and PYD domains-containing protein 12-like	NACHT, LRR and PYD domains-containing protein 12-like
adi_MSTRG.22397.1	ate_MSTRG.25270.1	NACHT, LRR and PYD domains-containing protein 12-like	NACHT, LRR and PYD domains-containing protein 12-like
adi_MSTRG.22397.1	ate_MSTRG.25282.1	NACHT, LRR and PYD domains-containing protein 12-like	NACHT, LRR and PYD domains-containing protein 12-like
adi_MSTRG.22397.1	ate_MSTRG.26062.1	NACHT, LRR and PYD domains-containing protein 12-like	nucleotide-binding oligomerization domain-containing protein 2-like
adi_MSTRG.22397.1	ate_MSTRG.26066.1	NACHT, LRR and PYD domains-containing protein 12-like	nucleotide-binding oligomerization domain-containing protein 2-like
adi_MSTRG.22397.1	ate_MSTRG.26119.1	NACHT, LRR and PYD domains-containing protein 12-like	nucleotide-binding oligomerization domain-containing protein 1-like
adi_MSTRG.22397.1	ate_MSTRG.26129.1	NACHT, LRR and PYD domains-containing protein 12-like	NACHT, LRR and PYD domains-containing protein 12-like
adi_MSTRG.22397.1	ate_MSTRG.26294.1	NACHT, LRR and PYD domains-containing protein 12-like	NACHT, LRR and PYD domains-containing protein 12-like
adi_MSTRG.22397.1	ate_MSTRG.27407.1	NACHT, LRR and PYD domains-containing protein 12-like	nucleotide-binding oligomerization domain-containing protein 1-like
adi_MSTRG.22397.1	ate_MSTRG.27608.1	NACHT, LRR and PYD domains-containing protein 12-like	NACHT, LRR and PYD domains-containing protein 12-like
adi_MSTRG.22397.1	ate_MSTRG.5183.1	NACHT, LRR and PYD domains-containing protein 12-like	nucleotide-binding oligomerization domain-containing protein 1-like
adi_MSTRG.22431.1	ate_MSTRG.17258.1	testis-expressed sequence 10 protein homolog	testis-expressed sequence 10 protein homolog
adi_MSTRG.22431.2	ate_MSTRG.17258.1	testis-expressed sequence 10 protein homolog	testis-expressed sequence 10 protein homolog
adi_MSTRG.22431.4	ate_MSTRG.17258.1	testis-expressed sequence 10 protein homolog	testis-expressed sequence 10 protein homolog
adi_MSTRG.22460.1	ate_MSTRG.14589.1	ABC transporter F family member 4-like	ABC transporter F family member 4-like
adi_MSTRG.22467.1	ate_MSTRG.13597.1	serine/threonine-protein kinase DCLK1-like	serine/threonine-protein kinase DCLK1-like
adi_MSTRG.22468.1	ate_MSTRG.13568.1	uncharacterized protein LOC107352594	uncharacterized protein LOC107352594
adi_MSTRG.22495.1	ate_MSTRG.20539.1	uncharacterized WD repeat-containing protein alr2800-like	uncharacterized WD repeat-containing protein alr2800-like
adi_MSTRG.22514.1	ate_MSTRG.20546.1	ATP-dependent RNA helicase DHX36-like	cell division cycle-associated protein 7-like
adi_MSTRG.22602.6	ate_MSTRG.27354.1	cytoplasmic tRNA 2-thiolation protein 2-A-like	cytoplasmic tRNA 2-thiolation protein 2-A-like
adi_MSTRG.22609.1	ate_MSTRG.12391.1	neuronal acetylcholine receptor subunit alpha-7-like	neuronal acetylcholine receptor subunit alpha-10-like
adi_MSTRG.22656.1	ate_MSTRG.16460.1	beta-1,3-galactosyltransferase 1-like	beta-1,3-galactosyltransferase 1-like
adi_MSTRG.22765.1	ate_MSTRG.353.1	amiloride-sensitive amine oxidase [copper-containing]-like	amiloride-sensitive amine oxidase [copper-containing]-like
adi_MSTRG.22765.1	ate_MSTRG.7664.1	amiloride-sensitive amine oxidase [copper-containing]-like	amiloride-sensitive amine oxidase [copper-containing]-like
adi_MSTRG.2281.1	ate_MSTRG.18717.1	uncharacterized protein LOC107352252	uncharacterized protein LOC107352252
adi_MSTRG.22813.1	ate_MSTRG.7661.1	centrosomal protein of 135 kDa-like	centrosomal protein of 135 kDa-like
adi_MSTRG.22813.2	ate_MSTRG.7661.1	centrosomal protein of 135 kDa-like	centrosomal protein of 135 kDa-like
adi_MSTRG.22841.1	ate_MSTRG.25485.1	polycystin-2-like	polycystin-2-like
adi_MSTRG.22892.1	ate_MSTRG.25292.1	cytochrome P450 3A11-like	cytochrome P450 3A11-like
adi_MSTRG.22894.1	ate_MSTRG.5754.1	uncharacterized protein LOC107353124	uncharacterized protein LOC107353124
adi_MSTRG.22894.2	ate_MSTRG.5754.1	uncharacterized protein LOC107353124	uncharacterized protein LOC107353124
adi_MSTRG.22913.1	ate_MSTRG.25305.1	ATP-citrate synthase-like	ATP-citrate synthase-like
adi_MSTRG.22919.1	ate_MSTRG.9390.1	glutamyl aminopeptidase-like	endoplasmic reticulum aminopeptidase 1-like
adi_MSTRG.22927.1	ate_MSTRG.9362.1	ubiquitin carboxyl-terminal hydrolase 8-like	ubiquitin carboxyl-terminal hydrolase 8-like
adi_MSTRG.22927.2	ate_MSTRG.9362.1	ubiquitin carboxyl-terminal hydrolase 8-like	ubiquitin carboxyl-terminal hydrolase 8-like
adi_MSTRG.22931.2	ate_MSTRG.26707.1	uncharacterized protein LOC107353103	uncharacterized protein LOC107353102
adi_MSTRG.22931.2	ate_MSTRG.26768.1	uncharacterized protein LOC107353103	uncharacterized protein LOC107353102
adi_MSTRG.22931.2	ate_MSTRG.5857.1	uncharacterized protein LOC107353103	uncharacterized protein LOC107353103
adi_MSTRG.22931.2	ate_MSTRG.5902.1	uncharacterized protein LOC107353103	uncharacterized protein LOC107353103
adi_MSTRG.22931.3	ate_MSTRG.26707.1	uncharacterized protein LOC107353103	uncharacterized protein LOC107353102
adi_MSTRG.22931.3	ate_MSTRG.26768.1	uncharacterized protein LOC107353103	uncharacterized protein LOC107353102
adi_MSTRG.22931.3	ate_MSTRG.5857.1	uncharacterized protein LOC107353103	uncharacterized protein LOC107353103
adi_MSTRG.22931.3	ate_MSTRG.5902.1	uncharacterized protein LOC107353103	uncharacterized protein LOC107353103
adi_MSTRG.22938.1	ate_MSTRG.26707.1	uncharacterized protein LOC107353103	uncharacterized protein LOC107353102
adi_MSTRG.22938.1	ate_MSTRG.26768.1	uncharacterized protein LOC107353103	uncharacterized protein LOC107353102
adi_MSTRG.22938.1	ate_MSTRG.5857.1	uncharacterized protein LOC107353103	uncharacterized protein LOC107353103
adi_MSTRG.22938.1	ate_MSTRG.5902.1	uncharacterized protein LOC107353103	uncharacterized protein LOC107353103
adi_MSTRG.22939.1	ate_MSTRG.26707.1	uncharacterized protein LOC107353100	uncharacterized protein LOC107353102
adi_MSTRG.22939.1	ate_MSTRG.26768.1	uncharacterized protein LOC107353100	uncharacterized protein LOC107353102
adi_MSTRG.22939.1	ate_MSTRG.5857.1	uncharacterized protein LOC107353100	uncharacterized protein LOC107353103
adi_MSTRG.22939.1	ate_MSTRG.5902.1	uncharacterized protein LOC107353100	uncharacterized protein LOC107353103
adi_MSTRG.22972.1	ate_MSTRG.9380.1	colorectal mutant cancer protein-like	colorectal mutant cancer protein-like
adi_MSTRG.22991.1	ate_MSTRG.1217.1	cyclin-dependent kinase 11B-like	cyclin-dependent kinase 11B-like
adi_MSTRG.22991.2	ate_MSTRG.1217.1	cyclin-dependent kinase 11B-like	cyclin-dependent kinase 11B-like
adi_MSTRG.22995.1	ate_MSTRG.26192.1	uncharacterized protein LOC107327669	uncharacterized protein LOC107327669
adi_MSTRG.22995.1	ate_MSTRG.26203.1	uncharacterized protein LOC107327669	uncharacterized protein LOC107342474
adi_MSTRG.22995.1	ate_MSTRG.27275.1	uncharacterized protein LOC107327669	uncharacterized protein LOC107353217
adi_MSTRG.22995.1	ate_MSTRG.27276.1	uncharacterized protein LOC107327669	uncharacterized protein LOC107327669
adi_MSTRG.22997.1	ate_MSTRG.10809.1	uncharacterized protein LOC107353217	uncharacterized protein LOC107327669
adi_MSTRG.22997.1	ate_MSTRG.10814.1	uncharacterized protein LOC107353217	uncharacterized protein LOC107355252
adi_MSTRG.22997.1	ate_MSTRG.26192.1	uncharacterized protein LOC107353217	uncharacterized protein LOC107327669
adi_MSTRG.22997.1	ate_MSTRG.26199.1	uncharacterized protein LOC107353217	uncharacterized protein LOC107356554
adi_MSTRG.22997.1	ate_MSTRG.26199.2	uncharacterized protein LOC107353217	uncharacterized protein LOC107356554
adi_MSTRG.22997.1	ate_MSTRG.26203.1	uncharacterized protein LOC107353217	uncharacterized protein LOC107342474
adi_MSTRG.22997.1	ate_MSTRG.26379.1	uncharacterized protein LOC107353217	uncharacterized protein LOC107327669
adi_MSTRG.22997.1	ate_MSTRG.27275.1	uncharacterized protein LOC107353217	uncharacterized protein LOC107353217
adi_MSTRG.22997.1	ate_MSTRG.27276.1	uncharacterized protein LOC107353217	uncharacterized protein LOC107327669
adi_MSTRG.22997.1	ate_MSTRG.27741.1	uncharacterized protein LOC107353217	uncharacterized protein LOC107355252
adi_MSTRG.22997.2	ate_MSTRG.10809.1	uncharacterized protein LOC107353217	uncharacterized protein LOC107327669
adi_MSTRG.22997.2	ate_MSTRG.10814.1	uncharacterized protein LOC107353217	uncharacterized protein LOC107355252
adi_MSTRG.22997.2	ate_MSTRG.26192.1	uncharacterized protein LOC107353217	uncharacterized protein LOC107327669
adi_MSTRG.22997.2	ate_MSTRG.26199.1	uncharacterized protein LOC107353217	uncharacterized protein LOC107356554
adi_MSTRG.22997.2	ate_MSTRG.26199.2	uncharacterized protein LOC107353217	uncharacterized protein LOC107356554
adi_MSTRG.22997.2	ate_MSTRG.26203.1	uncharacterized protein LOC107353217	uncharacterized protein LOC107342474
adi_MSTRG.22997.2	ate_MSTRG.26379.1	uncharacterized protein LOC107353217	uncharacterized protein LOC107327669
adi_MSTRG.22997.2	ate_MSTRG.27275.1	uncharacterized protein LOC107353217	uncharacterized protein LOC107353217
adi_MSTRG.22997.2	ate_MSTRG.27276.1	uncharacterized protein LOC107353217	uncharacterized protein LOC107327669
adi_MSTRG.22997.2	ate_MSTRG.27741.1	uncharacterized protein LOC107353217	uncharacterized protein LOC107355252
adi_MSTRG.22998.1	ate_MSTRG.10809.1	uncharacterized protein LOC107327669	uncharacterized protein LOC107327669
adi_MSTRG.22998.1	ate_MSTRG.10814.1	uncharacterized protein LOC107327669	uncharacterized protein LOC107355252
adi_MSTRG.22998.1	ate_MSTRG.26199.1	uncharacterized protein LOC107327669	uncharacterized protein LOC107356554
adi_MSTRG.22998.1	ate_MSTRG.26199.2	uncharacterized protein LOC107327669	uncharacterized protein LOC107356554
adi_MSTRG.22998.1	ate_MSTRG.26379.1	uncharacterized protein LOC107327669	uncharacterized protein LOC107327669
adi_MSTRG.22998.1	ate_MSTRG.27275.1	uncharacterized protein LOC107327669	uncharacterized protein LOC107353217
adi_MSTRG.22998.1	ate_MSTRG.27741.1	uncharacterized protein LOC107327669	uncharacterized protein LOC107355252
adi_MSTRG.23015.2	ate_MSTRG.23110.1	FMN-dependent NADH-azoreductase-like	FMN-dependent NADH-azoreductase-like
adi_MSTRG.23032.1	ate_MSTRG.1222.1	glyceraldehyde-3-phosphate dehydrogenase-like	glyceraldehyde-3-phosphate dehydrogenase-like
adi_MSTRG.23039.1	ate_MSTRG.20932.1	laminin subunit alpha-3-like	laminin subunit alpha-3-like
adi_MSTRG.23042.1	ate_MSTRG.20929.1	laminin subunit gamma-1-like	laminin subunit gamma-1-like
adi_MSTRG.23072.1	ate_MSTRG.21040.1	uncharacterized protein LOC107353297	uncharacterized protein LOC107353297
adi_MSTRG.2311.1	ate_MSTRG.20998.1	uncharacterized protein LOC107353086	uncharacterized protein LOC107353086
adi_MSTRG.2311.1	ate_MSTRG.21001.1	uncharacterized protein LOC107353086	uncharacterized protein LOC107353086
adi_MSTRG.23145.1	ate_MSTRG.14295.2	cytoplasmic dynein 1 heavy chain 1-like	cytoplasmic dynein 1 heavy chain 1-like
adi_MSTRG.23148.1	ate_MSTRG.14201.1	scavenger receptor cysteine-rich type 1 protein M130-like	scavenger receptor cysteine-rich type 1 protein M130-like
adi_MSTRG.23223.1	ate_MSTRG.21488.1	uncharacterized protein LOC107353473	uncharacterized protein LOC107353473
adi_MSTRG.23224.1	ate_MSTRG.21483.1	fatty acid desaturase 6-like	fatty acid desaturase 6-like
adi_MSTRG.23238.1	ate_MSTRG.21473.1	uncharacterized protein LOC107353452	uncharacterized protein LOC107353452
adi_MSTRG.23250.1	ate_MSTRG.21486.1	SH3 and PX domain-containing protein 2A-like	SH3 and PX domain-containing protein 2A-like
adi_MSTRG.2328.1	ate_MSTRG.14053.1	carbohydrate sulfotransferase 4-like	carbohydrate sulfotransferase 4-like
adi_MSTRG.23302.1	ate_MSTRG.17410.1	uncharacterized protein LOC107353598	uncharacterized protein LOC107328321
adi_MSTRG.23303.1	ate_MSTRG.4267.1	kelch-like protein diablo	kelch-like protein diablo
adi_MSTRG.2331.10	ate_MSTRG.21006.1	ribosome-binding protein 1-like	ribosome-binding protein 1-like
adi_MSTRG.2331.11	ate_MSTRG.21006.1	ribosome-binding protein 1-like	ribosome-binding protein 1-like
adi_MSTRG.2331.12	ate_MSTRG.21006.1	ribosome-binding protein 1-like	ribosome-binding protein 1-like
adi_MSTRG.2331.13	ate_MSTRG.21006.1	ribosome-binding protein 1-like	ribosome-binding protein 1-like
adi_MSTRG.2331.14	ate_MSTRG.21006.1	ribosome-binding protein 1-like	ribosome-binding protein 1-like
adi_MSTRG.2331.1	ate_MSTRG.21006.1	ribosome-binding protein 1-like	ribosome-binding protein 1-like
adi_MSTRG.2331.2	ate_MSTRG.21006.1	ribosome-binding protein 1-like	ribosome-binding protein 1-like
adi_MSTRG.2331.3	ate_MSTRG.21006.1	ribosome-binding protein 1-like	ribosome-binding protein 1-like
adi_MSTRG.2331.4	ate_MSTRG.21006.1	ribosome-binding protein 1-like	ribosome-binding protein 1-like
adi_MSTRG.2331.5	ate_MSTRG.21006.1	ribosome-binding protein 1-like	ribosome-binding protein 1-like
adi_MSTRG.2331.6	ate_MSTRG.21006.1	ribosome-binding protein 1-like	ribosome-binding protein 1-like
adi_MSTRG.2331.7	ate_MSTRG.21006.1	ribosome-binding protein 1-like	ribosome-binding protein 1-like
adi_MSTRG.2331.8	ate_MSTRG.21006.1	ribosome-binding protein 1-like	ribosome-binding protein 1-like
adi_MSTRG.2331.9	ate_MSTRG.21006.1	ribosome-binding protein 1-like	ribosome-binding protein 1-like
adi_MSTRG.23347.1	ate_MSTRG.26380.1	phosphoglycerate kinase 1-like	phosphoglycerate kinase 1-like
adi_MSTRG.23351.1	ate_MSTRG.26365.1	ER membrane protein complex subunit 1-like	ER membrane protein complex subunit 1-like
adi_MSTRG.23383.1	ate_MSTRG.11549.1	uncharacterized protein LOC107353672	ankyrin-3-like
adi_MSTRG.23383.1	ate_MSTRG.19812.1	uncharacterized protein LOC107353672	uncharacterized protein LOC107329865
adi_MSTRG.23383.1	ate_MSTRG.22647.1	uncharacterized protein LOC107353672	uncharacterized protein LOC107328563
adi_MSTRG.23409.1	ate_MSTRG.19651.1	uncharacterized protein LOC107353744	uncharacterized protein LOC107353744
adi_MSTRG.23415.1	ate_MSTRG.4861.1	rab GTPase-activating protein 1-like	rab GTPase-activating protein 1-like
adi_MSTRG.23425.1	ate_MSTRG.14232.1	chloride channel CLIC-like protein 1	chloride channel CLIC-like protein 1
adi_MSTRG.23430.1	ate_MSTRG.19631.1	E3 ubiquitin-protein ligase TRIM71-like	E3 ubiquitin-protein ligase TRIM71-like
adi_MSTRG.23430.1	ate_MSTRG.27399.1	E3 ubiquitin-protein ligase TRIM71-like	E3 ubiquitin-protein ligase TRIM71-like
adi_MSTRG.23435.1	ate_MSTRG.16143.1	D-inositol 3-phosphate glycosyltransferase-like	uncharacterized protein LOC107329155
adi_MSTRG.23435.1	ate_MSTRG.20758.1	D-inositol 3-phosphate glycosyltransferase-like	D-inositol 3-phosphate glycosyltransferase-like
adi_MSTRG.23435.1	ate_MSTRG.27019.1	D-inositol 3-phosphate glycosyltransferase-like	uncharacterized protein LOC107329706
adi_MSTRG.23457.1	ate_MSTRG.19652.1	prelamin-A/C-like	prelamin-A/C-like
adi_MSTRG.23477.1	ate_MSTRG.24398.1	uncharacterized protein LOC107353772	uncharacterized protein LOC107353772
adi_MSTRG.23483.1	ate_MSTRG.17764.1	kelch-like protein 12	kelch-like protein 12
adi_MSTRG.23483.1	ate_MSTRG.17777.1	kelch-like protein 12	kelch-like protein 3
adi_MSTRG.23483.1	ate_MSTRG.17778.1	kelch-like protein 12	kelch-like protein 12
adi_MSTRG.23483.1	ate_MSTRG.17800.1	kelch-like protein 12	kelch-like protein 12
adi_MSTRG.23483.1	ate_MSTRG.17803.1	kelch-like protein 12	kelch-like protein 12
adi_MSTRG.23483.1	ate_MSTRG.18192.1	kelch-like protein 12	kelch-like protein 12
adi_MSTRG.23483.1	ate_MSTRG.18751.1	kelch-like protein 12	kelch-like protein 12
adi_MSTRG.23508.1	ate_MSTRG.17764.1	kelch-like protein 12	kelch-like protein 12
adi_MSTRG.23508.1	ate_MSTRG.17777.1	kelch-like protein 12	kelch-like protein 3
adi_MSTRG.23508.1	ate_MSTRG.17778.1	kelch-like protein 12	kelch-like protein 12
adi_MSTRG.23508.1	ate_MSTRG.17800.1	kelch-like protein 12	kelch-like protein 12
adi_MSTRG.23508.1	ate_MSTRG.17803.1	kelch-like protein 12	kelch-like protein 12
adi_MSTRG.23508.1	ate_MSTRG.18192.1	kelch-like protein 12	kelch-like protein 12
adi_MSTRG.23508.1	ate_MSTRG.18751.1	kelch-like protein 12	kelch-like protein 12
adi_MSTRG.23509.1	ate_MSTRG.10091.1	heat shock 70 kDa protein 12A-like	heat shock 70 kDa protein 12A-like
adi_MSTRG.23532.1	ate_MSTRG.10086.1	TBC1 domain family member 14-like	TBC1 domain family member 14-like
adi_MSTRG.23546.1	ate_MSTRG.466.1	uncharacterized protein LOC107353906	uncharacterized protein LOC107353906
adi_MSTRG.23568.1	ate_MSTRG.24369.1	F-box/LRR-repeat protein 8-like	F-box/LRR-repeat protein 8-like
adi_MSTRG.23621.1	ate_MSTRG.14576.1	uncharacterized protein LOC107353931	uncharacterized protein LOC107353931
adi_MSTRG.23625.1	ate_MSTRG.18225.1	Krueppel-like factor 7	Krueppel-like factor 7
adi_MSTRG.23644.1	ate_MSTRG.18228.1	CD151 antigen-like	CD151 antigen-like
adi_MSTRG.23655.1	ate_MSTRG.11686.1	adenosine 3'-phospho 5'-phosphosulfate transporter 1-like	adenosine 3'-phospho 5'-phosphosulfate transporter 1-like
adi_MSTRG.23655.2	ate_MSTRG.11686.1	adenosine 3'-phospho 5'-phosphosulfate transporter 1-like	adenosine 3'-phospho 5'-phosphosulfate transporter 1-like
adi_MSTRG.23698.1	ate_MSTRG.21658.1	UV radiation resistance associated protein-like	UV radiation resistance associated protein-like
adi_MSTRG.2370.1	ate_MSTRG.14031.1	uncharacterized protein LOC107353192	uncharacterized protein LOC107353192
adi_MSTRG.23713.1	ate_MSTRG.18352.1	centromere-associated protein E-like	centromere-associated protein E-like
adi_MSTRG.23713.1	ate_MSTRG.18357.1	centromere-associated protein E-like	centromere-associated protein E-like
adi_MSTRG.23721.1	ate_MSTRG.25899.1	TATA element modulatory factor-like	TATA element modulatory factor-like
adi_MSTRG.23721.2	ate_MSTRG.25899.1	TATA element modulatory factor-like	TATA element modulatory factor-like
adi_MSTRG.23731.1	ate_MSTRG.22452.1	uncharacterized protein LOC107354046	uncharacterized protein LOC107354046
adi_MSTRG.23731.1	ate_MSTRG.22452.2	uncharacterized protein LOC107354046	uncharacterized protein LOC107354046
adi_MSTRG.23731.2	ate_MSTRG.22452.1	uncharacterized protein LOC107354046	uncharacterized protein LOC107354046
adi_MSTRG.23731.2	ate_MSTRG.22452.2	uncharacterized protein LOC107354046	uncharacterized protein LOC107354046
adi_MSTRG.23780.1	ate_MSTRG.13042.1	uncharacterized protein LOC107354189	uncharacterized protein LOC107354189
adi_MSTRG.23780.1	ate_MSTRG.13067.1	uncharacterized protein LOC107354189	uncharacterized protein LOC107354189
adi_MSTRG.23786.1	ate_MSTRG.13042.1	uncharacterized protein LOC107354189	uncharacterized protein LOC107354189
adi_MSTRG.23807.1	ate_MSTRG.13045.1	pre-mRNA cleavage complex 2 protein Pcf11-like	pre-mRNA cleavage complex 2 protein Pcf11-like
adi_MSTRG.2381.1	ate_MSTRG.6897.1	bone morphogenetic protein receptor type-1B-like	bone morphogenetic protein receptor type-1B-like
adi_MSTRG.23810.1	ate_MSTRG.5461.1	kelch-like protein 17	kelch-like protein 17
adi_MSTRG.23817.1	ate_MSTRG.24089.1	trichohyalin-like	trichohyalin-like
adi_MSTRG.23835.1	ate_MSTRG.24098.1	trichohyalin-like	trichohyalin-like
adi_MSTRG.23852.1	ate_MSTRG.11231.1	uncharacterized protein LOC107354305	uncharacterized protein LOC107354305
adi_MSTRG.23876.1	ate_MSTRG.5458.1	D(2) dopamine receptor-like	D(2) dopamine receptor-like
adi_MSTRG.23876.1	ate_MSTRG.5466.1	D(2) dopamine receptor-like	octopamine receptor-like
adi_MSTRG.23898.1	ate_MSTRG.11224.1	uncharacterized protein LOC107345498	uncharacterized protein LOC107345498
adi_MSTRG.239.1	ate_MSTRG.3308.1	uncharacterized protein LOC107353299	uncharacterized protein LOC107353299
adi_MSTRG.239.2	ate_MSTRG.3308.1	uncharacterized protein LOC107353299	uncharacterized protein LOC107353299
adi_MSTRG.239.3	ate_MSTRG.3308.1	uncharacterized protein LOC107353299	uncharacterized protein LOC107353299
adi_MSTRG.23905.1	ate_MSTRG.13478.1	excitatory amino acid transporter 1-like	excitatory amino acid transporter 1-like
adi_MSTRG.23954.1	ate_MSTRG.11236.1	BTB/POZ domain-containing protein 6-B-like	BTB/POZ domain-containing protein 6-B-like
adi_MSTRG.23954.1	ate_MSTRG.11248.1	BTB/POZ domain-containing protein 6-B-like	BTB/POZ domain-containing protein 6-B-like
adi_MSTRG.23955.1	ate_MSTRG.11263.1	melatonin receptor type 1A-like	melatonin receptor type 1A-like
adi_MSTRG.23978.1	ate_MSTRG.1553.1	protein kinase C and casein kinase substrate in neurons protein 2-like	protein kinase C and casein kinase substrate in neurons protein 2-like
adi_MSTRG.23986.2	ate_MSTRG.16148.1	uncharacterized protein LOC107354430	uncharacterized protein LOC107356256
adi_MSTRG.23986.2	ate_MSTRG.16185.1	uncharacterized protein LOC107354430	uncharacterized protein LOC107354430
adi_MSTRG.23986.2	ate_MSTRG.16213.1	uncharacterized protein LOC107354430	uncharacterized protein LOC107354430
adi_MSTRG.24021.1	ate_MSTRG.7733.1	A-kinase anchor protein 17A-like	A-kinase anchor protein 17A-like
adi_MSTRG.24038.1	ate_MSTRG.1560.1	uncharacterized protein LOC107354407	uncharacterized protein LOC107354407
adi_MSTRG.24059.1	ate_MSTRG.16162.1	cAMP-dependent protein kinase type II regulatory subunit-like	cAMP-dependent protein kinase type II regulatory subunit-like
adi_MSTRG.24088.1	ate_MSTRG.16930.1	tetratricopeptide repeat protein 28-like	tetratricopeptide repeat protein 28-like
adi_MSTRG.24088.1	ate_MSTRG.18772.1	tetratricopeptide repeat protein 28-like	tetratricopeptide repeat protein 28-like
adi_MSTRG.24088.1	ate_MSTRG.20313.1	tetratricopeptide repeat protein 28-like	tetratricopeptide repeat protein 28-like
adi_MSTRG.24088.1	ate_MSTRG.26154.1	tetratricopeptide repeat protein 28-like	tetratricopeptide repeat protein 28-like
adi_MSTRG.24088.1	ate_MSTRG.27241.1	tetratricopeptide repeat protein 28-like	tetratricopeptide repeat protein 28-like
adi_MSTRG.24115.1	ate_MSTRG.5601.1	rootletin-like	rootletin-like
adi_MSTRG.24115.2	ate_MSTRG.5601.1	rootletin-like	rootletin-like
adi_MSTRG.24119.1	ate_MSTRG.22826.1	inositol-pentakisphosphate 2-kinase-like	inositol-pentakisphosphate 2-kinase-like
adi_MSTRG.24132.1	ate_MSTRG.22834.1	glycogen phosphorylase-like	glycogen phosphorylase-like
adi_MSTRG.24132.2	ate_MSTRG.22834.1	glycogen phosphorylase-like	glycogen phosphorylase-like
adi_MSTRG.24162.1	ate_MSTRG.5578.1	rootletin-like	rootletin-like
adi_MSTRG.24183.1	ate_MSTRG.11927.1	poly(A)-specific ribonuclease PARN-like	poly(A)-specific ribonuclease PARN-like
adi_MSTRG.24213.1	ate_MSTRG.17968.1	supervillin-like	supervillin-like
adi_MSTRG.24213.2	ate_MSTRG.17968.1	supervillin-like	supervillin-like
adi_MSTRG.24223.1	ate_MSTRG.11817.1	spectrin beta chain, non-erythrocytic 1-like	spectrin beta chain, non-erythrocytic 1-like
adi_MSTRG.24302.1	ate_MSTRG.26757.1	MAD2L1-binding protein-like	MAD2L1-binding protein-like
adi_MSTRG.24313.1	ate_MSTRG.14483.1	uncharacterized protein LOC107354757	uncharacterized protein LOC107354757
adi_MSTRG.24313.1	ate_MSTRG.14486.1	uncharacterized protein LOC107354757	uncharacterized protein LOC107354757
adi_MSTRG.24323.1	ate_MSTRG.14481.1	nuclear respiratory factor 1-like	nuclear respiratory factor 1-like
adi_MSTRG.24323.2	ate_MSTRG.14481.1	nuclear respiratory factor 1-like	nuclear respiratory factor 1-like
adi_MSTRG.24347.1	ate_MSTRG.21495.1	acid-sensing ion channel 2-like	acid-sensing ion channel 2-like
adi_MSTRG.2435.1	ate_MSTRG.6879.1	ATP-binding cassette sub-family B member 8, mitochondrial-like	ATP-binding cassette sub-family B member 8, mitochondrial-like
adi_MSTRG.24392.1	ate_MSTRG.26365.1	ER membrane protein complex subunit 1-like	ER membrane protein complex subunit 1-like
adi_MSTRG.24425.1	ate_MSTRG.26380.1	phosphoglycerate kinase 1-like	phosphoglycerate kinase 1-like
adi_MSTRG.2443.1	ate_MSTRG.14252.1	S-adenosylmethionine synthase isoform type-2-like	S-adenosylmethionine synthase isoform type-2-like
adi_MSTRG.2443.1	ate_MSTRG.6915.1	S-adenosylmethionine synthase isoform type-2-like	S-adenosylmethionine synthase isoform type-2-like
adi_MSTRG.24439.1	ate_MSTRG.11640.1	kelch-like protein 31	kelch-like protein 31
adi_MSTRG.2444.1	ate_MSTRG.14053.1	carbohydrate sulfotransferase 5-like	carbohydrate sulfotransferase 4-like
adi_MSTRG.24440.1	ate_MSTRG.26768.1	uncharacterized protein LOC107354827	uncharacterized protein LOC107353102
adi_MSTRG.24440.1	ate_MSTRG.5902.1	uncharacterized protein LOC107354827	uncharacterized protein LOC107353103
adi_MSTRG.24442.1	ate_MSTRG.11633.1	putative ATP-dependent RNA helicase DHX57	putative ATP-dependent RNA helicase DHX57
adi_MSTRG.24467.1	ate_MSTRG.11678.1	CMP-sialic acid transporter 1-like	CMP-sialic acid transporter 1-like
adi_MSTRG.24473.1	ate_MSTRG.11661.1	protein Smaug homolog 2-like	protein Smaug homolog 2-like
adi_MSTRG.2450.1	ate_MSTRG.14331.1	E3 ubiquitin-protein ligase TRIM71-like	E3 ubiquitin-protein ligase TRIM71-like
adi_MSTRG.2450.1	ate_MSTRG.14335.1	E3 ubiquitin-protein ligase TRIM71-like	E3 ubiquitin-protein ligase TRIM71-like
adi_MSTRG.2450.1	ate_MSTRG.14352.1	E3 ubiquitin-protein ligase TRIM71-like	E3 ubiquitin-protein ligase TRIM71-like
adi_MSTRG.2450.1	ate_MSTRG.20216.1	E3 ubiquitin-protein ligase TRIM71-like	E3 ubiquitin-protein ligase TRIM71-like
adi_MSTRG.2450.1	ate_MSTRG.20217.1	E3 ubiquitin-protein ligase TRIM71-like	E3 ubiquitin-protein ligase TRIM71-like
adi_MSTRG.2450.1	ate_MSTRG.20233.1	E3 ubiquitin-protein ligase TRIM71-like	E3 ubiquitin-protein ligase TRIM71-like
adi_MSTRG.2450.1	ate_MSTRG.20242.1	E3 ubiquitin-protein ligase TRIM71-like	E3 ubiquitin-protein ligase TRIM71-like
adi_MSTRG.2450.1	ate_MSTRG.20249.1	E3 ubiquitin-protein ligase TRIM71-like	E3 ubiquitin-protein ligase TRIM71-like
adi_MSTRG.2450.1	ate_MSTRG.20275.1	E3 ubiquitin-protein ligase TRIM71-like	E3 ubiquitin-protein ligase TRIM71-like
adi_MSTRG.2450.1	ate_MSTRG.22159.1	E3 ubiquitin-protein ligase TRIM71-like	tripartite motif-containing protein 2-like
adi_MSTRG.2450.1	ate_MSTRG.22160.1	E3 ubiquitin-protein ligase TRIM71-like	E3 ubiquitin-protein ligase TRIM71-like
adi_MSTRG.2450.1	ate_MSTRG.22166.1	E3 ubiquitin-protein ligase TRIM71-like	E3 ubiquitin-protein ligase TRIM71-like
[truncated: 8,310 more rows]
