# Supplementary material for: Developmental system drift and modular gene regulatory networks shape gastrulation in Acropora
Source: Life Sci Alliance. 2025 Aug 14;8(11):e202503293. doi: 10.26508/lsa.202503293 (PMC12360431; doi:10.26508/lsa.202503293)
Supplement: Supplementary file 4 [file LSA-2025-03293_TableS3.xlsx]

## Sheet: S3
Table S3. Differentially expressed orthologous genes during early development in A. digitifera and A. tenuis.
Adi	Ate	Description	adi(PC vs G)	adi(G vs S)	ate(PC vs G)	ate(G vs S)	Adi_K-means	Ate_K-means
adi_MSTRG.21405.1	ate_MSTRG.12728.1	runt-related transcription factor 3-like	PC	-	PC	-	C1	C1
adi_MSTRG.27202.2	ate_MSTRG.6625.1	uncharacterized protein LOC107358193	PC	-	-	G	C1	C2
adi_MSTRG.24778.3	ate_MSTRG.12548.1	probable N-acetyltransferase CML1	PC	-	PC	-	C1	C6
adi_MSTRG.13989.1	ate_MSTRG.18658.1	cell wall protein RBR3-like	PC	-	PC	-	C1	C1
adi_MSTRG.1461.2	ate_MSTRG.3086.1	cholecystokinin receptor type A-like	PC	-	G	G	C6	C3
adi_MSTRG.3620.1	ate_MSTRG.6772.1	uncharacterized protein LOC107331434	PC	-	PC	-	C1	C6
adi_MSTRG.9753.5	ate_MSTRG.23223.1	histone deacetylase 4-like	PC	S	PC	G	C6	C1
adi_MSTRG.26092.1	ate_MSTRG.22113.1	uncharacterized protein LOC107356722	PC	S	-	G	C6	C2
adi_MSTRG.1331.1	ate_MSTRG.12453.1	heat shock 70 kDa protein 12B-like	PC	-	PC	-	C1	C1
adi_MSTRG.1287.1	ate_MSTRG.15740.1	uncharacterized protein LOC107327555	PC	-	PC	-	C1	C1
adi_MSTRG.7829.1	ate_MSTRG.18513.1	potassium voltage-gated channel subfamily H member 6-like	PC	-	G	G	C6	C3
adi_MSTRG.6516.1	ate_MSTRG.8852.1	uncharacterized protein LOC107334565	PC	S	-	G	C6	C2
adi_MSTRG.19504.1	ate_MSTRG.10151.1	orexin receptor type 1-like	PC	-	-	G	C6	C2
adi_MSTRG.1619.1	ate_MSTRG.860.1	prickle-like protein 3	PC	S	-	G	C6	C1
adi_MSTRG.19064.1	ate_MSTRG.22273.1	protein DVR-1 homolog	PC	G	PC	-	C1	C2
adi_MSTRG.16272.1	ate_MSTRG.2954.1	suppressor of cytokine signaling 3-like	PC	G	PC	-	C1	C1
adi_MSTRG.15168.1	ate_MSTRG.10596.1	MSTRG.15168.1	PC	S	G	G	C6	C3
adi_MSTRG.15634.1	ate_MSTRG.22211.1	kinesin-like protein KIF19	PC	S	G	G	C6	C2
adi_MSTRG.8211.1	ate_MSTRG.23726.1	uncharacterized protein LOC107336510	PC	-	PC	-	C1	C1
adi_MSTRG.28417.1	ate_MSTRG.15615.1	uncharacterized protein LOC107327725	PC	S	G	G	C6	C3
adi_MSTRG.28069.1	ate_MSTRG.6490.1	E3 ubiquitin-protein ligase MIB2-like	PC	-	PC	-	C1	C1
adi_MSTRG.12071.1	ate_MSTRG.18979.1	cytosolic carboxypeptidase 2-like	PC	S	PC	-	C6	C1
adi_MSTRG.6023.1	ate_MSTRG.20701.1	protein spire homolog 1-like	PC	S	G	G	C1	C3
adi_MSTRG.23057.1	ate_MSTRG.23100.1	uncharacterized protein LOC107353233	PC	S	PC	-	C6	C1
adi_MSTRG.10674.1	ate_MSTRG.4278.1	uncharacterized protein LOC107339244	PC	S	G	G	C1	C3
adi_MSTRG.4322.1	ate_MSTRG.1248.1	uncharacterized protein LOC107332155	PC	S	-	G	C6	C2
adi_MSTRG.21263.1	ate_MSTRG.9381.1	uncharacterized protein C16orf96 homolog	PC	S	-	G	C6	C2
adi_MSTRG.11530.1	ate_MSTRG.10179.1	uncharacterized protein LOC107340324	PC	-	PC	G	C1	C1
adi_MSTRG.25446.1	ate_MSTRG.2860.1	gamma-aminobutyric acid receptor subunit beta-1-like	PC	-	G	G	C1	C3
adi_MSTRG.13183.1	ate_MSTRG.8656.1	LOW QUALITY PROTEIN: cytoplasmic FMR1-interacting protein 1-like	PC	-	PC	-	C1	C2
adi_MSTRG.15427.1	ate_MSTRG.22236.1	MSTRG.15427.1	PC	S	-	G	C1	C3
adi_MSTRG.20675.2	ate_MSTRG.13522.1	uncharacterized protein LOC107350589	PC	-	PC	-	C1	C1
adi_MSTRG.5653.1	ate_MSTRG.20959.1	uncharacterized protein LOC107333575	PC	S	-	G	C6	C2
adi_MSTRG.3722.1	ate_MSTRG.3756.1	uncharacterized protein LOC107331543	PC	-	-	S	C1	C5
adi_MSTRG.3589.1	ate_MSTRG.16740.1	poly [ADP-ribose] polymerase 12-like	PC	-	PC	G	C1	C1
adi_MSTRG.6107.1	ate_MSTRG.20687.1	uncharacterized protein LOC107334021	PC	S	PC	-	C6	C1
adi_MSTRG.9127.1	ate_MSTRG.18065.1	uncharacterized protein LOC107337557	PC	G	-	S	C2	C5
adi_MSTRG.15878.1	ate_MSTRG.8243.1	retinal dehydrogenase 1-like	PC	S	-	G	C1	C2
adi_MSTRG.21148.1	ate_MSTRG.9278.1	barH-like 1 homeobox protein	PC	-	PC	-	C1	C1
adi_MSTRG.2431.1	ate_MSTRG.6859.1	protein phosphatase 1 regulatory inhibitor subunit 16B-like	PC	-	PC	G	C1	C2
adi_MSTRG.10523.1	ate_MSTRG.23863.1	uncharacterized protein LOC107339115	PC	-	PC	-	C1	C1
adi_MSTRG.26292.1	ate_MSTRG.20272.1	low-density lipoprotein receptor-related protein 4-like	PC	-	-	G	C1	C3
adi_MSTRG.9273.1	ate_MSTRG.24887.1	MAM and LDL-receptor class A domain-containing protein 2-like	PC	-	PC	-	C1	C6
adi_MSTRG.21347.1	ate_MSTRG.23465.1	troponin C, isoform 2A-like	PC	G	PC	S	C1	C6
adi_MSTRG.9098.1	ate_MSTRG.24053.1	homeodomain-interacting protein kinase 3-like	PC	S	G	G	C6	C3
adi_MSTRG.23448.1	ate_MSTRG.24402.1	zinc finger protein Gfi-1b-like	PC	-	G	G	C1	C3
adi_MSTRG.8181.1	ate_MSTRG.13304.1	sclerostin domain-containing protein 1-like	PC	S	-	G	C6	C2
adi_MSTRG.13895.1	ate_MSTRG.1080.1	uncharacterized protein LOC107342983	PC	G	-	S	C1	C5
adi_MSTRG.20468.1	ate_MSTRG.17960.1	gastrin/cholecystokinin type B receptor-like	PC	S	G	G	C1	C3
adi_MSTRG.14743.1	ate_MSTRG.1474.1	uncharacterized protein LOC107343876	PC	-	PC	-	C1	C6
adi_MSTRG.20531.1	ate_MSTRG.668.1	synaptotagmin-like protein 4	PC	S	G	G	C6	C3
adi_MSTRG.4624.1	ate_MSTRG.19219.1	transcription factor Sp9-like	PC	S	G	-	C6	C4
adi_MSTRG.25145.1	ate_MSTRG.965.1	protein ripply1-like	PC	S	G	G	C6	C3
adi_MSTRG.18144.1	ate_MSTRG.8776.1	phosphatidylserine decarboxylase proenzyme, mitochondrial-like	PC	S	-	G	C6	C2
adi_MSTRG.9343.1	ate_MSTRG.9636.1	lysosomal thioesterase PPT2-A-like	PC	-	PC	-	C1	C6
adi_MSTRG.28875.1	ate_MSTRG.1064.1	uncharacterized protein LOC107328407	PC	S	PC	-	C6	C6
adi_MSTRG.15320.1	ate_MSTRG.18248.1	diencephalon/mesencephalon homeobox protein 1-B-like	PC	-	-	S	C1	C5
adi_MSTRG.27844.1	ate_MSTRG.5428.1	uncharacterized protein LOC107327054	PC	-	PC	-	C1	C1
adi_MSTRG.10678.1	ate_MSTRG.4263.1	tripartite motif-containing protein 67-like	PC	-	G	G	C1	C3
adi_MSTRG.21543.1	ate_MSTRG.13027.1	activin receptor type-2B-like	PC	-	-	G	C1	C2
adi_MSTRG.7951.1	ate_MSTRG.1946.1	coiled-coil domain-containing protein 39-like	PC	S	G	-	C6	C4
adi_MSTRG.9357.1	ate_MSTRG.3900.1	MSTRG.9357.1	PC	S	G	G	C5	C4
adi_MSTRG.9106.2	ate_MSTRG.25044.1	kynurenine formamidase-like	PC	S	-	S	C6	C5
adi_MSTRG.24467.1	ate_MSTRG.11678.1	CMP-sialic acid transporter 1-like	PC	-	PC	-	C1	C1
adi_MSTRG.10580.1	ate_MSTRG.12877.1	ras-related protein Rab-8B-like	PC	-	PC	-	C1	C1
adi_MSTRG.26216.1	ate_MSTRG.11711.1	aprataxin and PNK-like factor	PC	-	PC	-	C1	C6
adi_MSTRG.12460.1	ate_MSTRG.2513.1	uncharacterized protein LOC107341431	PC	-	PC	-	C1	C1
adi_MSTRG.12048.1	ate_MSTRG.3299.1	phospholipase ABHD3-like	PC	-	-	G	C1	C2
adi_MSTRG.8890.1	ate_MSTRG.20159.1	spondin-1-like	PC	-	PC	-	C1	C1
adi_MSTRG.29395.1	ate_MSTRG.14170.1	neural cell adhesion molecule 2-like	PC	-	PC	-	C1	C1
adi_MSTRG.17156.1	ate_MSTRG.5666.1	olfactomedin-like protein 2B	PC	-	PC	-	C1	C1
adi_MSTRG.26953.1	ate_MSTRG.9288.1	mothers against decapentaplegic homolog 4-like	PC	-	PC	-	C1	C1
adi_MSTRG.14363.1	ate_MSTRG.19125.1	rap1 GTPase-activating protein 2-like	PC	-	PC	-	C1	C1
adi_MSTRG.11795.1	ate_MSTRG.13495.1	centrosomal protein of 112 kDa-like	PC	-	PC	S	C1	C6
adi_MSTRG.1933.1	ate_MSTRG.19816.1	uncharacterized protein LOC107335147	PC	-	-	G	C1	C2
adi_MSTRG.26974.1	ate_MSTRG.26557.1	coiled-coil domain-containing protein 112-like	PC	S	G	G	C6	C2
adi_MSTRG.13445.1	ate_MSTRG.13276.1	GS homeobox 1-like	PC	S	G	G	C5	C2
adi_MSTRG.15712.1	ate_MSTRG.5895.1	(S)-coclaurine N-methyltransferase-like	PC	S	PC	-	C1	C1
adi_MSTRG.1249.1	ate_MSTRG.19006.1	kelch-like protein 12	PC	S	G	G	C6	C2
adi_MSTRG.28960.1	ate_MSTRG.22334.1	protein inturned-like	PC	S	PC	-	C1	C1
adi_MSTRG.26158.1	ate_MSTRG.9172.1	uncharacterized protein LOC107356809	PC	G	PC	-	C1	C6
adi_MSTRG.12854.1	ate_MSTRG.26007.1	zinc finger protein 395-like	PC	S	PC	G	C6	C1
adi_MSTRG.5478.1	ate_MSTRG.23012.2	band 3 anion transport protein-like	PC	S	-	G	C6	C2
adi_MSTRG.29746.1	ate_MSTRG.14026.1	apoptosis-resistant E3 ubiquitin protein ligase 1-like	PC	S	PC	-	C6	C1
adi_MSTRG.7965.1	ate_MSTRG.15173.1	AKT-interacting protein-like	PC	G	G	-	C1	C4
adi_MSTRG.20675.1	ate_MSTRG.22349.1	uncharacterized protein LOC107350589	PC	G	PC	-	C2	C1
adi_MSTRG.9547.2	ate_MSTRG.360.1	probable E3 ubiquitin-protein ligase DTX2	PC	G	PC	-	C2	C1
adi_MSTRG.1016.1	ate_MSTRG.2261.1	protein BTG2-like	PC	-	G	G	C1	C3
adi_MSTRG.11841.1	ate_MSTRG.26440.1	uncharacterized protein LOC107340618	PC	-	-	S	C1	C5
adi_MSTRG.9065.1	ate_MSTRG.24059.1	homeodomain-interacting protein kinase 3-like	PC	S	G	G	C6	C2
adi_MSTRG.710.1	ate_MSTRG.5697.1	fatty-acid amide hydrolase 2-A-like	PC	-	G	S	C1	C4
adi_MSTRG.12731.1	ate_MSTRG.9530.1	deformed epidermal autoregulatory factor 1 homolog	PC	-	PC	-	C1	C1
adi_MSTRG.12849.1	ate_MSTRG.26002.1	zinc finger protein 395-like	PC	S	PC	-	C6	C1
adi_MSTRG.3517.1	ate_MSTRG.11874.1	protein Wnt-7b-like	PC	S	-	G	C6	C2
adi_MSTRG.18101.1	ate_MSTRG.8814.1	small G protein signaling modulator 2-like	PC	-	-	G	C1	C2
adi_MSTRG.15822.1	ate_MSTRG.10464.1	daple-like protein	PC	S	-	G	C6	C2
adi_MSTRG.21990.1	ate_MSTRG.9148.1	flotillin-2-like	PC	S	PC	-	C6	C1
adi_MSTRG.17569.1	ate_MSTRG.4081.1	homeobox protein slou-like	PC	S	G	-	C6	C4
adi_MSTRG.3670.1	ate_MSTRG.6437.1	potassium channel subfamily K member 9-like	PC	-	G	G	C1	C2
adi_MSTRG.26952.1	ate_MSTRG.9285.1	mothers against decapentaplegic homolog 4-like	PC	-	PC	-	C1	C6
adi_MSTRG.12614.1	ate_MSTRG.3926.1	retinoid-inducible serine carboxypeptidase-like	PC	G	PC	G	C1	C1
adi_MSTRG.18117.2	ate_MSTRG.8783.1	uncharacterized protein LOC107347740	PC	-	PC	-	C1	C1
adi_MSTRG.14999.1	ate_MSTRG.4424.1	dyslexia susceptibility 1 candidate gene 1 protein-like	PC	S	G	-	C1	C4
adi_MSTRG.21108.1	ate_MSTRG.26811.1	uncharacterized protein LOC107351062	PC	-	PC	-	C1	C1
adi_MSTRG.7173.1	ate_MSTRG.1716.1	tetratricopeptide repeat protein 39B-like	PC	S	-	G	C6	C2
adi_MSTRG.10471.1	ate_MSTRG.6317.1	protein FAM189A1-like	PC	S	PC	-	C6	C6
adi_MSTRG.9345.1	ate_MSTRG.9661.1	homeobox protein Hox-A4-like	PC	S	G	G	C6	C3
adi_MSTRG.15090.1	ate_MSTRG.14643.1	graves disease carrier protein-like	PC	S	G	G	C6	C3
adi_MSTRG.14792.1	ate_MSTRG.14202.1	E3 ubiquitin-protein ligase TRAIP-like	PC	-	-	S	C1	C5
adi_MSTRG.25822.1	ate_MSTRG.19473.1	uncharacterized protein LOC107356384	PC	S	PC	-	C6	C1
adi_MSTRG.13179.1	ate_MSTRG.8653.1	zinc finger protein GLIS2-like	PC	-	-	S	C1	C5
adi_MSTRG.17096.1	ate_MSTRG.14748.1	PH and SEC7 domain-containing protein 1-like	PC	-	PC	-	C1	C1
adi_MSTRG.5582.1	ate_MSTRG.19552.1	uncharacterized protein LOC107333473	PC	S	-	G	C6	C2
adi_MSTRG.28549.1	ate_MSTRG.7406.1	uncharacterized protein LOC107328010	PC	S	-	G	C6	C2
adi_MSTRG.6263.1	ate_MSTRG.20337.1	repulsive guidance molecule A-like	PC	-	PC	-	C1	C1
adi_MSTRG.15387.3	ate_MSTRG.9811.1	glycine--tRNA ligase-like	PC	-	-	S	C1	C5
adi_MSTRG.4317.1	ate_MSTRG.22974.1	LOW QUALITY PROTEIN: probable cysteine desulfurase	PC	S	G	G	C6	C3
adi_MSTRG.26031.1	ate_MSTRG.25277.1	neural Wiskott-Aldrich syndrome protein-like	PC	-	G	-	C1	C4
adi_MSTRG.13721.1	ate_MSTRG.14729.1	uncharacterized protein LOC107342804	PC	G	PC	-	C2	C1
adi_MSTRG.14550.1	ate_MSTRG.24381.1	uncharacterized protein LOC107343734	PC	-	PC	-	C1	C1
adi_MSTRG.25508.1	ate_MSTRG.2811.1	transmembrane protein 198-like	PC	G	PC	-	C2	C6
adi_MSTRG.14055.1	ate_MSTRG.934.1	WD and tetratricopeptide repeats protein 1-like	PC	G	PC	-	C1	C6
adi_MSTRG.25419.1	ate_MSTRG.27591.1	TNF receptor-associated factor 4-like	PC	-	PC	-	C1	C1
adi_MSTRG.20383.1	ate_MSTRG.13720.1	transmembrane protein 127-like	PC	S	PC	-	C6	C1
adi_MSTRG.19611.1	ate_MSTRG.13719.1	polyadenylate-binding protein-interacting protein 2-like	PC	-	G	-	C1	C4
adi_MSTRG.5953.1	ate_MSTRG.1143.1	uncharacterized protein LOC107353759	PC	S	PC	-	C6	C6
adi_MSTRG.20995.1	ate_MSTRG.13306.1	uncharacterized protein LOC107350988	PC	-	PC	-	C1	C1
adi_MSTRG.553.1	ate_MSTRG.1992.1	profilin-2-like	PC	S	-	G	C6	C2
adi_MSTRG.17864.1	ate_MSTRG.7246.1	trichohyalin-like	PC	-	-	G	C1	C3
adi_MSTRG.25916.1	ate_MSTRG.18254.1	G2/mitotic-specific cyclin-A-like	PC	G	G	S	C2	C5
adi_MSTRG.11998.1	ate_MSTRG.10003.1	sulfide:quinone oxidoreductase, mitochondrial-like	PC	S	PC	-	C6	C6
adi_MSTRG.20380.1	ate_MSTRG.2606.1	uncharacterized protein LOC107350246	PC	S	G	G	C6	C3
adi_MSTRG.3435.1	ate_MSTRG.16786.1	membrane-associated guanylate kinase, WW and PDZ domain-containing protein 1-like	PC	S	PC	-	C6	C1
adi_MSTRG.5474.1	ate_MSTRG.15804.1	microtubule-associated proteins 1A/1B light chain 3A-like	PC	S	-	G	C6	C1
adi_MSTRG.3709.1	ate_MSTRG.23369.1	uncharacterized protein LOC107331479	PC	-	PC	-	C1	C6
adi_MSTRG.21540.1	ate_MSTRG.12954.1	activin receptor type-2B-like	PC	S	-	G	C6	C2
adi_MSTRG.12941.1	ate_MSTRG.12188.1	uncharacterized protein LOC107341880	PC	S	PC	-	C6	C1
adi_MSTRG.9383.1	ate_MSTRG.3834.1	nanos homolog 1-like	PC	S	PC	-	C6	C6
adi_MSTRG.7827.1	ate_MSTRG.18499.1	potassium voltage-gated channel subfamily H member 6-like	PC	S	G	G	C6	C3
adi_MSTRG.17989.1	ate_MSTRG.14360.1	uncharacterized protein LOC107347604	PC	-	PC	-	C1	C1
adi_MSTRG.1210.1	ate_MSTRG.25721.1	retinoschisin-like	PC	-	PC	-	C2	C1
adi_MSTRG.21518.1	ate_MSTRG.24185.1	protein BTN1-like	PC	S	G	G	C6	C4
adi_MSTRG.12674.1	ate_MSTRG.4575.1	GTP-binding protein Di-Ras2-like	PC	G	-	S	C2	C5
adi_MSTRG.6745.1	ate_MSTRG.5752.1	deleted in malignant brain tumors 1 protein-like	PC	S	PC	-	C6	C6
adi_MSTRG.23852.1	ate_MSTRG.11231.1	uncharacterized protein LOC107354305	PC	-	PC	-	C6	C1
adi_MSTRG.2727.1	ate_MSTRG.13960.1	carboxypeptidase Y-like	PC	-	-	G	C1	C2
adi_MSTRG.2133.1	ate_MSTRG.12777.1	transmembrane protein 39A-B-like	PC	-	-	G	C1	C2
adi_MSTRG.2639.1	ate_MSTRG.13387.1	uncharacterized protein LOC107357109	PC	-	PC	-	C1	C1
adi_MSTRG.28969.1	ate_MSTRG.11814.1	protein phosphatase 2C-like domain-containing protein 1	PC	G	G	-	C1	C4
adi_MSTRG.19140.1	ate_MSTRG.496.1	nucleolar and spindle-associated protein 1-A-like	PC	G	-	S	C2	C5
adi_MSTRG.3260.1	ate_MSTRG.2760.1	switch-associated protein 70-like	PC	-	PC	-	C1	C6
adi_MSTRG.1433.1	ate_MSTRG.3081.1	glucosylceramidase-like	PC	-	PC	-	C1	C1
adi_MSTRG.6234.2	ate_MSTRG.15050.1	E3 ubiquitin-protein ligase RFWD3-like	PC	G	-	S	C2	C5
adi_MSTRG.15152.1	ate_MSTRG.26257.1	uncharacterized protein LOC107344317	PC	S	G	G	C6	C2
adi_MSTRG.28197.1	ate_MSTRG.25640.1	protein CIP2A homolog	PC	-	-	S	C1	C5
adi_MSTRG.5224.1	ate_MSTRG.16937.1	EH domain-binding protein 1-like	PC	S	-	G	C6	C2
adi_MSTRG.3606.1	ate_MSTRG.9991.1	uncharacterized protein LOC107331310	PC	G	G	-	C2	C4
adi_MSTRG.8227.1	ate_MSTRG.23725.1	uncharacterized protein LOC107336513	PC	S	-	G	C6	C2
adi_MSTRG.14515.1	ate_MSTRG.9745.1	transmembrane protein 203-like	PC	G	PC	S	C1	C6
adi_MSTRG.2094.1	ate_MSTRG.21887.1	kinetochore-associated protein NSL1 homolog	PC	-	-	S	C1	C5
adi_MSTRG.19110.1	ate_MSTRG.492.1	citron Rho-interacting kinase-like	PC	-	-	S	C1	C5
adi_MSTRG.13464.1	ate_MSTRG.13247.1	thyrotroph embryonic factor-like	PC	G	G	-	C1	C4
adi_MSTRG.14303.1	ate_MSTRG.6507.1	2',3'-cyclic-nucleotide 3'-phosphodiesterase-like	PC	-	PC	-	C1	C1
adi_MSTRG.16969.1	ate_MSTRG.20583.1	TNF receptor-associated factor 1-like	PC	-	G	G	C1	C4
adi_MSTRG.4574.1	ate_MSTRG.16390.1	receptor-type tyrosine-protein phosphatase F-like	PC	G	-	G	C2	C3
adi_MSTRG.21533.1	ate_MSTRG.24188.1	protein BTN1-like	PC	S	G	G	C6	C3
adi_MSTRG.17657.1	ate_MSTRG.16331.1	uncharacterized protein LOC107347197	PC	-	PC	-	C1	C1
adi_MSTRG.10232.1	ate_MSTRG.15523.1	hephaestin-like protein	PC	G	PC	-	C2	C1
adi_MSTRG.6177.1	ate_MSTRG.5406.1	uncharacterized protein LOC107334133	PC	S	-	G	C5	C3
adi_MSTRG.30452.1	ate_MSTRG.3910.1	hexokinase-2-like	PC	G	PC	-	C2	C1
adi_MSTRG.20197.1	ate_MSTRG.4657.1	coiled-coil domain-containing protein 96-like	PC	S	G	-	C6	C4
adi_MSTRG.17712.1	ate_MSTRG.16042.1	centrosomal protein POC5-like	PC	-	-	S	C1	C5
adi_MSTRG.10118.1	ate_MSTRG.8360.1	apoptosis regulator R1-like	PC	S	-	G	C6	C2
adi_MSTRG.15452.1	ate_MSTRG.27123.1	LOW QUALITY PROTEIN: voltage-dependent T-type calcium channel subunit alpha-1H-like	PC	S	G	G	C6	C3
adi_MSTRG.25109.1	ate_MSTRG.22713.1	uncharacterized protein LOC107355598	PC	G	PC	-	C2	C1
adi_MSTRG.21792.1	ate_MSTRG.22127.1	uncharacterized protein LOC107351804	PC	G	PC	-	C2	C1
adi_MSTRG.6544.1	ate_MSTRG.3459.1	uncharacterized protein LOC107334544	PC	S	PC	-	C6	C6
adi_MSTRG.3816.1	ate_MSTRG.19957.1	F-box only protein 31-like	PC	S	PC	-	C6	C1
adi_MSTRG.8637.1	ate_MSTRG.15372.1	uncharacterized protein LOC107336976	PC	G	PC	-	C2	C1
adi_MSTRG.8987.1	ate_MSTRG.2966.1	mitoferrin-1-like	PC	S	G	G	C6	C3
adi_MSTRG.25843.1	ate_MSTRG.19482.1	BAH and coiled-coil domain-containing protein 1-like	PC	S	-	G	C6	C2
adi_MSTRG.13620.1	ate_MSTRG.26668.1	avidin-related protein 4/5-like	PC	-	-	S	C1	C5
adi_MSTRG.6438.1	ate_MSTRG.3509.1	uncharacterized protein LOC107334513	PC	-	G	G	C1	C3
adi_MSTRG.5794.1	ate_MSTRG.17519.1	uncharacterized protein LOC107333692	PC	-	G	S	C1	C5
adi_MSTRG.13201.1	ate_MSTRG.8623.1	GRB2-associated-binding protein 1-like	PC	-	PC	-	C1	C1
adi_MSTRG.28731.1	ate_MSTRG.25101.1	LOW QUALITY PROTEIN: 2-oxoglutarate dehydrogenase, mitochondrial-like	PC	-	-	S	C1	C5
adi_MSTRG.17082.1	ate_MSTRG.24433.1	uncharacterized protein LOC107346592	PC	-	PC	G	C1	C1
adi_MSTRG.1991.1	ate_MSTRG.21394.1	uncharacterized protein LOC107348981	PC	S	PC	-	C5	C6
adi_MSTRG.3275.1	ate_MSTRG.19296.1	SPATS2-like protein	PC	-	PC	-	C1	C6
adi_MSTRG.29398.1	ate_MSTRG.7754.1	CSC1-like protein At3g54510	PC	S	PC	G	C6	C1
adi_MSTRG.12380.1	ate_MSTRG.9207.1	peroxidasin homolog	PC	S	G	-	C6	C4
adi_MSTRG.14937.1	ate_MSTRG.7844.1	prolyl 3-hydroxylase 2-like	PC	S	PC	-	C6	C1
adi_MSTRG.16255.1	ate_MSTRG.26132.1	uncharacterized protein LOC107345593	PC	G	PC	-	C2	C6
adi_MSTRG.827.1	ate_MSTRG.10691.1	uncharacterized protein LOC107334425	PC	-	PC	-	C1	C1
adi_MSTRG.12213.1	ate_MSTRG.3417.1	coiled-coil domain-containing protein 74A-like	PC	S	G	-	C6	C4
adi_MSTRG.1605.1	ate_MSTRG.22318.1	T-box transcription factor TBX20-like	PC	-	PC	-	C2	C1
adi_MSTRG.16723.1	ate_MSTRG.1600.1	uncharacterized protein LOC107346185	PC	-	-	S	C6	C5
adi_MSTRG.4106.1	ate_MSTRG.6076.1	allatostatin-A receptor-like	PC	G	G	G	C2	C3
adi_MSTRG.28382.1	ate_MSTRG.11015.1	chromodomain Y-like protein 2	PC	S	-	S	C6	C5
adi_MSTRG.29921.1	ate_MSTRG.3106.1	uncharacterized protein LOC107329772	PC	-	G	G	C1	C3
adi_MSTRG.116.1	ate_MSTRG.121.1	transmembrane protein 134-like	PC	-	-	G	C1	C2
adi_MSTRG.19192.1	ate_MSTRG.537.1	uncharacterized protein LOC107348947	PC	S	-	G	C6	C2
adi_MSTRG.5774.1	ate_MSTRG.17591.1	chromatin assembly factor 1 subunit A-like	PC	G	-	S	C1	C5
adi_MSTRG.5851.1	ate_MSTRG.26195.1	solute carrier family 15 member 4-like	PC	-	PC	-	C1	C1
adi_MSTRG.17101.1	ate_MSTRG.24475.1	multiple inositol polyphosphate phosphatase 1-like	PC	G	-	S	C2	C5
adi_MSTRG.1339.1	ate_MSTRG.12411.1	heat shock 70 kDa protein 12B-like	PC	-	PC	-	C1	C1
adi_MSTRG.611.3	ate_MSTRG.22280.1	LIM domain transcription factor LMO4.2-like	PC	S	-	G	C6	C2
adi_MSTRG.22514.1	ate_MSTRG.20546.1	ATP-dependent RNA helicase DHX36-like	PC	G	PC	S	C2	C6
adi_MSTRG.12723.1	ate_MSTRG.9514.1	wee1-like protein kinase 1-A	PC	G	G	-	C2	C4
adi_MSTRG.9334.1	ate_MSTRG.9604.1	programmed cell death protein 4-like	PC	G	-	G	C1	C2
adi_MSTRG.1298.1	ate_MSTRG.16961.1	E3 ubiquitin-protein ligase PDZRN3-like	PC	-	-	G	C6	C2
adi_MSTRG.6136.2	ate_MSTRG.5039.1	ATP-binding cassette sub-family B member 10, mitochondrial-like	PC	G	-	S	C2	C5
adi_MSTRG.18322.1	ate_MSTRG.26912.1	regulator of G-protein signaling 7-like	PC	-	PC	-	C1	C6
adi_MSTRG.2726.1	ate_MSTRG.13966.1	mitochondrial genome maintenance protein MGM101-like	PC	S	-	S	C6	C5
adi_MSTRG.9571.1	ate_MSTRG.6869.1	uncharacterized protein LOC107338016	PC	S	-	G	C6	C2
adi_MSTRG.1684.1	ate_MSTRG.17056.1	uncharacterized protein LOC107345663	PC	S	-	G	C6	C1
adi_MSTRG.10606.1	ate_MSTRG.4264.1	chloride intracellular channel protein 2-like	PC	-	G	G	C1	C4
adi_MSTRG.23079.3	ate_MSTRG.23136.1	formin-like protein CG32138	PC	-	-	G	C1	C2
adi_MSTRG.12651.3	ate_MSTRG.4610.1	lysine-rich nucleolar protein 1-like	PC	G	-	S	C2	C5
adi_MSTRG.6202.1	ate_MSTRG.15057.1	E3 ubiquitin-protein ligase RFWD3-like	PC	G	-	S	C2	C5
adi_MSTRG.22534.1	ate_MSTRG.11946.1	myosin heavy chain, striated muscle-like	PC	S	G	G	C6	C2
adi_MSTRG.1801.1	ate_MSTRG.10256.1	uncharacterized protein LOC107346462	PC	G	PC	-	C2	C6
adi_MSTRG.7428.1	ate_MSTRG.4176.1	uncharacterized protein LOC107335610	PC	-	PC	-	C1	C1
adi_MSTRG.15884.1	ate_MSTRG.1331.1	bone morphogenetic protein 1-like	PC	-	G	-	C1	C4
adi_MSTRG.23891.1	ate_MSTRG.25693.1	uncharacterized protein LOC107354327	PC	S	-	G	C6	C2
adi_MSTRG.13236.1	ate_MSTRG.10891.1	peripheral-type benzodiazepine receptor-associated protein 1-like	PC	-	PC	-	C1	C1
adi_MSTRG.29459.1	ate_MSTRG.7755.1	CSC1-like protein ERD4	PC	S	PC	G	C6	C1
adi_MSTRG.22362.1	ate_MSTRG.13124.1	serine/threonine-protein phosphatase 2A regulatory subunit B'' subunit beta-like	PC	G	PC	-	C1	C6
adi_MSTRG.16828.1	ate_MSTRG.5107.1	serologically defined colon cancer antigen 8 homolog	PC	-	-	S	C2	C5
adi_MSTRG.1530.1	ate_MSTRG.13924.1	transmembrane protein 150B-like	PC	-	-	G	C1	C2
adi_MSTRG.30818.1	ate_MSTRG.2297.1	caspase-3-like	PC	-	PC	-	C1	C1
adi_MSTRG.4805.1	ate_MSTRG.12050.1	DCN1-like protein 3	PC	-	PC	-	C1	C6
adi_MSTRG.18563.1	ate_MSTRG.25014.1	N-acetylserotonin O-methyltransferase-like protein	PC	-	PC	-	C1	C1
adi_MSTRG.8706.1	ate_MSTRG.15347.1	zinc finger CCCH domain-containing protein 6-like	PC	G	-	S	C2	C5
adi_MSTRG.22227.1	ate_MSTRG.14977.1	MSTRG.22227.1	PC	G	G	S	C2	C4
adi_MSTRG.15381.1	ate_MSTRG.9804.1	putative uncharacterized protein YghX	PC	-	G	G	C1	C3
adi_MSTRG.18214.1	ate_MSTRG.26913.1	uncharacterized protein LOC107347932	PC	-	PC	G	C1	C1
adi_MSTRG.14558.1	ate_MSTRG.24387.1	MSTRG.14558.1	PC	-	PC	-	C1	C1
adi_MSTRG.7623.1	ate_MSTRG.8435.1	probable G-protein coupled receptor 19	PC	-	-	G	C6	C3
adi_MSTRG.76.1	ate_MSTRG.189.1	uncharacterized protein LOC107339979	PC	-	-	S	C1	C5
adi_MSTRG.27310.1	ate_MSTRG.5619.1	LOW QUALITY PROTEIN: dynein heavy chain 8, axonemal-like	PC	S	G	-	C5	C4
adi_MSTRG.16725.1	ate_MSTRG.19261.1	cholesterol oxidase-like	PC	S	G	G	C5	C3
adi_MSTRG.15641.1	ate_MSTRG.15586.1	tachykinin-like peptides receptor 99D	PC	S	G	G	C6	C4
adi_MSTRG.5916.1	ate_MSTRG.23792.1	uncharacterized protein LOC107333796	PC	-	PC	-	C1	C1
adi_MSTRG.30827.1	ate_MSTRG.4073.1	uncharacterized protein LOC107330863	PC	G	-	S	C1	C5
adi_MSTRG.26941.1	ate_MSTRG.20453.1	phosphatidylserine decarboxylase proenzyme 3-like	PC	-	-	G	C1	C2
adi_MSTRG.12728.1	ate_MSTRG.9516.1	achaete-scute homolog 2-like	PC	S	-	G	C6	C2
adi_MSTRG.20256.1	ate_MSTRG.12609.1	heterogeneous nuclear ribonucleoprotein A/B-like	PC	-	PC	-	C6	C1
adi_MSTRG.22892.1	ate_MSTRG.25292.1	cytochrome P450 3A11-like	PC	-	PC	-	C6	C1
adi_MSTRG.29050.1	ate_MSTRG.16181.1	uncharacterized protein LOC107328693	PC	S	G	G	C5	C4
adi_MSTRG.10944.1	ate_MSTRG.14137.1	protein fem-1 homolog B-like	PC	-	PC	-	C1	C1
adi_MSTRG.1956.1	ate_MSTRG.19785.1	N-sulphoglucosamine sulphohydrolase-like	PC	-	PC	-	C1	C1
adi_MSTRG.15175.1	ate_MSTRG.10624.1	N(G),N(G)-dimethylarginine dimethylaminohydrolase 1-like	PC	G	PC	S	C2	C5
adi_MSTRG.9430.1	ate_MSTRG.3763.1	fibroblast growth factor receptor 4-like	PC	S	PC	-	C6	C1
adi_MSTRG.3331.1	ate_MSTRG.17103.1	LON peptidase N-terminal domain and RING finger protein 3-like	PC	-	-	S	C1	C4
adi_MSTRG.2441.1	ate_MSTRG.14346.1	afadin- and alpha-actinin-binding protein A-like	PC	-	G	-	C1	C4
adi_MSTRG.2919.1	ate_MSTRG.14941.1	trichohyalin-like	PC	-	PC	-	C1	C1
adi_MSTRG.25180.1	ate_MSTRG.1478.1	alpha-N-acetylglucosaminidase-like	PC	-	PC	-	C1	C1
adi_MSTRG.5099.1	ate_MSTRG.15473.1	protein-methionine sulfoxide oxidase mical1-like	PC	-	G	-	C1	C4
adi_MSTRG.10873.1	ate_MSTRG.539.1	fibrosin-1-like protein	PC	S	-	G	C6	C2
adi_MSTRG.16721.1	ate_MSTRG.1599.1	patatin-like phospholipase domain-containing protein 3	PC	-	-	S	C1	C5
adi_MSTRG.13191.1	ate_MSTRG.8703.1	coiled-coil domain-containing protein 158-like	PC	S	G	-	C6	C4
adi_MSTRG.2761.1	ate_MSTRG.13382.1	retinitis pigmentosa 9 protein homolog	PC	-	-	S	C1	C5
adi_MSTRG.22789.1	ate_MSTRG.24591.1	fatty acid 2-hydroxylase-like	PC	G	G	G	C1	C3
adi_MSTRG.9523.1	ate_MSTRG.339.1	myosin-IB-like	PC	-	PC	-	C6	C1
adi_MSTRG.12175.1	ate_MSTRG.22552.1	MSTRG.12175.1	PC	-	-	S	C1	C5
adi_MSTRG.7684.1	ate_MSTRG.8928.1	ankyrin repeat domain-containing protein 11-like	PC	-	-	S	C1	C5
adi_MSTRG.30154.1	ate_MSTRG.16110.1	zinc transporter ZIP14-like	PC	-	PC	-	C1	C1
adi_MSTRG.25495.1	ate_MSTRG.4492.1	heparan sulfate glucosamine 3-O-sulfotransferase 6-like	PC	-	-	G	C1	C2
adi_MSTRG.1373.1	ate_MSTRG.27342.1	serine/threonine-protein kinase Nek2-like	PC	G	G	S	C2	C5
adi_MSTRG.2041.1	ate_MSTRG.21899.1	selenoprotein N-like	PC	-	PC	-	C1	C1
adi_MSTRG.305.1	ate_MSTRG.18010.1	rho GTPase-activating protein 44-like	PC	G	PC	-	C1	C6
adi_MSTRG.12000.1	ate_MSTRG.21985.1	uncharacterized protein LOC107340806	PC	-	PC	-	C2	C6
adi_MSTRG.15454.1	ate_MSTRG.22186.1	josephin-1-like	PC	-	PC	-	C1	C6
adi_MSTRG.21202.3	ate_MSTRG.17865.1	LOW QUALITY PROTEIN: gamma-glutamyl hydrolase-like	PC	G	PC	-	C1	C1
adi_MSTRG.12882.1	ate_MSTRG.26076.1	MSTRG.12882.1	PC	-	PC	-	C1	C1
adi_MSTRG.18194.1	ate_MSTRG.11664.1	NF-kappa-B inhibitor cactus-like	PC	G	PC	-	C2	C1
adi_MSTRG.21970.1	ate_MSTRG.6708.1	coiled-coil domain-containing protein 22 homolog	PC	-	-	S	C6	C5
adi_MSTRG.15144.1	ate_MSTRG.26616.1	uncharacterized protein LOC107344317	PC	S	G	G	C6	C2
adi_MSTRG.25396.1	ate_MSTRG.4160.1	dipeptidyl peptidase 1-like	PC	S	PC	-	C6	C1
adi_MSTRG.5465.1	ate_MSTRG.23080.1	uncharacterized protein LOC107333324	PC	G	PC	G	C2	C2
adi_MSTRG.22841.1	ate_MSTRG.25485.1	polycystin-2-like	PC	S	-	G	C6	C2
adi_MSTRG.20099.1	ate_MSTRG.26470.1	MSTRG.20099.1	PC	G	PC	-	C2	C1
adi_MSTRG.19800.1	ate_MSTRG.3864.1	protein DD3-3-like	PC	-	PC	G	C1	C2
adi_MSTRG.7258.1	ate_MSTRG.20747.1	uncharacterized protein LOC107335346	PC	-	PC	-	C1	C1
adi_MSTRG.1237.1	ate_MSTRG.20527.1	zinc finger protein OZF-like	PC	G	-	S	C2	C5
adi_MSTRG.20514.1	ate_MSTRG.7485.1	MSTRG.20514.1	PC	S	G	G	C6	C3
adi_MSTRG.11214.1	ate_MSTRG.11895.1	ELKS/Rab6-interacting/CAST family member 1-like	PC	-	-	G	C6	C2
adi_MSTRG.140.1	ate_MSTRG.99.1	pre-mRNA-processing-splicing factor 8-like	G	-	-	G	C4	C2
adi_MSTRG.16544.1	ate_MSTRG.11573.1	aristaless-related homeobox protein-like	G	G	G	-	C3	C4
adi_MSTRG.13335.1	ate_MSTRG.24096.1	armadillo repeat-containing protein 6-like	G	S	-	S	C5	C5
adi_MSTRG.2659.1	ate_MSTRG.17604.1	stress response protein nst1-like	G	-	G	-	C4	C4
adi_MSTRG.4008.2	ate_MSTRG.13794.1	signal recognition particle subunit SRP68-like	G	-	-	S	C3	C5
adi_MSTRG.10573.1	ate_MSTRG.12878.1	EF-hand domain-containing protein D2-like	G	-	PC	-	C4	C1
adi_MSTRG.23055.1	ate_MSTRG.20912.1	heterogeneous nuclear ribonucleoproteins A1 homolog	G	-	-	S	C5	C5
adi_MSTRG.17503.1	ate_MSTRG.16122.1	nucleolar and coiled-body phosphoprotein 1-like	G	S	G	-	C5	C5
adi_MSTRG.19715.1	ate_MSTRG.24198.1	sortilin-like	G	-	PC	-	C4	C1
adi_MSTRG.14679.2	ate_MSTRG.18919.1	rho guanine nucleotide exchange factor 26-like	G	-	G	-	C5	C4
adi_MSTRG.5243.1	ate_MSTRG.3594.1	succinyl-CoA ligase subunit alpha, mitochondrial-like	G	-	-	S	C3	C5
adi_MSTRG.20469.1	ate_MSTRG.13704.1	protein phosphatase 1 regulatory subunit 3B-like	G	G	G	-	C3	C4
adi_MSTRG.5137.2	ate_MSTRG.15476.1	flotillin-1-like	G	-	G	-	C4	C3
adi_MSTRG.8763.1	ate_MSTRG.25771.1	nuclear inhibitor of protein phosphatase 1-like	G	G	-	S	C2	C5
adi_MSTRG.25677.1	ate_MSTRG.4931.1	PHD finger protein 23A-like	G	-	-	G	C4	C2
adi_MSTRG.25687.2	ate_MSTRG.4934.1	LOW QUALITY PROTEIN: nck-associated protein 1 homolog	G	-	PC	-	C4	C1
adi_MSTRG.864.1	ate_MSTRG.11141.1	syndecan-2-B-like	G	G	PC	-	C3	C6
adi_MSTRG.16054.1	ate_MSTRG.26752.1	translationally-controlled tumor protein homolog	G	-	G	-	C5	C4
adi_MSTRG.3217.1	ate_MSTRG.2716.1	aquaporin-11-like	G	-	G	-	C3	C4
adi_MSTRG.7148.1	ate_MSTRG.1763.1	alpha-1,3/1,6-mannosyltransferase ALG2-like	G	G	-	S	C2	C5
adi_MSTRG.13777.1	ate_MSTRG.5158.1	bromodomain adjacent to zinc finger domain protein 1A-like	G	G	-	S	C2	C5
adi_MSTRG.18053.1	ate_MSTRG.25461.1	probable serine/threonine-protein kinase DDB_G0271682	G	G	G	-	C2	C4
adi_MSTRG.14030.1	ate_MSTRG.966.1	leucine-rich repeat serine/threonine-protein kinase 1-like	G	G	PC	-	C2	C1
adi_MSTRG.11977.1	ate_MSTRG.3397.1	serine/threonine-protein kinase MAK-like	G	-	-	G	C5	C2
adi_MSTRG.19365.1	ate_MSTRG.10444.1	DNA polymerase epsilon subunit 2-like	G	G	-	S	C3	C5
adi_MSTRG.18533.1	ate_MSTRG.11123.1	LOW QUALITY PROTEIN: CCR4-NOT transcription complex subunit 1-like	G	S	PC	S	C5	C6
adi_MSTRG.1020.1	ate_MSTRG.2258.1	putative GPI-anchored protein PB15E9.01c	G	-	PC	S	C4	C6
adi_MSTRG.24189.1	ate_MSTRG.11836.1	spectrin beta chain, non-erythrocytic 1-like	G	S	G	-	C5	C4
adi_MSTRG.16290.1	ate_MSTRG.11063.1	transcription factor SOX-14-like	G	G	G	-	C3	C4
adi_MSTRG.17102.1	ate_MSTRG.24460.1	putative protein DDB_G0292252	G	-	-	S	C4	C5
adi_MSTRG.26415.1	ate_MSTRG.10858.1	leucine-rich repeat and WD repeat-containing protein 1-like	G	G	-	S	C3	C5
adi_MSTRG.4094.1	ate_MSTRG.1886.1	2-acylglycerol O-acyltransferase 1-like	G	-	PC	-	C4	C6
adi_MSTRG.16935.1	ate_MSTRG.755.1	glutathione S-transferase omega-1-like	G	G	PC	-	C3	C6
adi_MSTRG.6924.1	ate_MSTRG.14254.1	phospholipid phosphatase 1-like	G	G	PC	-	C3	C1
adi_MSTRG.16318.1	ate_MSTRG.11050.1	protein LSM14 homolog A-A-like	G	-	-	S	C4	C5
adi_MSTRG.3246.1	ate_MSTRG.2679.1	tumor necrosis factor ligand superfamily member 10-like	G	S	G	G	C5	C4
adi_MSTRG.7336.1	ate_MSTRG.6139.1	uncharacterized protein LOC107335506	G	-	G	-	C5	C4
adi_MSTRG.20692.1	ate_MSTRG.10938.1	KH domain-containing, RNA-binding, signal transduction-associated protein 3-like	G	-	-	S	C4	C5
adi_MSTRG.18709.1	ate_MSTRG.8955.1	dihydroorotate dehydrogenase (quinone), mitochondrial-like	G	G	PC	S	C3	C6
adi_MSTRG.5890.1	ate_MSTRG.1100.1	TAR DNA-binding protein 43-like	G	-	PC	-	C3	C6
adi_MSTRG.14997.2	ate_MSTRG.4476.1	probable 8-oxo-dGTP diphosphatase NUDT15	G	G	-	S	C3	C5
adi_MSTRG.4599.1	ate_MSTRG.1870.1	E3 ubiquitin-protein ligase HECTD3-like	G	-	PC	-	C4	C6
adi_MSTRG.21530.1	ate_MSTRG.24473.1	lysosome membrane protein 2-like	G	-	-	S	C4	C5
adi_MSTRG.13548.1	ate_MSTRG.18064.1	protein FAM26F-like	G	G	PC	-	C2	C1
adi_MSTRG.20800.1	ate_MSTRG.17706.1	cleft lip and palate transmembrane protein 1 homolog	G	-	-	S	C3	C5
adi_MSTRG.16325.1	ate_MSTRG.26264.1	lethal(2) giant larvae protein homolog 1-like	G	-	-	S	C3	C5
adi_MSTRG.21738.1	ate_MSTRG.23598.1	uncharacterized protein LOC107351730	G	G	PC	-	C3	C1
adi_MSTRG.21759.1	ate_MSTRG.3777.1	nuclear transcription factor Y subunit A-9-like	G	-	-	S	C3	C5
adi_MSTRG.24253.1	ate_MSTRG.11240.1	50S ribosomal protein L1-like	G	-	-	S	C5	C5
adi_MSTRG.5639.1	ate_MSTRG.19418.1	basic proline-rich protein-like	G	S	-	S	C5	C5
adi_MSTRG.30570.1	ate_MSTRG.26256.1	protein lethal(2) giant larvae-like	G	-	-	S	C4	C5
adi_MSTRG.123.1	ate_MSTRG.141.1	transmembrane emp24 domain-containing protein-like	G	-	-	S	C4	C5
adi_MSTRG.5133.1	ate_MSTRG.15458.1	casein kinase II subunit beta-like	G	-	PC	-	C4	C6
adi_MSTRG.25693.1	ate_MSTRG.7786.1	tripeptidyl-peptidase 1-like	G	G	PC	-	C3	C1
adi_MSTRG.11684.4	ate_MSTRG.12319.1	endoplasmic reticulum resident protein 44-like	G	G	PC	-	C3	C1
adi_MSTRG.19587.1	ate_MSTRG.5436.1	eukaryotic translation initiation factor 4 gamma 3-like	G	-	-	S	C4	C5
adi_MSTRG.14005.1	ate_MSTRG.18599.1	probable RNA-binding protein 46	G	-	PC	-	C3	C1
adi_MSTRG.9363.1	ate_MSTRG.9611.1	exosome complex component CSL4-like	G	-	-	S	C4	C5
adi_MSTRG.25126.1	ate_MSTRG.17721.1	probable ATP-dependent RNA helicase DDX10	G	G	-	S	C3	C5
adi_MSTRG.295.2	ate_MSTRG.12107.1	protein disulfide-isomerase 2-like	G	G	-	S	C2	C5
adi_MSTRG.15282.1	ate_MSTRG.25752.1	copper-transporting ATPase 2-like	G	-	PC	G	C3	C1
adi_MSTRG.28385.1	ate_MSTRG.20624.1	electron transfer flavoprotein-ubiquinone oxidoreductase, mitochondrial-like	G	G	G	-	C3	C4
adi_MSTRG.7996.1	ate_MSTRG.15361.1	probable kinetochore protein SPC25	G	-	G	-	C4	C4
adi_MSTRG.7670.1	ate_MSTRG.22013.1	protocadherin-like protein	G	S	G	-	C5	C4
adi_MSTRG.30828.1	ate_MSTRG.11334.1	uncharacterized protein LOC107336780	G	G	-	S	C3	C5
adi_MSTRG.18607.1	ate_MSTRG.17236.1	fructose-1,6-bisphosphatase 1-like	G	G	-	S	C3	C5
adi_MSTRG.22175.1	ate_MSTRG.13907.1	mRNA cap guanine-N7 methyltransferase-like	G	G	G	-	C3	C5
adi_MSTRG.28968.1	ate_MSTRG.22337.1	BTB/POZ domain-containing protein KCTD8-like	G	-	-	G	C4	C2
adi_MSTRG.16103.1	ate_MSTRG.25360.1	cleavage and polyadenylation specificity factor subunit 3-like	G	G	-	S	C3	C5
adi_MSTRG.4038.1	ate_MSTRG.25558.1	fibroblast growth factor receptor 2-like	G	-	G	-	C4	C3
adi_MSTRG.15158.1	ate_MSTRG.12256.1	60S ribosomal protein L11-like	G	S	-	G	C5	C2
adi_MSTRG.5066.1	ate_MSTRG.15513.1	uncharacterized protein C9orf78-like	G	G	-	S	C3	C5
adi_MSTRG.25840.1	ate_MSTRG.19479.1	cytochrome b-c1 complex subunit 2, mitochondrial-like	G	G	-	S	C3	C5
adi_MSTRG.7022.1	ate_MSTRG.1782.1	transient receptor potential cation channel subfamily A member 1-like	G	S	PC	-	C5	C1
adi_MSTRG.29658.1	ate_MSTRG.2791.1	proline-rich protein 2-like	G	-	-	S	C4	C5
adi_MSTRG.283.1	ate_MSTRG.3306.1	MSTRG.283.1	G	G	PC	-	C2	C6
adi_MSTRG.5668.1	ate_MSTRG.4997.1	inactive tyrosine-protein kinase 7-like	G	-	PC	-	C3	C1
adi_MSTRG.25582.1	ate_MSTRG.9930.1	zinc finger RNA-binding protein-like	G	-	-	S	C4	C5
adi_MSTRG.6753.1	ate_MSTRG.5782.1	deleted in malignant brain tumors 1 protein-like	G	-	PC	-	C3	C1
adi_MSTRG.27200.1	ate_MSTRG.25322.1	chromosome-associated kinesin KIF4A-like	G	-	-	S	C4	C5
adi_MSTRG.16197.1	ate_MSTRG.11797.1	mucin-2-like	G	-	G	-	C4	C4
adi_MSTRG.6651.1	ate_MSTRG.11542.1	apoptosis regulator Bcl-2-like	G	G	-	G	C3	C2
adi_MSTRG.13746.1	ate_MSTRG.14663.1	tetraspanin-33-like	G	-	PC	-	C4	C1
adi_MSTRG.22460.1	ate_MSTRG.14589.1	ABC transporter F family member 4-like	G	G	-	S	C3	C5
adi_MSTRG.26509.1	ate_MSTRG.26984.1	uncharacterized protein LOC107357210	G	S	G	G	C5	C3
adi_MSTRG.9227.1	ate_MSTRG.24915.1	XK-related protein 6-like	G	-	PC	-	C3	C6
adi_MSTRG.4167.1	ate_MSTRG.1052.1	uncharacterized protein LOC107331925	G	G	PC	-	C3	C1
adi_MSTRG.19099.1	ate_MSTRG.21215.1	sushi, von Willebrand factor type A, EGF and pentraxin domain-containing protein 1-like	G	-	G	G	C5	C3
adi_MSTRG.7301.1	ate_MSTRG.6157.1	zinc finger protein 622-like	G	G	-	S	C2	C5
adi_MSTRG.21902.1	ate_MSTRG.6705.1	calnexin-like	G	-	-	S	C4	C5
adi_MSTRG.18542.1	ate_MSTRG.11086.1	peptide methionine sulfoxide reductase-like	G	-	PC	-	C4	C1
adi_MSTRG.13083.2	ate_MSTRG.13642.2	fructose-1-phosphate phosphatase YqaB-like	G	G	G	-	C3	C4
adi_MSTRG.27858.1	ate_MSTRG.5440.1	cytosolic acyl coenzyme A thioester hydrolase-like	G	G	G	S	C3	C5
adi_MSTRG.25355.1	ate_MSTRG.5638.1	uncharacterized protein LOC107355837	G	-	-	G	C4	C2
adi_MSTRG.16067.1	ate_MSTRG.21056.1	WD40 repeat-containing protein SMU1-like	G	G	-	S	C3	C5
adi_MSTRG.7654.1	ate_MSTRG.8433.1	adenylate kinase 8-like	G	-	G	-	C3	C4
adi_MSTRG.19539.1	ate_MSTRG.24863.1	LOW QUALITY PROTEIN: ATP-binding cassette sub-family F member 2-like	G	G	G	S	C3	C5
adi_MSTRG.26412.1	ate_MSTRG.10865.1	zinc finger HIT domain-containing protein 2-like	G	G	-	S	C2	C5
adi_MSTRG.26727.1	ate_MSTRG.18929.1	myelin expression factor 2-like	G	-	-	S	C4	C5
adi_MSTRG.27585.1	ate_MSTRG.15972.1	uncharacterized protein LOC107358666	G	S	PC	-	C5	C1
adi_MSTRG.15774.1	ate_MSTRG.16265.1	neuronal PAS domain-containing protein 2-like	G	-	PC	-	C4	C1
adi_MSTRG.3546.1	ate_MSTRG.9925.1	synaptotagmin-7-like	G	S	G	-	C5	C4
adi_MSTRG.14632.1	ate_MSTRG.15468.2	universal stress protein in QAH/OAS sulfhydrylase 3'region-like	G	-	G	-	C4	C4
adi_MSTRG.1867.1	ate_MSTRG.15696.1	putative transcription factor SOX-14	G	-	G	-	C4	C4
adi_MSTRG.11142.1	ate_MSTRG.10626.1	synaptotagmin-7-like	G	-	G	-	C4	C4
adi_MSTRG.16067.2	ate_MSTRG.21056.2	WD40 repeat-containing protein SMU1-like	G	G	-	S	C2	C5
adi_MSTRG.12026.1	ate_MSTRG.3422.1	short-chain specific acyl-CoA dehydrogenase, mitochondrial-like	G	-	-	S	C4	C5
adi_MSTRG.1675.1	ate_MSTRG.7800.1	transcription elongation factor SPT5-like	G	-	G	-	C4	C4
adi_MSTRG.12023.1	ate_MSTRG.3449.1	coiled-coil-helix-coiled-coil-helix domain-containing protein 2-like	G	-	G	-	C4	C4
adi_MSTRG.6018.1	ate_MSTRG.20723.1	mitochondrial fission regulator 1-like	G	G	G	S	C3	C5
adi_MSTRG.17163.1	ate_MSTRG.24256.1	E3 ubiquitin-protein ligase HUWE1-like	G	-	G	-	C4	C4
adi_MSTRG.3082.1	ate_MSTRG.7083.1	transcription factor Sox-2-like	G	-	G	-	C4	C4
adi_MSTRG.21778.1	ate_MSTRG.13385.1	serine/threonine-protein kinase 35-like	G	-	PC	-	C3	C1
adi_MSTRG.20791.1	ate_MSTRG.4384.1	C-type lectin domain family 4 member D-like	G	G	PC	-	C2	C1
adi_MSTRG.3360.1	ate_MSTRG.25357.1	uncharacterized protein LOC107331112	G	S	G	-	C5	C4
adi_MSTRG.12692.1	ate_MSTRG.17727.1	probable ATP-dependent RNA helicase DDX47	G	-	G	-	C4	C5
adi_MSTRG.20228.1	ate_MSTRG.4661.1	LOW QUALITY PROTEIN: dynein beta chain, ciliary-like	G	S	G	G	C5	C3
adi_MSTRG.291.1	ate_MSTRG.17935.1	U3 small nucleolar RNA-associated protein 6 homolog	G	-	PC	-	C4	C1
adi_MSTRG.3571.1	ate_MSTRG.9898.1	nucleolar protein 6-like	G	-	-	S	C4	C5
adi_MSTRG.11349.1	ate_MSTRG.2474.1	mitochondrial-processing peptidase subunit beta-like	G	-	-	S	C4	C5
adi_MSTRG.26617.1	ate_MSTRG.27450.1	39S ribosomal protein L37, mitochondrial-like	G	G	-	S	C3	C5
adi_MSTRG.129.1	ate_MSTRG.126.1	serine/arginine-rich splicing factor 3-like	G	G	-	S	C3	C5
adi_MSTRG.327.2	ate_MSTRG.10465.1	mitochondrial basic amino acids transporter-like	G	G	-	S	C2	C5
adi_MSTRG.9035.1	ate_MSTRG.19578.1	coiled-coil domain-containing protein 146-like	G	-	G	-	C4	C4
adi_MSTRG.1719.1	ate_MSTRG.7011.1	protein MB21D2-like	G	G	PC	-	C3	C6
adi_MSTRG.9554.1	ate_MSTRG.8558.1	Golgi pH regulator-like	G	-	G	-	C4	C4
adi_MSTRG.7771.1	ate_MSTRG.24752.1	protocadherin-like protein	G	-	-	G	C5	C2
adi_MSTRG.23460.1	ate_MSTRG.24409.1	coiled-coil domain-containing protein 151-like	G	S	G	-	C5	C4
adi_MSTRG.16375.1	ate_MSTRG.22120.1	TP53-regulating kinase-like	G	G	-	S	C3	C5
adi_MSTRG.1384.1	ate_MSTRG.12395.1	uncharacterized protein LOC107342775	G	G	-	S	C3	C5
adi_MSTRG.12633.1	ate_MSTRG.4752.1	MSTRG.12633.1	G	G	PC	-	C3	C6
adi_MSTRG.27622.1	ate_MSTRG.16494.1	uncharacterized protein LOC107358721	G	G	PC	-	C3	C1
adi_MSTRG.11741.1	ate_MSTRG.12327.1	WD repeat-containing protein 43-like	G	-	-	S	C4	C5
adi_MSTRG.19971.1	ate_MSTRG.3630.1	protein RRP5 homolog	G	-	G	S	C4	C5
adi_MSTRG.14803.1	ate_MSTRG.7006.1	transcription factor Sox-14-like	G	G	G	-	C3	C4
adi_MSTRG.10503.1	ate_MSTRG.23057.1	LETM1 domain-containing protein 1-like	G	-	PC	-	C4	C6
adi_MSTRG.27901.1	ate_MSTRG.5443.1	eukaryotic translation initiation factor 4 gamma 1-like	G	-	-	S	C4	C5
adi_MSTRG.21957.1	ate_MSTRG.10229.1	uncharacterized protein LOC107352025	G	G	-	S	C3	C5
adi_MSTRG.20001.1	ate_MSTRG.24928.1	pleiotropic regulator 1-like	G	G	-	S	C3	C5
adi_MSTRG.246.2	ate_MSTRG.3364.1	L-threonine 3-dehydrogenase, mitochondrial-like	G	G	-	S	C2	C5
adi_MSTRG.2861.1	ate_MSTRG.25622.1	ADP-ribosylation factor GTPase-activating protein AGD1-like	G	S	G	G	C5	C3
adi_MSTRG.15861.1	ate_MSTRG.8183.1	GTP-binding protein Rit1-like	G	-	PC	-	C4	C1
adi_MSTRG.14794.1	ate_MSTRG.7035.1	mitochondrial import receptor subunit TOM70-like	G	-	-	S	C4	C5
adi_MSTRG.8703.1	ate_MSTRG.11307.1	TATA box-binding protein-associated factor RNA polymerase I subunit A-like	G	-	G	-	C4	C4
adi_MSTRG.4293.1	ate_MSTRG.1246.1	MSTRG.4293.1	G	S	G	G	C5	C4
adi_MSTRG.12343.1	ate_MSTRG.10824.1	serine/threonine-protein kinase mos-like	G	G	-	S	C3	C5
adi_MSTRG.4222.1	ate_MSTRG.23180.1	ADP-dependent glucokinase-like	G	G	-	S	C3	C5
adi_MSTRG.17976.1	ate_MSTRG.14373.1	protein capicua homolog	G	-	-	G	C4	C2
adi_MSTRG.9315.1	ate_MSTRG.16029.1	mothers against decapentaplegic homolog 6-like	G	-	PC	-	C4	C1
adi_MSTRG.21498.1	ate_MSTRG.24540.2	LOW QUALITY PROTEIN: microtubule-actin cross-linking factor 1-like	G	S	G	-	C5	C4
adi_MSTRG.11160.1	ate_MSTRG.10637.1	MSTRG.11160.1	G	-	G	-	C3	C4
adi_MSTRG.12626.1	ate_MSTRG.4576.1	uncharacterized protein LOC107341611	G	-	G	S	C4	C4
adi_MSTRG.24358.2	ate_MSTRG.21508.1	mitotic apparatus protein p62-like	G	G	-	S	C2	C5
adi_MSTRG.12396.1	ate_MSTRG.8339.1	LOW QUALITY PROTEIN: CAD protein-like	G	G	-	S	C3	C5
adi_MSTRG.24183.1	ate_MSTRG.11927.1	poly(A)-specific ribonuclease PARN-like	G	G	-	S	C3	C5
adi_MSTRG.8501.3	ate_MSTRG.11348.1	dolichyl-diphosphooligosaccharide--protein glycosyltransferase subunit 2-like	G	-	-	S	C2	C5
adi_MSTRG.5030.1	ate_MSTRG.10817.1	ribosomal protein S6 kinase alpha-5-like	G	-	-	G	C4	C2
adi_MSTRG.16351.1	ate_MSTRG.11010.1	tumor protein p53-inducible nuclear protein 2-like	G	S	G	G	C5	C3
adi_MSTRG.27896.1	ate_MSTRG.26543.1	enkurin domain-containing protein 1-like	G	G	-	S	C3	C5
adi_MSTRG.259.1	ate_MSTRG.3270.1	DNA ligase 1-like	G	S	G	G	C5	C3
adi_MSTRG.29713.1	ate_MSTRG.12486.1	uncharacterized protein LOC107329459	G	S	-	G	C5	C2
adi_MSTRG.7119.1	ate_MSTRG.1707.1	WD repeat-containing protein 36-like	G	-	-	S	C4	C5
adi_MSTRG.11138.1	ate_MSTRG.10629.1	synaptotagmin-7-like	G	-	G	-	C4	C4
adi_MSTRG.16750.1	ate_MSTRG.3006.1	MSTRG.16750.1	G	-	G	-	C4	C4
adi_MSTRG.5127.1	ate_MSTRG.16915.1	peroxiredoxin-6-like	G	-	PC	-	C4	C1
adi_MSTRG.1406.1	ate_MSTRG.3057.1	78 kDa glucose-regulated protein-like	G	S	PC	S	C5	C6
adi_MSTRG.4088.1	ate_MSTRG.1878.1	transmembrane and coiled-coil domain-containing protein 3-like	G	G	-	G	C3	C3
adi_MSTRG.26073.1	ate_MSTRG.7296.1	homeobox protein OTX-like	G	-	PC	-	C4	C6
adi_MSTRG.25470.1	ate_MSTRG.4502.1	eukaryotic translation initiation factor 3 subunit B-like	G	-	-	G	C4	C3
adi_MSTRG.20475.1	ate_MSTRG.8042.1	nascent polypeptide-associated complex subunit alpha-like	G	G	-	S	C3	C5
adi_MSTRG.23786.1	ate_MSTRG.13042.1	uncharacterized protein LOC107354189	G	-	PC	-	C4	C6
adi_MSTRG.18973.1	ate_MSTRG.21245.1	high mobility group protein B3-like	G	G	-	S	C2	C5
adi_MSTRG.29780.1	ate_MSTRG.26127.1	uncharacterized protein LOC107329568	G	-	PC	-	C4	C1
adi_MSTRG.23538.1	ate_MSTRG.8218.1	histone H2A-like	G	-	G	-	C4	C4
adi_MSTRG.4488.1	ate_MSTRG.24008.1	cleavage stimulation factor subunit 2-like	G	-	-	S	C4	C5
adi_MSTRG.12148.2	ate_MSTRG.2331.1	LOW QUALITY PROTEIN: transmembrane protein 43-like	G	G	PC	-	C3	C6
adi_MSTRG.30804.1	ate_MSTRG.1787.1	transmembrane prolyl 4-hydroxylase-like	G	-	PC	-	C4	C1
adi_MSTRG.10097.1	ate_MSTRG.25160.1	dual specificity tyrosine-phosphorylation-regulated kinase 2-like	G	-	G	-	C4	C3
adi_MSTRG.5647.1	ate_MSTRG.20949.1	RING finger protein nhl-1-like	G	-	G	G	C4	C3
adi_MSTRG.30246.1	ate_MSTRG.16908.1	LOW QUALITY PROTEIN: argininosuccinate synthase-like	G	S	-	G	C5	C2
adi_MSTRG.7986.1	ate_MSTRG.15219.1	uncharacterized protein LOC107336247	G	-	-	G	C4	C2
adi_MSTRG.21393.1	ate_MSTRG.2793.1	uncharacterized protein LOC107351328	G	-	PC	-	C4	C6
adi_MSTRG.9211.1	ate_MSTRG.24880.1	small nuclear ribonucleoprotein Sm D2	G	-	G	-	C4	C4
adi_MSTRG.10762.1	ate_MSTRG.22607.1	uncharacterized protein LOC107339284	G	G	-	S	C2	C5
adi_MSTRG.25722.1	ate_MSTRG.7769.1	HMG1/2-like protein	G	-	G	-	C4	C4
adi_MSTRG.27579.1	ate_MSTRG.15993.1	protein FAM214A-like	G	-	G	-	C4	C4
adi_MSTRG.21755.1	ate_MSTRG.26682.1	LOW QUALITY PROTEIN: THO complex subunit 5 homolog	G	G	-	S	C3	C5
adi_MSTRG.22824.1	ate_MSTRG.24557.1	cysteine/serine-rich nuclear protein 3-like	G	G	G	G	C3	C4
adi_MSTRG.30728.1	ate_MSTRG.4933.1	stress-induced-phosphoprotein 1-like	G	-	-	S	C4	C5
adi_MSTRG.6008.1	ate_MSTRG.1117.1	uncharacterized protein C1orf158 homolog	G	-	G	-	C4	C4
adi_MSTRG.15522.1	ate_MSTRG.7628.1	thioredoxin domain-containing protein 9-like	G	G	G	-	C3	C4
adi_MSTRG.13806.1	ate_MSTRG.23409.1	uncharacterized protein LOC107342935	G	G	G	-	C4	C4
adi_MSTRG.13373.1	ate_MSTRG.21708.1	paired mesoderm homeobox protein 2B-like	G	G	-	G	C4	C3
adi_MSTRG.24161.3	ate_MSTRG.5582.1	rootletin-like	G	G	-	S	C3	C5
adi_MSTRG.28371.1	ate_MSTRG.20626.1	thyrotroph embryonic factor-like	G	G	-	G	C3	C2
adi_MSTRG.3781.1	ate_MSTRG.20073.1	uncharacterized protein LOC107331618	G	-	G	G	C4	C4
adi_MSTRG.9384.1	ate_MSTRG.3814.1	uncharacterized protein LOC107337842	G	G	G	-	C3	C4
adi_MSTRG.17813.1	ate_MSTRG.6634.1	uncharacterized protein LOC107347384	G	-	PC	-	C4	C1
adi_MSTRG.8000.1	ate_MSTRG.1943.1	uncharacterized protein C17orf105 homolog	G	S	G	-	C5	C4
adi_MSTRG.23477.1	ate_MSTRG.24398.1	uncharacterized protein LOC107353772	G	S	-	G	C5	C2
adi_MSTRG.9685.1	ate_MSTRG.17707.1	insulinoma-associated protein 1-like	G	S	G	-	C5	C4
adi_MSTRG.16590.1	ate_MSTRG.11585.1	transcription factor Sp9-like	G	G	-	S	C3	C5
adi_MSTRG.5348.1	ate_MSTRG.4007.1	4-hydroxyphenylpyruvate dioxygenase-like protein	G	G	-	S	C3	C5
adi_MSTRG.5599.1	ate_MSTRG.19416.1	anaphase-promoting complex subunit 10-like	G	G	-	S	C3	C5
adi_MSTRG.4598.1	ate_MSTRG.1824.1	retinol dehydrogenase 12-like	G	G	PC	S	C3	C6
adi_MSTRG.26080.1	ate_MSTRG.21805.1	sphingosine-1-phosphate phosphatase 2-like	G	-	G	-	C4	C4
adi_MSTRG.15410.1	ate_MSTRG.9799.1	short transient receptor potential channel 4-like	G	G	G	S	C3	C4
adi_MSTRG.25819.1	ate_MSTRG.19484.1	histone H1-delta-like	G	-	PC	G	C4	C1
adi_MSTRG.20483.2	ate_MSTRG.21462.1	pre-mRNA-splicing factor ATP-dependent RNA helicase DHX15-like	G	-	-	S	C4	C5
adi_MSTRG.4662.1	ate_MSTRG.1807.1	LOW QUALITY PROTEIN: HEAT repeat-containing protein 1-like	G	-	-	S	C4	C5
adi_MSTRG.23625.1	ate_MSTRG.18225.1	Krueppel-like factor 7	G	-	PC	-	C4	C1
adi_MSTRG.2264.1	ate_MSTRG.18770.1	keratin, type II cytoskeletal 1-like	G	G	G	S	C3	C5
adi_MSTRG.17688.1	ate_MSTRG.23493.1	low-density lipoprotein receptor-related protein 6-like	G	-	-	G	C4	C2
adi_MSTRG.25668.1	ate_MSTRG.22890.1	uncharacterized protein DDB_G0283697-like	G	-	G	G	C4	C4
adi_MSTRG.3372.1	ate_MSTRG.12444.1	VWFA and cache domain-containing protein 1-like	G	-	PC	-	C3	C6
adi_MSTRG.22754.1	ate_MSTRG.7653.1	la-related protein 1B-like	G	S	-	S	C5	C5
adi_MSTRG.11820.1	ate_MSTRG.26436.1	uncharacterized protein LOC107340645	G	G	G	-	C3	C4
adi_MSTRG.2685.1	ate_MSTRG.17711.1	lysosomal acid lipase/cholesteryl ester hydrolase-like	G	G	PC	-	C3	C6
adi_MSTRG.12270.1	ate_MSTRG.21964.1	carbohydrate sulfotransferase 11-like	G	-	PC	G	C4	C1
adi_MSTRG.21181.1	ate_MSTRG.5050.1	uncharacterized protein LOC107351152	G	-	-	G	C4	C2
adi_MSTRG.14175.1	ate_MSTRG.7951.1	extended synaptotagmin-2-A-like	G	-	-	G	C4	C2
adi_MSTRG.21617.1	ate_MSTRG.23717.1	ankyrin repeat, PH and SEC7 domain containing protein secG-like	G	-	G	G	C4	C4
adi_MSTRG.5843.2	ate_MSTRG.17682.1	DNA repair protein complementing XP-A cells-like	G	-	-	S	C4	C5
adi_MSTRG.9822.1	ate_MSTRG.23938.1	major facilitator superfamily domain-containing protein 6-like	G	S	-	G	C5	C3
adi_MSTRG.25356.1	ate_MSTRG.5692.1	non-POU domain-containing octamer-binding protein-like	G	G	-	S	C3	C5
adi_MSTRG.25968.1	ate_MSTRG.20415.1	protein phosphatase 1 regulatory subunit 27-like	G	S	-	S	C5	C5
adi_MSTRG.17187.2	ate_MSTRG.5199.1	cholesterol 24-hydroxylase-like	G	G	PC	-	C2	C1
adi_MSTRG.20035.1	ate_MSTRG.19055.1	DNA-binding protein HEXBP-like	G	G	-	S	C3	C5
adi_MSTRG.29168.3	ate_MSTRG.20996.1	U4/U6 small nuclear ribonucleoprotein Prp4-like	G	G	-	S	C3	C5
adi_MSTRG.12591.1	ate_MSTRG.3956.1	uncharacterized protein LOC107341555	G	G	PC	-	C3	C1
adi_MSTRG.9415.1	ate_MSTRG.3786.1	uncharacterized protein LOC107337859	G	-	-	S	C4	C5
adi_MSTRG.1115.1	ate_MSTRG.3196.1	uncharacterized protein CXorf65 homolog	G	G	G	-	C3	C4
adi_MSTRG.720.1	ate_MSTRG.4797.1	MSTRG.720.1	G	G	-	S	C3	C5
adi_MSTRG.1544.1	ate_MSTRG.13928.1	uncharacterized protein LOC107344248	G	G	-	G	C3	C2
adi_MSTRG.877.1	ate_MSTRG.11143.1	Niemann-Pick C1 protein-like	G	S	-	G	C5	C3
adi_MSTRG.6567.1	ate_MSTRG.16605.1	bifunctional coenzyme A synthase-like	G	G	G	-	C3	C4
adi_MSTRG.17399.1	ate_MSTRG.4629.1	uncharacterized protein LOC107346909	G	G	PC	-	C3	C1
adi_MSTRG.28966.1	ate_MSTRG.18696.1	protein BTN1-like	G	G	G	-	C3	C4
adi_MSTRG.15163.1	ate_MSTRG.18322.1	periodic tryptophan protein 2 homolog	G	-	G	-	C4	C5
adi_MSTRG.29489.1	ate_MSTRG.1660.1	neuronal acetylcholine receptor subunit alpha-7-like	G	S	G	-	C5	C4
adi_MSTRG.10421.2	ate_MSTRG.14863.1	serine/arginine-rich splicing factor 7-like	G	G	-	S	C3	C5
adi_MSTRG.7085.1	ate_MSTRG.14866.1	lutropin-choriogonadotropic hormone receptor-like	G	G	-	G	C3	C2
adi_MSTRG.22486.1	ate_MSTRG.26875.1	uncharacterized protein LOC107352702	G	G	G	-	C3	C4
adi_MSTRG.13332.1	ate_MSTRG.24081.1	MSTRG.13332.1	G	G	G	-	C3	C4
adi_MSTRG.27694.1	ate_MSTRG.282.1	heme-binding protein 2-like	G	G	G	-	C3	C4
adi_MSTRG.316.1	ate_MSTRG.3281.1	nucleolar protein 58-like	G	S	G	G	C5	C4
adi_MSTRG.20166.1	ate_MSTRG.4699.1	LOW QUALITY PROTEIN: dynein beta chain, ciliary-like	G	S	G	G	C5	C3
adi_MSTRG.18072.1	ate_MSTRG.21184.1	transcription factor MafF-like	G	S	PC	-	C5	C1
adi_MSTRG.12607.1	ate_MSTRG.3901.1	kinesin-like protein KIF3A	G	-	-	G	C4	C2
adi_MSTRG.23605.1	ate_MSTRG.11693.1	uncharacterized protein LOC107353975	G	G	PC	-	C3	C6
adi_MSTRG.18250.1	ate_MSTRG.26895.1	uncharacterized protein LOC107347943	G	G	-	S	C3	C5
adi_MSTRG.27979.1	ate_MSTRG.7299.1	cannabinoid receptor type 1B-like	G	-	G	-	C3	C3
adi_MSTRG.29215.1	ate_MSTRG.14499.1	uncharacterized protein LOC107356328	G	G	PC	-	C3	C1
adi_MSTRG.5734.1	ate_MSTRG.17568.1	ribosome biogenesis protein NSA2 homolog	G	-	G	-	C4	C4
adi_MSTRG.6685.1	ate_MSTRG.23944.1	uncharacterized protein LOC107334706	G	-	PC	-	C4	C1
adi_MSTRG.17677.1	ate_MSTRG.16314.1	MSTRG.17677.1	G	-	-	G	C4	C2
adi_MSTRG.6452.2	ate_MSTRG.3495.1	eukaryotic translation initiation factor 4H-like	G	G	G	S	C2	C5
adi_MSTRG.30721.1	ate_MSTRG.25669.1	uncharacterized protein LOC107330713	G	G	PC	-	C3	C6
adi_MSTRG.12966.1	ate_MSTRG.12189.1	equilibrative nucleoside transporter 3-like	G	-	-	S	C3	C5
adi_MSTRG.15556.1	ate_MSTRG.7658.1	protein Wnt-2b-like	G	S	G	-	C5	C4
adi_MSTRG.18869.1	ate_MSTRG.27467.1	uncharacterized protein LOC107342494	G	G	-	G	C3	C2
adi_MSTRG.28868.1	ate_MSTRG.21548.1	translation initiation factor IF-2-like	G	G	G	-	C3	C4
adi_MSTRG.20277.1	ate_MSTRG.12623.1	uncharacterized protein LOC107350172	G	-	G	S	C4	C5
adi_MSTRG.12070.1	ate_MSTRG.18964.1	DDB1- and CUL4-associated factor 13-like	G	-	-	S	C4	C5
adi_MSTRG.19244.1	ate_MSTRG.25955.1	transcription factor Sox-11-like	G	-	G	S	C4	C5
adi_MSTRG.10819.1	ate_MSTRG.19187.1	POU domain, class 3, transcription factor 3-like	G	G	PC	-	C3	C6
adi_MSTRG.8256.1	ate_MSTRG.6476.1	uncharacterized protein LOC107341125	G	G	PC	-	C3	C1
adi_MSTRG.8291.1	ate_MSTRG.25483.1	MSTRG.8291.1	G	S	-	G	C5	C2
adi_MSTRG.13551.1	ate_MSTRG.18050.1	heat shock protein HSP 90-alpha-like	G	G	-	S	C3	C5
adi_MSTRG.11833.1	ate_MSTRG.26441.1	uncharacterized protein LOC107340647	G	-	-	G	C3	C2
adi_MSTRG.17323.1	ate_MSTRG.15306.1	procollagen-lysine,2-oxoglutarate 5-dioxygenase 2-like	G	-	PC	S	C4	C6
adi_MSTRG.6116.1	ate_MSTRG.5087.1	uncharacterized protein LOC107334090	G	G	PC	-	C3	C1
adi_MSTRG.2285.1	ate_MSTRG.18698.1	LOW QUALITY PROTEIN: synaptotagmin-C-like	G	G	PC	-	C3	C1
adi_MSTRG.16488.3	ate_MSTRG.21047.1	uncharacterized protein LOC107350131	G	S	G	G	C4	C3
adi_MSTRG.24439.1	ate_MSTRG.11640.1	kelch-like protein 31	G	G	PC	-	C3	C6
adi_MSTRG.1293.1	ate_MSTRG.18200.1	low density lipoprotein receptor adapter protein 1-like	G	-	PC	-	C3	C1
adi_MSTRG.12971.2	ate_MSTRG.13199.1	rhotekin-like	G	-	PC	S	C4	C6
adi_MSTRG.7928.1	ate_MSTRG.1954.1	uncharacterized protein LOC107336129	G	G	PC	-	C3	C6
adi_MSTRG.7950.1	ate_MSTRG.1947.1	stress response protein NST1-like	G	G	-	S	C4	C5
adi_MSTRG.21829.2	ate_MSTRG.8693.1	ADP,ATP carrier protein 3, mitochondrial-like	G	G	-	S	C4	C5
adi_MSTRG.15324.1	ate_MSTRG.18341.1	pituitary homeobox 2-like	G	-	G	-	C4	C4
adi_MSTRG.10249.1	ate_MSTRG.20428.1	lymphocyte antigen 6D-like	G	G	PC	-	C3	C6
adi_MSTRG.6782.2	ate_MSTRG.5764.1	transmembrane protein 229B-like	G	G	G	-	C3	C4
adi_MSTRG.3292.1	ate_MSTRG.19313.1	glycogenin-1-like	G	G	-	S	C3	C5
adi_MSTRG.24697.1	ate_MSTRG.27103.1	uncharacterized protein LOC107355060	G	G	PC	S	C4	C6
adi_MSTRG.1816.2	ate_MSTRG.21557.1	uncharacterized protein LOC107347206	G	-	PC	-	C4	C1
adi_MSTRG.10043.1	ate_MSTRG.8248.1	elongation factor 2-like	G	S	G	-	C4	C4
adi_MSTRG.15260.1	ate_MSTRG.20487.1	uncharacterized protein LOC107344476	G	-	G	-	C4	C4
adi_MSTRG.2157.2	ate_MSTRG.19990.1	putative L-type amino acid transporter 1-like protein MLAS	G	G	G	-	C3	C5
adi_MSTRG.4188.1	ate_MSTRG.23161.1	eukaryotic translation initiation factor 3 subunit D-like	G	-	-	S	C4	C5
adi_MSTRG.10201.1	ate_MSTRG.3633.1	repressed by EFG1 protein 1-like	G	S	G	-	C5	C4
adi_MSTRG.5643.1	ate_MSTRG.19427.1	uncharacterized protein LOC107333517	G	-	G	G	C3	C3
adi_MSTRG.24579.1	ate_MSTRG.11966.1	trimethyllysine dioxygenase, mitochondrial-like	G	G	-	S	C3	C5
adi_MSTRG.24489.1	ate_MSTRG.11659.1	uncharacterized protein C14orf105-like	G	G	G	-	C4	C4
adi_MSTRG.7470.1	ate_MSTRG.15717.1	glutathione peroxidase 7-like	G	G	-	S	C3	C5
adi_MSTRG.27655.1	ate_MSTRG.16461.1	methylosome protein 50-like	G	G	-	S	C4	C5
adi_MSTRG.17883.1	ate_MSTRG.7274.1	serine/threonine-protein phosphatase CPPED1-like	G	S	-	G	C5	C3
adi_MSTRG.8508.1	ate_MSTRG.11331.1	ZP domain-containing protein-like	G	-	PC	-	C4	C1
adi_MSTRG.22879.1	ate_MSTRG.4840.1	tachylectin-2-like	G	S	G	G	C5	C3
adi_MSTRG.23239.1	ate_MSTRG.14306.1	ankyrin repeat domain-containing protein 49-like	G	-	PC	G	C4	C1
adi_MSTRG.15880.1	ate_MSTRG.10471.1	E3 ubiquitin-protein ligase TRIM71-like	G	G	PC	-	C4	C6
adi_MSTRG.10251.1	ate_MSTRG.20411.1	uncharacterized protein LOC107338840	G	-	G	-	C4	C4
adi_MSTRG.13755.1	ate_MSTRG.6355.1	uncharacterized protein LOC107342777	G	G	PC	-	C3	C6
adi_MSTRG.16295.1	ate_MSTRG.2971.1	serine/threonine-protein kinase SMG1-like	G	S	-	G	C4	C2
adi_MSTRG.29940.1	ate_MSTRG.4179.1	MSTRG.29940.1	G	-	G	G	C4	C3
adi_MSTRG.16106.1	ate_MSTRG.25390.1	uncharacterized protein LOC107345448	G	G	PC	-	C3	C6
adi_MSTRG.24077.1	ate_MSTRG.21178.1	kinesin-like protein KIFC3	G	-	G	G	C4	C3
adi_MSTRG.12028.1	ate_MSTRG.3362.1	E3 ubiquitin-protein ligase RGLG1-like	G	G	G	-	C3	C4
adi_MSTRG.10257.1	ate_MSTRG.3666.1	uncharacterized protein LOC107338802	G	S	G	-	C5	C4
adi_MSTRG.12969.1	ate_MSTRG.1648.1	MSTRG.12969.1	G	G	PC	-	C3	C1
adi_MSTRG.24826.1	ate_MSTRG.18104.1	uncharacterized protein LOC107355301	G	S	G	G	C5	C3
adi_MSTRG.1156.2	ate_MSTRG.18166.1	enhancer of filamentation 1-like	G	G	-	S	C3	C5
adi_MSTRG.11699.1	ate_MSTRG.7526.1	LOW QUALITY PROTEIN: guanidinobutyrase-like	G	S	G	-	C4	C5
adi_MSTRG.18849.1	ate_MSTRG.9421.1	coiled-coil domain-containing protein 149-like	G	G	G	-	C4	C5
adi_MSTRG.26779.1	ate_MSTRG.18925.1	serine-arginine protein 55-like	G	G	-	S	C3	C5
adi_MSTRG.23243.1	ate_MSTRG.21472.1	trypsin-7-like	G	S	G	G	C5	C3
adi_MSTRG.6462.1	ate_MSTRG.3519.1	histone deacetylase 1-like	G	G	-	S	C3	C4
adi_MSTRG.10367.2	ate_MSTRG.14829.1	putative exosome complex component rrp40	G	-	-	S	C4	C5
adi_MSTRG.29186.1	ate_MSTRG.25254.1	protein phosphatase 1 regulatory subunit 3B-like	G	-	PC	S	C4	C6
adi_MSTRG.19482.1	ate_MSTRG.24301.1	uncharacterized protein LOC107349329	G	S	G	-	C5	C4
adi_MSTRG.7547.1	ate_MSTRG.21716.1	interferon-induced very large GTPase 1-like	G	G	PC	-	C3	C1
adi_MSTRG.19767.1	ate_MSTRG.22457.1	uncharacterized protein LOC107349675	G	-	PC	-	C4	C6
adi_MSTRG.16659.1	ate_MSTRG.11586.1	uncharacterized protein LOC107345966	G	G	PC	-	C3	C1
adi_MSTRG.3610.1	ate_MSTRG.16796.1	uncharacterized protein LOC107331321	G	G	PC	-	C3	C6
adi_MSTRG.5157.1	ate_MSTRG.16906.1	argininosuccinate synthase-like	G	S	-	G	C4	C2
adi_MSTRG.565.1	ate_MSTRG.2045.1	cilia- and flagella-associated protein 44-like	G	S	G	-	C4	C4
adi_MSTRG.6608.1	ate_MSTRG.8878.1	GTP-binding nuclear protein Ran	G	G	-	S	C4	C5
adi_MSTRG.21911.1	ate_MSTRG.6717.1	amidophosphoribosyltransferase-like	G	G	-	S	C3	C5
adi_MSTRG.7652.1	ate_MSTRG.22409.1	beta-2 adrenergic receptor-like	G	G	G	G	C3	C3
adi_MSTRG.12571.1	ate_MSTRG.422.1	thioredoxin-like protein 4A	G	G	-	S	C3	C5
adi_MSTRG.17855.1	ate_MSTRG.7276.1	proteasome subunit beta type-3-like	G	-	G	-	C4	C4
adi_MSTRG.17140.1	ate_MSTRG.20602.1	uncharacterized protein LOC107346637	G	S	G	-	C5	C4
adi_MSTRG.12263.1	ate_MSTRG.5974.1	uromodulin-like	G	-	G	G	C4	C2
adi_MSTRG.17329.1	ate_MSTRG.15286.1	membrane progestin receptor gamma-A-like	G	-	G	-	C4	C4
adi_MSTRG.25940.1	ate_MSTRG.22849.1	enkurin-like	G	G	G	-	C4	C4
adi_MSTRG.27215.2	ate_MSTRG.6650.1	acidic leucine-rich nuclear phosphoprotein 32 family member B-like	G	-	-	S	C4	C5
adi_MSTRG.6913.1	ate_MSTRG.14252.1	S-adenosylmethionine synthase isoform type-2-like	G	G	-	S	C4	C5
adi_MSTRG.25851.1	ate_MSTRG.19469.1	40S ribosomal protein SA-like	G	S	G	-	C5	C5
adi_MSTRG.7974.1	ate_MSTRG.15190.1	uncharacterized protein LOC107336239	G	-	G	-	C4	C4
adi_MSTRG.22752.1	ate_MSTRG.7671.1	la-related protein 1B-like	G	S	G	-	C4	C5
adi_MSTRG.6881.1	ate_MSTRG.10046.2	guanine nucleotide-binding protein subunit beta-2-like 1	G	S	G	-	C5	C4
adi_MSTRG.3734.1	ate_MSTRG.6438.1	ras-related protein Rab-30-like	G	-	PC	-	C4	C6
adi_MSTRG.20045.1	ate_MSTRG.19077.1	uncharacterized protein LOC107349928	G	G	G	-	C3	C4
adi_MSTRG.26857.1	ate_MSTRG.17446.1	myosin-7B-like	G	G	G	-	C3	C4
adi_MSTRG.9199.2	ate_MSTRG.13857.1	calumenin-B-like	G	-	PC	S	C4	C6
adi_MSTRG.18936.1	ate_MSTRG.21213.1	potassium voltage-gated channel subfamily H member 2-like	G	-	G	G	C3	C4
adi_MSTRG.11318.1	ate_MSTRG.23384.1	calumenin-like	G	G	G	-	C3	C4
adi_MSTRG.17806.1	ate_MSTRG.6622.1	uncharacterized protein LOC107358202	G	-	-	S	C4	C5
adi_MSTRG.22819.1	ate_MSTRG.26619.1	uncharacterized protein LOC107353071	G	G	-	S	C3	C5
adi_MSTRG.17961.1	ate_MSTRG.4467.1	tropomyosin alpha-4 chain-like	G	G	G	-	C4	C4
adi_MSTRG.17693.1	ate_MSTRG.18749.1	uncharacterized protein LOC107347166	G	G	-	G	C3	C2
adi_MSTRG.17084.1	ate_MSTRG.24465.1	uncharacterized protein LOC107346595	G	G	-	S	C3	C5
adi_MSTRG.15613.1	ate_MSTRG.15554.1	uncharacterized protein LOC107344886	G	-	-	G	C4	C2
adi_MSTRG.17157.1	ate_MSTRG.20572.1	uncharacterized protein LOC107346644	G	G	-	G	C3	C2
adi_MSTRG.3897.1	ate_MSTRG.15123.1	uncharacterized protein LOC107331734	G	-	G	-	C4	C4
adi_MSTRG.17211.1	ate_MSTRG.12941.1	MSTRG.17211.1	G	G	G	-	C3	C4
adi_MSTRG.9132.1	ate_MSTRG.18059.1	protein fosB-like	G	-	-	G	C4	C2
adi_MSTRG.20441.1	ate_MSTRG.1409.1	uncharacterized protein LOC107331644	G	-	G	-	C4	C4
adi_MSTRG.13764.1	ate_MSTRG.5135.1	zinc finger protein 36, C3H1 type-like 1	G	-	PC	-	C4	C1
adi_MSTRG.14096.1	ate_MSTRG.19042.1	UDP-galactose translocator-like	G	S	-	S	C4	C5
adi_MSTRG.14400.1	ate_MSTRG.19115.1	neural cell adhesion molecule 1-like	G	-	PC	-	C4	C6
adi_MSTRG.4865.1	ate_MSTRG.17066.1	mucin-like protein	G	G	-	S	C4	C5
adi_MSTRG.9930.1	ate_MSTRG.25870.1	E3 ubiquitin-protein ligase TRIM71-like	G	G	PC	-	C3	C1
adi_MSTRG.7695.1	ate_MSTRG.8915.1	protein HOS4-like	G	-	-	G	C4	C2
adi_MSTRG.28357.1	ate_MSTRG.15630.1	protein starmaker-like	G	S	-	S	C5	C5
adi_MSTRG.7782.1	ate_MSTRG.27125.1	LOW QUALITY PROTEIN: uncharacterized protein LOC107339661	G	-	PC	-	C4	C1
adi_MSTRG.21137.1	ate_MSTRG.9253.1	homeobox protein koza-like	G	G	PC	S	C3	C6
adi_MSTRG.12519.1	ate_MSTRG.17857.1	forkhead box protein J1-B-like	G	S	G	-	C4	C4
adi_MSTRG.6641.1	ate_MSTRG.11551.1	mitogen-activated protein kinase 4-like	G	G	G	-	C3	C4
adi_MSTRG.23223.1	ate_MSTRG.21488.1	uncharacterized protein LOC107353473	G	G	PC	S	C3	C6
adi_MSTRG.12002.1	ate_MSTRG.3381.1	uncharacterized protein LOC107340824	G	-	PC	-	C4	C1
adi_MSTRG.24059.1	ate_MSTRG.16162.1	cAMP-dependent protein kinase type II regulatory subunit-like	G	-	G	-	C4	C4
adi_MSTRG.11904.1	ate_MSTRG.22868.1	uncharacterized protein LOC107340731	G	-	-	G	C4	C2
adi_MSTRG.23509.1	ate_MSTRG.10091.1	heat shock 70 kDa protein 12A-like	G	-	G	-	C4	C4
adi_MSTRG.5374.1	ate_MSTRG.23610.1	PR domain zinc finger protein 14-like	G	G	G	-	C3	C4
adi_MSTRG.17583.1	ate_MSTRG.4053.1	T-complex protein 1 subunit eta-like	G	-	-	S	C4	C5
adi_MSTRG.26051.1	ate_MSTRG.21819.1	T-complex protein 1 subunit delta-like	G	G	-	S	C4	C5
adi_MSTRG.26250.1	ate_MSTRG.20276.1	uncharacterized protein LOC107356969	G	S	G	G	C5	C3
adi_MSTRG.4913.1	ate_MSTRG.24669.1	neurocalcin homolog	G	S	-	G	C4	C2
adi_MSTRG.7477.1	ate_MSTRG.5704.1	fatty-acid amide hydrolase 2-A-like	G	-	G	-	C4	C4
adi_MSTRG.2601.1	ate_MSTRG.13336.1	uncharacterized protein LOC107356799	G	S	G	G	C5	C3
adi_MSTRG.26726.1	ate_MSTRG.18959.1	estrogen sulfotransferase-like	G	G	-	S	C3	C5
adi_MSTRG.25166.1	ate_MSTRG.1423.1	forkhead box protein C2-B-like	G	G	PC	-	C3	C1
adi_MSTRG.23073.1	ate_MSTRG.20917.1	uncharacterized protein LOC107353279	G	G	-	G	C4	C3
adi_MSTRG.21910.1	ate_MSTRG.6735.1	multifunctional protein ADE2-like	G	G	-	S	C4	C5
adi_MSTRG.25792.1	ate_MSTRG.22824.1	vesicular inhibitory amino acid transporter-like	G	G	-	S	C3	C5
adi_MSTRG.10521.1	ate_MSTRG.23909.1	40S ribosomal protein S2-like	G	S	G	S	C5	C5
adi_MSTRG.26480.2	ate_MSTRG.18640.1	RNA-binding protein 45-like	G	G	PC	-	C3	C6
adi_MSTRG.6253.1	ate_MSTRG.20344.1	protein disulfide-isomerase A3-like	G	-	PC	S	C4	C5
adi_MSTRG.29562.2	ate_MSTRG.19062.1	lisH domain-containing protein C1711.05-like	G	G	-	S	C3	C5
adi_MSTRG.29146.1	ate_MSTRG.27262.2	uncharacterized protein LOC107328768	G	S	-	G	C5	C2
adi_MSTRG.8586.1	ate_MSTRG.11387.1	protein disulfide-isomerase A6-like	G	-	PC	S	C4	C5
adi_MSTRG.11128.1	ate_MSTRG.10696.1	synaptotagmin 1-like	G	G	G	-	C3	C4
adi_MSTRG.25785.1	ate_MSTRG.16756.1	uncharacterized protein LOC107356295	G	-	G	G	C4	C4
adi_MSTRG.23250.1	ate_MSTRG.21486.1	SH3 and PX domain-containing protein 2A-like	G	-	G	-	C4	C4
adi_MSTRG.9079.1	ate_MSTRG.19503.1	uncharacterized protein LOC107337439	G	G	PC	-	C3	C1
adi_MSTRG.9727.1	ate_MSTRG.16575.1	melanopsin-like	G	G	G	-	C3	C4
adi_MSTRG.23972.1	ate_MSTRG.4133.1	uncharacterized protein LOC107354386	G	S	PC	-	C4	C1
adi_MSTRG.24452.1	ate_MSTRG.11637.1	RNA-binding protein pno1-like	G	G	-	S	C4	C5
adi_MSTRG.15305.1	ate_MSTRG.27664.1	uncharacterized methyltransferase C25B8.09-like	G	G	G	-	C3	C4
adi_MSTRG.28153.1	ate_MSTRG.26713.1	uncharacterized protein LOC107331678	G	G	-	S	C3	C5
adi_MSTRG.6272.1	ate_MSTRG.20339.1	protein disulfide-isomerase A3-like	G	-	PC	S	C4	C5
adi_MSTRG.15304.1	ate_MSTRG.27666.1	uncharacterized protein LOC107344589	G	G	G	-	C3	C4
adi_MSTRG.17473.1	ate_MSTRG.25507.2	uncharacterized protein LOC107346996	G	-	G	G	C4	C4
adi_MSTRG.3733.1	ate_MSTRG.18968.1	retinoschisin-like	G	G	PC	-	C3	C1
adi_MSTRG.11816.1	ate_MSTRG.26490.1	UDP-glucuronic acid decarboxylase 1-like	G	G	-	S	C3	C5
adi_MSTRG.16996.1	ate_MSTRG.5266.1	synaptotagmin-14-like	G	G	G	-	C4	C4
adi_MSTRG.18950.1	ate_MSTRG.8398.1	uncharacterized protein LOC107348606	G	G	-	S	C3	C5
adi_MSTRG.8204.1	ate_MSTRG.24272.1	uncharacterized protein LOC107336490	G	G	-	S	C3	C5
adi_MSTRG.12550.1	ate_MSTRG.2560.1	uncharacterized protein LOC107348504	G	G	-	S	C3	C5
adi_MSTRG.1882.1	ate_MSTRG.15706.1	uncharacterized protein LOC107347891	G	G	PC	-	C3	C1
adi_MSTRG.6450.2	ate_MSTRG.3507.1	histone deacetylase 1-like	G	G	-	S	C3	C5
adi_MSTRG.27097.1	ate_MSTRG.20471.1	uncharacterized skeletal organic matrix protein 5-like	G	-	PC	-	C4	C1
adi_MSTRG.14063.1	ate_MSTRG.917.1	LOW QUALITY PROTEIN: nmrA-like family domain-containing protein 1	G	S	G	-	C4	C4
adi_MSTRG.17925.1	ate_MSTRG.4475.1	MSTRG.17925.1	G	G	G	G	C4	C2
adi_MSTRG.7197.1	ate_MSTRG.20756.1	uncharacterized protein LOC107335341	G	G	-	S	C4	C5
adi_MSTRG.17182.1	ate_MSTRG.24266.1	uncharacterized protein LOC107346672	G	S	G	-	C4	C4
adi_MSTRG.7571.2	ate_MSTRG.5688.1	olfactomedin-like protein 2A	G	S	PC	-	C5	C1
adi_MSTRG.17159.1	ate_MSTRG.24512.1	lethal(3)malignant brain tumor-like protein 3	G	G	-	S	C3	C5
adi_MSTRG.27022.1	ate_MSTRG.27075.1	uncharacterized protein LOC107357982	G	G	PC	-	C3	C6
adi_MSTRG.1598.1	ate_MSTRG.883.1	neurogenic locus notch homolog protein 1-like	G	G	G	G	C4	C3
adi_MSTRG.18163.1	ate_MSTRG.8745.1	uncharacterized protein LOC107347780	G	G	-	S	C3	C5
adi_MSTRG.11866.1	ate_MSTRG.8895.1	uncharacterized protein LOC107340657	G	S	-	G	C5	C2
adi_MSTRG.13844.1	ate_MSTRG.23432.1	GTP-binding protein YPTC1-like	G	S	G	-	C5	C4
adi_MSTRG.6659.1	ate_MSTRG.5187.1	uncharacterized protein LOC107334735	G	-	-	G	C4	C2
adi_MSTRG.7813.1	ate_MSTRG.18480.1	60S ribosomal protein L27-like	G	S	-	G	C5	C2
adi_MSTRG.11940.1	ate_MSTRG.24189.1	uncharacterized protein LOC107351548	G	G	PC	-	C3	C6
adi_MSTRG.21564.1	ate_MSTRG.12916.1	uncharacterized protein LOC107351587	G	-	G	-	C4	C4
adi_MSTRG.11668.1	ate_MSTRG.12315.1	homeobox protein XENK-2-like	G	-	PC	-	C4	C1
adi_MSTRG.9923.1	ate_MSTRG.5658.1	pyrroline-5-carboxylate reductase 3-like	G	G	-	S	C4	C5
adi_MSTRG.11353.2	ate_MSTRG.2532.1	ETS domain-containing protein Elk-4-like	G	G	PC	S	C3	C6
adi_MSTRG.15380.1	ate_MSTRG.9748.1	reticulocalbin-2-like	G	-	PC	S	C4	C6
adi_MSTRG.4572.1	ate_MSTRG.4089.1	T-complex protein 1 subunit eta-like	G	S	-	S	C4	C5
adi_MSTRG.16973.1	ate_MSTRG.16217.1	E3 ubiquitin-protein ligase TRIM71-like	G	G	-	S	C3	C5
adi_MSTRG.2998.1	ate_MSTRG.7071.1	uncharacterized protein LOC107329147	G	-	PC	-	C4	C1
adi_MSTRG.9341.1	ate_MSTRG.23453.1	uncharacterized protein LOC107337697	G	G	G	G	C3	C3
adi_MSTRG.20762.1	ate_MSTRG.4359.1	uncharacterized protein LOC107350691	G	G	G	-	C3	C4
adi_MSTRG.13853.1	ate_MSTRG.5139.1	glutathione-specific gamma-glutamylcyclotransferase 1-like	G	-	PC	-	C4	C6
adi_MSTRG.2676.1	ate_MSTRG.14008.1	uncharacterized protein LOC107356709	G	G	-	S	C3	C5
adi_MSTRG.22748.1	ate_MSTRG.7662.1	uncharacterized protein LOC107352955	G	-	G	-	C4	C4
adi_MSTRG.3836.1	ate_MSTRG.19931.1	protein jagged-1-like	G	-	PC	-	C4	C1
adi_MSTRG.22073.1	ate_MSTRG.4878.1	exosome complex component RRP4-like	G	G	-	S	C4	C5
adi_MSTRG.25754.1	ate_MSTRG.7804.1	40S ribosomal protein S3a-like	G	S	G	-	C4	C4
adi_MSTRG.16958.1	ate_MSTRG.15897.1	uncharacterized protein LOC107346411	G	G	PC	-	C3	C1
adi_MSTRG.23304.1	ate_MSTRG.27208.1	uncharacterized protein LOC107341139	G	G	-	G	C3	C2
adi_MSTRG.10919.1	ate_MSTRG.24816.1	uncharacterized protein LOC107339558	G	G	-	S	C3	C5
adi_MSTRG.25234.1	ate_MSTRG.1419.1	uncharacterized protein LOC107355692	G	-	-	S	C4	C4
adi_MSTRG.13695.1	ate_MSTRG.18015.1	doublesex- and mab-3-related transcription factor A2-like	G	G	G	-	C4	C4
adi_MSTRG.12211.1	ate_MSTRG.22598.1	5-hydroxytryptamine receptor 1A-alpha-like	G	G	PC	S	C3	C6
adi_MSTRG.5858.1	ate_MSTRG.14168.1	atrial natriuretic peptide receptor 1-like	G	S	G	G	C5	C3
adi_MSTRG.18255.1	ate_MSTRG.19398.1	homeobox protein SIX3-like	G	S	G	G	C5	C4
adi_MSTRG.3138.1	ate_MSTRG.23800.1	uncharacterized protein LOC107328021	G	G	G	G	C3	C3
adi_MSTRG.2733.1	ate_MSTRG.25787.1	MSTRG.2733.1	G	-	-	S	C4	C5
adi_MSTRG.18678.1	ate_MSTRG.12527.1	translation initiation factor eIF-2B subunit delta-like	G	G	-	S	C4	C5
adi_MSTRG.25958.1	ate_MSTRG.20390.1	diacylglycerol kinase epsilon-like	G	-	-	S	C4	C5
adi_MSTRG.16880.1	ate_MSTRG.5100.1	uncharacterized protein LOC107346275	G	-	G	-	C4	C4
adi_MSTRG.5469.1	ate_MSTRG.23006.1	uncharacterized protein LOC107333347	G	-	G	G	C4	C3
adi_MSTRG.7471.1	ate_MSTRG.15741.1	cell division cycle protein 20 homolog	G	G	G	S	C3	C5
adi_MSTRG.21612.1	ate_MSTRG.23682.1	coagulation factor VII-like	G	S	G	G	C5	C3
adi_MSTRG.14830.1	ate_MSTRG.20904.1	adenosine receptor A2b-like	G	G	PC	G	C3	C1
adi_MSTRG.8844.1	ate_MSTRG.5573.1	alpha-2 adrenergic receptor-like	G	S	G	G	C4	C3
adi_MSTRG.10302.1	ate_MSTRG.20805.1	stabilizer of axonemal microtubules 1-like	G	-	G	-	C4	C4
adi_MSTRG.6200.1	ate_MSTRG.5399.1	mannan-binding lectin serine protease 1-like	G	S	PC	G	C4	C1
adi_MSTRG.1003.1	ate_MSTRG.2219.1	zinc finger protein ZIC 4-like	G	G	G	-	C3	C4
adi_MSTRG.24114.1	ate_MSTRG.5594.1	uncharacterized protein LOC107354550	G	G	PC	-	C3	C1
adi_MSTRG.22159.1	ate_MSTRG.16160.1	homeobox protein SMOX-3-like	G	G	-	S	C3	C5
adi_MSTRG.2782.1	ate_MSTRG.9066.1	uncharacterized protein LOC107358749	G	G	-	S	C4	C5
adi_MSTRG.254.1	ate_MSTRG.3352.1	cell number regulator 2-like	G	-	-	G	C4	C2
adi_MSTRG.3732.2	ate_MSTRG.18966.1	retinoschisin-like	G	G	PC	-	C3	C1
adi_MSTRG.6469.1	ate_MSTRG.3470.1	nucleolin-like	G	G	PC	S	C4	C6
adi_MSTRG.2034.1	ate_MSTRG.19797.1	tctex1 domain-containing protein 1-B-like	G	-	G	-	C4	C4
adi_MSTRG.11118.1	ate_MSTRG.23769.1	galanin receptor type 1-like	G	G	PC	-	C3	C6
adi_MSTRG.20264.1	ate_MSTRG.12615.1	cathepsin B-like	G	-	PC	G	C4	C1
adi_MSTRG.4196.1	ate_MSTRG.6022.1	uncharacterized protein LOC107331954	G	G	-	S	C3	C5
adi_MSTRG.10464.1	ate_MSTRG.26016.1	proteasome subunit alpha type-6-like	G	-	-	S	C4	C5
adi_MSTRG.11877.1	ate_MSTRG.8899.1	uncharacterized protein LOC107340660	G	G	PC	G	C3	C1
adi_MSTRG.18075.1	ate_MSTRG.21185.1	uncharacterized protein LOC107347700	G	G	-	S	C4	C5
adi_MSTRG.2920.1	ate_MSTRG.14989.1	probable rRNA-processing protein EBP2	G	G	-	S	C4	C5
adi_MSTRG.18115.1	ate_MSTRG.21166.1	galactoside 3(4)-L-fucosyltransferase-like	G	S	-	S	C4	C5
adi_MSTRG.8468.1	ate_MSTRG.14056.1	thiopurine S-methyltransferase-like	G	-	-	S	C4	C5
adi_MSTRG.386.1	ate_MSTRG.10325.1	doublesex and mab-3 related transcription factor 3, truncated-like	G	G	G	-	C4	C4
adi_MSTRG.19801.1	ate_MSTRG.19586.1	sodium-coupled monocarboxylate transporter 1-like	G	G	PC	-	C3	C1
adi_MSTRG.25622.1	ate_MSTRG.22908.1	potassium voltage-gated channel subfamily C member 1-like	G	S	-	G	C4	C2
adi_MSTRG.114.1	ate_MSTRG.152.1	MSTRG.114.1	G	-	-	S	C4	C5
adi_MSTRG.18005.2	ate_MSTRG.16710.2	GFP-like non-fluorescent chromoprotein	G	G	G	-	C3	C4
adi_MSTRG.11784.1	ate_MSTRG.13521.1	uncharacterized protein LOC107340577	G	S	G	G	C5	C3
adi_MSTRG.1463.1	ate_MSTRG.16817.1	short transient receptor potential channel 5-like	G	G	PC	-	C3	C1
adi_MSTRG.10534.1	ate_MSTRG.22554.1	histone H2B-like	G	-	G	-	C4	C3
adi_MSTRG.4719.1	ate_MSTRG.19263.1	DNA damage-regulated autophagy modulator protein 2-like	G	S	G	-	C4	C4
adi_MSTRG.3624.1	ate_MSTRG.6789.1	epididymal secretory protein E1-like	G	G	PC	-	C3	C6
adi_MSTRG.8348.1	ate_MSTRG.27315.1	uncharacterized protein LOC107357020	G	-	PC	-	C3	C1
adi_MSTRG.21603.1	ate_MSTRG.25588.1	ankyrin repeat domain-containing protein 49-like	G	G	PC	-	C3	C1
adi_MSTRG.10563.1	ate_MSTRG.12895.1	ras-related protein Rab-10-like	G	G	PC	-	C3	C1
adi_MSTRG.20524.1	ate_MSTRG.7497.1	uncharacterized protein LOC107350452	G	-	G	-	C4	C4
adi_MSTRG.7708.1	ate_MSTRG.8940.1	ras-related protein Rab-30-like	G	G	PC	S	C4	C5
adi_MSTRG.20387.2	ate_MSTRG.13722.1	5'-nucleotidase domain-containing protein 1-like	G	G	-	S	C3	C5
adi_MSTRG.17638.1	ate_MSTRG.16319.1	N-myc proto-oncogene protein-like	G	G	-	S	C3	C5
adi_MSTRG.22494.1	ate_MSTRG.14600.1	glutathione S-transferase-like	G	S	PC	S	C4	C5
adi_MSTRG.3064.1	ate_MSTRG.7136.1	protein Flattop homolog	G	S	G	-	C5	C4
adi_MSTRG.5936.1	ate_MSTRG.1180.1	uncharacterized protein LOC107333893	G	G	G	-	C3	C4
adi_MSTRG.14781.1	ate_MSTRG.18885.1	carbohydrate sulfotransferase 11-like	G	G	G	-	C4	C4
adi_MSTRG.24065.1	ate_MSTRG.21195.1	uncharacterized protein LOC107354477	G	G	PC	-	C4	C1
adi_MSTRG.22434.6	ate_MSTRG.13582.1	nucleolar GTP-binding protein 1-like	G	G	-	S	C3	C5
adi_MSTRG.16392.1	ate_MSTRG.22125.1	GTP-binding protein Di-Ras1-like	G	-	PC	-	C4	C6
adi_MSTRG.20666.1	ate_MSTRG.23133.1	melanocyte-stimulating hormone receptor-like	G	G	PC	-	C3	C1
adi_MSTRG.30378.1	ate_MSTRG.25843.1	uncharacterized protein LOC107330288	G	G	G	G	C3	C2
adi_MSTRG.395.1	ate_MSTRG.26275.1	E3 ubiquitin-protein ligase NRDP1-like	G	G	-	G	C4	C3
adi_MSTRG.9285.1	ate_MSTRG.16031.1	lymphocyte antigen 6 complex locus protein G6d-like	G	-	PC	-	C4	C1
adi_MSTRG.29997.1	ate_MSTRG.13984.1	uncharacterized protein LOC107329850	G	S	G	-	C4	C4
adi_MSTRG.28576.1	ate_MSTRG.10108.1	orexin receptor type 2-like	G	G	-	S	C3	C5
adi_MSTRG.9138.1	ate_MSTRG.24051.1	uncharacterized protein LOC107337491	G	S	PC	-	C5	C1
adi_MSTRG.25688.1	ate_MSTRG.7767.1	protein BTG1-like	G	-	PC	-	C4	C1
adi_MSTRG.27702.1	ate_MSTRG.14627.1	uncharacterized protein LOC107358832	G	-	G	-	C4	C4
adi_MSTRG.22044.1	ate_MSTRG.14429.1	probable thiopurine S-methyltransferase	G	S	PC	-	C4	C6
adi_MSTRG.17631.1	ate_MSTRG.4056.1	guanine nucleotide-binding protein G(t) subunit alpha-2-like	G	-	-	G	C3	C2
adi_MSTRG.4008.1	ate_MSTRG.13767.1	signal recognition particle subunit SRP68-like	G	-	-	S	C4	C5
adi_MSTRG.4102.1	ate_MSTRG.1891.1	Down syndrome cell adhesion molecule homolog	G	G	-	G	C4	C2
adi_MSTRG.24347.1	ate_MSTRG.21495.1	acid-sensing ion channel 2-like	G	G	G	G	C3	C3
adi_MSTRG.12279.1	ate_MSTRG.16653.1	ZP domain-containing protein-like	G	-	G	G	C3	C2
adi_MSTRG.4155.2	ate_MSTRG.6071.1	transmembrane protein 45B-like	G	G	G	G	C3	C3
adi_MSTRG.14400.2	ate_MSTRG.19112.1	neural cell adhesion molecule 1-like	G	-	PC	-	C4	C6
adi_MSTRG.4056.1	ate_MSTRG.27705.1	uncharacterized protein LOC107328295	G	-	PC	-	C3	C1
adi_MSTRG.3585.1	ate_MSTRG.17391.1	uncharacterized protein LOC107331365	G	-	PC	-	C4	C1
adi_MSTRG.1336.1	ate_MSTRG.19703.1	VWFA and cache domain-containing protein 1-like	G	-	PC	-	C3	C1
adi_MSTRG.9915.1	ate_MSTRG.13183.1	chymotrypsin B-like	G	-	PC	G	C4	C1
adi_MSTRG.23104.1	ate_MSTRG.24831.1	hemicentin-2-like	G	-	PC	-	C3	C1
adi_MSTRG.10717.1	ate_MSTRG.24332.1	uncharacterized protein LOC107339358	G	S	-	G	C5	C2
adi_MSTRG.8921.1	ate_MSTRG.25873.1	monocarboxylate transporter 13-like	G	G	-	S	C4	C5
adi_MSTRG.20216.1	ate_MSTRG.4692.1	LOW QUALITY PROTEIN: dynein beta chain, ciliary-like	G	S	-	G	C5	C3
adi_MSTRG.13318.1	ate_MSTRG.2648.1	gamma-aminobutyric acid receptor subunit alpha-6-like	G	G	G	-	C4	C4
adi_MSTRG.21417.1	ate_MSTRG.2816.1	homeobox protein Dlx4a-like	G	-	G	S	C4	C5
adi_MSTRG.26647.1	ate_MSTRG.20773.1	P2X purinoceptor 7-like	G	G	PC	-	C3	C6
adi_MSTRG.16689.1	ate_MSTRG.23274.1	uncharacterized protein LOC107346092	G	S	G	G	C4	C4
adi_MSTRG.9108.1	ate_MSTRG.18074.1	thymus-specific serine protease-like	G	-	PC	-	C3	C1
adi_MSTRG.13005.1	ate_MSTRG.22624.1	E3 ubiquitin-protein ligase DZIP3-like	G	S	PC	-	C5	C1
adi_MSTRG.19610.1	ate_MSTRG.13673.1	uncharacterized protein LOC107349473	G	G	PC	-	C3	C6
adi_MSTRG.7077.1	ate_MSTRG.1744.1	uncharacterized protein LOC107335194	G	-	PC	S	C4	C6
adi_MSTRG.23148.1	ate_MSTRG.14201.1	scavenger receptor cysteine-rich type 1 protein M130-like	G	S	G	-	C5	C4
adi_MSTRG.12764.1	ate_MSTRG.14741.1	frizzled-5-like	G	S	G	G	C5	C3
adi_MSTRG.833.1	ate_MSTRG.11186.1	uncharacterized protein LOC107336284	G	-	G	-	C4	C4
adi_MSTRG.13441.1	ate_MSTRG.13285.1	rhodopsin, G0-coupled-like	G	-	G	-	C4	C4
adi_MSTRG.7202.1	ate_MSTRG.12489.1	uncharacterized protein LOC107335290	G	G	PC	-	C3	C1
adi_MSTRG.24211.1	ate_MSTRG.11858.1	prolyl 4-hydroxylase subunit alpha-1-like	G	-	PC	-	C4	C6
adi_MSTRG.21548.1	ate_MSTRG.12976.1	deoxyribonuclease-1-like	G	-	-	S	C4	C5
adi_MSTRG.19005.1	ate_MSTRG.18082.1	von Willebrand factor A domain-containing protein 5A-like	G	-	PC	-	C3	C1
adi_MSTRG.7402.1	ate_MSTRG.15713.1	SCO-spondin-like	G	-	PC	-	C3	C6
adi_MSTRG.24086.1	ate_MSTRG.24121.1	polypeptide N-acetylgalactosaminyltransferase 13-like	G	-	PC	S	C4	C6
adi_MSTRG.7109.1	ate_MSTRG.5591.1	uncharacterized protein LOC107335245	G	G	PC	-	C3	C1
adi_MSTRG.12315.1	ate_MSTRG.10784.1	uncharacterized protein LOC107341197	G	G	PC	-	C3	C6
adi_MSTRG.18939.1	ate_MSTRG.21214.1	potassium voltage-gated channel subfamily H member 2-like	G	G	G	-	C3	C4
adi_MSTRG.26872.1	ate_MSTRG.17637.1	peptidyl-prolyl cis-trans isomerase B-like	G	S	G	G	C5	C3
adi_MSTRG.20922.1	ate_MSTRG.25211.1	angiopoietin-1 receptor-like	G	G	PC	-	C3	C6
adi_MSTRG.20106.1	ate_MSTRG.15912.1	cyclic GMP-AMP synthase-like	G	-	PC	-	C4	C1
adi_MSTRG.15853.1	ate_MSTRG.8223.1	MSTRG.15853.1	G	-	PC	S	C4	C6
adi_MSTRG.24267.1	ate_MSTRG.25324.1	uncharacterized protein LOC107354716	G	-	PC	-	C4	C1
adi_MSTRG.11399.1	ate_MSTRG.2485.1	retroviral integration site protein Fli-1 homolog	G	-	PC	-	C3	C1
adi_MSTRG.2218.1	ate_MSTRG.18693.1	paired box protein Pax-6-like	G	-	PC	-	C4	C6
adi_MSTRG.8054.1	ate_MSTRG.25730.1	fibroblast growth factor receptor-like 1	G	G	PC	-	C4	C1
adi_MSTRG.13757.1	ate_MSTRG.14678.1	bifunctional 3'-phosphoadenosine 5'-phosphosulfate synthase 2-like	G	G	G	-	C4	C4
adi_MSTRG.7267.1	ate_MSTRG.17439.1	uncharacterized protein LOC107330097	G	G	G	-	C3	C4
adi_MSTRG.22278.1	ate_MSTRG.26185.1	uncharacterized protein LOC107352337	G	S	G	-	C4	C4
adi_MSTRG.5460.1	ate_MSTRG.22993.1	lipopolysaccharide-induced tumor necrosis factor-alpha factor homolog	G	S	-	G	C4	C2
adi_MSTRG.3050.1	ate_MSTRG.7070.1	uncharacterized protein LOC107329250	G	S	PC	-	C5	C1
adi_MSTRG.7252.1	ate_MSTRG.561.1	multiple epidermal growth factor-like domains protein 11	G	-	-	G	C4	C2
adi_MSTRG.30099.1	ate_MSTRG.16944.1	uncharacterized protein LOC107330006	G	-	-	G	C4	C3
adi_MSTRG.14190.1	ate_MSTRG.7953.1	radial spoke head 1 homolog	G	-	G	-	C4	C4
adi_MSTRG.27166.1	ate_MSTRG.4983.1	tumor necrosis factor ligand superfamily member 15-like	G	G	PC	-	C3	C1
adi_MSTRG.11865.1	ate_MSTRG.17351.1	neuromedin-K receptor-like	G	-	PC	-	C4	C1
adi_MSTRG.19059.1	ate_MSTRG.21327.1	uncharacterized protein LOC107348834	G	G	PC	-	C3	C6
adi_MSTRG.1951.1	ate_MSTRG.21400.1	myosin-2 essential light chain-like	G	G	PC	S	C4	C6
adi_MSTRG.10454.1	ate_MSTRG.19893.1	potassium voltage-gated channel protein Shaw-like	G	S	G	G	C5	C3
adi_MSTRG.6087.1	ate_MSTRG.5018.1	F-box/WD repeat-containing protein 1A-like	G	-	G	-	C4	C4
adi_MSTRG.13838.1	ate_MSTRG.5138.1	collectin-12-like	G	-	PC	-	C3	C1
adi_MSTRG.16897.1	ate_MSTRG.9107.1	MSTRG.16897.1	G	G	G	-	C3	C4
adi_MSTRG.25496.1	ate_MSTRG.2578.1	fibronectin type III domain-containing protein-like	G	G	PC	-	C3	C1
adi_MSTRG.11663.1	ate_MSTRG.12330.1	homeobox protein XENK-2-like	G	-	PC	-	C4	C1
adi_MSTRG.13212.1	ate_MSTRG.5796.1	E3 ubiquitin-protein ligase NRDP1-like	G	-	PC	-	C4	C6
adi_MSTRG.20912.1	ate_MSTRG.20472.2	uncharacterized protein LOC107350889	G	G	PC	-	C3	C1
adi_MSTRG.675.1	ate_MSTRG.4807.1	uncharacterized protein LOC107334229	G	S	-	S	C5	C5
adi_MSTRG.21835.1	ate_MSTRG.8686.1	cryptochrome-1-like	G	-	PC	G	C4	C1
adi_MSTRG.29484.1	ate_MSTRG.6856.1	cell wall protein IFF6-like	G	S	-	G	C4	C3
adi_MSTRG.9149.3	ate_MSTRG.18054.1	retinol dehydrogenase 7-like	G	G	PC	-	C3	C1
adi_MSTRG.17427.1	ate_MSTRG.9953.1	uncharacterized protein LOC107355137	G	-	PC	-	C4	C1
adi_MSTRG.16442.1	ate_MSTRG.20659.1	uncharacterized protein LOC107345794	G	G	G	G	C4	C4
adi_MSTRG.10618.1	ate_MSTRG.4253.1	early growth response protein 1-like	G	S	-	S	C4	C5
adi_MSTRG.13266.1	ate_MSTRG.2711.1	gamma-aminobutyric acid receptor subunit alpha-5-like	G	-	-	G	C4	C3
adi_MSTRG.12718.1	ate_MSTRG.9497.1	achaete-scute homolog 1a-like	G	G	-	S	C4	C5
adi_MSTRG.12676.1	ate_MSTRG.4557.1	placenta-specific gene 8 protein-like	G	S	-	G	C5	C2
adi_MSTRG.27931.1	ate_MSTRG.6701.1	probable G-protein coupled receptor 83	G	G	PC	-	C3	C1
adi_MSTRG.14326.1	ate_MSTRG.19152.1	tektin-1-like	G	-	G	-	C4	C4
adi_MSTRG.29204.1	ate_MSTRG.25246.1	protein phosphatase 1 regulatory subunit 3D-like	G	-	G	S	C4	C4
adi_MSTRG.19828.1	ate_MSTRG.14515.1	transcription factor HES-1-like	G	G	-	S	C3	C5
adi_MSTRG.27591.1	ate_MSTRG.15999.1	uncharacterized protein LOC107358669	G	S	G	G	C4	C4
adi_MSTRG.27691.1	ate_MSTRG.14614.1	extracellular sulfatase Sulf-1-like	G	-	G	-	C4	C4
adi_MSTRG.10404.1	ate_MSTRG.14855.1	uncharacterized protein LOC107338966	G	-	G	-	C4	C4
adi_MSTRG.27337.1	ate_MSTRG.14315.1	uncharacterized protein LOC107358360	G	G	PC	-	C3	C6
adi_MSTRG.13780.1	ate_MSTRG.5122.1	uncharacterized protein LOC107342878	G	-	PC	-	C4	C6
adi_MSTRG.1748.1	ate_MSTRG.6977.1	testicular haploid expressed gene protein-like	G	S	G	G	C4	C4
adi_MSTRG.19864.1	ate_MSTRG.14525.1	transcription factor HES-1-like	G	-	PC	S	C4	C6
adi_MSTRG.23864.2	ate_MSTRG.16985.1	prohibitin-2-like	G	G	-	S	C3	C5
adi_MSTRG.28644.1	ate_MSTRG.726.1	uncharacterized protein LOC107328067	G	-	G	-	C4	C4
adi_MSTRG.8597.1	ate_MSTRG.20253.1	uncharacterized protein LOC107336951	G	-	-	S	C4	C5
adi_MSTRG.20570.1	ate_MSTRG.708.1	uncharacterized protein LOC107350507	G	S	G	-	C5	C4
adi_MSTRG.7137.1	ate_MSTRG.19156.1	uncharacterized protein LOC107335283	G	S	PC	-	C4	C1
adi_MSTRG.14349.1	ate_MSTRG.19143.1	tektin-1-like	G	-	G	-	C4	C4
adi_MSTRG.18244.1	ate_MSTRG.19329.1	homeobox protein six1b-like	G	G	PC	S	C4	C6
adi_MSTRG.16206.1	ate_MSTRG.11791.1	mucin-5B-like	G	-	G	G	C4	C4
adi_MSTRG.8364.1	ate_MSTRG.16541.1	major facilitator superfamily domain-containing protein 6-like	G	-	G	G	C4	C2
adi_MSTRG.26764.1	ate_MSTRG.18962.1	uncharacterized protein LOC107357486	G	-	G	S	C4	C4
adi_MSTRG.12532.1	ate_MSTRG.405.1	T-box transcription factor TBX20-like	G	S	G	G	C4	C4
adi_MSTRG.3716.1	ate_MSTRG.6403.1	uncharacterized protein LOC107331519	G	S	G	-	C4	C4
adi_MSTRG.4603.2	ate_MSTRG.1833.1	tyrosine-protein kinase SYK-like	G	-	PC	-	C4	C1
adi_MSTRG.21058.1	ate_MSTRG.458.1	galactoside 3(4)-L-fucosyltransferase-like	G	G	G	-	C3	C4
adi_MSTRG.9440.1	ate_MSTRG.8499.1	uncharacterized protein LOC107337887	G	-	G	-	C4	C4
adi_MSTRG.16000.1	ate_MSTRG.26731.1	calmodulin-like protein 3	G	S	G	S	C4	C4
adi_MSTRG.21245.1	ate_MSTRG.14625.1	cell wall integrity and stress response component 1-like	G	S	G	-	C4	C4
adi_MSTRG.26652.1	ate_MSTRG.10901.1	dimethylaniline monooxygenase [N-oxide-forming] 5-like	G	-	G	G	C4	C4
adi_MSTRG.19050.1	ate_MSTRG.23297.1	GFP-like fluorescent chromoprotein FP506	G	S	G	G	C5	C4
adi_MSTRG.24073.1	ate_MSTRG.16152.1	aquaporin-4-like	G	-	G	S	C4	C4
adi_MSTRG.19661.1	ate_MSTRG.19607.1	cingulin-like	G	G	PC	-	C4	C6
adi_MSTRG.16913.1	ate_MSTRG.723.1	uncharacterized protein LOC107346352	G	S	G	-	C4	C4
adi_MSTRG.21978.1	ate_MSTRG.8698.1	cryptochrome-1-like	G	-	PC	G	C4	C1
adi_MSTRG.23232.1	ate_MSTRG.21476.1	MSTRG.23232.1	G	G	G	-	C4	C4
adi_MSTRG.6665.1	ate_MSTRG.23960.1	inter-alpha-trypsin inhibitor heavy chain H4-like	G	G	PC	-	C3	C1
adi_MSTRG.14747.3	ate_MSTRG.15350.1	uncharacterized protein LOC107343910	G	G	G	-	C4	C4
adi_MSTRG.7831.1	ate_MSTRG.22463.1	alpha-1,3-mannosyl-glycoprotein 4-beta-N-acetylglucosaminyltransferase C-like	G	G	-	S	C3	C5
adi_MSTRG.24601.2	ate_MSTRG.5961.1	tricarboxylate transport protein, mitochondrial-like	G	G	-	S	C3	C5
adi_MSTRG.22801.2	ate_MSTRG.24565.1	MSTRG.22801.2	G	-	-	G	C4	C2
adi_MSTRG.5889.2	ate_MSTRG.1109.1	uncharacterized protein LOC107333858	G	G	-	S	C3	C5
adi_MSTRG.18130.1	ate_MSTRG.21161.1	chloroplast stem-loop binding protein of 41 kDa b, chloroplastic-like	G	G	-	S	C4	C5
adi_MSTRG.22626.1	ate_MSTRG.16480.1	lipase member K-like	G	-	G	S	C4	C4
adi_MSTRG.24204.2	ate_MSTRG.17986.1	FK506-binding protein 2-like	G	G	G	S	C4	C5
adi_MSTRG.29706.1	ate_MSTRG.25921.1	sphingomyelinase phosphodiesterase D-like	G	G	-	S	C4	C5
adi_MSTRG.16922.1	ate_MSTRG.757.1	integrin alpha-X-like	G	G	G	-	C4	C4
adi_MSTRG.28013.1	ate_MSTRG.19579.1	glutamic acid-rich protein-like	G	-	G	-	C4	C4
adi_MSTRG.22706.2	ate_MSTRG.12393.1	ELKS/Rab6-interacting/CAST family member 1-like	G	G	-	G	C4	C2
adi_MSTRG.2211.1	ate_MSTRG.18685.1	histamine H2 receptor-like	G	G	G	-	C3	C4
adi_MSTRG.8551.1	ate_MSTRG.11367.1	ZP domain-containing protein	G	S	PC	S	C4	C5
adi_MSTRG.19836.1	ate_MSTRG.14526.1	transcription factor HES-1-like	G	-	PC	S	C4	C5
adi_MSTRG.364.2	ate_MSTRG.10372.1	uncharacterized protein LOC107331591	G	G	G	-	C4	C4
adi_MSTRG.21207.1	ate_MSTRG.17867.1	BUB3-interacting and GLEBS motif-containing protein ZNF207-like	-	G	-	S	C2	C5
adi_MSTRG.2753.1	ate_MSTRG.13987.1	phosphoenolpyruvate carboxykinase [GTP], mitochondrial-like	-	G	G	S	C2	C4
adi_MSTRG.12987.1	ate_MSTRG.1641.1	peptidyl-prolyl cis-trans isomerase FKBP5-like	-	G	-	S	C2	C5
adi_MSTRG.5107.1	ate_MSTRG.15497.1	far upstream element-binding protein 2-like	-	G	-	S	C2	C5
adi_MSTRG.18361.1	ate_MSTRG.12819.1	silk gland factor 3-like	-	G	G	-	C3	C4
adi_MSTRG.19193.1	ate_MSTRG.25549.1	methyltransferase-like protein 9	-	G	PC	S	C1	C6
adi_MSTRG.17982.1	ate_MSTRG.14437.1	protein FAM26E-like	-	G	PC	-	C2	C1
adi_MSTRG.22838.1	ate_MSTRG.4956.1	uncharacterized protein LOC107353048	-	G	G	G	C2	C4
adi_MSTRG.23405.1	ate_MSTRG.18434.1	protein YIPF1-like	-	G	PC	-	C2	C1
adi_MSTRG.9087.1	ate_MSTRG.20153.1	LOW QUALITY PROTEIN: AP-2 complex subunit alpha-2-like	-	G	-	S	C3	C5
adi_MSTRG.20159.1	ate_MSTRG.4773.1	alpha-L-fucosidase-like	-	G	PC	-	C2	C1
adi_MSTRG.1665.1	ate_MSTRG.7807.1	cat eye syndrome critical region protein 2-like	-	G	PC	-	C2	C1
adi_MSTRG.23930.2	ate_MSTRG.16776.1	mesencephalic astrocyte-derived neurotrophic factor-like	-	G	-	S	C3	C5
adi_MSTRG.14761.1	ate_MSTRG.22105.1	splicing factor 3A subunit 1-like	-	G	PC	-	C2	C6
adi_MSTRG.12667.1	ate_MSTRG.430.1	T-box transcription factor TBX3-like	-	G	G	-	C2	C4
adi_MSTRG.2839.2	ate_MSTRG.9026.1	ranBP-type and C3HC4-type zinc finger-containing protein 1-like	-	G	PC	-	C2	C6
adi_MSTRG.2200.1	ate_MSTRG.18672.1	RNA-binding protein MEX3B-like	-	G	G	-	C2	C4
adi_MSTRG.5212.1	ate_MSTRG.3693.1	myosin-10-like	-	G	G	-	C2	C4
adi_MSTRG.28221.1	ate_MSTRG.25686.1	uncharacterized protein LOC107327571	-	G	G	-	C2	C4
adi_MSTRG.6167.1	ate_MSTRG.16094.1	chromatin complexes subunit BAP18-like	-	G	-	S	C2	C5
adi_MSTRG.18447.1	ate_MSTRG.22676.1	probable global transcription activator SNF2L1	-	G	-	S	C2	C5
adi_MSTRG.6785.1	ate_MSTRG.2867.2	cyclic AMP-dependent transcription factor ATF-5-like	-	G	PC	-	C3	C1
adi_MSTRG.9508.1	ate_MSTRG.18243.1	serine/threonine-protein kinase STK11-like	-	G	G	-	C2	C4
adi_MSTRG.1500.1	ate_MSTRG.26525.1	uncharacterized protein LOC107344126	-	G	-	S	C2	C5
adi_MSTRG.23093.1	ate_MSTRG.21026.1	BTB/POZ domain-containing protein KCTD3-like	-	G	-	G	C2	C3
adi_MSTRG.26527.1	ate_MSTRG.18655.1	myosin-11-like	-	G	-	G	C2	C2
adi_MSTRG.19634.1	ate_MSTRG.19635.1	serum response factor-binding protein 1-like	-	G	-	S	C2	C5
adi_MSTRG.20748.3	ate_MSTRG.21722.1	rhamnosyl O-methyltransferase-like	-	G	PC	-	C2	C1
adi_MSTRG.22953.1	ate_MSTRG.22465.1	MSTRG.22953.1	-	G	-	S	C2	C5
adi_MSTRG.9739.1	ate_MSTRG.16576.1	kinetochore protein Spc24-like	-	G	-	S	C3	C5
adi_MSTRG.18722.1	ate_MSTRG.9434.1	transcription factor COE2-like	-	G	G	-	C2	C4
adi_MSTRG.5598.1	ate_MSTRG.19477.1	uncharacterized protein LOC107333475	-	G	G	G	C2	C4
adi_MSTRG.9442.2	ate_MSTRG.8497.1	mitotic checkpoint protein BUB3-like	-	G	PC	-	C2	C6
adi_MSTRG.84.1	ate_MSTRG.199.1	uncharacterized protein LOC107339587	-	G	-	S	C2	C5
adi_MSTRG.12007.2	ate_MSTRG.18001.1	hydroxysteroid 11-beta-dehydrogenase 1-like protein	-	G	G	-	C2	C4
adi_MSTRG.27334.1	ate_MSTRG.22854.1	uncharacterized protein LOC107358289	-	G	-	S	C2	C5
adi_MSTRG.11521.1	ate_MSTRG.13121.1	putative alpha-L-fucosidase 1	-	G	PC	-	C2	C6
adi_MSTRG.11361.1	ate_MSTRG.25038.1	mitochondrial ornithine transporter 1-like	-	G	-	S	C2	C5
adi_MSTRG.11165.1	ate_MSTRG.10632.1	uncharacterized protein LOC107339904	-	G	-	S	C2	C5
adi_MSTRG.29428.1	ate_MSTRG.5172.1	bromodomain adjacent to zinc finger domain protein 1A-like	-	G	G	S	C2	C4
adi_MSTRG.29375.1	ate_MSTRG.26095.1	uncharacterized protein LOC107329057	-	G	PC	-	C2	C1
adi_MSTRG.12910.1	ate_MSTRG.12204.1	angio-associated migratory cell protein-like	-	G	PC	-	C2	C6
adi_MSTRG.796.1	ate_MSTRG.10711.1	uncharacterized protein LOC107334425	-	G	PC	-	C2	C6
adi_MSTRG.26079.1	ate_MSTRG.16742.1	serine/threonine-protein kinase RIO1-like	-	G	-	S	C2	C5
adi_MSTRG.4541.1	ate_MSTRG.27492.1	uncharacterized protein LOC107332376	-	G	PC	-	C2	C1
adi_MSTRG.6057.1	ate_MSTRG.5010.1	mitotic checkpoint serine/threonine-protein kinase BUB1-like	-	G	-	S	C2	C5
adi_MSTRG.20556.1	ate_MSTRG.707.1	anaphase-promoting complex subunit 4-like	-	G	-	S	C2	C5
adi_MSTRG.27274.1	ate_MSTRG.14558.1	putative beta-lactamase-like 1	-	G	PC	-	C2	C1
adi_MSTRG.11435.1	ate_MSTRG.23273.1	uncharacterized protein LOC107340189	-	G	-	S	C2	C5
adi_MSTRG.13984.1	ate_MSTRG.18633.1	uncharacterized protein LOC107343117	-	G	PC	-	C2	C6
adi_MSTRG.30161.1	ate_MSTRG.15983.1	uncharacterized protein LOC107330050	-	G	PC	-	C2	C1
adi_MSTRG.15390.2	ate_MSTRG.9788.1	retinoic acid receptor RXR-like	-	G	PC	-	C2	C6
adi_MSTRG.1620.1	ate_MSTRG.7870.1	cyclin-C-like	-	G	-	S	C2	C5
adi_MSTRG.25400.1	ate_MSTRG.4134.1	ADP-ribosylation factor 1-like	-	G	-	S	C2	C5
adi_MSTRG.9166.1	ate_MSTRG.18052.1	reticulon-1-A-like	-	G	-	G	C2	C2
adi_MSTRG.9450.1	ate_MSTRG.8487.1	spliceosome RNA helicase Ddx39b	-	G	-	S	C2	C5
adi_MSTRG.22074.1	ate_MSTRG.19715.1	rho GTPase-activating protein 24-like	-	G	PC	-	C2	C6
adi_MSTRG.4874.1	ate_MSTRG.17070.1	transcriptional regulator ATRX-like	-	G	-	S	C2	C5
adi_MSTRG.15370.1	ate_MSTRG.9797.1	calcium-binding mitochondrial carrier protein SCaMC-2-like	-	G	G	-	C2	C4
adi_MSTRG.978.1	ate_MSTRG.7417.1	peroxisomal leader peptide-processing protease-like	-	G	PC	-	C2	C6
adi_MSTRG.15781.1	ate_MSTRG.10459.1	E3 ubiquitin-protein ligase RNF216-like	-	G	-	S	C2	C5
adi_MSTRG.9196.1	ate_MSTRG.13865.1	LOW QUALITY PROTEIN: FYVE, RhoGEF and PH domain-containing protein 4-like	-	G	-	S	C2	C5
adi_MSTRG.8760.1	ate_MSTRG.10319.1	tyrosine-protein kinase SRK2-like	-	G	PC	-	C2	C1
adi_MSTRG.14557.1	ate_MSTRG.24388.1	uncharacterized protein LOC107343722	-	G	PC	-	C2	C1
adi_MSTRG.18816.1	ate_MSTRG.20209.1	kinesin-like protein KIF18A	-	G	-	S	C2	C5
adi_MSTRG.18278.1	ate_MSTRG.1051.1	baculoviral IAP repeat-containing protein 2-like	-	G	PC	-	C2	C1
adi_MSTRG.28342.1	ate_MSTRG.11016.1	MSTRG.28342.1	-	G	-	S	C2	C5
adi_MSTRG.16359.1	ate_MSTRG.11034.1	G1/S-specific cyclin-E1-like	-	G	G	-	C2	C4
adi_MSTRG.1542.1	ate_MSTRG.814.1	histone deacetylase complex subunit SAP18-like	-	G	-	S	C2	C5
adi_MSTRG.339.1	ate_MSTRG.12080.1	DNA-3-methyladenine glycosylase-like	-	G	-	S	C2	C5
adi_MSTRG.26774.1	ate_MSTRG.22111.1	RWD domain-containing protein 4-like	-	G	-	S	C2	C5
adi_MSTRG.2675.1	ate_MSTRG.14009.1	neurofilament medium polypeptide-like	-	G	-	S	C2	C5
adi_MSTRG.16428.1	ate_MSTRG.22355.1	28S ribosomal protein S31, mitochondrial-like	-	G	-	S	C2	C5
adi_MSTRG.4800.1	ate_MSTRG.22651.1	transmembrane protein 120A-like	-	G	-	S	C2	C5
adi_MSTRG.15975.1	ate_MSTRG.26772.1	uncharacterized protein LOC107345248	-	G	G	-	C2	C4
adi_MSTRG.8608.1	ate_MSTRG.11398.1	double-strand-break repair protein rad21 homolog	-	G	-	S	C2	C5
adi_MSTRG.22656.1	ate_MSTRG.16460.1	beta-1,3-galactosyltransferase 1-like	-	G	PC	-	C2	C6
adi_MSTRG.2887.1	ate_MSTRG.25616.1	mannosyl-oligosaccharide glucosidase-like	-	G	-	S	C2	C5
adi_MSTRG.19799.1	ate_MSTRG.3891.1	protein DD3-3-like	-	G	PC	S	C2	C6
adi_MSTRG.6834.2	ate_MSTRG.10031.1	tropomyosin, muscle-like	-	G	G	S	C2	C5
adi_MSTRG.8144.1	ate_MSTRG.24981.1	chromobox protein homolog 1-like	-	G	-	S	C2	C5
adi_MSTRG.24492.1	ate_MSTRG.11631.1	DNA-directed RNA polymerase III subunit RPC6-like	-	G	G	-	C2	C4
adi_MSTRG.13778.1	ate_MSTRG.5160.1	bromodomain adjacent to zinc finger domain protein 1A-like	-	G	G	-	C2	C4
adi_MSTRG.11934.1	ate_MSTRG.15798.1	uncharacterized protein LOC107340753	-	G	PC	S	C2	C6
adi_MSTRG.16164.1	ate_MSTRG.13425.1	beta-2-syntrophin-like	-	G	PC	-	C2	C6
adi_MSTRG.18593.1	ate_MSTRG.23542.1	glutamic acid-rich protein-like	-	G	PC	-	C2	C1
adi_MSTRG.11772.1	ate_MSTRG.13556.1	uncharacterized protein LOC107340586	-	G	PC	-	C2	C1
adi_MSTRG.8367.1	ate_MSTRG.12464.1	N-lysine methyltransferase SETD8-A-like	-	G	-	S	C2	C5
adi_MSTRG.27370.1	ate_MSTRG.7237.1	splicing factor U2AF 26 kDa subunit-like	-	G	-	S	C2	C5
adi_MSTRG.1450.1	ate_MSTRG.3122.1	uncharacterized protein LOC107343327	-	G	-	S	C2	C5
adi_MSTRG.21745.1	ate_MSTRG.13403.1	small nuclear ribonucleoprotein-associated protein B'-like	-	G	-	S	C2	C5
adi_MSTRG.398.1	ate_MSTRG.26268.1	transcription factor A, mitochondrial-like	-	G	-	S	C2	C5
adi_MSTRG.1744.3	ate_MSTRG.7043.1	polyamine oxidase-like	-	G	G	-	C2	C4
adi_MSTRG.4872.1	ate_MSTRG.17058.1	dolichyl-diphosphooligosaccharide--protein glycosyltransferase subunit 1-like	-	G	-	S	C2	C5
adi_MSTRG.19939.1	ate_MSTRG.23674.1	carbonic anhydrase 2-like	-	G	PC	-	C2	C1
adi_MSTRG.26480.1	ate_MSTRG.18628.1	RNA-binding protein 45-like	-	G	-	S	C2	C5
adi_MSTRG.15790.1	ate_MSTRG.16235.1	circadian locomoter output cycles protein kaput-like	-	G	PC	S	C2	C6
adi_MSTRG.4634.1	ate_MSTRG.19230.1	LOW QUALITY PROTEIN: ubiquitin-like modifier-activating enzyme 1	-	G	-	S	C2	C5
adi_MSTRG.10280.1	ate_MSTRG.20418.1	E3 ubiquitin-protein ligase TRIM71-like	-	G	G	-	C2	C4
adi_MSTRG.18933.3	ate_MSTRG.21032.1	uncharacterized protein LOC107348672	-	G	PC	-	C2	C1
adi_MSTRG.6111.1	ate_MSTRG.5064.1	uncharacterized protein LOC107334076	-	G	-	S	C2	C5
adi_MSTRG.18383.1	ate_MSTRG.12826.1	nucleoporin Nup43-like	-	G	-	S	C2	C5
adi_MSTRG.17683.1	ate_MSTRG.16338.1	beta-1,4-N-acetylgalactosaminyltransferase 3-like	-	G	PC	-	C2	C1
adi_MSTRG.7689.1	ate_MSTRG.8924.1	targeting protein for Xklp2 homolog	-	G	-	S	C2	C5
adi_MSTRG.13579.1	ate_MSTRG.12383.1	MSTRG.13579.1	-	G	PC	-	C2	C6
adi_MSTRG.16270.1	ate_MSTRG.2976.1	probable endonuclease 4	-	G	-	S	C2	C5
adi_MSTRG.19550.1	ate_MSTRG.24841.1	uncharacterized protein LOC107349367	-	G	-	S	C2	C5
adi_MSTRG.9956.2	ate_MSTRG.25819.1	kinetochore protein NDC80 homolog	-	G	G	S	C2	C4
adi_MSTRG.27871.1	ate_MSTRG.5423.1	uncharacterized protein LOC107327050	-	G	G	S	C2	C5
adi_MSTRG.2435.1	ate_MSTRG.6879.1	ATP-binding cassette sub-family B member 8, mitochondrial-like	-	G	-	S	C2	C5
adi_MSTRG.14931.1	ate_MSTRG.4495.1	lamin-B1-like	-	G	-	S	C2	C5
adi_MSTRG.29258.1	ate_MSTRG.8914.1	targeting protein for Xklp2-A-like	-	G	-	S	C2	C5
adi_MSTRG.28631.1	ate_MSTRG.15142.1	LOW QUALITY PROTEIN: catalase-like	-	G	G	-	C2	C3
adi_MSTRG.22912.1	ate_MSTRG.25280.1	riboflavin-binding protein-like	-	G	PC	S	C2	C6
adi_MSTRG.8993.1	ate_MSTRG.19594.1	translation initiation factor IF-2-like	-	G	-	S	C2	C5
adi_MSTRG.9210.1	ate_MSTRG.24879.1	U4/U6 small nuclear ribonucleoprotein Prp31-like	-	G	-	S	C2	C5
adi_MSTRG.8828.1	ate_MSTRG.10293.1	poly(U)-specific endoribonuclease-B-like	-	G	G	S	C2	C5
adi_MSTRG.12431.1	ate_MSTRG.13804.1	lysoplasmalogenase-like protein TMEM86A	-	G	G	-	C2	C4
adi_MSTRG.9407.1	ate_MSTRG.3843.1	protein regulator of cytokinesis 1-like	-	G	G	S	C2	C5
adi_MSTRG.22122.1	ate_MSTRG.13030.1	uncharacterized protein LOC107352192	-	G	G	-	C2	C4
adi_MSTRG.8750.1	ate_MSTRG.10934.1	counting factor associated protein D-like	-	G	PC	-	C3	C1
adi_MSTRG.5399.1	ate_MSTRG.14607.1	MSTRG.5399.1	-	G	-	S	C2	C5
adi_MSTRG.11780.1	ate_MSTRG.13547.1	low molecular weight phosphotyrosine protein phosphatase-like	-	G	-	S	C2	C5
adi_MSTRG.15987.1	ate_MSTRG.8235.1	nicalin-1-like	-	G	-	S	C2	C5
adi_MSTRG.8630.1	ate_MSTRG.8858.1	small nuclear ribonucleoprotein Sm D3-like	-	G	-	S	C2	C5
adi_MSTRG.11487.1	ate_MSTRG.20079.1	caspase-8-like	-	G	PC	-	C2	C1
adi_MSTRG.9161.1	ate_MSTRG.19533.1	keratin-associated protein 5-1-like	-	G	PC	-	C2	C1
adi_MSTRG.28291.1	ate_MSTRG.10625.1	delta(14)-sterol reductase-like	-	G	-	S	C2	C5
adi_MSTRG.12250.1	ate_MSTRG.22572.1	uncharacterized protein YER152C-like	-	G	G	-	C2	C4
adi_MSTRG.7919.1	ate_MSTRG.2012.1	DNA replication licensing factor mcm7-B-like	-	G	-	S	C2	C5
adi_MSTRG.16007.1	ate_MSTRG.17302.1	serine/arginine-rich splicing factor 5-like	-	G	-	S	C2	C5
adi_MSTRG.29913.1	ate_MSTRG.23197.1	uncharacterized protein LOC107329741	-	G	-	S	C2	C5
adi_MSTRG.16219.2	ate_MSTRG.25355.1	5'-methylthioadenosine/S-adenosylhomocysteine nucleosidase-like	-	G	PC	S	C2	C6
adi_MSTRG.13669.1	ate_MSTRG.12458.1	MSTRG.13669.1	-	G	-	S	C2	C5
adi_MSTRG.3149.1	ate_MSTRG.7186.1	SPRY domain-containing protein 7-like	-	G	PC	-	C2	C6
adi_MSTRG.12340.4	ate_MSTRG.10926.1	mediator of DNA damage checkpoint protein 1-like	-	G	-	S	C2	C5
adi_MSTRG.29578.1	ate_MSTRG.20189.1	disrupted in renal carcinoma protein 2 homolog	-	G	-	S	C2	C5
adi_MSTRG.6766.1	ate_MSTRG.2872.1	protein arginine N-methyltransferase 1-like	-	G	-	S	C2	C5
adi_MSTRG.8515.1	ate_MSTRG.11381.1	uncharacterized protein LOC107336845	-	G	PC	-	C2	C1
adi_MSTRG.22912.3	ate_MSTRG.25281.1	riboflavin-binding protein-like	-	G	PC	S	C2	C6
adi_MSTRG.9060.1	ate_MSTRG.24054.1	histone-lysine N-methyltransferase SETDB1-B-like	-	G	-	S	C2	C5
adi_MSTRG.24057.1	ate_MSTRG.21198.1	MSTRG.24057.1	-	G	G	-	C2	C4
adi_MSTRG.24063.1	ate_MSTRG.21189.1	uncharacterized protein LOC107354486	-	G	G	S	C2	C4
adi_MSTRG.7105.1	ate_MSTRG.1690.1	U2 small nuclear ribonucleoprotein A'-like	-	G	-	S	C2	C5
adi_MSTRG.7133.1	ate_MSTRG.14835.1	retinoschisin-like	-	G	PC	-	C2	C1
adi_MSTRG.23674.1	ate_MSTRG.11703.1	interferon alpha-inducible protein 27-like protein 2A	-	G	PC	G	C2	C1
adi_MSTRG.13399.1	ate_MSTRG.24458.1	uncharacterized protein LOC107342470	-	G	PC	-	C2	C1
adi_MSTRG.5283.1	ate_MSTRG.23625.1	MSTRG.5283.1	-	G	-	S	C2	C5
adi_MSTRG.2843.1	ate_MSTRG.8996.1	serine-rich adhesin for platelets-like	-	G	G	-	C2	C4
adi_MSTRG.25736.1	ate_MSTRG.4930.1	39S ribosomal protein L13, mitochondrial-like	-	G	G	-	C2	C4
adi_MSTRG.2943.2	ate_MSTRG.14981.1	spermatogenesis-associated protein 6-like	-	G	-	S	C2	C5
adi_MSTRG.19474.3	ate_MSTRG.24341.1	cyclic AMP-responsive element-binding protein 3-like protein 2	-	G	-	S	C2	C5
adi_MSTRG.5998.1	ate_MSTRG.1192.1	transmembrane protein 177-like	-	G	-	S	C2	C5
adi_MSTRG.25711.2	ate_MSTRG.26313.1	bone morphogenetic protein 1-like	-	G	-	G	C2	C2
adi_MSTRG.16757.1	ate_MSTRG.6723.1	uncharacterized protein LOC107339771	-	G	PC	-	C2	C1
adi_MSTRG.13545.1	ate_MSTRG.18032.1	uncharacterized protein LOC107342575	-	G	G	-	C2	C4
adi_MSTRG.20748.1	ate_MSTRG.1510.1	rhamnosyl O-methyltransferase-like	-	G	PC	-	C2	C1
adi_MSTRG.26343.1	ate_MSTRG.27154.1	uncharacterized protein LOC107357082	-	G	PC	-	C2	C1
adi_MSTRG.25270.1	ate_MSTRG.25262.1	uncharacterized protein LOC107330419	-	G	G	-	C2	C4
adi_MSTRG.16849.3	ate_MSTRG.12101.1	uncharacterized protein LOC107346280	-	G	PC	S	C2	C6
adi_MSTRG.5974.1	ate_MSTRG.1158.1	protein DDI1 homolog 2-like	-	G	-	S	C2	C5
adi_MSTRG.16176.1	ate_MSTRG.6404.1	tyrosine-protein phosphatase non-receptor type 21-like	-	G	PC	-	C2	C1
adi_MSTRG.14752.1	ate_MSTRG.15378.1	histamine N-methyltransferase-like	-	G	PC	-	C2	C1
adi_MSTRG.11490.1	ate_MSTRG.13073.1	aklanonic acid methyltransferase DauC-like	-	G	PC	-	C2	C1
adi_MSTRG.15754.1	ate_MSTRG.24104.1	uncharacterized protein LOC107345061	-	G	PC	-	C2	C6
adi_MSTRG.15315.1	ate_MSTRG.18270.1	mortality factor 4-like protein 1	-	G	-	S	C2	C5
adi_MSTRG.2001.1	ate_MSTRG.2266.1	clathrin heavy chain linker domain-containing protein 1-like	-	G	-	G	C2	C2
adi_MSTRG.28937.1	ate_MSTRG.11815.1	solute carrier family 35 member G1-like	-	G	G	-	C2	C4
adi_MSTRG.21145.1	ate_MSTRG.9255.1	homeobox protein GBX-2-like	-	G	PC	-	C3	C1
adi_MSTRG.19425.1	ate_MSTRG.25478.1	ER membrane protein complex subunit 2-like	-	G	-	S	C2	C5
adi_MSTRG.10959.1	ate_MSTRG.24877.1	tetraspanin-13-like	-	G	-	S	C2	C5
adi_MSTRG.3645.1	ate_MSTRG.6757.1	uncharacterized protein LOC107331431	-	G	PC	-	C2	C6
adi_MSTRG.1744.2	ate_MSTRG.6980.1	polyamine oxidase-like	-	G	G	-	C2	C4
adi_MSTRG.5805.1	ate_MSTRG.6358.1	uncharacterized protein LOC107333750	-	G	PC	G	C2	C1
adi_MSTRG.12330.1	ate_MSTRG.22822.1	hemicentin-2-like	-	G	PC	-	C2	C1
adi_MSTRG.4400.1	ate_MSTRG.638.1	glutamic acid-rich protein-like	-	G	-	S	C2	C5
adi_MSTRG.20679.1	ate_MSTRG.27365.1	uncharacterized protein LOC107350628	-	G	PC	-	C3	C1
adi_MSTRG.1615.1	ate_MSTRG.7820.1	secreted frizzled-related protein 3-like	-	G	PC	-	C2	C1
adi_MSTRG.16908.1	ate_MSTRG.752.1	integrin alpha-X-like	-	G	G	G	C2	C3
adi_MSTRG.6385.1	ate_MSTRG.21416.1	proton-coupled folate transporter-like	-	G	G	G	C2	C3
adi_MSTRG.29611.2	ate_MSTRG.16825.1	LEM protein 2-like	-	G	-	S	C2	C5
adi_MSTRG.18921.2	ate_MSTRG.21046.1	sodium channel protein 1 brain-like	-	G	-	G	C2	C2
adi_MSTRG.5022.1	ate_MSTRG.10837.1	probable protein phosphatase 2C T23F11.1	-	G	PC	-	C2	C6
adi_MSTRG.8125.1	ate_MSTRG.12959.1	SCO-spondin-like	-	G	PC	-	C2	C6
adi_MSTRG.1362.1	ate_MSTRG.12456.1	uncharacterized protein LOC107342518	-	G	PC	-	C2	C1
adi_MSTRG.21243.2	ate_MSTRG.14610.1	extracellular sulfatase Sulf-1-like	-	G	G	G	C3	C4
adi_MSTRG.9333.1	ate_MSTRG.9625.1	dual specificity protein phosphatase 1-B-like	-	G	-	S	C2	C5
adi_MSTRG.8385.1	ate_MSTRG.22870.1	doublesex- and mab-3-related transcription factor 3a-like	-	G	-	S	C2	C5
adi_MSTRG.22963.1	ate_MSTRG.9389.1	uncharacterized protein LOC107353173	-	G	PC	-	C2	C1
adi_MSTRG.12481.1	ate_MSTRG.2494.1	uncharacterized skeletal organic matrix protein 3-like	-	G	PC	-	C2	C1
adi_MSTRG.24524.1	ate_MSTRG.13200.1	endoribonuclease Dicer-like	-	G	PC	-	C2	C6
adi_MSTRG.14129.1	ate_MSTRG.12699.1	short-chain dehydrogenase/reductase family 16C member 6-like	-	G	PC	S	C2	C5
adi_MSTRG.7351.1	ate_MSTRG.6146.1	tiggy-winkle hedgehog protein-like	-	G	PC	G	C2	C1
adi_MSTRG.14453.1	ate_MSTRG.11749.1	uncharacterized protein LOC107343632	-	G	-	S	C3	C5
adi_MSTRG.8728.1	ate_MSTRG.20271.1	type-1 angiotensin II receptor B-like	-	G	PC	-	C2	C6
adi_MSTRG.12312.1	ate_MSTRG.10782.1	RING finger protein 215-like	-	G	-	S	C2	C5
adi_MSTRG.5769.2	ate_MSTRG.17588.1	putative histone-lysine N-methyltransferase PRDM6	-	G	-	S	C3	C5
adi_MSTRG.11083.1	ate_MSTRG.9874.1	uncharacterized protein LOC107356276	-	G	G	G	C2	C3
adi_MSTRG.19074.1	ate_MSTRG.15810.1	uncharacterized protein LOC107348871	-	G	PC	-	C2	C1
adi_MSTRG.16663.1	ate_MSTRG.8155.1	uncharacterized protein LOC107346072	-	G	PC	-	C2	C1
adi_MSTRG.17958.1	ate_MSTRG.4433.1	uncharacterized protein LOC107347547	-	G	PC	-	C2	C1
adi_MSTRG.9030.3	ate_MSTRG.19574.1	kinesin-II 85 kDa subunit-like	-	G	-	S	C2	C5
adi_MSTRG.3691.2	ate_MSTRG.6429.1	LOW QUALITY PROTEIN: polyadenylate-binding protein 4-like	-	G	G	S	C3	C5
adi_MSTRG.16218.2	ate_MSTRG.17830.1	5'-methylthioadenosine/S-adenosylhomocysteine nucleosidase-like	-	G	PC	S	C2	C6
adi_MSTRG.22887.1	ate_MSTRG.22234.1	uncharacterized protein LOC107353121	-	G	G	-	C2	C4
adi_MSTRG.20128.1	ate_MSTRG.21515.1	U5 small nuclear ribonucleoprotein 200 kDa helicase-like	-	G	-	S	C3	C5
adi_MSTRG.26704.2	ate_MSTRG.5394.1	centrosomal protein of 19 kDa-like	-	G	PC	-	C2	C6
adi_MSTRG.14259.1	ate_MSTRG.1521.1	RNA-directed DNA polymerase from mobile element jockey-like	-	G	PC	-	C2	C6
adi_MSTRG.26014.2	ate_MSTRG.16751.1	uncharacterized protein LOC107356579	-	G	PC	-	C2	C6
adi_MSTRG.11942.1	ate_MSTRG.18028.1	nucleolar protein 58-like	-	G	-	S	C3	C5
adi_MSTRG.11536.3	ate_MSTRG.2468.1	YY1-associated factor 2-like	-	G	PC	-	C2	C6
adi_MSTRG.22670.1	ate_MSTRG.27620.1	urokinase plasminogen activator surface receptor-like	-	G	-	G	C2	C2
adi_MSTRG.13049.1	ate_MSTRG.13934.1	allene oxide synthase-lipoxygenase protein-like	-	G	PC	S	C2	C6
adi_MSTRG.27673.2	ate_MSTRG.16454.1	lipase member K-like	-	G	-	G	C2	C2
adi_MSTRG.22763.2	ate_MSTRG.7655.1	microphthalmia-associated transcription factor-like	-	G	PC	G	C2	C1
adi_MSTRG.27949.1	ate_MSTRG.7440.1	BTB and MATH domain-containing protein 38-like	-	G	PC	-	C2	C1
adi_MSTRG.1731.1	ate_MSTRG.6986.1	PIN2/TERF1-interacting telomerase inhibitor 1-like	-	G	G	S	C2	C5
adi_MSTRG.5749.1	ate_MSTRG.17517.1	histone H1-delta-like	-	G	-	S	C2	C5
adi_MSTRG.1798.2	ate_MSTRG.10244.1	ABC transporter F family member 4-like	-	G	-	S	C2	C5
adi_MSTRG.19377.1	ate_MSTRG.10456.1	ESX-1 secretion-associated protein EspK-like	-	S	G	G	C5	C3
adi_MSTRG.4540.1	ate_MSTRG.17657.1	uncharacterized protein LOC107332322	-	S	G	G	C5	C3
adi_MSTRG.9520.1	ate_MSTRG.8560.1	rho guanine nucleotide exchange factor 28-like	-	S	-	G	C5	C2
adi_MSTRG.28406.1	ate_MSTRG.11044.1	gastric triacylglycerol lipase-like	-	S	G	-	C5	C4
adi_MSTRG.11763.1	ate_MSTRG.13608.1	ZP domain-containing protein-like	-	S	G	G	C5	C3
adi_MSTRG.156.1	ate_MSTRG.55.1	tropomyosin-2-like	-	S	PC	G	C5	C1
adi_MSTRG.6333.1	ate_MSTRG.22153.1	uncharacterized protein LOC107334369	-	S	G	G	C5	C3
adi_MSTRG.19479.1	ate_MSTRG.8142.1	nuclear receptor subfamily 2 group F member 1-A-like	-	S	-	S	C5	C5
adi_MSTRG.26490.1	ate_MSTRG.18630.1	pancreas transcription factor 1 subunit alpha-like	-	S	G	G	C5	C3
adi_MSTRG.24686.1	ate_MSTRG.13234.1	cytoplasmic polyadenylation element-binding protein 2-like	-	S	G	-	C5	C4
adi_MSTRG.10568.1	ate_MSTRG.12883.1	uncharacterized protein LOC107339169	-	S	G	G	C5	C2
adi_MSTRG.24687.1	ate_MSTRG.13309.1	cytoplasmic polyadenylation element-binding protein 2-like	-	S	G	G	C5	C3
adi_MSTRG.21806.1	ate_MSTRG.8675.2	pancreatic lipase-related protein 2-like	-	S	G	G	C5	C3
adi_MSTRG.3286.1	ate_MSTRG.2761.1	MSTRG.3286.1	-	S	G	-	C5	C4
adi_MSTRG.16397.1	ate_MSTRG.22204.1	probable pathogenesis-related protein CaO19.6200	-	S	G	G	C5	C3
adi_MSTRG.8880.1	ate_MSTRG.24876.1	cholinesterase-like	-	S	G	G	C5	C2
adi_MSTRG.21356.1	ate_MSTRG.23492.1	uncharacterized protein LOC107351387	-	S	PC	-	C5	C1
adi_MSTRG.15217.1	ate_MSTRG.10532.1	glutamine-rich protein 2-like	-	S	G	G	C5	C3
adi_MSTRG.20576.1	ate_MSTRG.642.1	cartilage matrix protein-like	-	S	G	G	C5	C4
adi_MSTRG.2442.1	ate_MSTRG.6861.1	glutamic acid-rich protein-like	-	S	G	G	C5	C2
adi_MSTRG.8891.1	ate_MSTRG.25858.1	vegetative cell wall protein gp1-like	-	S	G	G	C5	C3
adi_MSTRG.17707.1	ate_MSTRG.16017.1	filaggrin-2-like	-	S	G	G	C5	C2
adi_MSTRG.3298.1	ate_MSTRG.2717.1	sperm mitochondrial-associated cysteine-rich protein-like	-	S	G	G	C5	C3
adi_MSTRG.7425.1	ate_MSTRG.4259.1	antho-RFamide neuropeptides type 2-like	-	S	G	G	C5	C2
adi_MSTRG.27153.1	ate_MSTRG.16593.1	long-chain-fatty-acid--CoA ligase 1-like	-	S	G	-	C5	C4
adi_MSTRG.7386.1	ate_MSTRG.4198.1	uncharacterized protein LOC107335590	-	S	G	G	C5	C3
adi_MSTRG.23182.1	ate_MSTRG.21264.1	MSTRG.23182.1	-	S	G	G	C5	C3
adi_MSTRG.3806.1	ate_MSTRG.19948.1	collagen alpha-1(I) chain-like	-	S	G	G	C5	C3
adi_MSTRG.8689.1	ate_MSTRG.14592.1	hematopoietic prostaglandin D synthase-like	-	S	-	S	C5	C5
adi_MSTRG.5181.1	ate_MSTRG.16900.1	complement C3-like	-	S	PC	-	C5	C6
adi_MSTRG.25130.1	ate_MSTRG.15141.1	cuticle collagen 1-like	-	S	G	-	C5	C4
adi_MSTRG.30283.1	ate_MSTRG.16966.1	uncharacterized protein LOC107330176	-	S	PC	-	C5	C1
adi_MSTRG.27715.1	ate_MSTRG.16006.1	uncharacterized protein LOC107358670	-	S	G	G	C5	C2
adi_MSTRG.12391.1	ate_MSTRG.9200.1	dapdiamide synthesis protein DdaC-like	-	S	G	G	C5	C4
adi_MSTRG.14221.1	ate_MSTRG.8079.1	leucine-rich repeat extensin-like protein 3	-	S	G	G	C5	C2
adi_MSTRG.13142.1	ate_MSTRG.8624.1	uncharacterized protein LOC107342187	-	S	G	G	C5	C3
adi_MSTRG.6239.1	ate_MSTRG.5349.1	acid-sensing ion channel 4-like	-	S	G	G	C5	C4
adi_MSTRG.27755.1	ate_MSTRG.10587.1	alpha-dioxygenase 2-like	-	S	G	G	C5	C3
adi_MSTRG.8529.1	ate_MSTRG.8816.1	organic cation transporter protein-like	-	S	PC	-	C5	C1
adi_MSTRG.14860.1	ate_MSTRG.25792.1	uncharacterized protein LOC107344012	-	S	-	G	C5	C2
adi_MSTRG.16617.1	ate_MSTRG.8922.1	gamma-interferon-inducible lysosomal thiol reductase-like	-	S	PC	-	C5	C1
adi_MSTRG.23718.1	ate_MSTRG.18355.1	tubulin beta chain-like	-	S	G	-	C5	C4
adi_MSTRG.4052.1	ate_MSTRG.1915.1	zinc finger protein OZF-like	-	S	G	-	C5	C4
adi_MSTRG.9371.1	ate_MSTRG.3822.1	prostatic spermine-binding protein-like	-	S	G	G	C5	C3
adi_MSTRG.30596.1	ate_MSTRG.14911.1	MSTRG.30596.1	-	S	G	G	C5	C3
adi_MSTRG.4551.1	ate_MSTRG.17655.1	elastin-like	-	S	G	G	C5	C2
adi_MSTRG.30539.1	ate_MSTRG.12933.1	synaptotagmin-10-like	-	S	G	G	C5	C3
adi_MSTRG.11198.1	ate_MSTRG.25046.1	POU domain, class 4, transcription factor 3-like	-	S	G	-	C5	C4
adi_MSTRG.14942.1	ate_MSTRG.4342.1	uncharacterized protein LOC107344087	-	S	G	-	C5	C4
adi_MSTRG.4556.1	ate_MSTRG.17645.1	uncharacterized protein LOC107332393	-	S	G	G	C5	C2
adi_MSTRG.6439.1	ate_MSTRG.3513.1	reticulocalbin-2-like	-	S	G	G	C5	C3
adi_MSTRG.3263.1	ate_MSTRG.2774.1	uncharacterized protein LOC107331033	-	S	G	G	C5	C2
adi_MSTRG.2281.1	ate_MSTRG.18717.1	uncharacterized protein LOC107352252	-	S	G	G	C5	C2
adi_MSTRG.14211.1	ate_MSTRG.23649.1	uncharacterized protein LOC107343386	-	S	-	G	C5	C2
adi_MSTRG.17715.1	ate_MSTRG.16134.1	uncharacterized protein LOC107347269	-	S	G	G	C5	C2
adi_MSTRG.6289.1	ate_MSTRG.20327.1	protein disulfide-isomerase A4-like	-	S	G	G	C5	C2
adi_MSTRG.12596.1	ate_MSTRG.3978.1	gamma-aminobutyric acid type B receptor subunit 2-like	-	S	G	G	C5	C3
adi_MSTRG.13494.1	ate_MSTRG.17847.1	MSTRG.13494.1	-	S	G	G	C5	C3
adi_MSTRG.2112.1	ate_MSTRG.25898.1	uncharacterized protein LOC107348772	-	S	G	-	C5	C4
adi_MSTRG.18913.1	ate_MSTRG.8238.1	mucosa-associated lymphoid tissue lymphoma translocation protein 1-like	-	S	-	G	C5	C2
adi_MSTRG.27995.1	ate_MSTRG.17247.1	uncharacterized protein LOC107327229	-	S	G	G	C5	C2
adi_MSTRG.6408.1	ate_MSTRG.3557.1	uncharacterized protein LOC107334449	-	S	-	G	C5	C2
adi_MSTRG.28982.1	ate_MSTRG.1388.1	uncharacterized protein LOC107328569	-	S	G	-	C5	C4
adi_MSTRG.30267.1	ate_MSTRG.6595.1	uncharacterized protein LOC107330146	-	S	G	G	C5	C3
adi_MSTRG.13379.1	ate_MSTRG.21689.1	retinal homeobox protein Rx1-like	-	S	G	G	C5	C3
adi_MSTRG.22419.1	ate_MSTRG.6368.1	aquaporin-1-like	-	S	PC	-	C5	C1
adi_MSTRG.14861.1	ate_MSTRG.25815.1	uncharacterized protein LOC107344008	-	S	G	G	C5	C3
adi_MSTRG.13772.1	ate_MSTRG.14707.1	uncharacterized protein LOC107342837	-	S	G	G	C5	C3
adi_MSTRG.20861.1	ate_MSTRG.12605.1	solute carrier family 22 member 15-like	-	S	PC	-	C5	C1
adi_MSTRG.17703.1	ate_MSTRG.16045.1	uncharacterized protein LOC107347239	-	S	G	G	C5	C2
adi_MSTRG.17475.1	ate_MSTRG.16150.1	transcription factor Sox-21-A-like	-	S	PC	G	C5	C1
adi_MSTRG.19331.1	ate_MSTRG.6567.1	formin-like protein 14	-	S	G	G	C5	C3
adi_MSTRG.27213.1	ate_MSTRG.6649.1	MSTRG.27213.1	-	S	G	-	C5	C4
adi_MSTRG.14878.1	ate_MSTRG.25796.1	uncharacterized protein LOC107344037	-	S	G	G	C5	C2
adi_MSTRG.9377.1	ate_MSTRG.3841.1	protein very KIND-like	-	S	G	-	C5	C4
adi_MSTRG.2365.1	ate_MSTRG.25923.1	MSTRG.2365.1	-	S	PC	-	C5	C1
adi_MSTRG.8066.1	ate_MSTRG.9763.1	fibroblast growth factor receptor 3-like	-	S	-	G	C5	C2
adi_MSTRG.2336.1	ate_MSTRG.10575.1	papilin-like	-	S	PC	-	C5	C6
adi_MSTRG.5534.1	ate_MSTRG.7241.1	protein phosphatase 1 regulatory subunit 27-like	-	S	G	G	C5	C2
adi_MSTRG.21826.1	ate_MSTRG.8092.1	MSTRG.21826.1	-	S	G	-	C5	C4
adi_MSTRG.24818.1	ate_MSTRG.22281.1	complement factor B-like	-	S	PC	-	C5	C1
adi_MSTRG.27291.1	ate_MSTRG.12553.1	peroxidasin homolog	-	S	-	S	C5	C5
adi_MSTRG.10217.1	ate_MSTRG.3638.1	repressed by EFG1 protein 1-like	-	S	G	G	C5	C2
adi_MSTRG.30290.1	ate_MSTRG.24101.1	melatonin receptor type 1B-B-like	-	S	G	G	C5	C3
adi_MSTRG.20658.1	ate_MSTRG.11400.1	LWamide neuropeptides-like	-	S	G	G	C5	C2
adi_MSTRG.6401.1	ate_MSTRG.21433.1	transcription factor SOX-14-like	-	S	-	S	C5	C5
adi_MSTRG.4571.1	ate_MSTRG.17647.1	integrin alpha-1-like	-	S	PC	-	C5	C1
adi_MSTRG.9274.1	ate_MSTRG.24953.1	annexin A6-like	-	S	G	-	C5	C4
adi_MSTRG.19966.1	ate_MSTRG.25238.1	E3 ubiquitin-protein ligase TRIM71-like	-	S	PC	-	C5	C1
adi_MSTRG.21591.1	ate_MSTRG.25571.1	fibronectin type 3 and ankyrin repeat domains protein 1-like	-	S	G	G	C5	C3
adi_MSTRG.20238.1	ate_MSTRG.4662.1	LOW QUALITY PROTEIN: dynein beta chain, ciliary-like	-	S	G	G	C5	C3
adi_MSTRG.18444.1	ate_MSTRG.25655.1	uncharacterized protein LOC107348100	-	S	PC	-	C5	C1
adi_MSTRG.10465.1	ate_MSTRG.23048.1	mucin-5AC-like	-	S	G	G	C5	C2
adi_MSTRG.20292.1	ate_MSTRG.8059.1	uncharacterized protein LOC107350213	-	S	G	G	C5	C3
adi_MSTRG.10564.1	ate_MSTRG.12904.1	uncharacterized protein LOC107339167	-	S	G	G	C5	C2
adi_MSTRG.17731.2	ate_MSTRG.16394.1	uncharacterized protein LOC107347224	-	S	G	-	C5	C4
adi_MSTRG.16201.1	ate_MSTRG.15025.1	uncharacterized protein LOC107345548	-	S	PC	-	C5	C1
adi_MSTRG.2205.1	ate_MSTRG.12742.1	dynein heavy chain 5, axonemal-like	-	S	G	G	C5	C4
adi_MSTRG.19960.2	ate_MSTRG.3603.1	zinc finger protein 239-like	-	S	G	S	C5	C5
adi_MSTRG.12610.1	ate_MSTRG.3953.1	gamma-aminobutyric acid type B receptor subunit 2-like	-	S	G	G	C5	C3
adi_MSTRG.18056.1	ate_MSTRG.21171.1	uncharacterized protein LOC107347730	-	S	PC	-	C5	C6
adi_MSTRG.2451.1	ate_MSTRG.6866.1	glutamic acid-rich protein-like	-	S	G	G	C5	C3
adi_MSTRG.18748.1	ate_MSTRG.9459.1	DELTA-alicitoxin-Pse2b-like	-	S	G	G	C5	C3
adi_MSTRG.9883.1	ate_MSTRG.13159.1	chymotrypsin-like elastase family member 3B	-	S	-	G	C5	C2
adi_MSTRG.3853.1	ate_MSTRG.19889.1	LOW QUALITY PROTEIN: echinoderm microtubule-associated protein-like 6	-	S	-	G	C6	C2
adi_MSTRG.18379.1	ate_MSTRG.12869.1	uncharacterized protein LOC107348037	-	S	-	G	C5	C2
adi_MSTRG.27642.1	ate_MSTRG.23808.1	uncharacterized protein LOC107358753	-	S	G	G	C5	C3
adi_MSTRG.14972.1	ate_MSTRG.4369.1	uncharacterized protein LOC107344102	-	S	PC	-	C5	C1
adi_MSTRG.3948.1	ate_MSTRG.13000.1	chymotrypsin-like protease CTRL-1	-	S	G	G	C5	C3
adi_MSTRG.15176.1	ate_MSTRG.7884.1	sex-determining region Y protein-like	-	S	G	G	C5	C3
adi_MSTRG.5002.1	ate_MSTRG.15924.1	microfibril-associated glycoprotein 4-like	-	S	PC	-	C5	C1
adi_MSTRG.14955.1	ate_MSTRG.7872.1	uncharacterized protein LOC107344197	-	S	G	G	C5	C3
adi_MSTRG.3046.1	ate_MSTRG.7097.1	monocarboxylate transporter 10-like	-	S	G	G	C5	C3
adi_MSTRG.22373.1	ate_MSTRG.25259.1	group XV phospholipase A2-like	-	S	G	G	C5	C3
adi_MSTRG.23108.1	ate_MSTRG.17126.1	uncharacterized protein LOC107353357	-	S	G	G	C5	C3
adi_MSTRG.18656.1	ate_MSTRG.17158.1	neuronal pentraxin-1-like	-	S	G	-	C5	C4
adi_MSTRG.17731.1	ate_MSTRG.16388.1	uncharacterized protein LOC107347224	-	S	G	-	C5	C4
adi_MSTRG.9838.1	ate_MSTRG.23939.1	major facilitator superfamily domain-containing protein 6-like	-	S	G	G	C5	C3
adi_MSTRG.4546.1	ate_MSTRG.17653.1	MSTRG.4546.1	-	S	G	G	C5	C2
adi_MSTRG.22677.1	ate_MSTRG.25120.1	uncharacterized protein LOC107352896	-	S	G	G	C5	C3
adi_MSTRG.16543.1	ate_MSTRG.11602.1	retinal homeobox protein Rx1-like	-	S	G	G	C5	C4
adi_MSTRG.10902.1	ate_MSTRG.20901.1	uncharacterized protein LOC107339440	-	S	G	G	C5	C3
adi_MSTRG.15971.1	ate_MSTRG.26753.1	collagen triple helix repeat-containing protein 1-like	-	S	PC	-	C5	C1
adi_MSTRG.10939.1	ate_MSTRG.14193.1	scavenger receptor cysteine-rich type 1 protein M160-like	-	S	PC	-	C5	C6
adi_MSTRG.6153.1	ate_MSTRG.5035.1	uncharacterized protein LOC107334063	-	S	G	G	C5	C3
adi_MSTRG.26909.1	ate_MSTRG.12512.1	uncharacterized protein LOC107357768	-	S	-	G	C5	C2
adi_MSTRG.10562.1	ate_MSTRG.12884.1	uncharacterized protein LOC107339169	-	S	G	G	C5	C2
adi_MSTRG.12452.1	ate_MSTRG.13797.1	centromere-associated protein E-like	-	S	G	G	C5	C3
adi_MSTRG.4534.1	ate_MSTRG.17650.1	uncharacterized protein LOC107332387	-	S	G	G	C5	C2
adi_MSTRG.22256.1	ate_MSTRG.26219.1	MSTRG.22256.1	-	S	-	G	C5	C2
adi_MSTRG.29384.1	ate_MSTRG.20843.1	amine sulfotransferase-like	-	S	G	-	C5	C4
adi_MSTRG.12708.1	ate_MSTRG.9506.1	achaete-scute homolog 3-like	-	S	-	G	C5	C2
adi_MSTRG.28240.1	ate_MSTRG.3373.1	MSTRG.28240.1	-	S	-	G	C5	C2
adi_MSTRG.1819.1	ate_MSTRG.15637.1	uncharacterized protein LOC107347458	-	S	-	G	C5	C2
adi_MSTRG.1235.1	ate_MSTRG.18275.1	filamin-A-like	-	S	G	G	C5	C2
adi_MSTRG.29555.1	ate_MSTRG.9229.1	trichohyalin-like	-	S	G	G	C6	C4
adi_MSTRG.7451.1	ate_MSTRG.4194.1	uncharacterized protein LOC107335601	-	S	G	G	C5	C3
adi_MSTRG.13254.1	ate_MSTRG.2653.1	potassium voltage-gated channel subfamily D member 2-like	-	S	G	G	C5	C2
adi_MSTRG.19904.1	ate_MSTRG.13747.1	testis-expressed sequence 36 protein-like	-	S	G	G	C5	C4
adi_MSTRG.22738.1	ate_MSTRG.25129.1	aspartic and glutamic acid-rich protein	-	S	-	G	C5	C2
adi_MSTRG.11129.1	ate_MSTRG.10704.1	uncharacterized protein LOC107339823	-	S	G	G	C5	C2
adi_MSTRG.15503.1	ate_MSTRG.9895.1	endophilin-A2-like	-	S	G	G	C5	C2
adi_MSTRG.16444.1	ate_MSTRG.20642.1	protein SOX-15-like	-	S	G	G	C5	C4
adi_MSTRG.5445.1	ate_MSTRG.23033.1	prothrombin-like	-	S	PC	-	C5	C1
adi_MSTRG.10466.1	ate_MSTRG.23053.1	mucin-5B-like	-	S	G	G	C5	C2
adi_MSTRG.10496.1	ate_MSTRG.25453.1	dentin sialophosphoprotein-like	-	S	G	G	C5	C2
adi_MSTRG.12561.1	ate_MSTRG.17874.1	ATP-dependent RNA helicase dbp2-like	-	S	G	S	C5	C5
adi_MSTRG.22729.1	ate_MSTRG.20803.1	uncharacterized protein LOC107352902	-	S	G	G	C5	C3
adi_MSTRG.20883.1	ate_MSTRG.25215.1	angiopoietin-1 receptor-like	-	S	PC	-	C5	C1
adi_MSTRG.3845.1	ate_MSTRG.19964.1	rhamnose-binding lectin-like	-	S	G	G	C5	C3
adi_MSTRG.2162.1	ate_MSTRG.12787.1	dynein heavy chain 5, axonemal-like	-	S	G	-	C5	C4
adi_MSTRG.17768.1	ate_MSTRG.16378.1	uncharacterized protein LOC107347224	-	S	G	-	C5	C4
adi_MSTRG.8790.1	ate_MSTRG.10281.1	uncharacterized protein LOC107337130	-	S	G	G	C5	C2
adi_MSTRG.25224.1	ate_MSTRG.2916.1	CD151 antigen-like	-	S	G	G	C5	C2
adi_MSTRG.19111.1	ate_MSTRG.481.1	D(2)-like dopamine receptor	-	S	G	G	C5	C3
adi_MSTRG.1874.1	ate_MSTRG.15687.1	uncharacterized protein LOC107347860	-	S	G	G	C5	C3
adi_MSTRG.12820.1	ate_MSTRG.9545.1	glycine betaine transporter OpuD-like	-	S	G	G	C5	C2
adi_MSTRG.19409.1	ate_MSTRG.10428.1	periostin-like	-	S	PC	-	C5	C6
adi_MSTRG.11096.1	ate_MSTRG.10708.1	vegetative cell wall protein gp1-like	-	S	G	G	C5	C3
adi_MSTRG.3697.1	ate_MSTRG.6413.1	polyadenylate-binding protein 1-like	-	S	-	S	C5	C5
adi_MSTRG.23644.1	ate_MSTRG.18228.1	CD151 antigen-like	-	S	PC	-	C5	C1
adi_MSTRG.2065.1	ate_MSTRG.21385.1	lipoma HMGIC fusion partner-like 3 protein	-	S	G	-	C5	C4
adi_MSTRG.29418.1	ate_MSTRG.7682.1	zinc metalloproteinase nas-13-like	-	S	G	G	C5	C4
adi_MSTRG.2737.1	ate_MSTRG.1470.1	uncharacterized protein LOC107358369	-	S	-	G	C5	C2
adi_MSTRG.2269.1	ate_MSTRG.18716.1	uncharacterized protein LOC107352282	-	S	G	G	C5	C3
adi_MSTRG.1400.1	ate_MSTRG.7588.1	uncharacterized protein LOC107342044	-	S	-	G	C5	C2
adi_MSTRG.27262.1	ate_MSTRG.12558.1	roundabout homolog 3-like	-	S	G	-	C5	C4
adi_MSTRG.21658.1	ate_MSTRG.23680.1	transmembrane protein 45B-like	-	S	-	G	C5	C2
adi_MSTRG.11643.1	ate_MSTRG.10131.1	uncharacterized protein LOC107340423	-	S	PC	-	C5	C1
adi_MSTRG.7067.1	ate_MSTRG.1728.1	uncharacterized protein LOC107335213	-	S	G	G	C5	C4
adi_MSTRG.27178.1	ate_MSTRG.26776.1	uncharacterized protein LOC107358177	-	S	PC	-	C5	C1
adi_MSTRG.12846.1	ate_MSTRG.12268.1	ankyrin-2-like	-	S	G	G	C5	C3
adi_MSTRG.18569.1	ate_MSTRG.19726.1	uncharacterized protein LOC107348227	-	S	G	-	C5	C4
adi_MSTRG.6386.1	ate_MSTRG.10988.1	dopamine receptor 2-like	-	S	G	-	C5	C4
adi_MSTRG.9640.1	ate_MSTRG.369.1	dynein heavy chain 10, axonemal-like	-	S	G	G	C5	C3
adi_MSTRG.8858.1	ate_MSTRG.17425.1	uncharacterized protein LOC107337285	-	S	G	G	C5	C3
adi_MSTRG.10828.1	ate_MSTRG.19201.1	uncharacterized protein LOC107339471	-	S	G	G	C5	C3
adi_MSTRG.10615.1	ate_MSTRG.21172.1	octopamine receptor 1-like	-	S	G	G	C5	C3
adi_MSTRG.19741.1	ate_MSTRG.18891.1	uncharacterized protein LOC107349558	-	S	PC	G	C5	C1
adi_MSTRG.8250.2	ate_MSTRG.23751.1	plasminogen activator inhibitor 1 RNA-binding protein-like	-	S	-	G	C5	C2
adi_MSTRG.3599.1	ate_MSTRG.22548.1	neurexin-3-like	-	S	PC	-	C5	C1
adi_MSTRG.8854.1	ate_MSTRG.15075.1	uncharacterized protein LOC107337226	-	S	G	-	C5	C4
adi_MSTRG.8065.1	ate_MSTRG.9740.1	fibroblast growth factor receptor 3-like	-	S	PC	G	C5	C1
adi_MSTRG.20559.1	ate_MSTRG.645.1	synaptotagmin-like protein 4	-	S	-	G	C5	C2
adi_MSTRG.12701.1	ate_MSTRG.9491.1	uncharacterized protein LOC107328569	-	S	G	-	C5	C4
adi_MSTRG.7794.1	ate_MSTRG.18458.1	uncharacterized protein LOC107336009	-	S	G	G	C5	C3
adi_MSTRG.2188.1	ate_MSTRG.12770.1	dynein heavy chain 5, axonemal-like	-	S	G	G	C5	C4
adi_MSTRG.9654.1	ate_MSTRG.17762.1	histamine N-methyltransferase-like	-	S	-	G	C5	C2
adi_MSTRG.25376.1	ate_MSTRG.5623.1	dynein heavy chain 8, axonemal-like	-	S	G	-	C5	C4
adi_MSTRG.19876.1	ate_MSTRG.23599.1	uncharacterized protein LOC107349787	-	S	-	G	C5	C1
adi_MSTRG.28067.1	ate_MSTRG.17797.1	uncharacterized protein LOC107327343	-	S	-	G	C5	C2
adi_MSTRG.22919.1	ate_MSTRG.9390.1	glutamyl aminopeptidase-like	-	S	-	G	C5	C2
adi_MSTRG.7222.1	ate_MSTRG.25198.1	orexin receptor type 1-like	-	S	-	G	C5	C3
adi_MSTRG.4611.1	ate_MSTRG.1828.1	uncharacterized protein LOC107332475	-	S	PC	G	C5	C1
adi_MSTRG.3157.1	ate_MSTRG.7159.1	collagen alpha-2(XI) chain-like	-	S	-	S	C5	C5
adi_MSTRG.27424.1	ate_MSTRG.313.1	3-methyl-2-oxobutanoate dehydrogenase [lipoamide] kinase, mitochondrial-like	-	S	PC	-	C5	C1
adi_MSTRG.9544.1	ate_MSTRG.18245.1	radial spoke head 1 homolog	-	S	-	G	C5	C2
adi_MSTRG.15796.1	ate_MSTRG.10550.1	uncharacterized protein LOC107345078	-	S	-	G	C5	C2
adi_MSTRG.25884.1	ate_MSTRG.18256.1	LOW QUALITY PROTEIN: cytoplasmic dynein 2 heavy chain 1-like	-	S	G	-	C5	C4
adi_MSTRG.2518.1	ate_MSTRG.27059.1	solute carrier family 12 member 5-like	-	S	G	G	C6	C3
adi_MSTRG.14217.1	ate_MSTRG.7968.1	leucine-rich repeat extensin-like protein 3	-	S	G	G	C5	C3
adi_MSTRG.26431.1	ate_MSTRG.10125.1	uncharacterized protein LOC107357134	-	S	G	G	C5	C3
adi_MSTRG.20924.1	ate_MSTRG.10591.1	uncharacterized protein LOC107350900	-	S	G	-	C5	C4
adi_MSTRG.25233.1	ate_MSTRG.1196.1	kynurenine formamidase-like	-	S	PC	-	C5	C6
adi_MSTRG.9565.1	ate_MSTRG.382.1	dynein heavy chain 10, axonemal-like	-	S	G	G	C5	C3
adi_MSTRG.24043.1	ate_MSTRG.16149.1	DNA-binding protein inhibitor ID-2-like	-	S	PC	-	C5	C1
adi_MSTRG.469.1	ate_MSTRG.11869.1	dynein heavy chain 12, axonemal-like	-	S	G	G	C5	C3
adi_MSTRG.4283.1	ate_MSTRG.1247.1	uncharacterized protein LOC107332153	-	S	G	G	C5	C3
adi_MSTRG.16781.1	ate_MSTRG.3009.1	uncharacterized protein LOC107346129	-	S	PC	-	C5	C1
adi_MSTRG.23898.1	ate_MSTRG.11224.1	uncharacterized protein LOC107345498	-	S	G	-	C5	C4
adi_MSTRG.25528.1	ate_MSTRG.25082.1	uncharacterized protein LOC107356068	-	S	G	G	C5	C4
adi_MSTRG.24841.1	ate_MSTRG.26595.1	uncharacterized protein LOC107355323	-	S	G	-	C5	C4
adi_MSTRG.15407.1	ate_MSTRG.27102.1	LOW QUALITY PROTEIN: voltage-dependent T-type calcium channel subunit alpha-1H-like	-	S	G	G	C5	C3
adi_MSTRG.6926.2	ate_MSTRG.5784.1	synaptotagmin-16-like	-	S	-	G	C6	C2
adi_MSTRG.25168.1	ate_MSTRG.1530.1	uncharacterized protein LOC107355684	-	S	PC	G	C5	C1
adi_MSTRG.22900.1	ate_MSTRG.9356.1	glycine betaine transporter OpuD-like	-	S	PC	G	C5	C1
adi_MSTRG.27450.1	ate_MSTRG.301.1	LOW QUALITY PROTEIN: breast carcinoma-amplified sequence 3 homolog	-	S	-	G	C5	C3
adi_MSTRG.20774.1	ate_MSTRG.12572.1	aldehyde dehydrogenase family 8 member A1-like	-	S	PC	-	C5	C1
adi_MSTRG.9655.1	ate_MSTRG.17746.1	forkhead box protein G1-like	-	S	G	-	C5	C4
adi_MSTRG.19052.1	ate_MSTRG.18112.1	LOW QUALITY PROTEIN: hydrocephalus-inducing protein homolog	-	S	G	-	C5	C4
adi_MSTRG.8553.1	ate_MSTRG.8832.1	LIM/homeobox protein Lhx1-like	-	S	G	G	C5	C3
adi_MSTRG.16515.1	ate_MSTRG.8284.1	alkaline ceramidase-like	-	S	G	-	C5	C4
adi_MSTRG.23039.1	ate_MSTRG.20932.1	laminin subunit alpha-3-like	-	S	-	G	C5	C2
adi_MSTRG.961.1	ate_MSTRG.7414.1	forkhead box protein A2-A-like	-	S	PC	G	C5	C1
adi_MSTRG.7290.1	ate_MSTRG.21700.1	LOW QUALITY PROTEIN: protein MAATS1-like	-	S	G	G	C5	C3
adi_MSTRG.10195.1	ate_MSTRG.3703.1	neuropeptide Y receptor type 1-like	-	S	-	G	C5	C2
adi_MSTRG.2488.1	ate_MSTRG.21645.1	putative uncharacterized protein DDB_G0290521	-	S	-	G	C5	C2
adi_MSTRG.8595.1	ate_MSTRG.20248.1	collagen alpha-1(XXIII) chain-like	-	S	G	G	C5	C3
adi_MSTRG.13982.1	ate_MSTRG.18608.1	EF-hand calcium-binding domain-containing protein 6-like	-	S	G	-	C5	C4
adi_MSTRG.11922.1	ate_MSTRG.17384.1	uncharacterized protein LOC107340678	-	S	-	G	C5	C2
adi_MSTRG.22022.1	ate_MSTRG.14504.1	angiotensin-converting enzyme-like	-	S	PC	-	C5	C1
adi_MSTRG.4035.1	ate_MSTRG.27096.1	fibroblast growth factor receptor 2-like	-	S	PC	-	C5	C6
adi_MSTRG.12393.2	ate_MSTRG.9237.1	uncharacterized protein LOC107341329	-	S	-	S	C5	C5
adi_MSTRG.16015.1	ate_MSTRG.17272.1	neuronal pentraxin-1-like	-	S	G	G	C5	C4
adi_MSTRG.13729.1	ate_MSTRG.14710.1	collagen alpha-3(VI) chain-like	-	S	PC	-	C5	C1
adi_MSTRG.1506.1	ate_MSTRG.13929.1	DNA damage-regulated autophagy modulator protein 2-like	-	S	G	G	C5	C3
adi_MSTRG.10229.1	ate_MSTRG.3667.1	uncharacterized protein LOC107338757	-	S	G	G	C6	C2
adi_MSTRG.9953.1	ate_MSTRG.25885.1	uncharacterized protein LOC107338447	-	S	-	G	C5	C3
adi_MSTRG.10216.1	ate_MSTRG.3641.1	uncharacterized protein LOC107338799	-	S	G	G	C5	C4
adi_MSTRG.28504.1	ate_MSTRG.1178.1	urease subunit alpha-like	-	S	PC	-	C5	C1
adi_MSTRG.14637.1	ate_MSTRG.18884.1	NAD(P) transhydrogenase, mitochondrial-like	-	S	-	G	C5	C2
adi_MSTRG.27922.1	ate_MSTRG.26652.1	uncharacterized protein YxeI-like	-	S	G	G	C5	C2
adi_MSTRG.28139.1	ate_MSTRG.16003.1	uncharacterized protein LOC107327465	-	S	G	G	C5	C3
adi_MSTRG.12482.1	ate_MSTRG.17900.1	guanylate cyclase 32E-like	-	S	-	G	C5	C2
adi_MSTRG.1614.1	ate_MSTRG.7832.1	uncharacterized protein LOC107345383	-	S	PC	S	C5	C6
adi_MSTRG.60.1	ate_MSTRG.215.1	putative carbonic anhydrase-like protein 2	-	S	PC	S	C5	C6
adi_MSTRG.8566.1	ate_MSTRG.12310.1	A disintegrin and metalloproteinase with thrombospondin motifs 6-like	-	S	G	G	C5	C3
adi_MSTRG.16390.1	ate_MSTRG.22187.1	ras-related protein rapA-like	-	S	PC	-	C5	C1
adi_MSTRG.3642.1	ate_MSTRG.23842.1	multidrug resistance-associated protein 4-like	-	S	G	-	C5	C3
adi_MSTRG.28315.1	ate_MSTRG.15778.1	serum paraoxonase/arylesterase 2-like	-	S	PC	-	C5	C1
adi_MSTRG.811.1	ate_MSTRG.10700.1	uncharacterized protein LOC107335893	-	S	G	G	C5	C2
adi_MSTRG.25514.1	ate_MSTRG.18543.1	uncharacterized protein LOC107356045	-	S	G	G	C5	C3
adi_MSTRG.12456.1	ate_MSTRG.13828.1	uncharacterized protein LOC107341378	-	S	G	G	C5	C3
adi_MSTRG.16929.1	ate_MSTRG.14439.1	putative diacyglycerol O-acyltransferase MT3172	-	S	-	G	C5	C3
adi_MSTRG.10027.1	ate_MSTRG.8271.1	protein Wnt-7b-like	-	S	G	G	C5	C4
adi_MSTRG.19839.1	ate_MSTRG.3877.1	protein DD3-3-like	-	S	G	G	C5	C3
adi_MSTRG.4670.1	ate_MSTRG.12155.1	LOW QUALITY PROTEIN: dynein heavy chain 7, axonemal-like	-	S	G	-	C5	C4
adi_MSTRG.8535.1	ate_MSTRG.11271.1	uncharacterized protein LOC107336784	-	S	PC	-	C5	C1
adi_MSTRG.20257.1	ate_MSTRG.12633.1	uncharacterized protein LOC107350179	-	S	G	G	C5	C3
adi_MSTRG.12130.1	ate_MSTRG.21109.1	excitatory amino acid transporter 1-like	-	S	-	G	C5	C2
adi_MSTRG.4321.1	ate_MSTRG.1275.1	forkhead box protein C1-B-like	-	S	PC	G	C5	C2
adi_MSTRG.8431.1	ate_MSTRG.12374.1	A disintegrin and metalloproteinase with thrombospondin motifs 3-like	-	S	G	G	C6	C3
adi_MSTRG.12541.1	ate_MSTRG.391.1	EF-hand calcium-binding domain-containing protein 5-like	-	S	G	-	C5	C4
adi_MSTRG.25899.1	ate_MSTRG.19738.1	tolloid-like protein 1	-	S	-	G	C5	C2
adi_MSTRG.6166.1	ate_MSTRG.16179.1	uncharacterized protein LOC107334156	-	S	-	G	C5	C3
adi_MSTRG.11254.1	ate_MSTRG.14151.1	uncharacterized protein LOC107340003	-	S	G	G	C5	C3
adi_MSTRG.13204.1	ate_MSTRG.8627.1	uncharacterized protein LOC107342188	-	S	G	G	C5	C3
adi_MSTRG.8071.1	ate_MSTRG.5924.1	fibroblast growth factor receptor 2-like	-	S	PC	-	C5	C1
adi_MSTRG.7049.1	ate_MSTRG.1762.1	tctex1 domain-containing protein 1-B-like	-	S	G	G	C5	C4
adi_MSTRG.15035.1	ate_MSTRG.15954.1	uncharacterized protein LOC107344190	-	S	PC	-	C5	C6
adi_MSTRG.19390.1	ate_MSTRG.10415.1	monocarboxylate transporter 10-like	-	S	PC	-	C5	C6
adi_MSTRG.8949.1	ate_MSTRG.17427.1	uncharacterized protein LOC107337279	-	S	G	S	C5	C4
adi_MSTRG.21161.1	ate_MSTRG.9309.1	plectin-like	-	S	G	-	C5	C4
adi_MSTRG.19273.1	ate_MSTRG.13715.1	homeobox protein Nkx-2.5-like	-	S	PC	G	C5	C1
adi_MSTRG.26197.1	ate_MSTRG.11744.1	synaptotagmin-5-like	-	S	-	G	C5	C2
adi_MSTRG.11443.3	ate_MSTRG.2419.1	uncharacterized protein LOC107340118	-	S	G	-	C5	C4
adi_MSTRG.18074.1	ate_MSTRG.21149.1	uncharacterized protein LOC107347700	-	S	PC	S	C5	C6
adi_MSTRG.18418.1	ate_MSTRG.21696.1	UPF0686 protein C11orf1 homolog	-	S	G	-	C5	C4
adi_MSTRG.18832.1	ate_MSTRG.25226.1	cytochrome P450 27C1-like	-	S	PC	-	C5	C1
adi_MSTRG.15295.1	ate_MSTRG.18280.1	testican-2-like	-	S	PC	G	C5	C1
adi_MSTRG.28678.1	ate_MSTRG.19110.1	hemicentin-1-like	-	S	PC	-	C5	C6
adi_MSTRG.28068.1	ate_MSTRG.7487.1	uncharacterized protein LOC107327356	-	S	G	G	C5	C3
adi_MSTRG.22046.1	ate_MSTRG.27122.1	D-tyrosyl-tRNA(Tyr) deacylase 1-like	-	S	PC	-	C5	C1
adi_MSTRG.8075.1	ate_MSTRG.9709.1	fibroblast growth factor 18-like	-	S	PC	-	C5	C1
adi_MSTRG.18564.1	ate_MSTRG.19722.1	uncharacterized protein LOC107348227	-	S	G	-	C5	C4
adi_MSTRG.27052.1	ate_MSTRG.23082.1	MSTRG.27052.1	-	S	-	G	C5	C2
adi_MSTRG.12811.1	ate_MSTRG.26020.1	protein Wnt-1-like	-	S	PC	-	C5	C1
adi_MSTRG.17330.2	ate_MSTRG.15266.1	chordin-like	-	S	-	S	C5	C5
adi_MSTRG.13164.1	ate_MSTRG.8683.1	monocarboxylate transporter 9-like	-	S	-	G	C5	C3
adi_MSTRG.20715.1	ate_MSTRG.10893.1	serotransferrin-like	-	S	G	-	C5	C4
adi_MSTRG.10461.1	ate_MSTRG.6329.1	inaD-like protein	-	S	G	G	C5	C3
adi_MSTRG.20193.1	ate_MSTRG.4695.1	LOW QUALITY PROTEIN: dynein beta chain, ciliary-like	-	S	G	G	C5	C4
adi_MSTRG.17466.1	ate_MSTRG.25508.1	uncharacterized protein LOC107346997	-	S	G	G	C5	C3
adi_MSTRG.12066.1	ate_MSTRG.2410.1	endoplasmin-like	-	S	PC	S	C5	C6
adi_MSTRG.26267.1	ate_MSTRG.8082.1	cyclin-dependent kinase 5 activator 1-like	-	S	G	G	C5	C3
adi_MSTRG.24819.1	ate_MSTRG.18134.1	uncharacterized protein LOC107355300	-	S	PC	G	C5	C1
adi_MSTRG.26439.1	ate_MSTRG.14935.1	uncharacterized protein LOC107357178	-	S	-	G	C5	C1
adi_MSTRG.11397.1	ate_MSTRG.2405.1	LOW QUALITY PROTEIN: filamin-A-like	-	S	-	G	C6	C2
adi_MSTRG.8057.1	ate_MSTRG.9728.1	fibroblast growth factor receptor 3-like	-	S	PC	G	C5	C1
adi_MSTRG.18319.1	ate_MSTRG.27657.1	lipoxygenase homology domain-containing protein 1-like	-	S	G	G	C5	C3
adi_MSTRG.3481.1	ate_MSTRG.19875.1	LOW QUALITY PROTEIN: echinoderm microtubule-associated protein-like 6	-	S	-	G	C6	C2
adi_MSTRG.20999.1	ate_MSTRG.781.1	serine--pyruvate aminotransferase-like	-	S	G	G	C5	C3
adi_MSTRG.11472.1	ate_MSTRG.2421.1	LOW QUALITY PROTEIN: filamin-A-like	-	S	-	G	C5	C3
adi_MSTRG.23238.1	ate_MSTRG.21473.1	uncharacterized protein LOC107353452	-	S	G	-	C5	C4
adi_MSTRG.5201.1	ate_MSTRG.3604.1	uncharacterized protein LOC107333066	-	S	-	G	C6	C2
adi_MSTRG.5897.1	ate_MSTRG.1127.1	uncharacterized protein LOC107333859	-	S	G	G	C5	C3
adi_MSTRG.13124.1	ate_MSTRG.10830.1	uncharacterized protein LOC107342150	-	S	-	G	C5	C2
adi_MSTRG.16642.1	ate_MSTRG.8184.1	coiled-coil domain-containing protein 105-like	-	S	G	G	C5	C4
adi_MSTRG.15784.1	ate_MSTRG.10488.1	elongation factor 1-gamma-A-like	-	S	-	G	C5	C3
adi_MSTRG.30440.1	ate_MSTRG.17760.1	TAF6-like RNA polymerase II p300/CBP-associated factor-associated factor 65 kDa subunit 6L	-	S	G	-	C5	C4
adi_MSTRG.16598.1	ate_MSTRG.22692.1	major facilitator superfamily domain-containing protein 12-like	-	S	G	G	C5	C3
adi_MSTRG.10460.1	ate_MSTRG.27425.1	uncharacterized protein LOC107339052	-	S	G	-	C5	C4
adi_MSTRG.12316.1	ate_MSTRG.10785.1	influenza virus NS1A-binding protein homolog B-like	-	S	G	G	C5	C3
adi_MSTRG.22293.1	ate_MSTRG.20995.1	uncharacterized protein LOC107352408	-	S	G	G	C5	C4
adi_MSTRG.6340.1	ate_MSTRG.3874.1	uncharacterized protein LOC107334410	-	S	PC	G	C5	C2
adi_MSTRG.38.1	ate_MSTRG.239.1	T-box transcription factor TBX1-like	-	S	PC	-	C5	C6
adi_MSTRG.2790.1	ate_MSTRG.9035.1	CD109 antigen-like	-	S	-	G	C5	C2
adi_MSTRG.22692.1	ate_MSTRG.25126.1	uncharacterized protein LOC107352920	-	S	PC	-	C5	C1
adi_MSTRG.21030.1	ate_MSTRG.808.1	transient receptor potential cation channel subfamily A member 1-like	-	S	G	-	C5	C4
adi_MSTRG.1419.1	ate_MSTRG.3083.1	long-chain-fatty-acid--CoA ligase ACSBG2-like	-	S	G	-	C5	C4
adi_MSTRG.20055.1	ate_MSTRG.7615.1	uncharacterized protein LOC107349946	-	S	-	G	C5	C2
adi_MSTRG.3837.1	ate_MSTRG.19946.1	nuclear ubiquitous casein and cyclin-dependent kinase substrate 1-like	-	S	G	-	C5	C4
adi_MSTRG.14478.1	ate_MSTRG.20841.1	universal stress protein Slr1101-like	-	S	-	G	C6	C2
adi_MSTRG.21156.1	ate_MSTRG.9242.1	trichohyalin-like	-	S	G	-	C5	C3
adi_MSTRG.19382.1	ate_MSTRG.10417.1	monocarboxylate transporter 10-like	-	S	G	-	C5	C4
adi_MSTRG.17472.1	ate_MSTRG.16156.1	probable 3',5'-cyclic phosphodiesterase pde-5	-	S	-	G	C5	C3
adi_MSTRG.28288.1	ate_MSTRG.18339.1	aldehyde dehydrogenase, mitochondrial-like	-	S	-	G	C5	C2
adi_MSTRG.25019.1	ate_MSTRG.15365.1	calponin homology domain-containing protein DDB_G0272472-like	-	S	PC	-	C6	C1
adi_MSTRG.20571.1	ate_MSTRG.720.1	androglobin-like	-	S	G	-	C5	C4
adi_MSTRG.12699.1	ate_MSTRG.9486.1	EF-hand calcium-binding domain-containing protein 6-like	-	S	G	-	C5	C4
adi_MSTRG.11599.1	ate_MSTRG.10162.1	uncharacterized protein LOC107340327	-	S	PC	-	C6	C6
adi_MSTRG.23628.1	ate_MSTRG.11695.1	scavenger receptor cysteine-rich domain superfamily protein-like	-	S	G	-	C5	C4
adi_MSTRG.17448.1	ate_MSTRG.25517.1	LOW QUALITY PROTEIN: protocadherin Fat 1-like	-	S	-	G	C5	C3
adi_MSTRG.29154.1	ate_MSTRG.25250.1	putative tyramine receptor 2	-	S	-	G	C5	C2
adi_MSTRG.14131.1	ate_MSTRG.12694.1	epidermal retinol dehydrogenase 2-like	-	S	-	G	C5	C2
adi_MSTRG.20223.1	ate_MSTRG.16837.1	uncharacterized protein LOC107350097	-	S	G	G	C6	C3
adi_MSTRG.27621.1	ate_MSTRG.23887.1	EGF and laminin G domain-containing protein-like	-	S	PC	-	C5	C6
adi_MSTRG.24258.1	ate_MSTRG.27560.1	UPF0565 protein C2orf69 homolog	-	S	G	-	C5	C4
adi_MSTRG.26849.1	ate_MSTRG.9784.1	long-chain fatty acid transport protein 4-like	-	S	G	-	C5	C4
adi_MSTRG.23699.1	ate_MSTRG.22396.1	uncharacterized protein LOC107354043	-	S	G	G	C5	C3
adi_MSTRG.287.1	ate_MSTRG.12100.1	uncharacterized protein LOC107330984	-	S	PC	-	C5	C1
adi_MSTRG.20967.1	ate_MSTRG.805.1	transient receptor potential cation channel subfamily A member 1-like	-	S	G	-	C6	C4
adi_MSTRG.15129.1	ate_MSTRG.26251.1	uncharacterized protein LOC107344320	-	S	G	G	C6	C2
adi_MSTRG.21896.1	ate_MSTRG.6730.1	linear gramicidin synthase subunit D-like	-	S	PC	-	C5	C1
adi_MSTRG.5572.1	ate_MSTRG.2312.1	LOW QUALITY PROTEIN: cilia- and flagella-associated protein 54-like	-	S	G	-	C5	C4
adi_MSTRG.19114.1	ate_MSTRG.484.1	rhodopsin, GQ-coupled-like	-	S	G	G	C5	C2
adi_MSTRG.4690.1	ate_MSTRG.12170.1	thioredoxin domain-containing protein 3 homolog	-	S	G	-	C5	C4
adi_MSTRG.20785.1	ate_MSTRG.24350.1	structural maintenance of chromosomes protein 1A-like	-	S	G	-	C6	C4
adi_MSTRG.14173.1	ate_MSTRG.7955.1	protein disulfide-isomerase 2-like	-	S	PC	S	C5	C6
adi_MSTRG.2396.1	ate_MSTRG.6926.1	uncharacterized protein LOC107354036	-	S	G	G	C5	C4
adi_MSTRG.12300.1	ate_MSTRG.14912.1	structural maintenance of chromosomes protein 4-like	-	S	-	S	C5	C5
adi_MSTRG.4000.1	ate_MSTRG.12999.1	exosome component 10-like	-	S	G	-	C5	C4
adi_MSTRG.14127.1	ate_MSTRG.12689.1	cylicin-2-like	-	S	G	-	C5	C4
adi_MSTRG.9940.1	ate_MSTRG.23993.1	neuropeptides B/W receptor type 2-like	-	S	G	G	C5	C2
adi_MSTRG.25506.1	ate_MSTRG.4514.1	uncharacterized protein LOC107355947	-	S	G	-	C5	C4
adi_MSTRG.3471.1	ate_MSTRG.19848.1	radial spoke head protein 4 homolog A-like	-	S	G	-	C5	C4
adi_MSTRG.17203.1	ate_MSTRG.24244.1	trichohyalin-like	-	S	G	-	C5	C3
adi_MSTRG.11258.1	ate_MSTRG.14179.1	cadherin-23-like	-	S	PC	-	C5	C1
adi_MSTRG.3900.1	ate_MSTRG.15116.1	snaclec coagulation factor IX-binding protein subunit A-like	-	S	PC	-	C5	C1
adi_MSTRG.11470.1	ate_MSTRG.22687.1	NACHT domain- and WD repeat-containing protein 1-like	-	S	G	G	C5	C3
adi_MSTRG.6341.1	ate_MSTRG.13816.1	protein unc-13 homolog C-like	-	S	G	-	C5	C4
adi_MSTRG.5435.1	ate_MSTRG.15829.1	vacuolar protein sorting-associated protein 18 homolog	-	S	PC	-	C5	C1
adi_MSTRG.23135.1	ate_MSTRG.6753.1	leucine--tRNA ligase, cytoplasmic-like	-	S	-	S	C5	C5
adi_MSTRG.9651.1	ate_MSTRG.17759.1	pyruvate carboxylase, mitochondrial-like	-	S	G	-	C5	C4
adi_MSTRG.18490.1	ate_MSTRG.11100.1	lipase ZK262.3-like	-	S	-	G	C5	C2
adi_MSTRG.893.1	ate_MSTRG.7362.1	bifunctional glutamate/proline--tRNA ligase-like	-	S	-	S	C5	C5
adi_MSTRG.6203.1	ate_MSTRG.15066.1	uncharacterized protein LOC107334228	-	S	G	-	C5	C4
adi_MSTRG.11429.1	ate_MSTRG.2428.1	transient receptor potential cation channel subfamily V member 1-like	-	S	G	-	C5	C4
adi_MSTRG.8450.1	ate_MSTRG.11292.1	dynein regulatory complex protein 1-like	-	S	G	-	C5	C4
adi_MSTRG.8714.1	ate_MSTRG.15416.1	EF-hand calcium-binding domain-containing protein 4B-like	-	S	-	G	C5	C3
adi_MSTRG.25841.1	ate_MSTRG.22793.1	splicing factor 3B subunit 1-like	-	S	-	S	C5	C5
adi_MSTRG.12127.1	ate_MSTRG.2318.1	uncharacterized protein LOC107340968	-	S	G	G	C5	C2
adi_MSTRG.2471.1	ate_MSTRG.9657.1	ras-like GTP-binding protein YPT1	-	S	PC	-	C5	C1
adi_MSTRG.2925.1	ate_MSTRG.14948.1	hydroxysteroid dehydrogenase-like protein 2	-	S	G	-	C5	C4
adi_MSTRG.23114.1	ate_MSTRG.1225.1	uncharacterized protein LOC107353225	-	S	G	-	C5	C4
adi_MSTRG.5197.1	ate_MSTRG.24784.1	uncharacterized protein DDB_G0271670-like	-	S	PC	G	C5	C1
adi_MSTRG.21031.1	ate_MSTRG.782.1	serine--pyruvate aminotransferase-like	-	S	G	G	C5	C3
adi_MSTRG.12174.1	ate_MSTRG.10390.1	sacsin-like	-	S	PC	-	C5	C1
adi_MSTRG.25058.1	ate_MSTRG.26498.1	receptor-type tyrosine-protein phosphatase alpha-like	-	S	PC	-	C5	C1
adi_MSTRG.8913.1	ate_MSTRG.24358.1	uncharacterized protein LOC107337291	-	S	PC	-	C5	C1
adi_MSTRG.8795.1	ate_MSTRG.10290.1	probable lysosomal cobalamin transporter	-	S	PC	-	C5	C6
adi_MSTRG.27608.1	ate_MSTRG.27528.1	protein NLRC3-like	-	S	PC	-	C6	C1
adi_MSTRG.7972.1	ate_MSTRG.1952.1	apoptosis-inducing factor 2-like	-	S	-	G	C5	C3
adi_MSTRG.16367.1	ate_MSTRG.22123.1	uncharacterized protein LOC107345763	-	S	PC	-	C5	C1
adi_MSTRG.27854.2	ate_MSTRG.5429.1	uncharacterized protein LOC107327052	-	S	-	G	C5	C1
adi_MSTRG.5634.1	ate_MSTRG.22998.1	dnaJ homolog subfamily C member 22-like	-	S	PC	-	C5	C6
adi_MSTRG.4851.1	ate_MSTRG.2788.1	LOW QUALITY PROTEIN: coiled-coil domain-containing protein 173-like	-	S	G	-	C5	C4
adi_MSTRG.3478.1	ate_MSTRG.22534.1	radial spoke head protein 4 homolog A-like	-	S	G	-	C5	C4
adi_MSTRG.1251.1	ate_MSTRG.20520.1	granulins-like	-	S	PC	-	C5	C6
adi_MSTRG.18800.1	ate_MSTRG.20220.1	cytoskeleton-associated protein 5-like	-	S	-	S	C5	C5
adi_MSTRG.9293.1	ate_MSTRG.15952.2	uncharacterized protein LOC107337760	-	S	-	S	C5	C5
adi_MSTRG.133.2	ate_MSTRG.124.1	sodium- and chloride-dependent GABA transporter 1-like	-	S	PC	-	C5	C1
adi_MSTRG.959.1	ate_MSTRG.7356.1	bifunctional glutamate/proline--tRNA ligase-like	-	S	PC	-	C5	C6
adi_MSTRG.15596.1	ate_MSTRG.7630.1	dystroglycan-like	-	S	-	G	C5	C2
adi_MSTRG.20158.1	ate_MSTRG.24973.1	serine/threonine-protein kinase Nek1-like	-	S	G	-	C6	C4
adi_MSTRG.26170.1	ate_MSTRG.1298.1	pleckstrin homology domain-containing family G member 5-like	-	S	G	G	C5	C3
adi_MSTRG.4078.1	ate_MSTRG.1893.1	probable protein disulfide-isomerase A6	-	S	G	G	C5	C3
adi_MSTRG.5259.1	ate_MSTRG.3613.1	uncharacterized protein LOC107333078	-	S	PC	-	C6	C1
adi_MSTRG.29608.1	ate_MSTRG.6370.1	neuronal pentraxin-1-like	-	S	PC	-	C5	C6
adi_MSTRG.14998.1	ate_MSTRG.4437.1	frataxin, mitochondrial-like	-	S	-	S	C6	C5
adi_MSTRG.2083.1	ate_MSTRG.21849.1	uncharacterized protein LOC107350118	-	S	PC	-	C5	C1
adi_MSTRG.17204.1	ate_MSTRG.24308.1	E3 ubiquitin-protein ligase HUWE1-like	-	S	G	-	C5	C4
adi_MSTRG.14822.1	ate_MSTRG.7009.1	LOW QUALITY PROTEIN: dedicator of cytokinesis protein 9-like	-	S	-	G	C6	C2
adi_MSTRG.16804.1	ate_MSTRG.1614.1	forkhead box protein J3-like	-	S	G	S	C6	C5
adi_MSTRG.7967.1	ate_MSTRG.15252.1	src substrate cortactin-like	-	S	PC	-	C5	C6
adi_MSTRG.11119.1	ate_MSTRG.10651.1	cryptochrome-1-like	-	S	-	G	C5	C2
adi_MSTRG.26445.1	ate_MSTRG.20115.1	NADH-ubiquinone oxidoreductase 75 kDa subunit, mitochondrial-like	-	S	-	S	C5	C5
adi_MSTRG.5665.1	ate_MSTRG.20962.1	UDP-glucuronosyltransferase 2B13-like	-	S	G	-	C5	C4
adi_MSTRG.9482.1	ate_MSTRG.8483.1	adenylate kinase isoenzyme 5-like	-	S	G	-	C5	C4
adi_MSTRG.22495.1	ate_MSTRG.20539.1	uncharacterized WD repeat-containing protein alr2800-like	-	S	G	G	C5	C3
adi_MSTRG.19708.1	ate_MSTRG.18805.1	nose resistant to fluoxetine protein 6-like	-	S	PC	S	C6	C6
adi_MSTRG.21158.1	ate_MSTRG.9231.1	uncharacterized protein LOC107351106	-	S	G	-	C5	C4
adi_MSTRG.6517.1	ate_MSTRG.8857.1	B-cell CLL/lymphoma 7 protein family member A-like	-	S	-	S	C5	C5
adi_MSTRG.3502.1	ate_MSTRG.19894.1	ectonucleotide pyrophosphatase/phosphodiesterase family member 5-like	-	S	G	-	C5	C4
adi_MSTRG.1546.1	ate_MSTRG.841.1	adenylate kinase 9-like	-	S	G	-	C5	C4
adi_MSTRG.5028.1	ate_MSTRG.10828.1	MSTRG.5028.1	-	S	-	G	C5	C2
adi_MSTRG.22454.1	ate_MSTRG.13588.1	cysteine-rich secretory protein LCCL domain-containing 2-like	-	S	PC	-	C5	C6
adi_MSTRG.13904.1	ate_MSTRG.20768.1	2-epi-5-epi-valiolone synthase-like	-	S	PC	-	C5	C6
adi_MSTRG.18783.1	ate_MSTRG.20219.1	uncharacterized protein LOC107348467	-	S	G	-	C5	C4
adi_MSTRG.10001.1	ate_MSTRG.8266.1	failed axon connections homolog	-	S	G	-	C6	C4
adi_MSTRG.11179.1	ate_MSTRG.10657.1	LOW QUALITY PROTEIN: cytoplasmic aconitate hydratase-like	-	S	G	-	C5	C4
adi_MSTRG.891.1	ate_MSTRG.7360.1	apoptosis-stimulating of p53 protein 2-like	-	S	PC	G	C6	C1
adi_MSTRG.23470.1	ate_MSTRG.24397.1	heme-binding protein 2-like	-	S	-	G	C5	C2
adi_MSTRG.3341.2	ate_MSTRG.17183.1	von Willebrand factor A domain-containing protein 3B-like	-	S	-	G	C5	C3
adi_MSTRG.9369.1	ate_MSTRG.9619.1	cilia- and flagella-associated protein 43-like	-	S	G	-	C5	C4
adi_MSTRG.30875.1	ate_MSTRG.18505.1	10 kDa heat shock protein, mitochondrial-like	-	S	-	S	C5	C5
adi_MSTRG.11189.1	ate_MSTRG.10588.1	echinoderm microtubule-associated protein-like 1	-	S	G	-	C6	C3
adi_MSTRG.5735.1	ate_MSTRG.19412.1	ATP-binding cassette sub-family A member 3-like	-	S	G	-	C6	C4
adi_MSTRG.8721.1	ate_MSTRG.15380.1	cytochrome b561 and DOMON domain-containing protein At3g25290-like	-	S	-	S	C6	C5
adi_MSTRG.14429.1	ate_MSTRG.5543.1	MSTRG.14429.1	-	S	G	G	C5	C2
adi_MSTRG.18496.1	ate_MSTRG.23517.1	MSTRG.18496.1	-	S	-	G	C6	C2
adi_MSTRG.23701.1	ate_MSTRG.22446.1	uncharacterized protein LOC107354043	-	S	G	-	C5	C4
adi_MSTRG.5780.1	ate_MSTRG.17525.1	protein unc-13 homolog A-like	-	S	G	-	C5	C4
adi_MSTRG.8003.1	ate_MSTRG.15208.1	neuropeptide FF receptor 1-like	-	S	G	-	C6	C4
adi_MSTRG.14132.1	ate_MSTRG.12697.1	growth/differentiation factor 6-A-like	-	S	PC	-	C5	C1
adi_MSTRG.7601.1	ate_MSTRG.8410.1	embryonic stem cell-specific 5-hydroxymethylcytosine-binding protein-like	-	S	PC	-	C6	C1
adi_MSTRG.15888.1	ate_MSTRG.8253.1	ovostatin-like	-	S	PC	-	C5	C1
adi_MSTRG.13065.1	ate_MSTRG.13667.1	cilia- and flagella-associated protein 58-like	-	S	G	-	C6	C4
adi_MSTRG.13020.1	ate_MSTRG.13628.1	25-hydroxyvitamin D-1 alpha hydroxylase, mitochondrial-like	-	S	G	G	C5	C3
adi_MSTRG.29075.1	ate_MSTRG.16176.1	uncharacterized protein YML079W-like	-	S	G	G	C5	C3
adi_MSTRG.3864.1	ate_MSTRG.19934.1	putative 4-hydroxy-4-methyl-2-oxoglutarate aldolase	-	S	-	G	C5	C3
adi_MSTRG.11147.1	ate_MSTRG.10634.1	uncharacterized protein LOC107339883	-	S	G	-	C5	C4
adi_MSTRG.12086.1	ate_MSTRG.2387.1	LOW QUALITY PROTEIN: lysine-specific demethylase 5A-like	-	S	G	-	C5	C4
adi_MSTRG.5870.2	ate_MSTRG.23795.1	dnaJ homolog subfamily C member 5-like	-	S	-	G	C6	C2
adi_MSTRG.6190.1	ate_MSTRG.5387.1	alpha-L-fucosidase-like	-	S	-	G	C5	C1
adi_MSTRG.17706.1	ate_MSTRG.16078.1	UDP-N-acetylglucosamine transferase subunit ALG13 homolog	-	S	PC	-	C6	C6
adi_MSTRG.4955.1	ate_MSTRG.20211.1	D(1B) dopamine receptor-like	-	S	-	G	C5	C2
adi_MSTRG.19116.1	ate_MSTRG.457.1	rho GTPase-activating protein gacF-like	-	S	PC	S	C5	C6
adi_MSTRG.67.6	ate_MSTRG.214.2	carbonic anhydrase 12-like	-	S	PC	-	C5	C6
adi_MSTRG.24769.1	ate_MSTRG.24442.1	protein NDRG1-like	-	S	-	G	C6	C2
adi_MSTRG.16016.1	ate_MSTRG.11922.1	arachidonate 5-lipoxygenase-like	-	S	G	G	C5	C3
adi_MSTRG.17335.1	ate_MSTRG.24715.1	DNA (cytosine-5)-methyltransferase 1-like	-	S	-	S	C6	C5
adi_MSTRG.20352.1	ate_MSTRG.2597.1	succinyl-CoA ligase [GDP-forming] subunit beta, mitochondrial-like	-	S	-	S	C5	C5
adi_MSTRG.17002.1	ate_MSTRG.20585.1	dual 3',5'-cyclic-AMP and -GMP phosphodiesterase 11-like	-	S	-	G	C5	C3
adi_MSTRG.7781.1	ate_MSTRG.18441.1	60 kDa heat shock protein, mitochondrial-like	-	S	-	S	C5	C5
adi_MSTRG.30507.1	ate_MSTRG.14455.1	retinol dehydrogenase 8-like	-	S	G	G	C5	C3
adi_MSTRG.19309.1	ate_MSTRG.4010.1	dehydrogenase/reductase SDR family member 7-like	-	S	-	G	C6	C3
adi_MSTRG.23817.1	ate_MSTRG.24089.1	trichohyalin-like	-	S	-	G	C6	C3
adi_MSTRG.2545.1	ate_MSTRG.9647.1	adenosine receptor A2a-like	-	S	PC	-	C6	C1
adi_MSTRG.23849.1	ate_MSTRG.13054.1	NEDD4 family-interacting protein 1-like	-	S	PC	-	C5	C6
adi_MSTRG.23539.3	ate_MSTRG.10076.1	serine/arginine-rich splicing factor 10-like	-	S	-	S	C5	C5
adi_MSTRG.15837.1	ate_MSTRG.16352.1	putative ammonium transporter 1	-	S	-	G	C6	C2
adi_MSTRG.13384.1	ate_MSTRG.21681.1	uncharacterized protein LOC107342400	-	S	G	S	C6	C5
adi_MSTRG.8134.1	ate_MSTRG.6038.1	mitochondrial substrate carrier family protein ucpB-like	-	S	PC	-	C5	C6
adi_MSTRG.18313.1	ate_MSTRG.18609.1	lipoxygenase homology domain-containing protein 1-like	-	S	G	G	C5	C4
adi_MSTRG.29768.1	ate_MSTRG.25717.1	aconitate hydratase, mitochondrial-like	-	S	G	G	C6	C3
adi_MSTRG.12065.1	ate_MSTRG.19034.1	syndecan-3-like	-	S	G	G	C6	C3
adi_MSTRG.14701.1	ate_MSTRG.13483.1	NAD-dependent protein deacylase-like	-	S	PC	-	C6	C1
adi_MSTRG.10927.1	ate_MSTRG.351.1	uncharacterized protein LOC107339462	-	S	G	-	C5	C4
adi_MSTRG.10457.1	ate_MSTRG.6272.1	uncharacterized protein LOC107339033	-	S	PC	-	C6	C1
adi_MSTRG.5617.1	ate_MSTRG.19432.1	SPRY domain-containing SOCS box protein 3-like	-	S	G	G	C5	C3
adi_MSTRG.18407.1	ate_MSTRG.25615.1	uncharacterized protein C7orf26 homolog	-	S	PC	-	C6	C1
adi_MSTRG.25436.1	ate_MSTRG.6974.1	beta-hexosaminidase subunit beta-like	-	S	PC	-	C6	C1
adi_MSTRG.23457.1	ate_MSTRG.19652.1	prelamin-A/C-like	-	S	G	G	C5	C4
adi_MSTRG.12275.1	ate_MSTRG.2445.1	rap guanine nucleotide exchange factor 1-like	-	S	PC	-	C5	C1
adi_MSTRG.25198.1	ate_MSTRG.1447.1	transcription factor 25-like	-	S	G	-	C5	C4
adi_MSTRG.22652.1	ate_MSTRG.16457.1	T-complex protein 1 subunit beta-like	-	S	-	S	C5	C5
adi_MSTRG.9552.1	ate_MSTRG.8519.1	protein SET-like	-	S	G	-	C6	C4
adi_MSTRG.21825.1	ate_MSTRG.8710.1	cryptochrome-1-like	-	S	PC	G	C5	C1
adi_MSTRG.16508.1	ate_MSTRG.22524.1	uncharacterized protein LOC107345922	-	S	G	-	C6	C4
adi_MSTRG.16108.1	ate_MSTRG.25398.1	catenin delta-2-like	-	S	G	-	C6	C4
adi_MSTRG.13901.1	ate_MSTRG.20763.1	neurogenic differentiation factor 1-like	-	S	-	S	C6	C5
