# Supplementary material for: Developmental system drift and modular gene regulatory networks shape gastrulation in Acropora
Source: Life Sci Alliance. 2025 Aug 14;8(11):e202503293. doi: 10.26508/lsa.202503293 (PMC12360431; doi:10.26508/lsa.202503293)
Supplement: Supplementary file 5 [file LSA-2025-03293_TableS4.xlsx]

## Sheet: S4
Table S4. GO enrichment analysis of the conserved module of DEGs in A. digitifera and A. tenuis.
GO-ID	corr p-value (A. digitifera)	corr p-value (A. tenuis)	Description
48665	3.1267e-17	4.0243e-13	neuron fate specification
122	2.543e-11	3.0503e-09	negative regulation of transcription from RNA polymerase II promoter
1708	4.4945e-11	8.2934e-08	cell fate specification
60485	9.6819e-10	3.1395e-06	mesenchyme development
48863	4.3372e-08	0.00058329	stem cell differentiation
61138	4.7158e-08	7.7647e-07	morphogenesis of a branching epithelium
9953	5.6009e-08	1.6711e-08	dorsal/ventral pattern formation
31128	5.7625e-08	4.5578e-08	developmental induction
32526	9.0413e-08	8.5341e-08	response to retinoic acid
45597	9.4842e-08	4.1876e-06	positive regulation of cell differentiation
19827	1.7274e-07	0.00016495	stem cell maintenance
40011	2.0793e-07	0.00027604	locomotion
45595	6.2838e-07	0.00017748	regulation of cell differentiation
60429	1.1179e-06	0.0051469	epithelium development
9952	1.9612e-06	0.0005594	anterior/posterior pattern formation
1706	2.3123e-06	0.00015062	endoderm formation
90092	2.6173e-06	0.0018154	regulation of transmembrane receptor protein serine/threonine kinase signaling pathway
48568	2.1734e-05	0.00040112	embryonic organ development
1837	2.4527e-05	0.0016063	epithelial to mesenchymal transition
30510	2.7911e-05	0.0013196	regulation of BMP signaling pathway
1702	7.6852e-05	5.1874e-05	gastrulation with mouth forming second
48562	9.5502e-05	0.00023351	embryonic organ morphogenesis
9798	0.00010254	0.013078	axis specification
60070	0.00013231	0.0040258	canonical Wnt receptor signaling pathway
30509	0.00014008	0.00027604	BMP signaling pathway
48866	0.00033478	0.010847	stem cell fate specification
1711	0.00039442	0.0092458	endodermal cell fate commitment
7398	0.00096132	0.00038275	ectoderm development
578	0.0012659	0.010689	embryonic axis specification
7369	0.0043632	0.0016985	gastrulation
7219	0.0051688	0.0043329	Notch signaling pathway
