# Supplementary material for: Developmental system drift and modular gene regulatory networks shape gastrulation in Acropora
Source: Life Sci Alliance. 2025 Aug 14;8(11):e202503293. doi: 10.26508/lsa.202503293 (PMC12360431; doi:10.26508/lsa.202503293)
Supplement: Supplementary file 6 [file LSA-2025-03293_TableS5.xlsx]

## Sheet: S5
Tabla S5. One-to-one orthologs uniquely differentially expressed in A. digitifera (Ad) or A. tenuis (At).
Transcript_ID (Ad)	Transcript_ID (At)	Description	AdPCvsAdG		AdG vs AdS		AtPCvsAtG		AtG vs AtS
			LFC	Upregulated	LFC	Upregulated	LFC	Upregulated	LFC	Upregulated
adi_MSTRG.23080.1	ate_MSTRG.5065.1	kinesin-like protein KIF16B	8.17825	PC	-	-	-	-	-	-
adi_MSTRG.21267.1	ate_MSTRG.9337.1	uncharacterized protein C16orf96 homolog	7.73244	PC	-	-	-	-	-	-
adi_MSTRG.24479.2	ate_MSTRG.11715.1	protein Smaug homolog 2-like	7.49733	PC	-	-	-	-	-	-
adi_MSTRG.140.2	ate_MSTRG.101.1	pre-mRNA-processing-splicing factor 8-like	7.30576	PC	-	-	-	-	-	-
adi_MSTRG.28651.1	ate_MSTRG.11511.1	ubiquitin carboxyl-terminal hydrolase CYLD-like	7.2962	PC	-	-	-	-	-	-
adi_MSTRG.1166.1	ate_MSTRG.3198.1	DNA polymerase epsilon catalytic subunit A-like	7.18695	PC	-	-	-	-	-	-
adi_MSTRG.21522.1	ate_MSTRG.24481.1	rabphilin-3A-like	7.04821	PC	-	-	-	-	-	-
adi_MSTRG.12068.1	ate_MSTRG.18978.1	cytosolic carboxypeptidase 2-like	6.82023	PC	-	-	-	-	-	-
adi_MSTRG.23282.2	ate_MSTRG.4245.1	uncharacterized protein LOC107353556	6.6417	PC	-	-	-	-	-	-
adi_MSTRG.13344.1	ate_MSTRG.24076.1	G-protein coupled receptor 98-like	6.51413	PC	-	-	-	-	-	-
adi_MSTRG.7688.1	ate_MSTRG.8913.1	uncharacterized protein LOC107335823	6.20806	PC	-	-	-	-	-	-
adi_MSTRG.9145.1	ate_MSTRG.18093.1	xanthine dehydrogenase/oxidase-like	6.06202	PC	-	-	-	-	-	-
adi_MSTRG.12088.1	ate_MSTRG.2336.1	uncharacterized protein LOC107340947	5.93445	PC	-	-	-	-	-	-
adi_MSTRG.7227.1	ate_MSTRG.25194.1	ankyrin repeat and SOCS box protein 9-like	5.83677	PC	-	-	-	-	-	-
adi_MSTRG.17062.2	ate_MSTRG.14734.1	STAM-binding protein-like A	5.79587	PC	-	-	-	-	-	-
adi_MSTRG.2042.2	ate_MSTRG.21903.1	AP-5 complex subunit mu-1-like	5.6587	PC	-	-	-	-	-	-
adi_MSTRG.17809.1	ate_MSTRG.6653.1	synphilin-1-like	5.33977	PC	4.77539	S	-	-	-	-
adi_MSTRG.4497.2	ate_MSTRG.23648.1	neogenin-like	5.25263	PC	-	-	-	-	-	-
adi_MSTRG.817.4	ate_MSTRG.25962.1	neurocalcin homolog	5.22329	PC	4.545	S	-	-	-	-
adi_MSTRG.28630.1	ate_MSTRG.13766.1	leucine-rich repeat-containing protein 74A-like	5.18734	PC	-	-	-	-	-	-
adi_MSTRG.15013.3	ate_MSTRG.13331.1	pre-mRNA-splicing factor ATP-dependent RNA helicase PRP16-like	4.97989	PC	-	-	-	-	-	-
adi_MSTRG.16499.1	ate_MSTRG.12113.1	zinc finger protein 227-like	4.97629	PC	-	-	-	-	-	-
adi_MSTRG.15439.2	ate_MSTRG.22226.1	septin-9-like	4.63798	PC	-	-	-	-	-	-
adi_MSTRG.19513.3	ate_MSTRG.8125.1	uncharacterized protein LOC107349280	4.45604	PC	-	-	-	-	-	-
adi_MSTRG.2598.2	ate_MSTRG.17050.1	LOW QUALITY PROTEIN: structural maintenance of chromosomes protein 4-like	4.44892	PC	-	-	-	-	-	-
adi_MSTRG.2503.1	ate_MSTRG.21651.1	protein rolling stone-like	4.21993	PC	-	-	-	-	-	-
adi_MSTRG.17663.1	ate_MSTRG.16329.1	protein phosphatase 1 regulatory subunit 27-like	4.14934	PC	1.7383	S	-	-	-	-
adi_MSTRG.5660.1	ate_MSTRG.20955.1	uncharacterized protein LOC107333575	4.10793	PC	-	-	-	-	-	-
adi_MSTRG.9551.1	ate_MSTRG.25729.1	uncharacterized protein LOC107337952	4.08293	PC	-	-	-	-	-	-
adi_MSTRG.8493.1	ate_MSTRG.11349.1	adenylate cyclase type 3-like	4.00567	PC	-	-	-	-	-	-
adi_MSTRG.289.1	ate_MSTRG.17920.1	uncharacterized protein LOC107356682	3.96418	PC	4.1948	S	-	-	-	-
adi_MSTRG.8887.1	ate_MSTRG.17438.1	DNA repair protein RAD50-like	3.88941	PC	-	-	-	-	-	-
adi_MSTRG.27941.1	ate_MSTRG.24148.1	smoothelin-like	3.88859	PC	-	-	-	-	-	-
adi_MSTRG.8255.1	ate_MSTRG.23747.1	uncharacterized protein LOC107336495	3.87508	PC	-	-	-	-	-	-
adi_MSTRG.19233.1	ate_MSTRG.9710.1	zinc finger protein 503-like	3.8251	PC	3.12168	S	-	-	-	-
adi_MSTRG.1668.2	ate_MSTRG.7824.1	sodium channel modifier 1-like	3.72993	PC	1.16887	S	-	-	-	-
adi_MSTRG.27679.1	ate_MSTRG.12975.1	ephrin type-B receptor 4-like	3.72836	PC	-	-	-	-	-	-
adi_MSTRG.30395.1	ate_MSTRG.2471.1	E3 ubiquitin-protein ligase RAD18-like	3.72418	PC	-	-	-	-	-	-
adi_MSTRG.29501.2	ate_MSTRG.13390.1	tripartite motif-containing protein 45-like	3.7121	PC	-	-	-	-	-	-
adi_MSTRG.7804.1	ate_MSTRG.18504.1	calpain-7-like	3.64811	PC	-	-	-	-	-	-
adi_MSTRG.22015.1	ate_MSTRG.26859.1	ras-related C3 botulinum toxin substrate 1-like	3.64798	PC	5.00811	S	-	-	-	-
adi_MSTRG.15493.1	ate_MSTRG.9841.1	xenotropic and polytropic retrovirus receptor 1 homolog	3.57582	PC	-	-	-	-	-	-
adi_MSTRG.2097.2	ate_MSTRG.21862.1	uncharacterized protein LOC107350039	3.56894	PC	-	-	-	-	-	-
adi_MSTRG.22664.1	ate_MSTRG.7873.1	uncharacterized protein LOC107352870	3.55347	PC	-	-	-	-	-	-
adi_MSTRG.390.2	ate_MSTRG.10374.1	AT-rich interactive domain-containing protein 4A-like	3.46834	PC	-	-	-	-	-	-
adi_MSTRG.5263.1	ate_MSTRG.5940.1	TWiK family of potassium channels protein 18-like	3.44135	PC	2.42787	S	-	-	-	-
adi_MSTRG.16307.1	ate_MSTRG.11038.1	rho GTPase-activating protein 17-like	3.43359	PC	-	-	-	-	-	-
adi_MSTRG.24574.1	ate_MSTRG.18903.1	guanine nucleotide-binding protein G(o) subunit alpha-like	3.38541	PC	3.88348	S	-	-	-	-
adi_MSTRG.27238.1	ate_MSTRG.23687.1	mismatch repair endonuclease PMS2-like	3.35473	PC	-1.80656	G	-	-	-	-
adi_MSTRG.19162.1	ate_MSTRG.15028.1	uncharacterized protein LOC107348980	3.24997	PC	-	-	-	-	-	-
adi_MSTRG.4176.1	ate_MSTRG.6002.1	zinc-binding protein A33-like	3.1157	PC	-2.57767	G	-	-	-	-
adi_MSTRG.15673.1	ate_MSTRG.12505.1	uncharacterized protein LOC107344916	3.11268	PC	-	-	-	-	-	-
adi_MSTRG.1734.1	ate_MSTRG.6976.1	DNA-binding protein SMUBP-2-like	3.03408	PC	-	-	-	-	-	-
adi_MSTRG.24617.1	ate_MSTRG.11986.1	trichohyalin-like	3.02965	PC	1.40658	S	-	-	-	-
adi_MSTRG.6543.1	ate_MSTRG.3469.1	UDP-glucose 4-epimerase-like	3.01034	PC	1.85505	S	-	-	-	-
adi_MSTRG.14647.1	ate_MSTRG.15456.1	centriolin-like	3.00395	PC	3.54282	S	-	-	-	-
adi_MSTRG.9491.1	ate_MSTRG.3784.1	erythroid differentiation-related factor 1-like	3.00329	PC	-	-	-	-	-	-
adi_MSTRG.1822.1	ate_MSTRG.9300.1	uncharacterized protein LOC107347472	2.98995	PC	-3.85694	G	-	-	-	-
adi_MSTRG.27568.1	ate_MSTRG.5915.1	protein FAM26F-like	2.98117	PC	-	-	-	-	-	-
adi_MSTRG.3809.1	ate_MSTRG.19960.1	LOW QUALITY PROTEIN: probable tubulin polyglutamylase TTLL9	2.97953	PC	-	-	-	-	-	-
adi_MSTRG.17532.1	ate_MSTRG.6232.1	uncharacterized protein LOC107347059	2.96242	PC	-	-	-	-	-	-
adi_MSTRG.1610.1	ate_MSTRG.916.1	metabotropic glutamate receptor 3-like	2.94925	PC	-	-	-	-	-	-
adi_MSTRG.7788.4	ate_MSTRG.18424.1	coiled-coil domain-containing protein CG32809-like	2.94108	PC	-	-	-	-	-	-
adi_MSTRG.12924.1	ate_MSTRG.12167.1	uncharacterized protein LOC107345390	2.91811	PC	-	-	-	-	-	-
adi_MSTRG.2958.1	ate_MSTRG.14963.1	mitogen-activated protein kinase kinase kinase 1-like	2.90592	PC	-	-	-	-	-	-
adi_MSTRG.16565.1	ate_MSTRG.11553.1	OTU domain-containing protein 7B-like	2.89605	PC	-	-	-	-	-	-
adi_MSTRG.30174.1	ate_MSTRG.285.1	WD repeat-containing protein 66-like	2.89094	PC	-	-	-	-	-	-
adi_MSTRG.24249.1	ate_MSTRG.21759.1	uncharacterized protein LOC107330110	2.86347	PC	-	-	-	-	-	-
adi_MSTRG.16366.1	ate_MSTRG.11560.1	nudix hydrolase 11-like	2.85919	PC	2.20209	S	-	-	-	-
adi_MSTRG.547.1	ate_MSTRG.2027.1	WD repeat-containing protein 44-like	2.85787	PC	1.9592	S	-	-	-	-
adi_MSTRG.19943.1	ate_MSTRG.4112.1	MSTRG.19943.1	2.84435	PC	-	-	-	-	-	-
adi_MSTRG.8010.2	ate_MSTRG.15165.1	BTB/POZ domain-containing protein KCTD6-like	2.82291	PC	3.20865	S	-	-	-	-
adi_MSTRG.17309.1	ate_MSTRG.20858.1	LIM/homeobox protein Awh-like	2.81664	PC	-	-	-	-	-	-
adi_MSTRG.8495.1	ate_MSTRG.11332.1	regulating synaptic membrane exocytosis protein 1-like	2.80057	PC	1.26905	S	-	-	-	-
adi_MSTRG.7952.2	ate_MSTRG.6646.1	protein tyrosine phosphatase domain-containing protein 1-like	2.77749	PC	-	-	-	-	-	-
adi_MSTRG.12017.1	ate_MSTRG.3393.1	1-acyl-sn-glycerol-3-phosphate acyltransferase epsilon-like	2.7632	PC	0.85025	-	-	-	-	-
adi_MSTRG.4319.1	ate_MSTRG.1285.1	uncharacterized protein LOC107332169	2.74115	PC	-1.98382	G	-	-	-	-
adi_MSTRG.6266.1	ate_MSTRG.20364.2	dual specificity mitogen-activated protein kinase kinase 2-like	2.73942	PC	2.03596	S	-	-	-	-
adi_MSTRG.19419.1	ate_MSTRG.6604.1	ubiquitin carboxyl-terminal hydrolase 47-like	2.73893	PC	1.56906	S	-	-	-	-
adi_MSTRG.15107.2	ate_MSTRG.16682.1	uncharacterized protein LOC107344225	2.73532	PC	-	-	-	-	-	-
adi_MSTRG.2087.1	ate_MSTRG.21840.1	LOW QUALITY PROTEIN: protein FAM161A-like	2.71035	PC	-0.619268	-	-	-	-	-
adi_MSTRG.4225.1	ate_MSTRG.23224.1	DNA excision repair protein ERCC-1-like	2.69781	PC	3.43904	S	-	-	-	-
adi_MSTRG.10675.1	ate_MSTRG.15754.1	X-linked retinitis pigmentosa GTPase regulator-like	2.66654	PC	1.90492	S	-	-	-	-
adi_MSTRG.11105.1	ate_MSTRG.10665.1	zinc finger protein AEBP2-like	2.64336	PC	-3.92443	G	-	-	-	-
adi_MSTRG.798.1	ate_MSTRG.10668.1	uncharacterized protein LOC107334440	2.63955	PC	1.99161	S	-	-	-	-
adi_MSTRG.17776.1	ate_MSTRG.16019.1	uncharacterized protein LOC107347241	2.63873	PC	-	-	-	-	-	-
adi_MSTRG.25105.1	ate_MSTRG.953.1	calcineurin subunit B-like	2.62172	PC	-	-	-	-	-	-
adi_MSTRG.22924.1	ate_MSTRG.9366.1	chromosomal protein D1-like	2.60995	PC	-	-	-	-	-	-
adi_MSTRG.8539.1	ate_MSTRG.11323.1	regulating synaptic membrane exocytosis protein 1-like	2.59801	PC	1.22883	S	-	-	-	-
adi_MSTRG.21840.1	ate_MSTRG.8729.1	uncharacterized protein LOC107351825	2.59702	PC	2.56202	S	-	-	-	-
adi_MSTRG.24281.1	ate_MSTRG.17262.1	transformation/transcription domain-associated protein-like	2.59551	PC	-	-	-	-	-	-
adi_MSTRG.15592.1	ate_MSTRG.17771.1	polycomb group protein Pc-like	2.5933	PC	3.17354	S	-	-	-	-
adi_MSTRG.6502.1	ate_MSTRG.16601.1	protein FAM188B-like	2.58991	PC	-5.63618	G	-	-	-	-
adi_MSTRG.15425.1	ate_MSTRG.9762.1	uncharacterized protein LOC107344670	2.57089	PC	-	-	-	-	-	-
adi_MSTRG.8561.1	ate_MSTRG.11351.1	leucine-rich repeat-containing protein 9-like	2.56405	PC	-	-	-	-	-	-
adi_MSTRG.12847.1	ate_MSTRG.26136.1	phosphatidate phosphatase LPIN3-like	2.55613	PC	1.22711	S	-	-	-	-
adi_MSTRG.3304.1	ate_MSTRG.19277.1	filamin-A-like	2.55544	PC	-	-	-	-	-	-
adi_MSTRG.17414.1	ate_MSTRG.4642.1	uncharacterized protein LOC107346938	2.55229	PC	-	-	-	-	-	-
adi_MSTRG.11274.1	ate_MSTRG.14154.1	MSTRG.11274.1	2.53808	PC	3.28625	S	-	-	-	-
adi_MSTRG.30237.1	ate_MSTRG.2828.1	xylosyltransferase 1-like	2.52605	PC	2.27336	S	-	-	-	-
adi_MSTRG.27367.1	ate_MSTRG.7204.1	GRAM domain-containing protein 1B-like	2.48825	PC	-	-	-	-	-	-
adi_MSTRG.25280.1	ate_MSTRG.2908.1	MAP kinase-activating death domain protein-like	2.47355	PC	-	-	-	-	-	-
adi_MSTRG.25842.1	ate_MSTRG.19470.1	BAH and coiled-coil domain-containing protein 1-like	2.46696	PC	3.17647	S	-	-	-	-
adi_MSTRG.9802.1	ate_MSTRG.5838.1	LOW QUALITY PROTEIN: tubulin polyglutamylase TTLL7-like	2.465	PC	2.39872	S	-	-	-	-
adi_MSTRG.8017.2	ate_MSTRG.15235.1	uncharacterized protein LOC107336260	2.45398	PC	-	-	-	-	-	-
adi_MSTRG.20200.1	ate_MSTRG.4645.1	E3 ubiquitin-protein ligase TRAF7-like	2.45086	PC	-5.17168	G	-	-	-	-
adi_MSTRG.8862.1	ate_MSTRG.17434.1	DNA repair protein RAD50-like	2.42288	PC	3.00694	S	-	-	-	-
adi_MSTRG.3748.1	ate_MSTRG.22041.1	eukaryotic translation initiation factor 2-alpha kinase 1-like	2.42138	PC	-	-	-	-	-	-
adi_MSTRG.24483.1	ate_MSTRG.15591.1	TLC domain-containing protein 2-like	2.41547	PC	1.99702	S	-	-	-	-
adi_MSTRG.19156.1	ate_MSTRG.521.1	transmembrane protein 45B-like	2.39062	PC	-	-	-	-	-	-
adi_MSTRG.15799.1	ate_MSTRG.10498.1	coiled-coil domain-containing protein 85C-A-like	2.38759	PC	1.44676	S	-	-	-	-
adi_MSTRG.3274.1	ate_MSTRG.19376.1	neuralized-like protein 4	2.38707	PC	1.0869	S	-	-	-	-
adi_MSTRG.9131.1	ate_MSTRG.18069.1	SAYSvFN domain-containing protein 1-like	2.38673	PC	1.4548	S	-	-	-	-
adi_MSTRG.15523.1	ate_MSTRG.7629.1	tRNA methyltransferase 10 homolog A-like	2.33464	PC	-1.72483	G	-	-	-	-
adi_MSTRG.5904.2	ate_MSTRG.23804.1	pleckstrin homology domain-containing family F member 2-like	2.33211	PC	-	-	-	-	-	-
adi_MSTRG.11624.1	ate_MSTRG.13099.1	MSTRG.11624.1	2.33056	PC	-9.1042	G	-	-	-	-
adi_MSTRG.28352.1	ate_MSTRG.6253.1	uncharacterized protein LOC107347080	2.32531	PC	-	-	-	-	-	-
adi_MSTRG.27904.1	ate_MSTRG.6823.1	uncharacterized protein LOC107326982	2.31632	PC	-	-	-	-	-	-
adi_MSTRG.22108.1	ate_MSTRG.19713.1	protein ALEX-like	2.30457	PC	-	-	-	-	-	-
adi_MSTRG.5260.1	ate_MSTRG.16885.1	ral guanine nucleotide dissociation stimulator-like	2.30303	PC	-	-	-	-	-	-
adi_MSTRG.1022.1	ate_MSTRG.2270.1	uncharacterized protein LOC107338826	2.2943	PC	1.70358	S	-	-	-	-
adi_MSTRG.4043.1	ate_MSTRG.9321.1	methyltransferase-like protein 13	2.28951	PC	-	-	-	-	-	-
adi_MSTRG.2073.1	ate_MSTRG.19770.1	tctex1 domain-containing protein 1-B-like	2.2855	PC	-3.75027	G	-	-	-	-
adi_MSTRG.25821.1	ate_MSTRG.19466.1	uncharacterized protein LOC107356384	2.26796	PC	2.3487	S	-	-	-	-
adi_MSTRG.27839.1	ate_MSTRG.8941.1	phosphatidylinositol 4,5-bisphosphate 3-kinase catalytic subunit beta isoform-like	2.24492	PC	-	-	-	-	-	-
adi_MSTRG.13485.1	ate_MSTRG.13256.1	ubiquitin carboxyl-terminal hydrolase 38-like	2.23907	PC	-	-	-	-	-	-
adi_MSTRG.24473.1	ate_MSTRG.11661.1	protein Smaug homolog 2-like	2.23228	PC	-	-	-	-	-	-
adi_MSTRG.22967.1	ate_MSTRG.25300.1	serine/threonine-protein kinase 17A-like	2.22629	PC	0.418306	-	-	-	-	-
adi_MSTRG.20631.1	ate_MSTRG.17230.1	uncharacterized protein LOC107350567	2.22627	PC	1.03735	S	-	-	-	-
adi_MSTRG.26162.5	ate_MSTRG.16726.1	rab-like protein 6	2.19996	PC	-	-	-	-	-	-
adi_MSTRG.25068.1	ate_MSTRG.23473.1	formin-2-like	2.19272	PC	2.78208	S	-	-	-	-
adi_MSTRG.24785.1	ate_MSTRG.14272.1	LMBR1 domain-containing protein 2-like	2.18424	PC	-	-	-	-	-	-
adi_MSTRG.5658.1	ate_MSTRG.19358.1	echinoderm microtubule-associated protein-like 6	2.183	PC	2.75838	S	-	-	-	-
adi_MSTRG.6803.1	ate_MSTRG.5753.1	coiled-coil domain-containing protein 61-like	2.17965	PC	1.1352	S	-	-	-	-
adi_MSTRG.24768.1	ate_MSTRG.14275.1	LMBR1 domain-containing protein 2-like	2.16143	PC	1.66971	S	-	-	-	-
adi_MSTRG.8506.1	ate_MSTRG.11297.1	phosducin-like protein 3	2.15998	PC	1.93174	S	-	-	-	-
adi_MSTRG.12524.1	ate_MSTRG.17875.1	kelch-like protein 20	2.15327	PC	3.48875	S	-	-	-	-
adi_MSTRG.13408.1	ate_MSTRG.21688.1	MSTRG.13408.1	2.14681	PC	2.23613	S	-	-	-	-
adi_MSTRG.16669.1	ate_MSTRG.8190.1	uncharacterized protein LOC107346054	2.1356	PC	-	-	-	-	-	-
adi_MSTRG.8301.1	ate_MSTRG.20564.1	LOW QUALITY PROTEIN: transcription factor IIIB 90 kDa subunit-like	2.12582	PC	-2.57049	G	-	-	-	-
adi_MSTRG.2640.1	ate_MSTRG.13367.1	uncharacterized protein LOC107357067	2.12531	PC	-	-	-	-	-	-
adi_MSTRG.13575.1	ate_MSTRG.16988.1	malignant fibrous histiocytoma-amplified sequence 1 homolog	2.12438	PC	-	-	-	-	-	-
adi_MSTRG.7506.3	ate_MSTRG.4166.1	lysine-specific histone demethylase 1A-like	2.12151	PC	1.8562	S	-	-	-	-
adi_MSTRG.1488.1	ate_MSTRG.3118.1	E3 ubiquitin-protein ligase NEDD4-like	2.11602	PC	3.05473	S	-	-	-	-
adi_MSTRG.23425.1	ate_MSTRG.14232.1	chloride channel CLIC-like protein 1	2.10346	PC	-	-	-	-	-	-
adi_MSTRG.7914.1	ate_MSTRG.1986.1	uncharacterized protein LOC107336126	2.09542	PC	-1.25653	G	-	-	-	-
adi_MSTRG.11275.1	ate_MSTRG.25029.1	uncharacterized protein LOC107339937	2.08332	PC	-	-	-	-	-	-
adi_MSTRG.819.1	ate_MSTRG.11172.1	PAS domain-containing serine/threonine-protein kinase-like	2.07769	PC	-	-	-	-	-	-
adi_MSTRG.163.1	ate_MSTRG.63.1	E3 ubiquitin-protein ligase MIB1-like	2.07762	PC	1.66544	S	-	-	-	-
adi_MSTRG.17006.1	ate_MSTRG.5249.1	uncharacterized protein LOC107346456	2.07717	PC	-	-	-	-	-	-
adi_MSTRG.3799.1	ate_MSTRG.19984.1	hepatocyte nuclear factor 4-gamma-like	2.07176	PC	-2.19323	G	-	-	-	-
adi_MSTRG.5604.1	ate_MSTRG.2287.1	ataxin-7-like protein 1	2.05542	PC	-	-	-	-	-	-
adi_MSTRG.9902.1	ate_MSTRG.25793.1	transient receptor potential cation channel subfamily A member 1 homolog	2.04894	PC	-	-	-	-	-	-
adi_MSTRG.20419.1	ate_MSTRG.13755.1	solute carrier organic anion transporter family member 4C1-like	2.04322	PC	-	-	-	-	-	-
adi_MSTRG.13723.1	ate_MSTRG.5174.1	pecanex-like protein 1	2.0339	PC	1.85771	S	-	-	-	-
adi_MSTRG.4543.1	ate_MSTRG.2900.1	protein ABHD14B-like	2.02837	PC	1.57544	S	-	-	-	-
adi_MSTRG.25842.2	ate_MSTRG.19495.1	BAH and coiled-coil domain-containing protein 1-like	2.02377	PC	1.41061	S	-	-	-	-
adi_MSTRG.24808.1	ate_MSTRG.26236.1	uromodulin-like	2.01026	PC	-	-	-	-	-	-
adi_MSTRG.6663.1	ate_MSTRG.4939.1	uncharacterized protein LOC107334766	2.00457	PC	-1.53801	G	-	-	-	-
adi_MSTRG.19115.1	ate_MSTRG.5963.1	uncharacterized protein LOC107348895	1.99829	PC	-	-	-	-	-	-
adi_MSTRG.18738.1	ate_MSTRG.7936.1	protein DBF4 homolog B-like	1.99522	PC	-4.80218	G	-	-	-	-
adi_MSTRG.26411.1	ate_MSTRG.10864.1	DNA oxidative demethylase ALKBH2-like	1.99234	PC	-	-	-	-	-	-
adi_MSTRG.19679.1	ate_MSTRG.18859.1	uncharacterized protein LOC107349556	1.99052	PC	-	-	-	-	-	-
adi_MSTRG.27049.1	ate_MSTRG.23135.1	uncharacterized protein LOC107358021	1.99002	PC	2.59284	S	-	-	-	-
adi_MSTRG.2423.1	ate_MSTRG.6849.1	secreted frizzled-related protein 3-like	1.97476	PC	5.52465	S	-	-	-	-
adi_MSTRG.10804.1	ate_MSTRG.20886.1	ZZ-type zinc finger-containing protein 3-like	1.96918	PC	-	-	-	-	-	-
adi_MSTRG.6586.1	ate_MSTRG.16614.1	elongator complex protein 6-like	1.96839	PC	2.49485	S	-	-	-	-
adi_MSTRG.22831.1	ate_MSTRG.24572.1	late histone H2B.L4-like	1.96033	PC	-5.02898	G	-	-	-	-
adi_MSTRG.12372.2	ate_MSTRG.19733.1	sulfatase-modifying factor 2-like	1.95936	PC	-	-	-	-	-	-
adi_MSTRG.16320.1	ate_MSTRG.11077.1	acid phosphatase type 7-like	1.95569	PC	-	-	-	-	-	-
adi_MSTRG.8401.1	ate_MSTRG.16503.1	low-density lipoprotein receptor-related protein 4-like	1.94917	PC	-4.13645	G	-	-	-	-
adi_MSTRG.26068.1	ate_MSTRG.24131.1	coiled-coil domain-containing protein 177-like	1.94891	PC	1.37977	S	-	-	-	-
adi_MSTRG.6431.2	ate_MSTRG.3609.1	extracellular signal-regulated kinase 2-like	1.94566	PC	-0.821126	-	-	-	-	-
adi_MSTRG.10616.1	ate_MSTRG.15324.1	sterile alpha motif domain-containing protein 11-like	1.94512	PC	2.49613	S	-	-	-	-
adi_MSTRG.12767.1	ate_MSTRG.9552.1	MSTRG.12767.1	1.9449	PC	-	-	-	-	-	-
adi_MSTRG.23042.1	ate_MSTRG.20929.1	laminin subunit gamma-1-like	1.94427	PC	-	-	-	-	-	-
adi_MSTRG.10887.2	ate_MSTRG.580.1	gametogenetin-binding protein 2-like	1.94359	PC	1.06098	S	-	-	-	-
adi_MSTRG.23247.1	ate_MSTRG.17009.1	malignant fibrous histiocytoma-amplified sequence 1 homolog	1.94228	PC	1.20255	S	-	-	-	-
adi_MSTRG.27068.1	ate_MSTRG.20470.1	cAMP-dependent protein kinase catalytic subunit alpha-like	1.93776	PC	-	-	-	-	-	-
adi_MSTRG.23855.1	ate_MSTRG.11219.1	transcription elongation factor B polypeptide 3-like	1.93511	PC	-	-	-	-	-	-
adi_MSTRG.30649.1	ate_MSTRG.6941.1	mitochondrial inner membrane protein COX18-like	1.9279	PC	-1.36371	G	-	-	-	-
adi_MSTRG.29832.1	ate_MSTRG.25255.1	uncharacterized protein LOC107329663	1.92274	PC	1.60407	S	-	-	-	-
adi_MSTRG.11441.1	ate_MSTRG.27359.1	uncharacterized protein LOC107354831	1.92159	PC	-5.01519	G	-	-	-	-
adi_MSTRG.694.1	ate_MSTRG.4788.1	uncharacterized protein LOC107335198	1.92044	PC	1.60306	S	-	-	-	-
adi_MSTRG.4095.1	ate_MSTRG.1898.1	2-acylglycerol O-acyltransferase 2-A-like	1.91948	PC	-	-	-	-	-	-
adi_MSTRG.19541.1	ate_MSTRG.24845.1	R3H domain-containing protein 1-like	1.9168	PC	-	-	-	-	-	-
adi_MSTRG.12574.1	ate_MSTRG.17892.1	nuclear distribution protein nudE-like 1	1.90776	PC	-	-	-	-	-	-
adi_MSTRG.10278.1	ate_MSTRG.20401.1	chromosome transmission fidelity protein 18 homolog	1.9023	PC	-	-	-	-	-	-
adi_MSTRG.30599.1	ate_MSTRG.20338.1	uncharacterized protein LOC107330553	1.90065	PC	1.44511	S	-	-	-	-
adi_MSTRG.6244.1	ate_MSTRG.20365.1	6-phosphofructo-2-kinase/fructose-2,6-bisphosphatase-like	1.89337	PC	-3.7754	G	-	-	-	-
adi_MSTRG.15804.1	ate_MSTRG.10479.1	cilia- and flagella-associated protein 36-like	1.89267	PC	0.356073	-	-	-	-	-
adi_MSTRG.25967.1	ate_MSTRG.20397.1	nucleosome-remodeling factor subunit BPTF-like	1.89198	PC	1.72324	S	-	-	-	-
adi_MSTRG.13873.1	ate_MSTRG.23422.1	pyroglutamyl-peptidase 1-like	1.88266	PC	-	-	-	-	-	-
adi_MSTRG.10547.2	ate_MSTRG.23875.1	inactive rhomboid protein 1-like	1.87691	PC	2.82546	S	-	-	-	-
adi_MSTRG.25720.1	ate_MSTRG.7774.1	ubinuclein-2-like	1.87451	PC	1.66977	S	-	-	-	-
adi_MSTRG.6440.1	ate_MSTRG.3568.1	calcium/calmodulin-dependent protein kinase kinase 1-like	1.8718	PC	2.8582	S	-	-	-	-
adi_MSTRG.5393.1	ate_MSTRG.14598.1	myotubularin-related protein 9-like	1.8682	PC	-	-	-	-	-	-
adi_MSTRG.12168.2	ate_MSTRG.21943.1	nuclear factor related to kappa-B-binding protein-like	1.86442	PC	-	-	-	-	-	-
adi_MSTRG.7861.1	ate_MSTRG.22464.1	omega-amidase NIT2-like	1.86005	PC	-	-	-	-	-	-
adi_MSTRG.13735.2	ate_MSTRG.14719.1	protein FAM13A-like	1.85797	PC	2.13048	S	-	-	-	-
adi_MSTRG.14012.1	ate_MSTRG.27442.1	condensin-2 complex subunit D3-like	1.85404	PC	-	-	-	-	-	-
adi_MSTRG.22618.1	ate_MSTRG.12447.1	SLIT-ROBO Rho GTPase-activating protein 1-like	1.8507	PC	-1.2775	G	-	-	-	-
adi_MSTRG.27932.1	ate_MSTRG.26674.1	CAP-Gly domain-containing linker protein 1-like	1.84298	PC	-	-	-	-	-	-
adi_MSTRG.10560.1	ate_MSTRG.23919.1	SEC14-like protein 1	1.8367	PC	-	-	-	-	-	-
adi_MSTRG.26665.1	ate_MSTRG.2795.1	spartin-like	1.83655	PC	-	-	-	-	-	-
adi_MSTRG.5635.1	ate_MSTRG.22997.1	peroxisome assembly protein 12-like	1.82696	PC	-1.02382	G	-	-	-	-
adi_MSTRG.12933.1	ate_MSTRG.12222.1	1-phosphatidylinositol 4,5-bisphosphate phosphodiesterase-like	1.82475	PC	-	-	-	-	-	-
adi_MSTRG.9473.1	ate_MSTRG.8539.1	kinesin-like protein KIF14	1.81964	PC	1.17278	S	-	-	-	-
adi_MSTRG.19107.1	ate_MSTRG.469.1	uncharacterized protein LOC107348936	1.81651	PC	2.2446	S	-	-	-	-
adi_MSTRG.9905.2	ate_MSTRG.25808.1	transient receptor potential cation channel subfamily A member 1 homolog	1.81561	PC	-	-	-	-	-	-
adi_MSTRG.3371.1	ate_MSTRG.27734.1	uncharacterized protein LOC107331068	1.81383	PC	-	-	-	-	-	-
adi_MSTRG.17103.1	ate_MSTRG.5255.1	D-glucuronyl C5-epimerase-like	1.80644	PC	-2.65887	G	-	-	-	-
adi_MSTRG.25090.1	ate_MSTRG.972.1	ubiquitin-conjugating enzyme E2 Z-like	1.80448	PC	-	-	-	-	-	-
adi_MSTRG.14734.1	ate_MSTRG.19690.1	U8 snoRNA-decapping enzyme-like	1.80306	PC	-	-	-	-	-	-
adi_MSTRG.27157.1	ate_MSTRG.11155.1	platelet-activating factor acetylhydrolase-like	1.80209	PC	-5.35874	G	-	-	-	-
adi_MSTRG.14227.1	ate_MSTRG.15186.1	protein king tubby-like	1.79967	PC	-0.542053	-	-	-	-	-
adi_MSTRG.5162.1	ate_MSTRG.15485.1	dimethyladenosine transferase 1, mitochondrial-like	1.79927	PC	1.59799	S	-	-	-	-
adi_MSTRG.11484.1	ate_MSTRG.13060.1	uncharacterized protein LOC107340290	1.7987	PC	-	-	-	-	-	-
adi_MSTRG.28584.1	ate_MSTRG.7408.1	rho guanine nucleotide exchange factor 25-like	1.79726	PC	-	-	-	-	-	-
adi_MSTRG.14152.1	ate_MSTRG.12686.1	ras-related protein Rab-38-like	1.79248	PC	2.15739	S	-	-	-	-
adi_MSTRG.26784.3	ate_MSTRG.24991.1	mothers against decapentaplegic homolog 5-like	1.7923	PC	-2.20973	G	-	-	-	-
adi_MSTRG.9512.2	ate_MSTRG.8515.1	bromodomain-containing protein 3-like	1.7885	PC	-	-	-	-	-	-
adi_MSTRG.8546.1	ate_MSTRG.11440.1	sorting nexin-17-like	1.78203	PC	-	-	-	-	-	-
adi_MSTRG.3756.1	ate_MSTRG.22070.1	MSTRG.3756.1	1.78171	PC	1.99854	S	-	-	-	-
adi_MSTRG.20771.1	ate_MSTRG.4362.1	tubulin polyglutamylase ttll6-like	1.78129	PC	1.76572	S	-	-	-	-
adi_MSTRG.24054.1	ate_MSTRG.21193.1	MSTRG.24054.1	1.7796	PC	-	-	-	-	-	-
adi_MSTRG.5475.1	ate_MSTRG.15797.1	rho GTPase-activating protein 39-like	1.77729	PC	1.9294	S	-	-	-	-
adi_MSTRG.10309.1	ate_MSTRG.20807.1	ankyrin repeat and zinc finger domain-containing protein 1-like	1.77636	PC	1.07554	S	-	-	-	-
adi_MSTRG.26017.1	ate_MSTRG.21803.1	putative deoxyribonuclease TATDN1	1.77403	PC	2.49848	S	-	-	-	-
adi_MSTRG.8585.2	ate_MSTRG.11394.1	uncharacterized protein LOC107336851	1.77092	PC	-	-	-	-	-	-
adi_MSTRG.29748.1	ate_MSTRG.4023.1	LIM domain-binding protein 2-like	1.76368	PC	-	-	-	-	-	-
adi_MSTRG.18153.1	ate_MSTRG.8732.1	protein dispatched homolog 1-like	1.76108	PC	-	-	-	-	-	-
adi_MSTRG.21783.1	ate_MSTRG.13401.1	flavin-containing monooxygenase FMO GS-OX-like 4	1.7604	PC	-1.62396	G	-	-	-	-
adi_MSTRG.27885.1	ate_MSTRG.26570.1	prolyl 4-hydroxylase subunit alpha-2-like	1.75008	PC	-	-	-	-	-	-
adi_MSTRG.7968.1	ate_MSTRG.15276.1	transmembrane and TPR repeat-containing protein 2-like	1.74764	PC	-0.878613	-	-	-	-	-
adi_MSTRG.9049.2	ate_MSTRG.19516.1	85/88 kDa calcium-independent phospholipase A2-like	1.74413	PC	-	-	-	-	-	-
adi_MSTRG.2485.1	ate_MSTRG.9664.1	AP-5 complex subunit beta-1-like	1.74332	PC	1.48396	S	-	-	-	-
adi_MSTRG.188.1	ate_MSTRG.59.1	uncharacterized protein LOC107347559	1.7403	PC	-1.24615	G	-	-	-	-
adi_MSTRG.673.1	ate_MSTRG.4792.1	guanine nucleotide-binding protein subunit beta-5-like	1.73608	PC	1.23555	S	-	-	-	-
adi_MSTRG.4951.1	ate_MSTRG.20163.1	uncharacterized protein LOC107332783	1.73348	PC	-	-	-	-	-	-
adi_MSTRG.27423.1	ate_MSTRG.310.1	BTB/POZ domain-containing adapter for CUL3-mediated RhoA degradation protein 3-like	1.73001	PC	-0.50718	-	-	-	-	-
adi_MSTRG.12796.1	ate_MSTRG.14848.1	solute carrier family 25 member 51-like	1.72468	PC	1.79183	S	-	-	-	-
adi_MSTRG.28043.1	ate_MSTRG.12831.1	low density lipoprotein receptor adapter protein 1-like	1.71616	PC	-	-	-	-	-	-
adi_MSTRG.23557.1	ate_MSTRG.436.1	peroxisomal sarcosine oxidase-like	1.70254	PC	-	-	-	-	-	-
adi_MSTRG.737.1	ate_MSTRG.4762.1	lysM and putative peptidoglycan-binding domain-containing protein 4-like	1.6939	PC	-0.929365	-	-	-	-	-
adi_MSTRG.669.1	ate_MSTRG.4808.1	E3 SUMO-protein ligase PIAS3-like	1.69328	PC	-1.1421	G	-	-	-	-
adi_MSTRG.8768.1	ate_MSTRG.10304.1	general transcription factor IIE subunit 1-like	1.68292	PC	-	-	-	-	-	-
adi_MSTRG.4532.2	ate_MSTRG.11436.1	hypoxia-inducible factor 1-alpha inhibitor-like	1.67865	PC	-1.34091	G	-	-	-	-
adi_MSTRG.22950.1	ate_MSTRG.25297.1	uncharacterized protein LOC107353132	1.67858	PC	-	-	-	-	-	-
adi_MSTRG.6777.1	ate_MSTRG.5771.1	MAPK/MAK/MRK overlapping kinase-like	1.67589	PC	2.28058	S	-	-	-	-
adi_MSTRG.15253.1	ate_MSTRG.17603.1	uncharacterized protein LOC107344484	1.67255	PC	-3.68742	G	-	-	-	-
adi_MSTRG.22764.1	ate_MSTRG.7687.2	guanylate cyclase soluble subunit beta-1-like	1.67248	PC	-	-	-	-	-	-
adi_MSTRG.26698.1	ate_MSTRG.5418.1	forkhead box protein J3-like	1.67216	PC	-	-	-	-	-	-
adi_MSTRG.23860.1	ate_MSTRG.11225.1	LOW QUALITY PROTEIN: potassium voltage-gated channel subfamily KQT member 4-like	1.67215	PC	-	-	-	-	-	-
adi_MSTRG.30850.2	ate_MSTRG.13535.1	telomere-associated protein RIF1-like	1.67043	PC	-6.03393	G	-	-	-	-
adi_MSTRG.9534.1	ate_MSTRG.18298.1	uncharacterized protein LOC107337985	1.66756	PC	-	-	-	-	-	-
adi_MSTRG.7772.1	ate_MSTRG.18484.1	abl interactor 1-like	1.66552	PC	-	-	-	-	-	-
adi_MSTRG.14648.1	ate_MSTRG.15451.1	centriolin-like	1.66325	PC	1.94906	S	-	-	-	-
adi_MSTRG.12157.1	ate_MSTRG.21947.1	negative elongation factor A-like	1.65522	PC	2.18472	S	-	-	-	-
adi_MSTRG.15494.1	ate_MSTRG.9857.1	uncharacterized protein LOC107344755	1.65141	PC	2.59556	S	-	-	-	-
adi_MSTRG.22818.2	ate_MSTRG.24573.1	15-hydroxyprostaglandin dehydrogenase [NAD(+)]-like	1.64768	PC	-	-	-	-	-	-
adi_MSTRG.10732.1	ate_MSTRG.1537.1	probable G-protein coupled receptor 19	1.64228	PC	-	-	-	-	-	-
adi_MSTRG.2480.1	ate_MSTRG.9626.1	uncharacterized protein LOC107354885	1.64184	PC	-0.905708	-	-	-	-	-
adi_MSTRG.21294.1	ate_MSTRG.17871.1	ras GTPase-activating-like protein IQGAP3	1.64067	PC	-	-	-	-	-	-
adi_MSTRG.30536.1	ate_MSTRG.9511.1	serine/threonine-protein kinase 33-like	1.636	PC	-	-	-	-	-	-
adi_MSTRG.7915.1	ate_MSTRG.2000.2	DCN1-like protein 1	1.63456	PC	2.02978	S	-	-	-	-
adi_MSTRG.234.2	ate_MSTRG.3312.1	nuclear pore complex protein Nup153-like	1.63427	PC	-	-	-	-	-	-
adi_MSTRG.3380.1	ate_MSTRG.17123.1	synaptotagmin-6-like	1.62912	PC	-	-	-	-	-	-
adi_MSTRG.18103.1	ate_MSTRG.8792.1	MSTRG.18103.1	1.62459	PC	1.77254	S	-	-	-	-
adi_MSTRG.20591.1	ate_MSTRG.18437.1	zinc finger protein 2 homolog	1.62332	PC	-	-	-	-	-	-
adi_MSTRG.3401.1	ate_MSTRG.17095.1	COMM domain-containing protein 8-like	1.62172	PC	-1.26966	G	-	-	-	-
adi_MSTRG.1769.1	ate_MSTRG.21572.1	ketimine reductase mu-crystallin-like	1.61877	PC	-	-	-	-	-	-
adi_MSTRG.16269.1	ate_MSTRG.2951.1	lysophospholipid acyltransferase 7-like	1.61874	PC	1.76427	S	-	-	-	-
adi_MSTRG.14435.1	ate_MSTRG.5490.1	COP9 signalosome complex subunit 7b-like	1.61859	PC	-	-	-	-	-	-
adi_MSTRG.27459.1	ate_MSTRG.27710.1	GRAM domain-containing protein 4-like	1.61543	PC	-	-	-	-	-	-
adi_MSTRG.12518.1	ate_MSTRG.17879.1	protein N-terminal asparagine amidohydrolase-like	1.61132	PC	-2.73697	G	-	-	-	-
adi_MSTRG.16076.1	ate_MSTRG.25374.1	E3 ubiquitin-protein ligase Siah1-like	1.60376	PC	-	-	-	-	-	-
adi_MSTRG.9435.1	ate_MSTRG.3803.1	STAGA complex 65 subunit gamma-like	1.60198	PC	-	-	-	-	-	-
adi_MSTRG.9477.1	ate_MSTRG.8548.1	kinesin-like protein KIF14	1.60198	PC	2.44521	S	-	-	-	-
adi_MSTRG.2155.1	ate_MSTRG.12798.1	MSTRG.2155.1	1.59491	PC	1.63248	S	-	-	-	-
adi_MSTRG.7906.1	ate_MSTRG.1982.1	flocculation protein FLO11-like	1.59257	PC	-	-	-	-	-	-
adi_MSTRG.21023.1	ate_MSTRG.18878.1	MSTRG.21023.1	1.58302	PC	-	-	-	-	-	-
adi_MSTRG.18164.1	ate_MSTRG.26996.1	serine/threonine-protein phosphatase alpha-2 isoform	1.5812	PC	-0.953199	-	-	-	-	-
adi_MSTRG.26352.1	ate_MSTRG.3986.1	eukaryotic translation initiation factor 2-alpha kinase 3-like	1.58075	PC	-	-	-	-	-	-
adi_MSTRG.6240.1	ate_MSTRG.11515.1	probable tubulin polyglutamylase TTLL1	1.57926	PC	1.45608	S	-	-	-	-
adi_MSTRG.25696.1	ate_MSTRG.7784.1	ras association domain-containing protein 1-like	1.57734	PC	-	-	-	-	-	-
adi_MSTRG.100.1	ate_MSTRG.166.1	trichoplein keratin filament-binding protein-like	1.57706	PC	2.05077	S	-	-	-	-
adi_MSTRG.11187.1	ate_MSTRG.11885.1	ELKS/Rab6-interacting/CAST family member 1-like	1.57212	PC	0.964577	-	-	-	-	-
adi_MSTRG.21065.1	ate_MSTRG.445.1	LOW QUALITY PROTEIN: beta-glucuronidase-like	1.56646	PC	3.60927	S	-	-	-	-
adi_MSTRG.30368.1	ate_MSTRG.7015.1	vacuolar protein sorting-associated protein 37A-like	1.5609	PC	-	-	-	-	-	-
adi_MSTRG.9556.1	ate_MSTRG.8520.1	transcription initiation factor IIB-like	1.56045	PC	-	-	-	-	-	-
adi_MSTRG.29874.1	ate_MSTRG.25252.1	uncharacterized protein LOC107330023	1.55996	PC	-	-	-	-	-	-
adi_MSTRG.750.1	ate_MSTRG.10699.1	DNA replication ATP-dependent helicase/nuclease DNA2-like	1.55661	PC	-	-	-	-	-	-
adi_MSTRG.5666.1	ate_MSTRG.19406.1	uncharacterized protein KIAA0556-like	1.55478	PC	1.90765	S	-	-	-	-
adi_MSTRG.16521.1	ate_MSTRG.27706.1	poly(A) RNA polymerase GLD2-B-like	1.55457	PC	-	-	-	-	-	-
adi_MSTRG.19.1	ate_MSTRG.269.1	uncharacterized protein PF11_0207-like	1.5527	PC	1.37937	S	-	-	-	-
adi_MSTRG.13996.1	ate_MSTRG.27636.1	meckelin-like	1.54705	PC	-	-	-	-	-	-
adi_MSTRG.25928.1	ate_MSTRG.20403.1	MSTRG.25928.1	1.54504	PC	-	-	-	-	-	-
adi_MSTRG.18758.1	ate_MSTRG.9470.1	Hermansky-Pudlak syndrome 1 protein homolog	1.54383	PC	-	-	-	-	-	-
adi_MSTRG.23409.1	ate_MSTRG.19651.1	uncharacterized protein LOC107353744	1.53738	PC	0.93981	-	-	-	-	-
adi_MSTRG.15988.1	ate_MSTRG.16324.1	LOW QUALITY PROTEIN: UHRF1-binding protein 1-like	1.53608	PC	-	-	-	-	-	-
adi_MSTRG.12359.1	ate_MSTRG.16713.1	DNA repair protein REV1-like	1.53604	PC	2.05136	S	-	-	-	-
adi_MSTRG.26853.1	ate_MSTRG.5372.1	cytochrome b5 domain-containing protein 1-like	1.53602	PC	1.96435	S	-	-	-	-
adi_MSTRG.21021.1	ate_MSTRG.18930.1	round spermatid basic protein 1-like	1.52898	PC	-1.4044	G	-	-	-	-
adi_MSTRG.18409.2	ate_MSTRG.22741.1	DCN1-like protein 5	1.52584	PC	-9.07824	G	-	-	-	-
adi_MSTRG.28505.1	ate_MSTRG.1181.1	germinal-center associated nuclear protein-like	1.52197	PC	-1.65066	G	-	-	-	-
adi_MSTRG.28999.1	ate_MSTRG.25489.1	E3 ubiquitin-protein ligase NRDP1-like	1.51899	PC	-0.708549	-	-	-	-	-
adi_MSTRG.30448.1	ate_MSTRG.13714.1	F-box/WD repeat-containing protein 4-like	1.51802	PC	-	-	-	-	-	-
adi_MSTRG.2720.1	ate_MSTRG.13995.1	uncharacterized protein LOC107356718	1.51681	PC	-	-	-	-	-	-
adi_MSTRG.9899.1	ate_MSTRG.25813.1	ras-related protein RGP2-like	1.5136	PC	-1.54795	G	-	-	-	-
adi_MSTRG.2245.1	ate_MSTRG.18715.1	uncharacterized protein LOC107352130	1.51205	PC	1.33564	S	-	-	-	-
adi_MSTRG.26719.1	ate_MSTRG.27645.1	tetratricopeptide repeat protein 17-like	1.51132	PC	-	-	-	-	-	-
adi_MSTRG.28957.1	ate_MSTRG.14194.1	uncharacterized protein LOC107328446	1.51104	PC	-2.60419	G	-	-	-	-
adi_MSTRG.15862.2	ate_MSTRG.8208.1	proprotein convertase subtilisin/kexin type 5-like	1.51073	PC	-5.80562	G	-	-	-	-
adi_MSTRG.1623.1	ate_MSTRG.912.1	uncharacterized protein LOC107343933	1.5085	PC	-5.2743	G	-	-	-	-
adi_MSTRG.23684.1	ate_MSTRG.18206.1	LOW QUALITY PROTEIN: dihydropyrimidine dehydrogenase [NADP(+)]-like	1.50799	PC	2.03901	S	-	-	-	-
adi_MSTRG.6635.1	ate_MSTRG.24002.1	uncharacterized protein LOC107334694	1.50108	PC	-	-	-	-	-	-
adi_MSTRG.26608.1	ate_MSTRG.16244.1	RING finger protein 10-like	1.50074	PC	-	-	-	-	-	-
adi_MSTRG.8555.1	ate_MSTRG.11346.1	uncharacterized protein LOC107336840	1.49905	PC	-1.36515	G	-	-	-	-
adi_MSTRG.6197.1	ate_MSTRG.5388.1	ABC transporter G family member 26-like	1.49899	PC	-	-	-	-	-	-
adi_MSTRG.21159.1	ate_MSTRG.20393.1	casein kinase I-like	1.49604	PC	-	-	-	-	-	-
adi_MSTRG.29829.1	ate_MSTRG.26852.1	CXXC-type zinc finger protein 1-like	1.49385	PC	-	-	-	-	-	-
adi_MSTRG.7004.2	ate_MSTRG.26114.1	LOW QUALITY PROTEIN: mitochondrial chaperone BCS1-like	1.4909	PC	-	-	-	-	-	-
adi_MSTRG.14678.1	ate_MSTRG.19675.1	serine/threonine-protein kinase B-raf-like	1.4899	PC	-	-	-	-	-	-
adi_MSTRG.446.1	ate_MSTRG.11857.1	ubiquitin carboxyl-terminal hydrolase 4-like	1.4894	PC	1.31886	S	-	-	-	-
adi_MSTRG.19131.1	ate_MSTRG.487.1	citron Rho-interacting kinase-like	1.48884	PC	2.22583	S	-	-	-	-
adi_MSTRG.15716.1	ate_MSTRG.7963.1	partitioning defective protein 3-like	1.48411	PC	-	-	-	-	-	-
adi_MSTRG.27298.1	ate_MSTRG.4438.1	nucleoporin-like protein 2	1.48304	PC	2.97205	S	-	-	-	-
adi_MSTRG.10262.1	ate_MSTRG.20417.1	leukocyte receptor cluster member 8 homolog	1.48197	PC	-	-	-	-	-	-
adi_MSTRG.8302.1	ate_MSTRG.23719.1	SH3-containing GRB2-like protein 3-interacting protein 1	1.48173	PC	2.25386	S	-	-	-	-
adi_MSTRG.5758.1	ate_MSTRG.17546.1	golgin subfamily A member 6-like protein 22	1.47898	PC	-	-	-	-	-	-
adi_MSTRG.480.1	ate_MSTRG.2153.1	intraflagellar transport protein 46 homolog	1.46988	PC	0.522242	-	-	-	-	-
adi_MSTRG.22599.1	ate_MSTRG.12445.1	uncharacterized protein LOC107352803	1.46255	PC	-	-	-	-	-	-
adi_MSTRG.2846.1	ate_MSTRG.1397.1	transmembrane protein 189-like	1.46232	PC	-	-	-	-	-	-
adi_MSTRG.16523.1	ate_MSTRG.22507.1	axin-1-like	1.45889	PC	0.593336	-	-	-	-	-
adi_MSTRG.24356.1	ate_MSTRG.9548.1	UPF0676 protein C1494.01-like	1.45623	PC	1.55842	S	-	-	-	-
adi_MSTRG.13260.1	ate_MSTRG.10892.1	peripheral-type benzodiazepine receptor-associated protein 1-like	1.45562	PC	-	-	-	-	-	-
adi_MSTRG.9932.1	ate_MSTRG.25839.1	WD repeat and coiled-coil-containing protein C2orf44 homolog	1.45388	PC	-	-	-	-	-	-
adi_MSTRG.16128.1	ate_MSTRG.20076.1	vesicle-trafficking protein SEC22a-like	1.44886	PC	1.55664	S	-	-	-	-
adi_MSTRG.4437.1	ate_MSTRG.24055.1	alpha-taxilin-like	1.44419	PC	1.22552	S	-	-	-	-
adi_MSTRG.26698.2	ate_MSTRG.5398.1	forkhead box protein J3-like	1.43722	PC	-6.97411	G	-	-	-	-
adi_MSTRG.15860.1	ate_MSTRG.8197.1	proprotein convertase subtilisin/kexin type 5-like	1.43327	PC	-	-	-	-	-	-
adi_MSTRG.22775.2	ate_MSTRG.24571.1	LOW QUALITY PROTEIN: ubiquitin carboxyl-terminal hydrolase 10-like	1.43	PC	1.86903	S	-	-	-	-
adi_MSTRG.22308.1	ate_MSTRG.27553.1	protein NLRC5-like	1.42856	PC	-	-	-	-	-	-
adi_MSTRG.23580.1	ate_MSTRG.439.1	MSTRG.23580.1	1.4214	PC	-	-	-	-	-	-
adi_MSTRG.21204.1	ate_MSTRG.17904.1	ADP-ribosylation factor-like	1.42016	PC	-0.767462	-	-	-	-	-
adi_MSTRG.21411.1	ate_MSTRG.12753.1	afadin-like	1.41581	PC	-	-	-	-	-	-
adi_MSTRG.13489.1	ate_MSTRG.13290.1	ubiquitin carboxyl-terminal hydrolase 38-like	1.41464	PC	-2.34701	G	-	-	-	-
adi_MSTRG.5132.1	ate_MSTRG.16895.1	ral guanine nucleotide dissociation stimulator-like 1	1.41212	PC	-1.25096	G	-	-	-	-
adi_MSTRG.15800.1	ate_MSTRG.16253.1	serine/arginine repetitive matrix protein 1-like	1.41025	PC	-	-	-	-	-	-
adi_MSTRG.24804.1	ate_MSTRG.4238.1	dystrophin-like	1.40805	PC	0.443171	-	-	-	-	-
adi_MSTRG.22284.1	ate_MSTRG.14998.1	kinesin-like protein KIF15	1.40668	PC	0.942922	-	-	-	-	-
adi_MSTRG.5447.1	ate_MSTRG.15791.1	GTPase HRas	1.39982	PC	-0.810799	-	-	-	-	-
adi_MSTRG.8007.1	ate_MSTRG.15202.1	neuromedin-U receptor 1-like	1.39733	PC	-2.16022	G	-	-	-	-
adi_MSTRG.17540.1	ate_MSTRG.6217.1	unconventional myosin-Vb-like	1.39673	PC	1.45295	S	-	-	-	-
adi_MSTRG.18839.1	ate_MSTRG.2530.1	putative deoxyribonuclease TATDN2	1.39531	PC	-	-	-	-	-	-
adi_MSTRG.18326.1	ate_MSTRG.1024.1	protein kinase C and casein kinase substrate in neurons protein 1-like	1.39386	PC	2.96347	S	-	-	-	-
adi_MSTRG.6353.1	ate_MSTRG.3872.1	counting factor 60-like	1.39353	PC	2.24442	S	-	-	-	-
adi_MSTRG.3239.1	ate_MSTRG.2730.1	fibrillin-2-like	1.39118	PC	-	-	-	-	-	-
adi_MSTRG.27853.1	ate_MSTRG.5439.1	methylenetetrahydrofolate reductase-like	1.39069	PC	-	-	-	-	-	-
adi_MSTRG.2299.1	ate_MSTRG.16699.1	uncharacterized protein LOC107352458	1.3901	PC	-0.82674	-	-	-	-	-
adi_MSTRG.7994.1	ate_MSTRG.15232.1	transcriptional enhancer factor TEF-3-like	1.38445	PC	-	-	-	-	-	-
adi_MSTRG.15018.1	ate_MSTRG.15918.1	uncharacterized protein LOC107344191	1.37886	PC	-0.682902	-	-	-	-	-
adi_MSTRG.13738.1	ate_MSTRG.5150.1	LOW QUALITY PROTEIN: WD repeat-containing protein 64-like	1.37512	PC	2.91211	S	-	-	-	-
adi_MSTRG.20662.1	ate_MSTRG.761.1	proteasome assembly chaperone 1-like	1.37217	PC	0.917969	-	-	-	-	-
adi_MSTRG.14647.2	ate_MSTRG.15441.1	centriolin-like	1.37194	PC	1.27231	S	-	-	-	-
adi_MSTRG.2014.1	ate_MSTRG.21348.1	uncharacterized protein LOC107349422	1.37014	PC	1.21849	S	-	-	-	-
adi_MSTRG.23021.1	ate_MSTRG.23128.1	uncharacterized protein LOC107353258	1.36717	PC	-0.937931	-	-	-	-	-
adi_MSTRG.6403.1	ate_MSTRG.3546.1	AH receptor-interacting protein-like	1.36456	PC	-	-	-	-	-	-
adi_MSTRG.28910.1	ate_MSTRG.4435.1	WD repeat-containing protein 90-like	1.36303	PC	1.27664	S	-	-	-	-
adi_MSTRG.2489.1	ate_MSTRG.9630.1	uncharacterized protein LOC107354885	1.36223	PC	-2.53476	G	-	-	-	-
adi_MSTRG.19821.1	ate_MSTRG.22444.1	uncharacterized protein LOC107349678	1.3614	PC	1.94233	S	-	-	-	-
adi_MSTRG.7061.1	ate_MSTRG.1741.1	tctex1 domain-containing protein 1-B-like	1.3609	PC	2.70735	S	-	-	-	-
adi_MSTRG.21169.1	ate_MSTRG.21662.1	pyroglutamylated RFamide peptide receptor-like	1.35921	PC	-	-	-	-	-	-
adi_MSTRG.11726.1	ate_MSTRG.7537.1	haloacid dehalogenase-like hydrolase domain-containing protein 2	1.35688	PC	-1.02437	G	-	-	-	-
adi_MSTRG.28350.1	ate_MSTRG.11009.1	protein FAM210B-like	1.35335	PC	-	-	-	-	-	-
adi_MSTRG.15349.1	ate_MSTRG.9821.1	uncharacterized protein LOC107344619	1.35065	PC	-	-	-	-	-	-
adi_MSTRG.19200.1	ate_MSTRG.519.1	dnaJ homolog subfamily C member 30-like	1.34946	PC	-	-	-	-	-	-
adi_MSTRG.18157.1	ate_MSTRG.8753.1	ethanolamine-phosphate cytidylyltransferase-like	1.34751	PC	-0.799095	-	-	-	-	-
adi_MSTRG.22024.1	ate_MSTRG.14418.1	uncharacterized protein LOC107352085	1.34553	PC	1.08262	S	-	-	-	-
adi_MSTRG.14065.1	ate_MSTRG.955.1	28S ribosomal protein S6, mitochondrial-like	1.34278	PC	0.932991	-	-	-	-	-
adi_MSTRG.8594.1	ate_MSTRG.11358.1	exostosin-1-like	1.3417	PC	-	-	-	-	-	-
adi_MSTRG.8482.1	ate_MSTRG.14057.1	uncharacterized protein LOC107336758	1.34011	PC	-1.72336	G	-	-	-	-
adi_MSTRG.11989.2	ate_MSTRG.3455.1	peptidyl-prolyl cis-trans isomerase B-like	1.33378	PC	1.12522	S	-	-	-	-
adi_MSTRG.15124.2	ate_MSTRG.4058.1	uncharacterized protein LOC107344326	1.32912	PC	2.1599	S	-	-	-	-
adi_MSTRG.5110.1	ate_MSTRG.16901.1	G-protein-signaling modulator 2-like	1.32847	PC	-	-	-	-	-	-
adi_MSTRG.23978.1	ate_MSTRG.1553.1	protein kinase C and casein kinase substrate in neurons protein 2-like	1.32355	PC	1.81519	S	-	-	-	-
adi_MSTRG.22088.1	ate_MSTRG.19752.1	putative GPI-anchored protein PB15E9.01c	1.32186	PC	1.55983	S	-	-	-	-
adi_MSTRG.10574.1	ate_MSTRG.12909.1	serine/threonine-protein kinase mTOR-like	1.29625	PC	2.61711	S	-	-	-	-
adi_MSTRG.19962.1	ate_MSTRG.4100.1	uncharacterized protein LOC107349871	1.29575	PC	-	-	-	-	-	-
adi_MSTRG.171.1	ate_MSTRG.78.2	uncharacterized protein LOC107331927	1.28575	PC	-	-	-	-	-	-
adi_MSTRG.979.1	ate_MSTRG.7441.1	methenyltetrahydrofolate synthase domain-containing protein-like	1.27827	PC	-1.29206	G	-	-	-	-
adi_MSTRG.12812.1	ate_MSTRG.12382.1	thioredoxin reductase 2, mitochondrial-like	1.26947	PC	1.23055	S	-	-	-	-
adi_MSTRG.13216.1	ate_MSTRG.5792.1	L-fucose kinase-like	1.26493	PC	-	-	-	-	-	-
adi_MSTRG.7612.1	ate_MSTRG.8432.1	serine/threonine-protein kinase N2-like	1.26279	PC	-0.562079	-	-	-	-	-
adi_MSTRG.6180.1	ate_MSTRG.5352.1	DBH-like monooxygenase protein 1	1.26278	PC	-	-	-	-	-	-
adi_MSTRG.13768.1	ate_MSTRG.5130.1	methionine synthase reductase-like	1.25821	PC	-1.62559	G	-	-	-	-
adi_MSTRG.1821.1	ate_MSTRG.21595.1	dynein regulatory complex subunit 3-like	1.25692	PC	-	-	-	-	-	-
adi_MSTRG.29632.2	ate_MSTRG.19949.1	male-enhanced antigen 1-like	1.25323	PC	-	-	-	-	-	-
adi_MSTRG.24593.1	ate_MSTRG.15755.1	uncharacterized protein LOC107355061	1.25264	PC	-	-	-	-	-	-
adi_MSTRG.27531.1	ate_MSTRG.21588.1	ADP-ribosylation factor-binding protein GGA3-like	1.2514	PC	2.3341	S	-	-	-	-
adi_MSTRG.21105.2	ate_MSTRG.26745.1	transcription initiation factor TFIID subunit 3-like	1.25085	PC	-	-	-	-	-	-
adi_MSTRG.17454.1	ate_MSTRG.4625.1	LOW QUALITY PROTEIN: glycerophosphodiester phosphodiesterase 1-like	1.24834	PC	-5.2091	G	-	-	-	-
adi_MSTRG.12852.1	ate_MSTRG.12284.1	pre-mRNA-splicing factor CWC25 homolog	1.24703	PC	-	-	-	-	-	-
adi_MSTRG.16650.1	ate_MSTRG.8149.1	SUN domain-containing ossification factor-like	1.24594	PC	-	-	-	-	-	-
adi_MSTRG.24402.1	ate_MSTRG.9586.1	MSTRG.24402.1	1.24566	PC	-1.35501	G	-	-	-	-
adi_MSTRG.6654.1	ate_MSTRG.23970.1	uncharacterized protein LOC107334865	1.24117	PC	-2.32543	G	-	-	-	-
adi_MSTRG.12094.1	ate_MSTRG.2329.1	scm-like with four MBT domains protein 2	1.2383	PC	1.52258	S	-	-	-	-
adi_MSTRG.15095.1	ate_MSTRG.14633.1	F-box only protein 16-like	1.23796	PC	-	-	-	-	-	-
adi_MSTRG.1021.1	ate_MSTRG.7439.1	kelch domain-containing protein 3-like	1.23531	PC	-8.48564	G	-	-	-	-
adi_MSTRG.17584.1	ate_MSTRG.4052.1	ectonucleoside triphosphate diphosphohydrolase 7-like	1.2323	PC	-0.972752	-	-	-	-	-
adi_MSTRG.8579.2	ate_MSTRG.8839.1	GPI transamidase component PIG-S-like	1.2323	PC	-	-	-	-	-	-
adi_MSTRG.10261.1	ate_MSTRG.20409.1	leukocyte receptor cluster member 8-like	1.22541	PC	-	-	-	-	-	-
adi_MSTRG.8532.1	ate_MSTRG.11421.1	LOW QUALITY PROTEIN: calmodulin-regulated spectrin-associated protein 1-B-like	1.2228	PC	-1.25062	G	-	-	-	-
adi_MSTRG.6232.1	ate_MSTRG.5386.1	ABC transporter G family member 26-like	1.22271	PC	-	-	-	-	-	-
adi_MSTRG.4883.1	ate_MSTRG.26274.1	peroxisomal 2,4-dienoyl-CoA reductase-like	1.22129	PC	1.83943	S	-	-	-	-
adi_MSTRG.1926.1	ate_MSTRG.19787.1	RWD domain-containing protein 3-like	1.21852	PC	-	-	-	-	-	-
adi_MSTRG.7526.1	ate_MSTRG.5770.1	dehydrodolichyl diphosphate syntase complex subunit nus1-like	1.21754	PC	-0.624209	-	-	-	-	-
adi_MSTRG.22972.1	ate_MSTRG.9380.1	colorectal mutant cancer protein-like	1.21748	PC	0.86011	-	-	-	-	-
adi_MSTRG.25849.1	ate_MSTRG.25650.1	target of rapamycin complex subunit lst8-like	1.21557	PC	-	-	-	-	-	-
adi_MSTRG.3881.1	ate_MSTRG.19944.1	peptidase M20 domain-containing protein 2-like	1.21351	PC	-3.28627	G	-	-	-	-
adi_MSTRG.4526.1	ate_MSTRG.17715.1	zinc finger MIZ domain-containing protein 1-like	1.21106	PC	0.542985	-	-	-	-	-
adi_MSTRG.30227.1	ate_MSTRG.12645.1	oxysterol-binding protein-related protein 2-like	1.20862	PC	-	-	-	-	-	-
adi_MSTRG.7359.1	ate_MSTRG.25190.1	GDP-fucose protein O-fucosyltransferase 1-like	1.20661	PC	-	-	-	-	-	-
adi_MSTRG.7334.1	ate_MSTRG.6095.1	uncharacterized protein LOC107335474	1.20338	PC	-	-	-	-	-	-
adi_MSTRG.8676.1	ate_MSTRG.15447.1	uncharacterized protein LOC107336976	1.2033	PC	-	-	-	-	-	-
adi_MSTRG.5808.1	ate_MSTRG.6384.1	cytochrome P450 4c21-like	1.2033	PC	-1.18409	G	-	-	-	-
adi_MSTRG.3056.2	ate_MSTRG.7124.1	uncharacterized protein LOC107329430	1.20279	PC	-4.91318	G	-	-	-	-
adi_MSTRG.4185.1	ate_MSTRG.6013.1	LOW QUALITY PROTEIN: cyclin-dependent kinase 12-like	1.20215	PC	-	-	-	-	-	-
adi_MSTRG.23654.1	ate_MSTRG.11685.1	gem-associated protein 6-like	1.2003	PC	-1.22956	G	-	-	-	-
adi_MSTRG.3479.1	ate_MSTRG.19879.1	uncharacterized protein LOC107331229	1.20001	PC	-0.56218	-	-	-	-	-
adi_MSTRG.20063.1	ate_MSTRG.7598.1	uncharacterized protein LOC107349948	1.19734	PC	-0.637407	-	-	-	-	-
adi_MSTRG.10283.1	ate_MSTRG.20416.1	leukocyte receptor cluster member 8 homolog	1.1924	PC	0.719385	-	-	-	-	-
adi_MSTRG.4579.1	ate_MSTRG.27494.1	uncharacterized protein LOC107332375	1.1882	PC	-	-	-	-	-	-
adi_MSTRG.22045.1	ate_MSTRG.4968.1	interaptin-like	1.18713	PC	-	-	-	-	-	-
adi_MSTRG.12722.1	ate_MSTRG.9540.1	ras-like protein RAS2	1.18706	PC	-	-	-	-	-	-
adi_MSTRG.9361.1	ate_MSTRG.9582.1	major vault protein-like	1.18457	PC	1.9645	S	-	-	-	-
adi_MSTRG.25907.1	ate_MSTRG.20404.1	histidine protein methyltransferase 1 homolog	1.18114	PC	-1.08915	G	-	-	-	-
adi_MSTRG.10132.1	ate_MSTRG.8274.1	uncharacterized protein LOC107338536	1.18021	PC	-	-	-	-	-	-
adi_MSTRG.22023.1	ate_MSTRG.14412.1	cullin-4A-like	1.17572	PC	1.6602	S	-	-	-	-
adi_MSTRG.27492.1	ate_MSTRG.11188.1	structural maintenance of chromosomes flexible hinge domain-containing protein 1-like	1.16689	PC	-	-	-	-	-	-
adi_MSTRG.7824.1	ate_MSTRG.18528.1	uncharacterized protein LOC107336027	1.16631	PC	1.60523	S	-	-	-	-
adi_MSTRG.875.1	ate_MSTRG.11145.1	tyrosyl-DNA phosphodiesterase 2-like	1.16448	PC	-	-	-	-	-	-
adi_MSTRG.6934.1	ate_MSTRG.19582.1	cat eye syndrome critical region protein 2-like	1.16063	PC	-	-	-	-	-	-
adi_MSTRG.7797.1	ate_MSTRG.18472.1	MSTRG.7797.1	1.15198	PC	-	-	-	-	-	-
adi_MSTRG.7491.1	ate_MSTRG.4203.1	LOW QUALITY PROTEIN: prostaglandin reductase 2-like	1.1499	PC	-	-	-	-	-	-
adi_MSTRG.125.1	ate_MSTRG.160.1	inosine-uridine preferring nucleoside hydrolase-like	1.14594	PC	-	-	-	-	-	-
adi_MSTRG.685.1	ate_MSTRG.4785.1	sperm-associated antigen 8-like	1.14464	PC	2.03521	S	-	-	-	-
adi_MSTRG.9718.1	ate_MSTRG.17790.1	hydrolethalus syndrome protein 1-like	1.1423	PC	-0.581074	-	-	-	-	-
adi_MSTRG.3777.1	ate_MSTRG.23375.1	protein BolA homolog	1.13586	PC	-	-	-	-	-	-
adi_MSTRG.24119.1	ate_MSTRG.22826.1	inositol-pentakisphosphate 2-kinase-like	1.13536	PC	-2.33305	G	-	-	-	-
adi_MSTRG.552.1	ate_MSTRG.1993.1	transcriptional adapter 3-like	1.11714	PC	0.744182	-	-	-	-	-
adi_MSTRG.13343.1	ate_MSTRG.21677.1	uncharacterized protein LOC107342433	1.1131	PC	-	-	-	-	-	-
adi_MSTRG.19245.1	ate_MSTRG.25942.1	uncharacterized protein LOC107349059	1.11239	PC	2.14035	S	-	-	-	-
adi_MSTRG.13887.1	ate_MSTRG.1072.1	NADP-dependent malic enzyme-like	1.11066	PC	-	-	-	-	-	-
adi_MSTRG.11890.1	ate_MSTRG.13552.1	protein lifeguard 2-like	1.1061	PC	-	-	-	-	-	-
adi_MSTRG.21415.1	ate_MSTRG.12757.1	afadin-like	1.10378	PC	-	-	-	-	-	-
adi_MSTRG.4577.1	ate_MSTRG.1864.1	E3 ubiquitin-protein ligase Topors-like	1.10302	PC	-	-	-	-	-	-
adi_MSTRG.3769.1	ate_MSTRG.20029.1	short transient receptor potential channel 4-associated protein-like	1.10286	PC	-3.08295	G	-	-	-	-
adi_MSTRG.8462.1	ate_MSTRG.11265.1	E3 ubiquitin-protein ligase RNF19A-like	1.10244	PC	-	-	-	-	-	-
adi_MSTRG.2122.1	ate_MSTRG.12822.1	uncharacterized protein LOC107350951	1.10099	PC	-4.31874	G	-	-	-	-
adi_MSTRG.17790.1	ate_MSTRG.16076.1	phosphatidylinositol 4-phosphate 5-kinase type-1 alpha-like	1.09488	PC	-	-	-	-	-	-
adi_MSTRG.10582.1	ate_MSTRG.1091.1	ubiquitin carboxyl-terminal hydrolase 5-like	1.07827	PC	1.53449	S	-	-	-	-
adi_MSTRG.12497.1	ate_MSTRG.17929.1	structural maintenance of chromosomes flexible hinge domain-containing protein 1-like	1.07557	PC	-	-	-	-	-	-
adi_MSTRG.12645.2	ate_MSTRG.4590.1	uncharacterized protein LOC107341581	1.07323	PC	-	-	-	-	-	-
adi_MSTRG.14138.1	ate_MSTRG.12673.1	28S ribosomal protein S28, mitochondrial-like	1.07216	PC	-0.839246	-	-	-	-	-
adi_MSTRG.17557.1	ate_MSTRG.4108.1	MSTRG.17557.1	1.07208	PC	-2.41443	G	-	-	-	-
adi_MSTRG.8044.2	ate_MSTRG.15192.1	TBC1 domain family member 15-like	1.07029	PC	-	-	-	-	-	-
adi_MSTRG.13825.1	ate_MSTRG.23401.1	lariat debranching enzyme A-like	1.06812	PC	-3.02371	G	-	-	-	-
adi_MSTRG.25764.1	ate_MSTRG.20028.1	OTU domain-containing protein 5-B-like	1.06185	PC	-0.661683	-	-	-	-	-
adi_MSTRG.14002.1	ate_MSTRG.18563.1	MIT domain-containing protein 1-like	1.06184	PC	-	-	-	-	-	-
adi_MSTRG.15598.1	ate_MSTRG.6839.1	F-box protein At1g78280-like	1.0617	PC	-2.36941	G	-	-	-	-
adi_MSTRG.6792.1	ate_MSTRG.5756.1	putative E3 ubiquitin-protein ligase UBR7	1.06099	PC	1.66491	S	-	-	-	-
adi_MSTRG.6364.1	ate_MSTRG.20325.1	uncharacterized protein LOC107334336	1.05725	PC	-	-	-	-	-	-
adi_MSTRG.19129.1	ate_MSTRG.528.1	citron Rho-interacting kinase-like	1.05517	PC	1.81859	S	-	-	-	-
adi_MSTRG.22135.1	ate_MSTRG.13936.1	DNA primase small subunit-like	1.05344	PC	-	-	-	-	-	-
adi_MSTRG.26347.1	ate_MSTRG.9766.1	mediator of RNA polymerase II transcription subunit 29-like	1.04677	PC	-8.05293	G	-	-	-	-
adi_MSTRG.9204.1	ate_MSTRG.20289.1	RNA-binding protein 25-like	1.04445	PC	2.08278	S	-	-	-	-
adi_MSTRG.23698.1	ate_MSTRG.21658.1	UV radiation resistance associated protein-like	1.04275	PC	-	-	-	-	-	-
adi_MSTRG.9303.1	ate_MSTRG.16009.1	lysM and putative peptidoglycan-binding domain-containing protein 2-like	1.04173	PC	-1.60281	G	-	-	-	-
adi_MSTRG.17921.1	ate_MSTRG.4460.1	G patch domain and ankyrin repeat-containing protein 1-like	1.04107	PC	-1.33406	G	-	-	-	-
adi_MSTRG.8491.2	ate_MSTRG.3229.1	uncharacterized protein LOC107336814	1.03912	PC	-8.343	G	-	-	-	-
adi_MSTRG.10300.1	ate_MSTRG.20823.1	calcium-binding protein P-like	1.03908	PC	-	-	-	-	-	-
adi_MSTRG.2000.1	ate_MSTRG.21370.1	phosphorylase b kinase regulatory subunit alpha, liver isoform-like	1.03745	PC	1.54479	S	-	-	-	-
adi_MSTRG.12801.1	ate_MSTRG.14792.1	uncharacterized protein C8orf34-like	1.03571	PC	-	-	-	-	-	-
adi_MSTRG.12523.1	ate_MSTRG.10859.1	GREB1-like protein	1.03554	PC	-	-	-	-	-	-
adi_MSTRG.22538.1	ate_MSTRG.18360.1	RNA-binding protein NOB1-like	1.03405	PC	-1.03541	G	-	-	-	-
adi_MSTRG.22858.1	ate_MSTRG.24603.1	NEDD8-activating enzyme E1 catalytic subunit-like	1.02696	PC	-0.838019	-	-	-	-	-
adi_MSTRG.23790.1	ate_MSTRG.5470.1	MSTRG.23790.1	1.02303	PC	-6.16063	G	-	-	-	-
adi_MSTRG.24302.1	ate_MSTRG.26757.1	MAD2L1-binding protein-like	1.02149	PC	-1.6858	G	-	-	-	-
adi_MSTRG.24922.1	ate_MSTRG.20614.1	sodium channel and clathrin linker 1-like	1.0174	PC	2.81093	S	-	-	-	-
adi_MSTRG.30689.1	ate_MSTRG.6541.1	ras-related protein Rap-2a-like	1.01473	PC	-	-	-	-	-	-
adi_MSTRG.9003.1	ate_MSTRG.19521.1	trichohyalin-like	1.0141	PC	-1.09751	G	-	-	-	-
adi_MSTRG.27201.1	ate_MSTRG.25351.1	SH3 domain-containing protein 19-like	1.01371	PC	-	-	-	-	-	-
adi_MSTRG.6823.1	ate_MSTRG.10114.1	MICOS complex subunit MIC60-like	1.01168	PC	1.17448	S	-	-	-	-
adi_MSTRG.17831.1	ate_MSTRG.16002.2	pyruvate kinase PKM-like	1.01065	PC	1.88769	S	-	-	-	-
adi_MSTRG.8337.1	ate_MSTRG.16562.1	MSTRG.8337.1	1.00362	PC	-	-	-	-	-	-
adi_MSTRG.5607.1	ate_MSTRG.19399.1	1-phosphatidylinositol 4,5-bisphosphate phosphodiesterase zeta-1-like	1.00025	PC	0.808806	-	-	-	-	-
adi_MSTRG.1263.1	ate_MSTRG.18198.1	low density lipoprotein receptor adapter protein 1-like	-1.00076	G	-1.45817	G	-	-	-	-
adi_MSTRG.4489.1	ate_MSTRG.17708.1	uncharacterized protein LOC107332310	-1.00294	G	-0.786424	-	-	-	-	-
adi_MSTRG.14802.1	ate_MSTRG.7040.1	amyloid-like protein 2	-1.00833	G	1.24966	S	-	-	-	-
adi_MSTRG.3765.1	ate_MSTRG.22049.1	protein disulfide isomerase-like 2-2	-1.00837	G	-1.06239	G	-	-	-	-
adi_MSTRG.22345.1	ate_MSTRG.13151.1	zinc finger protein 862-like	-1.0084	G	-4.92475	G	-	-	-	-
adi_MSTRG.49.1	ate_MSTRG.236.1	beta-adrenergic receptor kinase 2-like	-1.00959	G	2.32093	S	-	-	-	-
adi_MSTRG.23171.1	ate_MSTRG.21262.1	myb-binding protein 1A-like protein	-1.0108	G	-1.41743	G	-	-	-	-
adi_MSTRG.19890.1	ate_MSTRG.8053.1	MSTRG.19890.1	-1.01256	G	-10.0066	G	-	-	-	-
adi_MSTRG.26150.1	ate_MSTRG.16707.1	unhealthy ribosome biogenesis protein 2 homolog	-1.01272	G	-1.33	G	-	-	-	-
adi_MSTRG.14164.1	ate_MSTRG.12683.1	transmembrane 9 superfamily member 1-like	-1.01688	G	-0.575414	-	-	-	-	-
adi_MSTRG.20304.1	ate_MSTRG.12618.1	general vesicular transport factor p115-like	-1.01899	G	-1.85598	G	-	-	-	-
adi_MSTRG.6265.1	ate_MSTRG.20378.1	MSTRG.6265.1	-1.023	G	-2.63707	G	-	-	-	-
adi_MSTRG.8825.1	ate_MSTRG.10311.1	netrin receptor DCC-like	-1.02904	G	1.29827	S	-	-	-	-
adi_MSTRG.25848.1	ate_MSTRG.19442.1	MSTRG.25848.1	-1.02951	G	-5.5751	G	-	-	-	-
adi_MSTRG.8430.1	ate_MSTRG.16506.1	protein arginine N-methyltransferase 3-like	-1.03684	G	-	-	-	-	-	-
adi_MSTRG.5261.1	ate_MSTRG.24757.1	uncharacterized protein LOC107332938	-1.03741	G	-1.02353	G	-	-	-	-
adi_MSTRG.13454.1	ate_MSTRG.13272.1	ras-related protein Rab-9B-like	-1.0387	G	-2.84413	G	-	-	-	-
adi_MSTRG.12486.1	ate_MSTRG.17936.1	IQ domain-containing protein D-like	-1.04024	G	-1.20531	G	-	-	-	-
adi_MSTRG.15767.1	ate_MSTRG.10537.1	E2F-associated phosphoprotein-like	-1.04068	G	2.07546	S	-	-	-	-
adi_MSTRG.30917.1	ate_MSTRG.2134.1	transcription factor Dp-1-like	-1.04072	G	-	-	-	-	-	-
adi_MSTRG.19039.1	ate_MSTRG.21379.1	uncharacterized protein LOC107348833	-1.04509	G	1.09467	S	-	-	-	-
adi_MSTRG.337.1	ate_MSTRG.10391.1	uncharacterized protein LOC107331131	-1.04688	G	-0.673318	-	-	-	-	-
adi_MSTRG.4066.1	ate_MSTRG.1923.1	importin-5-like	-1.05478	G	1.73479	S	-	-	-	-
adi_MSTRG.350.1	ate_MSTRG.10378.1	LOW QUALITY PROTEIN: transcriptional repressor protein YY1-like	-1.0675	G	-	-	-	-	-	-
adi_MSTRG.13857.1	ate_MSTRG.1066.1	frizzled-4-like	-1.06814	G	-	-	-	-	-	-
adi_MSTRG.11972.1	ate_MSTRG.17321.1	CTD small phosphatase-like protein 2	-1.06845	G	-2.21383	G	-	-	-	-
adi_MSTRG.12903.1	ate_MSTRG.12258.1	RAC-alpha serine/threonine-protein kinase-like	-1.06925	G	-	-	-	-	-	-
adi_MSTRG.13291.1	ate_MSTRG.5800.1	LOW QUALITY PROTEIN: AFG3-like protein 2	-1.06988	G	-	-	-	-	-	-
adi_MSTRG.25544.1	ate_MSTRG.2573.1	fibronectin type III domain-containing protein	-1.07215	G	1.45646	S	-	-	-	-
adi_MSTRG.14279.1	ate_MSTRG.6547.1	LOW QUALITY PROTEIN: golgin subfamily B member 1-like	-1.07246	G	-1.00054	G	-	-	-	-
adi_MSTRG.13437.1	ate_MSTRG.13273.1	prolactin-releasing peptide receptor-like	-1.0729	G	-	-	-	-	-	-
adi_MSTRG.4726.1	ate_MSTRG.22745.1	MORN repeat-containing protein 3-like	-1.07931	G	-	-	-	-	-	-
adi_MSTRG.20471.1	ate_MSTRG.1440.1	protein LCHN-like	-1.0798	G	-	-	-	-	-	-
adi_MSTRG.18139.1	ate_MSTRG.8766.1	bis(5'-nucleosyl)-tetraphosphatase PrpE [asymmetrical]-like	-1.0808	G	1.34799	S	-	-	-	-
adi_MSTRG.11844.1	ate_MSTRG.26409.1	vacuolar protein sorting-associated protein 35-like	-1.08188	G	-1.46376	G	-	-	-	-
adi_MSTRG.9337.1	ate_MSTRG.9621.1	uncharacterized protein LOC107337730	-1.08334	G	-0.852123	-	-	-	-	-
adi_MSTRG.25531.1	ate_MSTRG.18517.1	poly(ADP-ribose) glycohydrolase-like	-1.08874	G	-	-	-	-	-	-
adi_MSTRG.3470.1	ate_MSTRG.19899.1	F-box/LRR-repeat protein 4-like	-1.08945	G	-2.06004	G	-	-	-	-
adi_MSTRG.2191.1	ate_MSTRG.18727.1	conserved oligomeric Golgi complex subunit 1-like	-1.09453	G	1.8476	S	-	-	-	-
adi_MSTRG.8677.1	ate_MSTRG.15392.1	m7GpppX diphosphatase-like	-1.10212	G	-2.15607	G	-	-	-	-
adi_MSTRG.21025.3	ate_MSTRG.18856.1	paired box protein Pax-6-like	-1.10577	G	-4.09549	G	-	-	-	-
adi_MSTRG.28243.1	ate_MSTRG.22976.1	protein ABHD4-like	-1.10791	G	-2.34533	G	-	-	-	-
adi_MSTRG.5621.1	ate_MSTRG.19430.1	uncharacterized protein LOC107333504	-1.11463	G	-2.12143	G	-	-	-	-
adi_MSTRG.15656.1	ate_MSTRG.15560.1	phosphatidylinositol transfer protein beta isoform-like	-1.11903	G	-2.28231	G	-	-	-	-
adi_MSTRG.3453.1	ate_MSTRG.19884.1	2-oxoisovalerate dehydrogenase subunit alpha, mitochondrial-like	-1.12066	G	-	-	-	-	-	-
adi_MSTRG.18240.1	ate_MSTRG.19338.1	next to BRCA1 gene 1 protein-like	-1.12131	G	-	-	-	-	-	-
adi_MSTRG.14911.1	ate_MSTRG.4372.1	LOW QUALITY PROTEIN: E3 ubiquitin-protein ligase arih1-like	-1.1257	G	-0.805323	-	-	-	-	-
adi_MSTRG.28979.1	ate_MSTRG.11852.1	fukutin-related protein-like	-1.12574	G	-	-	-	-	-	-
adi_MSTRG.7027.1	ate_MSTRG.1773.1	uncharacterized protein LOC107335157	-1.12867	G	-	-	-	-	-	-
adi_MSTRG.22026.2	ate_MSTRG.14394.1	uncharacterized protein LOC107352084	-1.13441	G	-	-	-	-	-	-
adi_MSTRG.16004.1	ate_MSTRG.11915.1	uncharacterized protein LOC107345336	-1.13788	G	-2.20324	G	-	-	-	-
adi_MSTRG.16274.1	ate_MSTRG.2952.1	serine hydroxymethyltransferase, mitochondrial-like	-1.13804	G	-1.21681	G	-	-	-	-
adi_MSTRG.5815.1	ate_MSTRG.17532.1	girdin-like	-1.13994	G	-1.75631	G	-	-	-	-
adi_MSTRG.3558.1	ate_MSTRG.9935.1	uncharacterized protein LOC107331309	-1.1439	G	-2.19697	G	-	-	-	-
adi_MSTRG.27371.1	ate_MSTRG.7235.1	serine/threonine-protein phosphatase 2A 65 kDa regulatory subunit A alpha isoform-like	-1.14553	G	-0.628233	-	-	-	-	-
adi_MSTRG.19219.1	ate_MSTRG.9673.1	uncharacterized protein C10orf35 homolog	-1.14776	G	-1.21408	G	-	-	-	-
adi_MSTRG.22076.1	ate_MSTRG.19723.1	ataxin-10-like	-1.14874	G	-1.0138	G	-	-	-	-
adi_MSTRG.1367.1	ate_MSTRG.12439.1	28S ribosomal protein S25, mitochondrial-like	-1.1506	G	-	-	-	-	-	-
adi_MSTRG.9261.1	ate_MSTRG.1347.1	tumor necrosis factor receptor superfamily member 16-like	-1.15201	G	0.856459	-	-	-	-	-
adi_MSTRG.1151.1	ate_MSTRG.18163.1	COMM domain-containing protein 4-like	-1.15397	G	-	-	-	-	-	-
adi_MSTRG.22365.1	ate_MSTRG.13136.1	remodeling and spacing factor 1-like	-1.15832	G	-0.997752	-	-	-	-	-
adi_MSTRG.21541.1	ate_MSTRG.24482.1	tRNA (uracil-5-)-methyltransferase homolog A-like	-1.15967	G	-0.759893	-	-	-	-	-
adi_MSTRG.29549.1	ate_MSTRG.17364.1	selenoprotein T1b-like	-1.16049	G	0.90111	-	-	-	-	-
adi_MSTRG.7711.1	ate_MSTRG.8949.1	lysine--tRNA ligase-like	-1.16205	G	-3.70031	G	-	-	-	-
adi_MSTRG.15585.1	ate_MSTRG.6837.1	rho GTPase-activating protein 5-like	-1.16533	G	2.19219	S	-	-	-	-
adi_MSTRG.6653.1	ate_MSTRG.11558.1	phosphoacetylglucosamine mutase-like	-1.16851	G	-2.45165	G	-	-	-	-
adi_MSTRG.26574.1	ate_MSTRG.16215.1	transcription elongation factor SPT6-like	-1.17196	G	-	-	-	-	-	-
adi_MSTRG.104.1	ate_MSTRG.136.1	caspase-3-like	-1.17205	G	-2.23604	G	-	-	-	-
adi_MSTRG.4202.1	ate_MSTRG.6006.1	uncharacterized protein LOC107331956	-1.1728	G	-	-	-	-	-	-
adi_MSTRG.5544.1	ate_MSTRG.2300.1	zinc finger protein 391-like	-1.17969	G	-1.07113	G	-	-	-	-
adi_MSTRG.11418.2	ate_MSTRG.2401.1	transketolase-like protein 2	-1.18015	G	-4.00989	G	-	-	-	-
adi_MSTRG.16234.2	ate_MSTRG.22454.1	transcription factor ETV6-like	-1.18039	G	-1.58344	G	-	-	-	-
adi_MSTRG.2768.1	ate_MSTRG.9047.1	serine/threonine-protein kinase PRP4 homolog	-1.18371	G	-0.832826	-	-	-	-	-
adi_MSTRG.140.4	ate_MSTRG.104.1	pre-mRNA-processing-splicing factor 8-like	-1.18571	G	-0.904597	-	-	-	-	-
adi_MSTRG.6866.1	ate_MSTRG.9997.1	coatomer subunit alpha-like	-1.18678	G	0.826029	-	-	-	-	-
adi_MSTRG.15833.1	ate_MSTRG.16283.1	hsp70-binding protein 1-like	-1.19335	G	-	-	-	-	-	-
adi_MSTRG.6223.1	ate_MSTRG.11498.1	molybdenum cofactor sulfurase-like	-1.1937	G	-0.69015	-	-	-	-	-
adi_MSTRG.7450.1	ate_MSTRG.617.2	14-3-3 protein zeta/delta-like	-1.19855	G	-1.54435	G	-	-	-	-
adi_MSTRG.16422.1	ate_MSTRG.22328.1	cleavage and polyadenylation specificity factor subunit 6-like	-1.20242	G	-	-	-	-	-	-
adi_MSTRG.15084.1	ate_MSTRG.26654.1	pseudouridylate synthase 7 homolog	-1.2042	G	-2.85418	G	-	-	-	-
adi_MSTRG.5914.1	ate_MSTRG.1128.1	UDP-GalNAc:beta-1,3-N-acetylgalactosaminyltransferase 1-like	-1.20542	G	-2.63934	G	-	-	-	-
adi_MSTRG.20943.2	ate_MSTRG.6422.1	F-box only protein 43-like	-1.20916	G	-2.95591	G	-	-	-	-
adi_MSTRG.12096.1	ate_MSTRG.2323.1	TBC1 domain family member 30-like	-1.21193	G	-2.8858	G	-	-	-	-
adi_MSTRG.1431.1	ate_MSTRG.3097.1	uncharacterized protein LOC107343053	-1.21223	G	-1.04057	G	-	-	-	-
adi_MSTRG.12906.1	ate_MSTRG.12239.1	peptide transporter family 2-like	-1.21336	G	3.93146	S	-	-	-	-
adi_MSTRG.18044.1	ate_MSTRG.18817.1	SAFB-like transcription modulator	-1.21531	G	-0.930816	-	-	-	-	-
adi_MSTRG.20164.1	ate_MSTRG.4804.1	dual specificity protein phosphatase CDC14A-like	-1.21545	G	-	-	-	-	-	-
adi_MSTRG.20602.1	ate_MSTRG.11448.1	helicase POLQ-like	-1.21706	G	-	-	-	-	-	-
adi_MSTRG.14865.1	ate_MSTRG.17261.1	transcription factor E2F6-like	-1.22357	G	-	-	-	-	-	-
adi_MSTRG.22842.1	ate_MSTRG.25486.1	V-type proton ATPase subunit S1-like	-1.23032	G	0.375984	-	-	-	-	-
adi_MSTRG.9968.1	ate_MSTRG.1330.1	guanine nucleotide-binding protein G(I)/G(S)/G(T) subunit beta-1-like	-1.23277	G	-0.322507	-	-	-	-	-
adi_MSTRG.9042.1	ate_MSTRG.20165.1	LOW QUALITY PROTEIN: AP-2 complex subunit alpha-2-like	-1.23301	G	-	-	-	-	-	-
adi_MSTRG.566.1	ate_MSTRG.2102.1	long-chain-fatty-acid--CoA ligase 4-like	-1.23349	G	0.617177	-	-	-	-	-
adi_MSTRG.5502.1	ate_MSTRG.5228.1	dual adapter for phosphotyrosine and 3-phosphotyrosine and 3-phosphoinositide-like	-1.25455	G	-1.14058	G	-	-	-	-
adi_MSTRG.6425.1	ate_MSTRG.3512.1	uncharacterized protein LOC107334519	-1.25655	G	-1.07632	G	-	-	-	-
adi_MSTRG.20600.1	ate_MSTRG.18411.3	ubiquitin-conjugating enzyme E2 Z-like	-1.25693	G	0.55351	-	-	-	-	-
adi_MSTRG.27255.1	ate_MSTRG.22851.1	protein FAM177A1-like	-1.25993	G	1.94263	S	-	-	-	-
adi_MSTRG.27372.1	ate_MSTRG.7208.1	TM2 domain-containing protein 3-like	-1.26689	G	-	-	-	-	-	-
adi_MSTRG.16179.1	ate_MSTRG.13443.1	alanine aminotransferase 2-like	-1.26817	G	-2.43786	G	-	-	-	-
adi_MSTRG.5377.1	ate_MSTRG.3939.1	MSTRG.5377.1	-1.27268	G	1.6554	S	-	-	-	-
adi_MSTRG.2523.1	ate_MSTRG.21643.1	adhesion G protein-coupled receptor A3-like	-1.27414	G	1.25794	S	-	-	-	-
adi_MSTRG.18986.1	ate_MSTRG.21235.1	LOW QUALITY PROTEIN: C-Jun-amino-terminal kinase-interacting protein 4-like	-1.27452	G	-	-	-	-	-	-
adi_MSTRG.28045.1	ate_MSTRG.21731.1	uncharacterized protein LOC107327255	-1.27463	G	-1.17849	G	-	-	-	-
adi_MSTRG.1073.1	ate_MSTRG.22073.1	zinc finger protein with KRAB and SCAN domains 7-like	-1.2763	G	-1.45989	G	-	-	-	-
adi_MSTRG.8371.1	ate_MSTRG.16538.1	coiled-coil domain-containing protein 34-like	-1.27896	G	-	-	-	-	-	-
adi_MSTRG.2101.1	ate_MSTRG.21839.1	metastasis-associated protein MTA3-like	-1.28091	G	0.933644	-	-	-	-	-
adi_MSTRG.4745.1	ate_MSTRG.12143.1	eukaryotic translation initiation factor 1-like	-1.28128	G	-1.45517	G	-	-	-	-
adi_MSTRG.14673.1	ate_MSTRG.18948.1	uncharacterized protein LOC107343828	-1.28133	G	-1.2123	G	-	-	-	-
adi_MSTRG.189.1	ate_MSTRG.32.1	ADP-ribosylation factor-like protein 6-interacting protein 4	-1.28842	G	-1.10977	G	-	-	-	-
adi_MSTRG.8396.1	ate_MSTRG.5724.1	protein arginine N-methyltransferase 3-like	-1.29225	G	-1.15897	G	-	-	-	-
adi_MSTRG.7337.2	ate_MSTRG.6120.1	uncharacterized protein LOC107335512	-1.29439	G	-	-	-	-	-	-
adi_MSTRG.13862.1	ate_MSTRG.23430.1	uncharacterized protein LOC107342949	-1.29658	G	-1.92758	G	-	-	-	-
adi_MSTRG.7860.1	ate_MSTRG.18454.1	LOW QUALITY PROTEIN: KAT8 regulatory NSL complex subunit 1-like	-1.29725	G	-1.52644	G	-	-	-	-
adi_MSTRG.26643.1	ate_MSTRG.2786.1	T-complex protein 1 subunit epsilon-like	-1.29875	G	1.52276	S	-	-	-	-
adi_MSTRG.4382.1	ate_MSTRG.658.1	ribosomal protein S6 kinase alpha-3-like	-1.29913	G	-	-	-	-	-	-
adi_MSTRG.15252.1	ate_MSTRG.24346.1	RNA polymerase II-associated protein 3-like	-1.29944	G	-	-	-	-	-	-
adi_MSTRG.12276.1	ate_MSTRG.22667.1	LOW QUALITY PROTEIN: DC-STAMP domain-containing protein 2-like	-1.30047	G	-2.89539	G	-	-	-	-
adi_MSTRG.15361.1	ate_MSTRG.25727.1	putative cadmium/zinc-transporting ATPase HMA4	-1.3065	G	-	-	-	-	-	-
adi_MSTRG.13008.1	ate_MSTRG.13141.1	ATP-dependent RNA helicase DDX51-like	-1.309	G	-1.13519	G	-	-	-	-
adi_MSTRG.21280.1	ate_MSTRG.6680.1	tripartite motif-containing protein 2-like	-1.31218	G	-	-	-	-	-	-
adi_MSTRG.3703.1	ate_MSTRG.23367.1	elongation of very long chain fatty acids protein 5-like	-1.31442	G	-	-	-	-	-	-
adi_MSTRG.8618.1	ate_MSTRG.8837.1	probable RNA-binding protein 19	-1.31779	G	1.24554	S	-	-	-	-
adi_MSTRG.18146.1	ate_MSTRG.8759.1	nuclear pore complex protein Nup88-like	-1.31794	G	-0.392861	-	-	-	-	-
adi_MSTRG.2780.2	ate_MSTRG.9065.1	uncharacterized protein LOC107358760	-1.32301	G	-10.8471	G	-	-	-	-
adi_MSTRG.137.2	ate_MSTRG.122.1	probable splicing factor, arginine/serine-rich 6	-1.32692	G	-	-	-	-	-	-
adi_MSTRG.1453.1	ate_MSTRG.3101.1	electron transfer flavoprotein subunit alpha, mitochondrial-like	-1.32853	G	-0.474299	-	-	-	-	-
adi_MSTRG.12183.1	ate_MSTRG.22023.2	intraflagellar transport protein 80 homolog	-1.32973	G	0.351328	-	-	-	-	-
adi_MSTRG.10720.1	ate_MSTRG.25269.1	LOW QUALITY PROTEIN: beclin-1-like	-1.32986	G	-	-	-	-	-	-
adi_MSTRG.17149.1	ate_MSTRG.24210.1	E3 ubiquitin-protein ligase HUWE1-like	-1.34389	G	-1.6465	G	-	-	-	-
adi_MSTRG.11528.1	ate_MSTRG.10159.1	methyltransferase-like protein 5	-1.34405	G	-1.57705	G	-	-	-	-
adi_MSTRG.12889.2	ate_MSTRG.12243.1	NADH dehydrogenase [ubiquinone] 1 alpha subcomplex assembly factor 5-like	-1.34411	G	-2.26892	G	-	-	-	-
adi_MSTRG.7836.1	ate_MSTRG.18515.1	sodium-coupled neutral amino acid transporter 5-like	-1.3478	G	-	-	-	-	-	-
adi_MSTRG.2428.1	ate_MSTRG.6900.2	transcriptional activator protein Pur-alpha-like	-1.35164	G	-	-	-	-	-	-
adi_MSTRG.18149.1	ate_MSTRG.8770.1	eIF-2-alpha kinase activator GCN1-like	-1.35529	G	1.73625	S	-	-	-	-
adi_MSTRG.2045.1	ate_MSTRG.14462.1	bifunctional protein GlmU-like	-1.36076	G	-	-	-	-	-	-
adi_MSTRG.26867.1	ate_MSTRG.2783.1	flocculation protein FLO11-like	-1.36099	G	-1.81091	G	-	-	-	-
adi_MSTRG.1422.1	ate_MSTRG.3064.1	phosphatidylinositol 4-kinase beta-like	-1.36194	G	-1.8096	G	-	-	-	-
adi_MSTRG.13650.1	ate_MSTRG.12467.1	X-box-binding protein 1-like	-1.36366	G	-0.985287	-	-	-	-	-
adi_MSTRG.13466.1	ate_MSTRG.13258.1	uncharacterized protein LOC107342536	-1.36674	G	-	-	-	-	-	-
adi_MSTRG.21602.1	ate_MSTRG.25614.1	centrosomal protein of 76 kDa-like	-1.36806	G	-	-	-	-	-	-
adi_MSTRG.26685.1	ate_MSTRG.12158.1	frizzled-5-like	-1.36812	G	-	-	-	-	-	-
adi_MSTRG.7112.1	ate_MSTRG.1743.1	transient receptor potential cation channel subfamily A member 1-like	-1.37204	G	1.03411	S	-	-	-	-
adi_MSTRG.3566.1	ate_MSTRG.19902.1	syntaxin-5-like	-1.37409	G	-1.45563	G	-	-	-	-
adi_MSTRG.9420.1	ate_MSTRG.3817.1	uncharacterized protein LOC107337846	-1.37595	G	1.06647	S	-	-	-	-
adi_MSTRG.16876.1	ate_MSTRG.20589.1	leucine-rich repeat-containing protein 51-like	-1.37718	G	-	-	-	-	-	-
adi_MSTRG.9548.1	ate_MSTRG.361.1	aspartate beta-hydroxylase domain-containing protein 2-like	-1.37851	G	-1.16448	G	-	-	-	-
adi_MSTRG.12395.1	ate_MSTRG.9159.1	malate dehydrogenase, mitochondrial-like	-1.38595	G	1.13805	S	-	-	-	-
adi_MSTRG.19564.1	ate_MSTRG.17490.1	cyclic GMP-AMP synthase-like	-1.38671	G	-	-	-	-	-	-
adi_MSTRG.21507.1	ate_MSTRG.24598.1	LOW QUALITY PROTEIN: microtubule-actin cross-linking factor 1, isoforms 1/2/3/5-like	-1.38748	G	2.92629	S	-	-	-	-
adi_MSTRG.23893.1	ate_MSTRG.24984.1	mothers against decapentaplegic homolog 5-like	-1.38841	G	-0.784837	-	-	-	-	-
adi_MSTRG.26245.3	ate_MSTRG.8005.1	ADP-ribosylation factor 1	-1.39062	G	-0.262051	-	-	-	-	-
adi_MSTRG.2630.1	ate_MSTRG.9570.1	uncharacterized protein LOC107357244	-1.39211	G	-1.74363	G	-	-	-	-
adi_MSTRG.15891.1	ate_MSTRG.16280.1	aryl hydrocarbon receptor nuclear translocator-like protein 1	-1.40203	G	-0.830843	-	-	-	-	-
adi_MSTRG.22624.1	ate_MSTRG.27346.1	ATP synthase subunit gamma, mitochondrial-like	-1.40231	G	0.794246	-	-	-	-	-
adi_MSTRG.14827.1	ate_MSTRG.1466.1	ras-related protein Rab-2	-1.40308	G	-0.638333	-	-	-	-	-
adi_MSTRG.7837.1	ate_MSTRG.18489.1	neuropeptide FF receptor 1-like	-1.40766	G	-	-	-	-	-	-
adi_MSTRG.1632.1	ate_MSTRG.870.1	parkin coregulated gene protein homolog	-1.41708	G	-	-	-	-	-	-
adi_MSTRG.12736.1	ate_MSTRG.9531.1	ELAV-like protein 1-B	-1.42139	G	-0.819206	-	-	-	-	-
adi_MSTRG.6990.1	ate_MSTRG.20376.1	uncharacterized protein LOC107335130	-1.42454	G	-1.54337	G	-	-	-	-
adi_MSTRG.25349.1	ate_MSTRG.5629.1	coiled-coil domain-containing protein 181-like	-1.42684	G	-0.708362	-	-	-	-	-
adi_MSTRG.22612.1	ate_MSTRG.12379.1	zinc transporter 1-like	-1.42838	G	-	-	-	-	-	-
adi_MSTRG.29739.1	ate_MSTRG.12463.1	somatomedin-B and thrombospondin type-1 domain-containing protein-like	-1.43584	G	-	-	-	-	-	-
adi_MSTRG.20871.1	ate_MSTRG.14216.1	muscle, skeletal receptor tyrosine protein kinase-like	-1.43795	G	-1.61106	G	-	-	-	-
adi_MSTRG.18617.1	ate_MSTRG.17132.1	GPI ethanolamine phosphate transferase 3-like	-1.43998	G	-2.49275	G	-	-	-	-
adi_MSTRG.6255.1	ate_MSTRG.20340.1	aryl hydrocarbon receptor nuclear translocator-like	-1.44143	G	0.939648	-	-	-	-	-
adi_MSTRG.20819.1	ate_MSTRG.12596.1	UPF0602 protein C4orf47 homolog	-1.45059	G	-	-	-	-	-	-
adi_MSTRG.8394.1	ate_MSTRG.16550.1	apoptosis regulator R1-like	-1.45113	G	-0.464802	-	-	-	-	-
adi_MSTRG.18257.1	ate_MSTRG.19335.1	transmembrane emp24 domain-containing protein 7-like	-1.45191	G	1.34328	S	-	-	-	-
adi_MSTRG.24658.1	ate_MSTRG.18820.1	neuroguidin-like	-1.45243	G	-	-	-	-	-	-
adi_MSTRG.27308.1	ate_MSTRG.5671.1	translocation protein SEC63 homolog	-1.45606	G	1.20672	S	-	-	-	-
adi_MSTRG.4576.1	ate_MSTRG.1865.1	E3 ubiquitin-protein ligase HECTD3-like	-1.45732	G	-	-	-	-	-	-
adi_MSTRG.23017.1	ate_MSTRG.23137.1	peroxisomal membrane protein PMP34-like	-1.45914	G	1.06641	S	-	-	-	-
adi_MSTRG.10065.3	ate_MSTRG.1314.1	msx2-interacting protein-like	-1.46021	G	-	-	-	-	-	-
adi_MSTRG.1095.1	ate_MSTRG.2236.1	transcription initiation factor TFIID subunit 9B-like	-1.46037	G	1.23043	S	-	-	-	-
adi_MSTRG.30192.1	ate_MSTRG.281.1	LOW QUALITY PROTEIN: lissencephaly-1 homolog	-1.46239	G	0.491182	-	-	-	-	-
adi_MSTRG.20554.1	ate_MSTRG.7482.1	triple functional domain protein-like	-1.4653	G	-	-	-	-	-	-
adi_MSTRG.3017.1	ate_MSTRG.7104.1	LOW QUALITY PROTEIN: sortilin-related receptor-like	-1.46732	G	-	-	-	-	-	-
adi_MSTRG.168.1	ate_MSTRG.203.1	inositol monophosphatase 3-like	-1.47933	G	-0.775737	-	-	-	-	-
adi_MSTRG.19991.1	ate_MSTRG.4090.1	transmembrane anterior posterior transformation protein 1 homolog	-1.48036	G	-	-	-	-	-	-
adi_MSTRG.10577.1	ate_MSTRG.12885.1	phosphonoacetaldehyde hydrolase-like	-1.48582	G	-3.41472	G	-	-	-	-
adi_MSTRG.24802.1	ate_MSTRG.22663.1	low-density lipoprotein receptor-related protein 4-like	-1.48983	G	-6.21948	G	-	-	-	-
adi_MSTRG.11379.1	ate_MSTRG.2463.1	ras-related protein Rap-1A	-1.49634	G	-1.49916	G	-	-	-	-
adi_MSTRG.30350.1	ate_MSTRG.26201.1	uncharacterized protein LOC107330275	-1.49952	G	-1.45342	G	-	-	-	-
adi_MSTRG.8196.1	ate_MSTRG.26970.1	uncharacterized protein LOC107336460	-1.49997	G	-	-	-	-	-	-
adi_MSTRG.20879.1	ate_MSTRG.12591.1	cysteine-rich protein 1-like	-1.5045	G	-	-	-	-	-	-
adi_MSTRG.17807.1	ate_MSTRG.27126.1	plexin A3-like	-1.51335	G	-1.58155	G	-	-	-	-
adi_MSTRG.16911.1	ate_MSTRG.750.1	heterogeneous nuclear ribonucleoprotein R-like	-1.51948	G	-3.56959	G	-	-	-	-
adi_MSTRG.14010.1	ate_MSTRG.18616.1	transmembrane protein 101-like	-1.51948	G	-5.23629	G	-	-	-	-
adi_MSTRG.14439.1	ate_MSTRG.5484.1	calmodulin	-1.52047	G	1.9011	S	-	-	-	-
adi_MSTRG.3133.1	ate_MSTRG.7183.1	telomerase Cajal body protein 1-like	-1.52094	G	-0.754278	-	-	-	-	-
adi_MSTRG.19636.1	ate_MSTRG.19596.1	choline/ethanolaminephosphotransferase 1-like	-1.52453	G	-	-	-	-	-	-
adi_MSTRG.29968.1	ate_MSTRG.11395.1	zygotic DNA replication licensing factor mcm6-A-like	-1.52571	G	-1.0498	G	-	-	-	-
adi_MSTRG.10722.1	ate_MSTRG.24342.1	dimethlysulfonioproprionate lyase 7-like	-1.52961	G	1.09138	S	-	-	-	-
adi_MSTRG.15806.1	ate_MSTRG.6820.1	rho GTPase-activating protein 5-like	-1.53035	G	-0.412401	-	-	-	-	-
adi_MSTRG.18818.1	ate_MSTRG.2565.1	pituitary tumor-transforming gene 1 protein-interacting protein-like	-1.53524	G	-1.7718	G	-	-	-	-
adi_MSTRG.11600.1	ate_MSTRG.10199.1	39S ribosomal protein L40, mitochondrial-like	-1.53567	G	-1.18754	G	-	-	-	-
adi_MSTRG.6459.1	ate_MSTRG.3485.1	ribonuclease P/MRP protein subunit POP5-like	-1.53695	G	-	-	-	-	-	-
adi_MSTRG.11352.2	ate_MSTRG.2469.1	ras-like GTP-binding protein RHO	-1.53786	G	-0.561674	-	-	-	-	-
adi_MSTRG.7886.1	ate_MSTRG.3570.1	uncharacterized protein LOC107336052	-1.53933	G	-	-	-	-	-	-
adi_MSTRG.15362.1	ate_MSTRG.9856.1	uricase-like	-1.5397	G	-	-	-	-	-	-
adi_MSTRG.21381.1	ate_MSTRG.9971.1	ketohexokinase-like	-1.54622	G	-0.832678	-	-	-	-	-
adi_MSTRG.1915.1	ate_MSTRG.6989.1	uncharacterized protein LOC107346102	-1.54778	G	-0.358521	-	-	-	-	-
adi_MSTRG.13593.1	ate_MSTRG.12313.1	HEAT repeat-containing protein 5B-like	-1.55393	G	1.56064	S	-	-	-	-
adi_MSTRG.6118.1	ate_MSTRG.5069.1	uncharacterized protein LOC107334090	-1.55397	G	2.52378	S	-	-	-	-
adi_MSTRG.28457.1	ate_MSTRG.24310.1	uncharacterized protein LOC107327873	-1.55514	G	-6.55013	G	-	-	-	-
adi_MSTRG.2127.1	ate_MSTRG.12797.1	major facilitator superfamily domain-containing protein 6-like	-1.55798	G	-2.80302	G	-	-	-	-
adi_MSTRG.17933.1	ate_MSTRG.4459.1	ribonuclease P protein subunit p20-like	-1.55897	G	-0.789227	-	-	-	-	-
adi_MSTRG.10557.1	ate_MSTRG.23882.1	Golgi to ER traffic protein 4 homolog	-1.56167	G	-0.913703	-	-	-	-	-
adi_MSTRG.19489.1	ate_MSTRG.25473.1	coiled-coil domain-containing protein 115-like	-1.56293	G	-3.1573	G	-	-	-	-
adi_MSTRG.14297.1	ate_MSTRG.6529.1	LOW QUALITY PROTEIN: golgin subfamily B member 1-like	-1.5666	G	0.615798	-	-	-	-	-
adi_MSTRG.16845.1	ate_MSTRG.5106.1	nuclease EXOG, mitochondrial-like	-1.57151	G	-1.11486	G	-	-	-	-
adi_MSTRG.8476.1	ate_MSTRG.11325.1	kelch-like protein 20	-1.57153	G	-3.27932	G	-	-	-	-
adi_MSTRG.10697.1	ate_MSTRG.10971.1	uncharacterized protein LOC107339322	-1.57631	G	-	-	-	-	-	-
adi_MSTRG.22681.1	ate_MSTRG.16434.1	uncharacterized protein LOC107352889	-1.58017	G	-	-	-	-	-	-
adi_MSTRG.13748.1	ate_MSTRG.14709.1	LOW QUALITY PROTEIN: glutamine--fructose-6-phosphate aminotransferase [isomerizing] 1-like	-1.58658	G	-0.573187	-	-	-	-	-
adi_MSTRG.29387.1	ate_MSTRG.10206.1	calpain-B-like	-1.58857	G	-	-	-	-	-	-
adi_MSTRG.27329.1	ate_MSTRG.5705.2	translocation protein SEC63 homolog	-1.58935	G	-	-	-	-	-	-
adi_MSTRG.27040.1	ate_MSTRG.26513.1	uncharacterized protein LOC107358008	-1.59193	G	-1.36334	G	-	-	-	-
adi_MSTRG.709.1	ate_MSTRG.4826.1	valine--tRNA ligase-like	-1.59509	G	-	-	-	-	-	-
adi_MSTRG.16546.2	ate_MSTRG.11584.1	uncharacterized protein LOC107345956	-1.59534	G	-3.42905	G	-	-	-	-
adi_MSTRG.5929.1	ate_MSTRG.1154.1	elongator complex protein 5-like	-1.59598	G	-0.556068	-	-	-	-	-
adi_MSTRG.14122.1	ate_MSTRG.6458.1	tetraspanin-7-like	-1.59866	G	-3.03273	G	-	-	-	-
adi_MSTRG.16273.1	ate_MSTRG.22390.1	protein SDA1 homolog	-1.60056	G	-0.689312	-	-	-	-	-
adi_MSTRG.26499.1	ate_MSTRG.27230.1	importin subunit alpha-9-like	-1.60174	G	-0.792016	-	-	-	-	-
adi_MSTRG.27506.1	ate_MSTRG.21592.1	ribosomal RNA-processing protein 7 homolog A-like	-1.61198	G	-0.66129	-	-	-	-	-
adi_MSTRG.15445.1	ate_MSTRG.22212.1	uncharacterized protein LOC107344711	-1.61368	G	-1.7059	G	-	-	-	-
adi_MSTRG.4946.1	ate_MSTRG.20181.1	uncharacterized protein LOC107332780	-1.61496	G	0.991385	-	-	-	-	-
adi_MSTRG.2372.1	ate_MSTRG.6918.1	uncharacterized protein LOC107354064	-1.61692	G	-	-	-	-	-	-
adi_MSTRG.22265.1	ate_MSTRG.26230.1	dickkopf-related protein 3-like	-1.61791	G	0.278958	-	-	-	-	-
adi_MSTRG.2760.1	ate_MSTRG.13381.1	NADH dehydrogenase [ubiquinone] iron-sulfur protein 6, mitochondrial-like	-1.61952	G	-	-	-	-	-	-
adi_MSTRG.18510.1	ate_MSTRG.11128.1	furin-like	-1.62057	G	-0.566394	-	-	-	-	-
adi_MSTRG.6461.1	ate_MSTRG.3500.1	metallophosphoesterase 1 homolog	-1.62284	G	-	-	-	-	-	-
adi_MSTRG.12246.1	ate_MSTRG.22599.1	uncharacterized protein LOC107341078	-1.62696	G	-	-	-	-	-	-
adi_MSTRG.36.1	ate_MSTRG.237.1	phosphorylase b kinase gamma catalytic chain, skeletal muscle/heart isoform-like	-1.63	G	-1.01654	G	-	-	-	-
adi_MSTRG.11511.1	ate_MSTRG.2429.1	uncharacterized protein LOC107340168	-1.63104	G	-	-	-	-	-	-
adi_MSTRG.2089.1	ate_MSTRG.21860.1	zinc finger protein 143-like	-1.63535	G	-2.04689	G	-	-	-	-
adi_MSTRG.4479.2	ate_MSTRG.24024.1	LOW QUALITY PROTEIN: polyubiquitin-C-like	-1.63599	G	-11.6457	G	-	-	-	-
adi_MSTRG.26535.1	ate_MSTRG.11516.2	SURP and G-patch domain-containing protein 1-like	-1.63754	G	-	-	-	-	-	-
adi_MSTRG.1415.1	ate_MSTRG.3056.1	uncharacterized protein KIAA0825-like	-1.6379	G	-2.85201	G	-	-	-	-
adi_MSTRG.211.4	ate_MSTRG.3284.1	FACT complex subunit SSRP1-like	-1.64235	G	-6.82382	G	-	-	-	-
adi_MSTRG.2016.1	ate_MSTRG.15691.1	uncharacterized protein LOC107347839	-1.65444	G	-2.06869	G	-	-	-	-
adi_MSTRG.23413.1	ate_MSTRG.19650.1	histone-lysine N-methyltransferase SUV420H1-like	-1.65597	G	-	-	-	-	-	-
adi_MSTRG.1924.1	ate_MSTRG.15667.1	LOW QUALITY PROTEIN: ATPase ASNA1 homolog	-1.66148	G	-	-	-	-	-	-
adi_MSTRG.3473.1	ate_MSTRG.19849.1	eukaryotic initiation factor 4A-III	-1.66165	G	-2.08625	G	-	-	-	-
adi_MSTRG.14396.1	ate_MSTRG.19140.1	LOW QUALITY PROTEIN: sodium/potassium-transporting ATPase subunit alpha-1-like	-1.66268	G	1.18212	S	-	-	-	-
adi_MSTRG.5767.1	ate_MSTRG.17505.2	keratinocyte-associated protein 2-like	-1.66422	G	3.7282	S	-	-	-	-
adi_MSTRG.4770.1	ate_MSTRG.22615.1	uncharacterized protein LOC107343897	-1.66585	G	-2.82217	G	-	-	-	-
adi_MSTRG.26066.1	ate_MSTRG.21828.1	COMM domain-containing protein 1-like	-1.66648	G	-	-	-	-	-	-
adi_MSTRG.2468.1	ate_MSTRG.9648.1	phosphatidylinositol 4-kinase type 2-beta-like	-1.66697	G	-0.987447	-	-	-	-	-
adi_MSTRG.17447.1	ate_MSTRG.13071.1	histidine--tRNA ligase, cytoplasmic-like	-1.67266	G	-2.09145	G	-	-	-	-
adi_MSTRG.26721.1	ate_MSTRG.18944.1	bone morphogenetic protein 7-like	-1.67478	G	-0.708634	-	-	-	-	-
adi_MSTRG.17170.1	ate_MSTRG.24261.1	E3 ubiquitin-protein ligase HUWE1-like	-1.67538	G	-0.645375	-	-	-	-	-
adi_MSTRG.25565.1	ate_MSTRG.18551.1	synaptotagmin-15-like	-1.67583	G	-1.39045	G	-	-	-	-
adi_MSTRG.14790.1	ate_MSTRG.19205.1	dimethlysulfonioproprionate lyase 7-like	-1.6803	G	0.747006	-	-	-	-	-
adi_MSTRG.4226.1	ate_MSTRG.23131.1	N-acetylglucosamine-1-phosphotransferase subunit gamma-like	-1.68133	G	1.58084	S	-	-	-	-
adi_MSTRG.570.1	ate_MSTRG.2133.1	transcriptional coactivator YAP1-like	-1.6832	G	-	-	-	-	-	-
adi_MSTRG.26814.1	ate_MSTRG.5419.1	AP-2 complex subunit mu-like	-1.68393	G	-0.470745	-	-	-	-	-
adi_MSTRG.28032.1	ate_MSTRG.22442.1	26S proteasome non-ATPase regulatory subunit 9-like	-1.6902	G	0.917026	-	-	-	-	-
adi_MSTRG.29655.1	ate_MSTRG.5433.1	eukaryotic translation initiation factor 4 gamma 3-like	-1.69146	G	1.16352	S	-	-	-	-
adi_MSTRG.20202.1	ate_MSTRG.4668.1	forkhead box protein K1-like	-1.69298	G	-2.17158	G	-	-	-	-
adi_MSTRG.20168.1	ate_MSTRG.4726.1	XK-related protein 9-like	-1.70171	G	-2.60176	G	-	-	-	-
adi_MSTRG.19950.1	ate_MSTRG.4131.1	transmembrane emp24 domain-containing protein 4-like	-1.70392	G	-1.20754	G	-	-	-	-
adi_MSTRG.28831.1	ate_MSTRG.13097.1	succinyl-CoA ligase [ADP-forming] subunit beta, mitochondrial-like	-1.70475	G	-0.562284	-	-	-	-	-
adi_MSTRG.19100.1	ate_MSTRG.5971.1	uncharacterized protein LOC107348910	-1.70822	G	-2.26838	G	-	-	-	-
adi_MSTRG.23608.1	ate_MSTRG.7320.1	serine/threonine-protein kinase MRCK alpha-like	-1.71044	G	-	-	-	-	-	-
adi_MSTRG.21880.1	ate_MSTRG.6718.2	mitochondrial inner membrane protease ATP23 homolog	-1.71937	G	-	-	-	-	-	-
adi_MSTRG.28373.1	ate_MSTRG.11030.1	chitinase-like protein PB1E7.04c	-1.7494	G	-1.17237	G	-	-	-	-
adi_MSTRG.6488.2	ate_MSTRG.3444.1	intraflagellar transport protein 172 homolog	-1.75167	G	-3.36956	G	-	-	-	-
adi_MSTRG.24886.1	ate_MSTRG.12105.1	protein CEPU-1-like	-1.76647	G	-2.59851	G	-	-	-	-
adi_MSTRG.10893.1	ate_MSTRG.582.1	synaptosomal-associated protein 29-like	-1.77618	G	-1.57237	G	-	-	-	-
adi_MSTRG.12371.1	ate_MSTRG.8350.1	AP-1 complex subunit beta-1-like	-1.78157	G	-	-	-	-	-	-
adi_MSTRG.25956.1	ate_MSTRG.20386.1	autophagy-related protein 101-like	-1.78867	G	1.05938	S	-	-	-	-
adi_MSTRG.24653.1	ate_MSTRG.4899.1	ER degradation-enhancing alpha-mannosidase-like protein 3	-1.78879	G	-0.716633	-	-	-	-	-
adi_MSTRG.2332.1	ate_MSTRG.18722.1	RNA-binding protein Musashi homolog 2-like	-1.78927	G	-2.27594	G	-	-	-	-
adi_MSTRG.28003.1	ate_MSTRG.7350.1	alpha-1,6-mannosylglycoprotein 6-beta-N-acetylglucosaminyltransferase A-like	-1.78969	G	-	-	-	-	-	-
adi_MSTRG.4359.1	ate_MSTRG.21147.1	proto-oncogene c-Fos-like	-1.79078	G	-1.7282	G	-	-	-	-
adi_MSTRG.13861.1	ate_MSTRG.1065.1	frizzled-4-like	-1.80065	G	-1.60104	G	-	-	-	-
adi_MSTRG.23153.1	ate_MSTRG.21279.1	endophilin-A2-like	-1.80249	G	-	-	-	-	-	-
adi_MSTRG.25428.1	ate_MSTRG.4491.1	eukaryotic translation initiation factor 3 subunit B-like	-1.80885	G	-1.28076	G	-	-	-	-
adi_MSTRG.26572.1	ate_MSTRG.16200.1	transcription elongation factor SPT6-like	-1.80898	G	0.446768	-	-	-	-	-
adi_MSTRG.20983.1	ate_MSTRG.800.1	uncharacterized protein LOC107350969	-1.81393	G	-	-	-	-	-	-
adi_MSTRG.22876.1	ate_MSTRG.24607.1	PRELI domain containing protein 3B-like	-1.81601	G	-3.13478	G	-	-	-	-
adi_MSTRG.1139.1	ate_MSTRG.18167.1	anamorsin homolog	-1.81847	G	-1.03811	G	-	-	-	-
adi_MSTRG.8387.1	ate_MSTRG.16520.1	coatomer subunit beta-like	-1.82026	G	-	-	-	-	-	-
adi_MSTRG.10152.1	ate_MSTRG.3752.1	short/branched chain specific acyl-CoA dehydrogenase, mitochondrial-like	-1.82228	G	-1.43986	G	-	-	-	-
adi_MSTRG.28715.1	ate_MSTRG.19190.1	uncharacterized protein LOC107328218	-1.82536	G	-	-	-	-	-	-
adi_MSTRG.28532.1	ate_MSTRG.26870.1	splicing regulatory glutamine/lysine-rich protein 1-like	-1.82625	G	-	-	-	-	-	-
adi_MSTRG.15505.1	ate_MSTRG.9873.1	ankyrin repeat domain-containing protein 45-like	-1.8274	G	-	-	-	-	-	-
adi_MSTRG.22.1	ate_MSTRG.260.1	cell cycle checkpoint protein RAD1-like	-1.82939	G	-	-	-	-	-	-
adi_MSTRG.7815.1	ate_MSTRG.18432.1	putative malate dehydrogenase 1B	-1.83009	G	2.2189	S	-	-	-	-
adi_MSTRG.9038.1	ate_MSTRG.19546.1	LOW QUALITY PROTEIN: protein transport protein Sec61 subunit alpha isoform 2-like	-1.83744	G	-0.443016	-	-	-	-	-
adi_MSTRG.21246.4	ate_MSTRG.6693.1	triosephosphate isomerase-like	-1.84051	G	-	-	-	-	-	-
adi_MSTRG.14134.1	ate_MSTRG.12714.1	cytochrome b-c1 complex subunit 7-like	-1.85424	G	-	-	-	-	-	-
adi_MSTRG.16100.1	ate_MSTRG.17824.1	uncharacterized protein LOC107345430	-1.86001	G	-3.14436	G	-	-	-	-
adi_MSTRG.19106.1	ate_MSTRG.21255.1	ribose-phosphate pyrophosphokinase 2-like	-1.862	G	-1.20921	G	-	-	-	-
adi_MSTRG.22106.1	ate_MSTRG.19708.1	Bardet-Biedl syndrome 7 protein homolog	-1.86336	G	-1.10807	G	-	-	-	-
adi_MSTRG.2002.1	ate_MSTRG.21362.1	ankyrin repeat domain-containing protein 54-like	-1.86641	G	0.872953	-	-	-	-	-
adi_MSTRG.19524.1	ate_MSTRG.24344.1	uncharacterized protein LOC107349325	-1.86796	G	-0.805861	-	-	-	-	-
adi_MSTRG.19065.1	ate_MSTRG.19044.1	uncharacterized protein LOC107348874	-1.87676	G	-3.72915	G	-	-	-	-
adi_MSTRG.28499.1	ate_MSTRG.1201.1	dynein light chain Tctex-type 1	-1.87807	G	-	-	-	-	-	-
adi_MSTRG.11378.1	ate_MSTRG.2438.1	LOW QUALITY PROTEIN: uncharacterized protein LOC107340153	-1.87822	G	-	-	-	-	-	-
adi_MSTRG.12015.1	ate_MSTRG.3407.1	E3 ubiquitin-protein ligase rnf146-like	-1.88564	G	-0.559794	-	-	-	-	-
adi_MSTRG.11175.1	ate_MSTRG.11884.1	F-box/LRR-repeat protein 14-like	-1.88582	G	-1.91833	G	-	-	-	-
adi_MSTRG.11684.2	ate_MSTRG.12320.2	endoplasmic reticulum resident protein 44-like	-1.88994	G	-4.21198	G	-	-	-	-
adi_MSTRG.22795.1	ate_MSTRG.24679.1	negative elongation factor C/D-like	-1.89216	G	-1.32265	G	-	-	-	-
adi_MSTRG.10633.1	ate_MSTRG.15307.1	putative methyltransferase NSUN6	-1.89353	G	1.05651	S	-	-	-	-
adi_MSTRG.27811.2	ate_MSTRG.9282.1	IQ domain-containing protein G-like	-1.8955	G	-7.12745	G	-	-	-	-
adi_MSTRG.21499.1	ate_MSTRG.24592.1	dystonin-like	-1.90433	G	-	-	-	-	-	-
adi_MSTRG.8903.1	ate_MSTRG.17459.1	inosine triphosphate pyrophosphatase-like	-1.90676	G	-	-	-	-	-	-
adi_MSTRG.16379.1	ate_MSTRG.11131.1	uncharacterized protein LOC107345682	-1.91461	G	-2.05628	G	-	-	-	-
adi_MSTRG.629.1	ate_MSTRG.4749.1	protein GPR107-like	-1.91654	G	-2.04813	G	-	-	-	-
adi_MSTRG.22019.1	ate_MSTRG.10270.1	LOW QUALITY PROTEIN: pre-mRNA-processing factor 39-like	-1.91771	G	-1.49771	G	-	-	-	-
adi_MSTRG.1647.1	ate_MSTRG.7831.1	forkhead box protein N2-like	-1.91942	G	-1.8849	G	-	-	-	-
adi_MSTRG.18055.1	ate_MSTRG.18767.1	pinin-like	-1.92099	G	-2.7013	G	-	-	-	-
adi_MSTRG.2221.1	ate_MSTRG.18697.1	probable ATP-dependent RNA helicase DDX59	-1.92662	G	-1.40133	G	-	-	-	-
adi_MSTRG.16673.1	ate_MSTRG.23285.1	probable palmitoyltransferase ZDHHC20	-1.92989	G	-	-	-	-	-	-
adi_MSTRG.2569.1	ate_MSTRG.9408.1	cleavage and polyadenylation specificity factor subunit 1-like	-1.93809	G	-	-	-	-	-	-
adi_MSTRG.12407.1	ate_MSTRG.9184.1	pre-rRNA processing protein FTSJ3-like	-1.93814	G	-	-	-	-	-	-
adi_MSTRG.7441.1	ate_MSTRG.4175.1	dnaJ homolog subfamily B member 5-like	-1.94542	G	-1.5821	G	-	-	-	-
adi_MSTRG.2515.1	ate_MSTRG.9674.1	stabilizer of axonemal microtubules 2-like	-1.96544	G	-	-	-	-	-	-
adi_MSTRG.5826.1	ate_MSTRG.17492.1	40S ribosomal protein S6-like	-1.96638	G	2.68038	S	-	-	-	-
adi_MSTRG.6758.1	ate_MSTRG.5194.1	heparan-sulfate 6-O-sulfotransferase 1-B-like	-1.97034	G	-	-	-	-	-	-
adi_MSTRG.23145.1	ate_MSTRG.14295.2	LOW QUALITY PROTEIN: cytoplasmic dynein 1 heavy chain 1-like	-1.97207	G	0.778485	-	-	-	-	-
adi_MSTRG.1050.1	ate_MSTRG.22072.1	LOW QUALITY PROTEIN: dynein heavy chain 2, axonemal-like	-1.97251	G	1.44005	S	-	-	-	-
adi_MSTRG.1534.2	ate_MSTRG.3030.1	WD repeat-containing protein 5-like	-1.97732	G	-3.7332	G	-	-	-	-
adi_MSTRG.21502.2	ate_MSTRG.24520.1	LOW QUALITY PROTEIN: microtubule-actin cross-linking factor 1, isoforms 1/2/3/5-like	-1.98029	G	1.8332	S	-	-	-	-
adi_MSTRG.7213.1	ate_MSTRG.25166.1	uncharacterized protein LOC107335347	-1.98113	G	-	-	-	-	-	-
adi_MSTRG.14388.1	ate_MSTRG.19153.1	LOW QUALITY PROTEIN: sodium/potassium-transporting ATPase subunit alpha-1-like	-1.9868	G	-0.821949	-	-	-	-	-
adi_MSTRG.8787.1	ate_MSTRG.10288.1	sortilin-related receptor-like	-1.99111	G	-	-	-	-	-	-
adi_MSTRG.3413.1	ate_MSTRG.16802.1	ras-related protein Rab-7a-like	-1.99433	G	-1.36499	G	-	-	-	-
adi_MSTRG.2758.1	ate_MSTRG.14027.1	NADPH-dependent pterin aldehyde reductase-like	-1.99579	G	-	-	-	-	-	-
adi_MSTRG.683.1	ate_MSTRG.4809.1	tetratricopeptide repeat protein 24-like	-1.9961	G	-1.78496	G	-	-	-	-
adi_MSTRG.13368.1	ate_MSTRG.24136.1	tyrosine-protein kinase Fer-like	-1.99623	G	-1.08577	G	-	-	-	-
adi_MSTRG.18187.1	ate_MSTRG.25304.1	ATP-citrate synthase-like	-2.00425	G	1.47678	S	-	-	-	-
adi_MSTRG.13790.1	ate_MSTRG.5143.1	LOW QUALITY PROTEIN: DNA helicase INO80-like	-2.0108	G	-1.22123	G	-	-	-	-
adi_MSTRG.25485.1	ate_MSTRG.9164.1	eukaryotic translation initiation factor 3 subunit C-like	-2.01728	G	-	-	-	-	-	-
adi_MSTRG.15885.1	ate_MSTRG.16282.1	aryl hydrocarbon receptor nuclear translocator-like protein 1	-2.02267	G	-	-	-	-	-	-
adi_MSTRG.465.1	ate_MSTRG.2186.1	protein strawberry notch homolog 1-like	-2.02323	G	-1.23804	G	-	-	-	-
adi_MSTRG.644.1	ate_MSTRG.4735.1	uncharacterized protein C9orf172-like	-2.02522	G	-2.62509	G	-	-	-	-
adi_MSTRG.12549.1	ate_MSTRG.17953.1	transcription factor SOX-9-like	-2.02588	G	-	-	-	-	-	-
adi_MSTRG.3003.2	ate_MSTRG.25853.1	CDK5 regulatory subunit-associated protein 3-like	-2.0264	G	-3.25944	G	-	-	-	-
adi_MSTRG.1680.1	ate_MSTRG.17014.1	uncharacterized protein LOC107345674	-2.02667	G	1.70424	S	-	-	-	-
adi_MSTRG.4055.1	ate_MSTRG.1918.1	allatostatin-A receptor-like	-2.04445	G	1.93249	S	-	-	-	-
adi_MSTRG.4353.1	ate_MSTRG.6019.1	uncharacterized protein LOC107332020	-2.0499	G	-2.7464	G	-	-	-	-
adi_MSTRG.29005.1	ate_MSTRG.27363.1	uncharacterized protein LOC107328622	-2.05075	G	-3.76545	G	-	-	-	-
adi_MSTRG.17087.2	ate_MSTRG.24443.1	baculoviral IAP repeat-containing protein 5-like	-2.05635	G	-	-	-	-	-	-
adi_MSTRG.8440.1	ate_MSTRG.11274.1	protein ABHD13-like	-2.0565	G	-	-	-	-	-	-
adi_MSTRG.10434.1	ate_MSTRG.6287.1	tropomodulin-3-like	-2.05654	G	-0.757362	-	-	-	-	-
adi_MSTRG.11496.1	ate_MSTRG.13061.1	aklanonic acid methyltransferase DauC-like	-2.06255	G	-3.37653	G	-	-	-	-
adi_MSTRG.2936.1	ate_MSTRG.14995.1	protein fem-1 homolog A-like	-2.08129	G	-	-	-	-	-	-
adi_MSTRG.23810.1	ate_MSTRG.5461.1	kelch-like protein 17	-2.08306	G	-2.30042	G	-	-	-	-
adi_MSTRG.23765.1	ate_MSTRG.25518.1	anoctamin-4-like	-2.09525	G	-	-	-	-	-	-
adi_MSTRG.2591.1	ate_MSTRG.17599.1	uncharacterized protein LOC107355477	-2.10385	G	-0.999794	-	-	-	-	-
adi_MSTRG.13955.1	ate_MSTRG.14126.1	dimethylglycine dehydrogenase, mitochondrial-like	-2.10658	G	-3.16877	G	-	-	-	-
adi_MSTRG.19440.1	ate_MSTRG.10446.1	THUMP domain-containing protein 3-like	-2.13276	G	1.06872	S	-	-	-	-
adi_MSTRG.3723.1	ate_MSTRG.22021.1	acyl-lipid (8-3)-desaturase-like	-2.13728	G	-	-	-	-	-	-
adi_MSTRG.2183.1	ate_MSTRG.20000.1	b(0,+)-type amino acid transporter 1-like	-2.14151	G	-1.32704	G	-	-	-	-
adi_MSTRG.4182.1	ate_MSTRG.6031.1	fas apoptotic inhibitory molecule 1-like	-2.14292	G	-	-	-	-	-	-
adi_MSTRG.4917.1	ate_MSTRG.24661.1	ER membrane protein complex subunit 7-like	-2.15517	G	-	-	-	-	-	-
adi_MSTRG.26743.1	ate_MSTRG.22531.1	MSTRG.26743.1	-2.15554	G	-	-	-	-	-	-
adi_MSTRG.23337.1	ate_MSTRG.23621.1	uncharacterized protein LOC107353619	-2.16089	G	-1.78215	G	-	-	-	-
adi_MSTRG.3641.1	ate_MSTRG.16738.1	surfeit locus protein 4 homolog	-2.16145	G	-1.5514	G	-	-	-	-
adi_MSTRG.15185.1	ate_MSTRG.10516.1	50S ribosomal protein L30-like	-2.1684	G	-	-	-	-	-	-
adi_MSTRG.25412.1	ate_MSTRG.22526.1	uncharacterized protein LOC107355916	-2.17468	G	-3.0284	G	-	-	-	-
adi_MSTRG.26152.1	ate_MSTRG.16733.1	MSTRG.26152.1	-2.18546	G	-0.707524	-	-	-	-	-
adi_MSTRG.29392.1	ate_MSTRG.20609.1	ATP-binding cassette sub-family E member 1-like	-2.19354	G	-0.44668	-	-	-	-	-
adi_MSTRG.960.1	ate_MSTRG.7420.1	Golgi reassembly-stacking protein 2-like	-2.19787	G	-	-	-	-	-	-
adi_MSTRG.23391.2	ate_MSTRG.20496.1	uncharacterized protein LOC107340901	-2.19894	G	-4.00861	G	-	-	-	-
adi_MSTRG.20349.1	ate_MSTRG.12620.1	RBPJ-interacting and tubulin-associated protein 1-like	-2.19905	G	-2.48007	G	-	-	-	-
adi_MSTRG.18161.1	ate_MSTRG.8740.1	unconventional myosin-XVIIIa-like	-2.20641	G	-	-	-	-	-	-
adi_MSTRG.8836.1	ate_MSTRG.10764.1	pescadillo homolog	-2.21386	G	0.279475	-	-	-	-	-
adi_MSTRG.13381.2	ate_MSTRG.21669.1	glutathionyl-hydroquinone reductase YqjG-like	-2.21405	G	0.748891	-	-	-	-	-
adi_MSTRG.16563.1	ate_MSTRG.11579.1	proline-rich protein PRCC-like	-2.21777	G	1.56203	S	-	-	-	-
adi_MSTRG.29131.1	ate_MSTRG.16187.1	fructose-bisphosphate aldolase C-like	-2.21815	G	1.18156	S	-	-	-	-
adi_MSTRG.134.1	ate_MSTRG.131.1	notchless protein homolog 1-like	-2.22013	G	-	-	-	-	-	-
adi_MSTRG.14881.1	ate_MSTRG.25797.1	uncharacterized protein LOC107344013	-2.22189	G	3.04814	S	-	-	-	-
adi_MSTRG.13943.1	ate_MSTRG.18581.1	RNA exonuclease 4-like	-2.22581	G	-1.30607	G	-	-	-	-
adi_MSTRG.74.1	ate_MSTRG.196.1	NFATC2-interacting protein-like	-2.22642	G	-	-	-	-	-	-
adi_MSTRG.27999.1	ate_MSTRG.7308.1	leishmanolysin-like peptidase	-2.22768	G	-1.32305	G	-	-	-	-
adi_MSTRG.187.1	ate_MSTRG.6.1	bleomycin hydrolase-like	-2.22791	G	-1.20245	G	-	-	-	-
adi_MSTRG.10193.1	ate_MSTRG.3663.1	RRP12-like protein	-2.2419	G	-	-	-	-	-	-
adi_MSTRG.15991.1	ate_MSTRG.11926.1	unconventional myosin-XV-like	-2.24561	G	-	-	-	-	-	-
adi_MSTRG.10197.1	ate_MSTRG.3675.1	MSTRG.10197.1	-2.24741	G	-	-	-	-	-	-
adi_MSTRG.29299.1	ate_MSTRG.4568.1	putative pyridoxal-dependent decarboxylase domain-containing protein 2	-2.24763	G	-	-	-	-	-	-
adi_MSTRG.4703.1	ate_MSTRG.12132.1	myosin-2 essential light chain-like	-2.24982	G	-	-	-	-	-	-
adi_MSTRG.1543.1	ate_MSTRG.13947.1	rho GTPase-activating protein 6-like	-2.25088	G	-	-	-	-	-	-
adi_MSTRG.7671.1	ate_MSTRG.8933.1	coactosin-like protein	-2.25936	G	4.95619	S	-	-	-	-
adi_MSTRG.24713.1	ate_MSTRG.25149.1	uncharacterized protein LOC107355173	-2.26076	G	0.989711	-	-	-	-	-
adi_MSTRG.569.1	ate_MSTRG.2130.1	uncharacterized protein C11orf70 homolog	-2.26514	G	1.46053	S	-	-	-	-
adi_MSTRG.5782.1	ate_MSTRG.20950.1	KIF1-binding protein homolog	-2.26902	G	-7.12486	G	-	-	-	-
adi_MSTRG.22286.1	ate_MSTRG.20991.1	probable voltage-dependent R-type calcium channel subunit alpha-1E	-2.27218	G	2.63396	S	-	-	-	-
adi_MSTRG.24162.1	ate_MSTRG.5578.1	rootletin-like	-2.27686	G	1.69661	S	-	-	-	-
adi_MSTRG.24954.1	ate_MSTRG.26061.1	presequence translocated-associated motor subunit pam17, mitochondrial-like	-2.28171	G	-0.868776	-	-	-	-	-
adi_MSTRG.29804.1	ate_MSTRG.11645.1	uncharacterized protein LOC107329642	-2.28271	G	-1.47691	G	-	-	-	-
adi_MSTRG.24266.1	ate_MSTRG.21748.1	D-3-phosphoglycerate dehydrogenase-like	-2.28662	G	-1.90473	G	-	-	-	-
adi_MSTRG.9979.1	ate_MSTRG.1336.1	neuralized-like protein 4	-2.29138	G	-	-	-	-	-	-
adi_MSTRG.25909.2	ate_MSTRG.20395.1	aminoacyl tRNA synthase complex-interacting multifunctional protein 2-like	-2.30117	G	-8.89111	G	-	-	-	-
adi_MSTRG.23036.1	ate_MSTRG.20931.1	uncharacterized protein LOC107353275	-2.30244	G	-	-	-	-	-	-
adi_MSTRG.19893.1	ate_MSTRG.8022.1	uncharacterized protein LOC107349757	-2.307	G	-2.07769	G	-	-	-	-
adi_MSTRG.8502.1	ate_MSTRG.11295.1	dolichyl-diphosphooligosaccharide--protein glycosyltransferase subunit 2-like	-2.30705	G	-	-	-	-	-	-
adi_MSTRG.19959.1	ate_MSTRG.4084.1	failed axon connections homolog	-2.31207	G	-1.18513	G	-	-	-	-
adi_MSTRG.15167.1	ate_MSTRG.16889.1	zinc transporter ZIP13-like	-2.31867	G	1.9214	S	-	-	-	-
adi_MSTRG.14406.1	ate_MSTRG.5216.1	uncharacterized protein LOC107327860	-2.3205	G	-1.20599	G	-	-	-	-
adi_MSTRG.15995.1	ate_MSTRG.17152.1	protein BTN1-like	-2.32614	G	1.44237	S	-	-	-	-
adi_MSTRG.29030.1	ate_MSTRG.9879.1	tRNA-dihydrouridine(16/17) synthase [NAD(P)(+)]-like	-2.32641	G	-	-	-	-	-	-
adi_MSTRG.16080.1	ate_MSTRG.25384.1	uncharacterized protein LOC107345446	-2.33275	G	2.23167	S	-	-	-	-
adi_MSTRG.15996.2	ate_MSTRG.11909.1	uncharacterized protein LOC107345338	-2.33291	G	-3.68501	G	-	-	-	-
adi_MSTRG.11098.1	ate_MSTRG.10676.1	zinc finger CCCH domain-containing protein 10-like	-2.33935	G	-2.21614	G	-	-	-	-
adi_MSTRG.3230.1	ate_MSTRG.2684.1	microtubule-associated tumor suppressor 1 homolog	-2.35251	G	-4.39916	G	-	-	-	-
adi_MSTRG.29735.1	ate_MSTRG.4821.1	probable palmitoyltransferase ZDHHC24	-2.35909	G	-	-	-	-	-	-
adi_MSTRG.6024.1	ate_MSTRG.20698.1	trichohyalin-like	-2.36582	G	1.36095	S	-	-	-	-
adi_MSTRG.4573.1	ate_MSTRG.27250.1	uncharacterized protein LOC107332455	-2.371	G	-	-	-	-	-	-
adi_MSTRG.7116.1	ate_MSTRG.1724.1	UDP-N-acetylglucosamine transporter-like	-2.37273	G	-2.50025	G	-	-	-	-
adi_MSTRG.8397.1	ate_MSTRG.16500.1	major facilitator superfamily domain-containing protein 6-like	-2.37476	G	-0.852806	-	-	-	-	-
adi_MSTRG.19976.1	ate_MSTRG.4086.1	transmembrane anterior posterior transformation protein 1 homolog	-2.38098	G	-	-	-	-	-	-
adi_MSTRG.24494.1	ate_MSTRG.11629.1	histone acetyltransferase KAT5-like	-2.39785	G	-2.88028	G	-	-	-	-
adi_MSTRG.24315.1	ate_MSTRG.9140.1	piwi-like protein 1	-2.41828	G	-	-	-	-	-	-
adi_MSTRG.9618.1	ate_MSTRG.7718.1	caseinolytic peptidase B protein homolog	-2.4223	G	1.40214	S	-	-	-	-
adi_MSTRG.17384.1	ate_MSTRG.27089.1	transcription factor SPT20 homolog	-2.45184	G	-	-	-	-	-	-
adi_MSTRG.16258.1	ate_MSTRG.2955.1	MSTRG.16258.1	-2.45725	G	-	-	-	-	-	-
adi_MSTRG.18871.1	ate_MSTRG.2525.1	dynein heavy chain 6, axonemal-like	-2.46505	G	2.1438	S	-	-	-	-
adi_MSTRG.21746.1	ate_MSTRG.13402.1	breast carcinoma-amplified sequence 4-like	-2.47639	G	-1.06261	G	-	-	-	-
adi_MSTRG.8183.1	ate_MSTRG.24939.1	IQ calmodulin-binding motif-containing protein 1-like	-2.48112	G	-	-	-	-	-	-
adi_MSTRG.207.1	ate_MSTRG.41.1	uncharacterized protein LOC107346978	-2.48332	G	-0.836695	-	-	-	-	-
adi_MSTRG.2300.1	ate_MSTRG.21016.1	transmembrane protein 26-like	-2.48621	G	-2.31708	G	-	-	-	-
adi_MSTRG.5818.1	ate_MSTRG.17495.1	DNA-directed RNA polymerase III subunit RPC3-like	-2.48668	G	-	-	-	-	-	-
adi_MSTRG.8241.1	ate_MSTRG.17454.1	uncharacterized protein LOC107336557	-2.48797	G	-5.35338	G	-	-	-	-
adi_MSTRG.28824.1	ate_MSTRG.1059.1	uncharacterized protein LOC107342992	-2.49106	G	-4.48157	G	-	-	-	-
adi_MSTRG.27972.2	ate_MSTRG.1379.1	60S ribosomal protein L22-like	-2.49447	G	1.66603	S	-	-	-	-
adi_MSTRG.15999.1	ate_MSTRG.13328.1	caldesmon-like	-2.49605	G	-2.20834	G	-	-	-	-
adi_MSTRG.20789.1	ate_MSTRG.12588.1	F-box/LRR-repeat protein 15-like	-2.52122	G	-1.60264	G	-	-	-	-
adi_MSTRG.8433.1	ate_MSTRG.16489.1	T-complex protein 11-like protein 1	-2.53552	G	-	-	-	-	-	-
adi_MSTRG.25414.1	ate_MSTRG.22384.1	tubulin polyglutamylase TTLL11-like	-2.54807	G	-	-	-	-	-	-
adi_MSTRG.21317.1	ate_MSTRG.9335.1	F-box/LRR-repeat protein 17-like	-2.55329	G	-0.839208	-	-	-	-	-
adi_MSTRG.11373.1	ate_MSTRG.2439.1	sphingolipid C9-methyltransferase-like	-2.56218	G	-1.572	G	-	-	-	-
adi_MSTRG.14920.1	ate_MSTRG.4392.1	ubiquitin-conjugating enzyme E2 R2-like	-2.56258	G	-0.724224	-	-	-	-	-
adi_MSTRG.13878.1	ate_MSTRG.23855.1	tigger transposable element-derived protein 4-like	-2.56329	G	-	-	-	-	-	-
adi_MSTRG.17942.1	ate_MSTRG.4488.1	LOW QUALITY PROTEIN: dynein heavy chain 3, axonemal-like	-2.57076	G	-	-	-	-	-	-
adi_MSTRG.8629.1	ate_MSTRG.15356.1	actin-like protein 6A	-2.57686	G	-	-	-	-	-	-
adi_MSTRG.2831.1	ate_MSTRG.27737.1	protein C19orf12 homolog	-2.57932	G	-	-	-	-	-	-
adi_MSTRG.1065.1	ate_MSTRG.2263.1	tyramine receptor 1-like	-2.58126	G	-	-	-	-	-	-
adi_MSTRG.20994.1	ate_MSTRG.23833.1	E3 ubiquitin-protein ligase UBR5-like	-2.58216	G	1.29323	S	-	-	-	-
adi_MSTRG.13526.1	ate_MSTRG.18016.1	uncharacterized F-box/LRR-repeat protein C02F5.7-like	-2.59291	G	-1.15649	G	-	-	-	-
adi_MSTRG.6574.3	ate_MSTRG.16639.1	elongation factor 1-alpha	-2.59514	G	-	-	-	-	-	-
adi_MSTRG.8117.1	ate_MSTRG.12966.1	NGFI-A-binding protein 1-like	-2.59612	G	-0.930218	-	-	-	-	-
adi_MSTRG.14417.2	ate_MSTRG.25583.1	uncharacterized protein LOC107343545	-2.60205	G	-2.90166	G	-	-	-	-
adi_MSTRG.6779.1	ate_MSTRG.5731.1	DDB1- and CUL4-associated factor 5-like	-2.60212	G	-	-	-	-	-	-
adi_MSTRG.21141.1	ate_MSTRG.9343.1	cytoplasmic protein NCK1-like	-2.60226	G	-1.42117	G	-	-	-	-
adi_MSTRG.6565.2	ate_MSTRG.16631.1	solute carrier family 2, facilitated glucose transporter member 8-like	-2.61328	G	-2.49157	G	-	-	-	-
adi_MSTRG.22598.1	ate_MSTRG.12356.1	CCAAT/enhancer-binding protein gamma-like	-2.6141	G	-0.97168	-	-	-	-	-
adi_MSTRG.691.1	ate_MSTRG.4812.1	MSTRG.691.1	-2.61599	G	2.18841	S	-	-	-	-
adi_MSTRG.22613.1	ate_MSTRG.17442.1	uncharacterized protein LOC107350131	-2.63324	G	1.96174	S	-	-	-	-
adi_MSTRG.4608.1	ate_MSTRG.1799.1	Na(+)/H(+) antiporter NhaA-like	-2.63841	G	-4.42785	G	-	-	-	-
adi_MSTRG.12061.1	ate_MSTRG.18963.1	14-3-3-like protein 1	-2.64021	G	-2.999	G	-	-	-	-
adi_MSTRG.2029.1	ate_MSTRG.26997.1	uncharacterized protein LOC107349629	-2.65514	G	-	-	-	-	-	-
adi_MSTRG.14529.2	ate_MSTRG.9714.1	uncharacterized protein LOC107343684	-2.65949	G	-	-	-	-	-	-
adi_MSTRG.20387.1	ate_MSTRG.13733.1	5'-nucleotidase domain-containing protein 1-like	-2.6625	G	-2.20354	G	-	-	-	-
adi_MSTRG.11474.1	ate_MSTRG.2404.1	constitutive coactivator of PPAR-gamma-like protein 1	-2.6657	G	-0.956114	-	-	-	-	-
adi_MSTRG.15992.1	ate_MSTRG.11952.1	RNA demethylase ALKBH5-like	-2.67044	G	-1.64329	G	-	-	-	-
adi_MSTRG.23955.1	ate_MSTRG.11263.1	melatonin receptor type 1A-like	-2.67137	G	-1.06362	G	-	-	-	-
adi_MSTRG.8304.1	ate_MSTRG.22875.1	transcription factor AP-1-like	-2.67492	G	-2.61245	G	-	-	-	-
adi_MSTRG.617.1	ate_MSTRG.4736.1	uncharacterized protein LOC107335046	-2.67918	G	-2.17339	G	-	-	-	-
adi_MSTRG.23853.1	ate_MSTRG.26809.1	uncharacterized protein LOC107340631	-2.68211	G	-6.66669	G	-	-	-	-
adi_MSTRG.22173.1	ate_MSTRG.26767.1	golgin subfamily B member 1-like	-2.71246	G	-	-	-	-	-	-
adi_MSTRG.11707.1	ate_MSTRG.7582.1	cysteine/serine-rich nuclear protein 1-like	-2.73192	G	-	-	-	-	-	-
adi_MSTRG.10441.1	ate_MSTRG.6304.1	selenium-binding protein 1-like	-2.73238	G	-	-	-	-	-	-
adi_MSTRG.11708.1	ate_MSTRG.25662.1	uncharacterized protein LOC107340508	-2.73541	G	-	-	-	-	-	-
adi_MSTRG.3377.2	ate_MSTRG.17105.1	carbohydrate sulfotransferase 1-like	-2.7407	G	-1.75684	G	-	-	-	-
adi_MSTRG.20147.1	ate_MSTRG.13955.1	serum response factor homolog A-like	-2.7418	G	3.10656	S	-	-	-	-
adi_MSTRG.3969.1	ate_MSTRG.11743.1	ATP-dependent DNA helicase RecQ-like	-2.74206	G	-	-	-	-	-	-
adi_MSTRG.26287.1	ate_MSTRG.26194.1	uncharacterized protein LOC107357012	-2.74576	G	-3.84352	G	-	-	-	-
adi_MSTRG.5278.1	ate_MSTRG.24751.1	histamine H2 receptor-like	-2.75875	G	-	-	-	-	-	-
adi_MSTRG.14073.1	ate_MSTRG.20308.1	uncharacterized protein LOC107343233	-2.76592	G	-	-	-	-	-	-
adi_MSTRG.23191.1	ate_MSTRG.14298.1	LOW QUALITY PROTEIN: cytoplasmic dynein 1 heavy chain 1-like	-2.7726	G	-	-	-	-	-	-
adi_MSTRG.13514.1	ate_MSTRG.13260.1	dibasic-processing endoprotease-like	-2.77538	G	1.08235	S	-	-	-	-
adi_MSTRG.759.1	ate_MSTRG.10724.1	peroxisomal membrane protein PEX13-like	-2.77995	G	-1.12539	G	-	-	-	-
adi_MSTRG.27452.1	ate_MSTRG.27478.1	uncharacterized protein LOC107358443	-2.78091	G	-4.93594	G	-	-	-	-
adi_MSTRG.1202.1	ate_MSTRG.18183.1	dynactin subunit 6-like	-2.78171	G	-	-	-	-	-	-
adi_MSTRG.27361.1	ate_MSTRG.18401.1	uncharacterized protein LOC107358375	-2.80396	G	-3.0759	G	-	-	-	-
adi_MSTRG.23228.1	ate_MSTRG.21457.1	uncharacterized protein LOC107353480	-2.81262	G	-1.6105	G	-	-	-	-
adi_MSTRG.26391.1	ate_MSTRG.21775.1	pleckstrin homology domain-containing family H member 1-like	-2.81664	G	-	-	-	-	-	-
adi_MSTRG.28471.1	ate_MSTRG.26505.1	LOW QUALITY PROTEIN: spectrin alpha chain, non-erythrocytic 1-like	-2.81842	G	-	-	-	-	-	-
adi_MSTRG.488.1	ate_MSTRG.2137.1	arylacetamide deacetylase-like	-2.82131	G	-	-	-	-	-	-
adi_MSTRG.15032.1	ate_MSTRG.16674.1	dystrophin-like	-2.84755	G	-	-	-	-	-	-
adi_MSTRG.26473.1	ate_MSTRG.27728.1	RNA 3'-terminal phosphate cyclase-like protein	-2.85144	G	-2.98099	G	-	-	-	-
adi_MSTRG.1234.1	ate_MSTRG.18197.1	60S ribosomal protein L8-like	-2.85763	G	1.13746	S	-	-	-	-
adi_MSTRG.18992.1	ate_MSTRG.21301.1	uncharacterized protein LOC107348737	-2.85809	G	-2.29538	G	-	-	-	-
adi_MSTRG.22705.1	ate_MSTRG.25122.1	late histone H2A.2.2-like	-2.86809	G	-3.02895	G	-	-	-	-
adi_MSTRG.7569.1	ate_MSTRG.5310.1	translocon-associated protein subunit gamma-like	-2.86883	G	0.511985	-	-	-	-	-
adi_MSTRG.24320.1	ate_MSTRG.14485.1	uncharacterized protein LOC107354758	-2.86936	G	-2.39552	G	-	-	-	-
adi_MSTRG.26997.1	ate_MSTRG.10210.1	26S protease regulatory subunit 4	-2.86965	G	-0.356607	-	-	-	-	-
adi_MSTRG.1351.1	ate_MSTRG.12415.1	30S ribosomal protein S12-like	-2.89258	G	-1.53819	G	-	-	-	-
adi_MSTRG.15920.1	ate_MSTRG.8201.1	probable isocitrate dehydrogenase [NAD] subunit alpha, mitochondrial	-2.89686	G	-	-	-	-	-	-
adi_MSTRG.525.1	ate_MSTRG.2115.1	leukocyte elastase inhibitor-like	-2.90474	G	-3.69666	G	-	-	-	-
adi_MSTRG.11941.1	ate_MSTRG.21980.1	putative mediator of RNA polymerase II transcription subunit 26	-2.90848	G	-	-	-	-	-	-
adi_MSTRG.27687.1	ate_MSTRG.14618.1	peptidyl-prolyl cis-trans isomerase 1-like	-2.91102	G	1.08488	S	-	-	-	-
adi_MSTRG.11850.1	ate_MSTRG.17334.1	protein YIPF5-like	-2.91688	G	-1.26349	G	-	-	-	-
adi_MSTRG.10090.1	ate_MSTRG.27133.1	steroid receptor RNA activator 1-like	-2.92157	G	-1.77443	G	-	-	-	-
adi_MSTRG.18060.1	ate_MSTRG.21154.1	uncharacterized protein LOC107347699	-2.92673	G	-0.406354	-	-	-	-	-
adi_MSTRG.8006.1	ate_MSTRG.15222.1	uncharacterized protein LOC107336258	-2.95477	G	-3.35825	G	-	-	-	-
adi_MSTRG.29015.1	ate_MSTRG.8963.1	MSTRG.29015.1	-2.95487	G	-3.8585	G	-	-	-	-
adi_MSTRG.18215.1	ate_MSTRG.11656.1	tetraspanin-33-like	-2.96032	G	-2.14671	G	-	-	-	-
adi_MSTRG.536.1	ate_MSTRG.2144.1	WD repeat-containing protein 53-like	-2.96516	G	-0.639975	-	-	-	-	-
adi_MSTRG.29110.1	ate_MSTRG.15250.1	nucleolar complex protein 3 homolog	-2.96617	G	-1.15502	G	-	-	-	-
adi_MSTRG.4208.2	ate_MSTRG.23149.1	protein IWS1 homolog	-2.97411	G	-1.21611	G	-	-	-	-
adi_MSTRG.16339.1	ate_MSTRG.11046.1	protein FAM92A1-like	-2.98318	G	-1.0037	G	-	-	-	-
adi_MSTRG.10591.1	ate_MSTRG.15353.1	inosine-5'-monophosphate dehydrogenase 1b-like	-2.98558	G	-	-	-	-	-	-
adi_MSTRG.10019.1	ate_MSTRG.8265.1	coatomer subunit epsilon-like	-3.00402	G	-1.04337	G	-	-	-	-
adi_MSTRG.20856.1	ate_MSTRG.26187.1	uncharacterized protein LOC107350834	-3.00416	G	-4.16808	G	-	-	-	-
adi_MSTRG.7807.1	ate_MSTRG.18495.1	14-3-3 protein theta-like	-3.00582	G	0.424893	-	-	-	-	-
adi_MSTRG.4198.1	ate_MSTRG.23168.1	putative sodium-coupled neutral amino acid transporter 10	-3.01005	G	-1.76349	G	-	-	-	-
adi_MSTRG.29970.1	ate_MSTRG.17178.1	stabilizer of axonemal microtubules 2-like	-3.01174	G	-	-	-	-	-	-
adi_MSTRG.23431.1	ate_MSTRG.26454.1	spectrin alpha chain, non-erythrocytic 1-like	-3.02352	G	-	-	-	-	-	-
adi_MSTRG.2456.1	ate_MSTRG.6903.1	LIX1-like protein	-3.03373	G	-1.72535	G	-	-	-	-
adi_MSTRG.14294.1	ate_MSTRG.23093.1	chondroitin sulfate N-acetylgalactosaminyltransferase 1-like	-3.04815	G	0.841871	-	-	-	-	-
adi_MSTRG.23002.1	ate_MSTRG.23119.1	acyl carrier protein 2, mitochondrial-like	-3.06122	G	1.3359	S	-	-	-	-
adi_MSTRG.21409.2	ate_MSTRG.12746.1	serine/arginine-rich splicing factor 5-like	-3.0762	G	-1.7604	G	-	-	-	-
adi_MSTRG.14394.1	ate_MSTRG.20258.1	MSTRG.14394.1	-3.07768	G	-	-	-	-	-	-
adi_MSTRG.9335.1	ate_MSTRG.9595.1	transcription factor SOX-1-like	-3.09279	G	-1.36946	G	-	-	-	-
adi_MSTRG.8500.1	ate_MSTRG.14055.1	thiopurine S-methyltransferase-like	-3.09966	G	-2.93946	G	-	-	-	-
adi_MSTRG.6791.1	ate_MSTRG.2846.1	CDP-diacylglycerol--glycerol-3-phosphate 3-phosphatidyltransferase, mitochondrial-like	-3.10602	G	-0.879077	-	-	-	-	-
adi_MSTRG.6797.1	ate_MSTRG.2865.1	cyclin-F-like	-3.10816	G	-2.17166	G	-	-	-	-
adi_MSTRG.22305.1	ate_MSTRG.8395.1	peptidyl-prolyl cis-trans isomerase B-like	-3.10906	G	-1.64934	G	-	-	-	-
adi_MSTRG.7578.1	ate_MSTRG.21752.1	acetyl-coenzyme A transporter 1-like	-3.11027	G	-	-	-	-	-	-
adi_MSTRG.9836.1	ate_MSTRG.23915.1	F-box/LRR-repeat protein 20-like	-3.11229	G	-2.51796	G	-	-	-	-
adi_MSTRG.6295.1	ate_MSTRG.27112.1	uncharacterized protein LOC107334305	-3.12349	G	-8.30294	G	-	-	-	-
adi_MSTRG.8943.1	ate_MSTRG.2928.1	uncharacterized protein LOC107337360	-3.12764	G	-2.64892	G	-	-	-	-
adi_MSTRG.16803.1	ate_MSTRG.1611.1	transmembrane 7 superfamily member 3-like	-3.12771	G	-	-	-	-	-	-
adi_MSTRG.14604.1	ate_MSTRG.27313.1	MSTRG.14604.1	-3.13249	G	-2.00247	G	-	-	-	-
adi_MSTRG.9147.2	ate_MSTRG.18076.1	calcium-activated potassium channel subunit beta-4-like	-3.13367	G	-	-	-	-	-	-
adi_MSTRG.10551.1	ate_MSTRG.23905.1	uncharacterized protein LOC107339125	-3.13563	G	-0.589273	-	-	-	-	-
adi_MSTRG.17777.1	ate_MSTRG.16061.1	glutamyl aminopeptidase-like	-3.13874	G	3.66455	S	-	-	-	-
adi_MSTRG.3008.1	ate_MSTRG.7054.1	transcriptional regulator ERG-like	-3.14772	G	0.608668	-	-	-	-	-
adi_MSTRG.18364.1	ate_MSTRG.1008.1	BTB/POZ domain-containing protein 6-like	-3.15214	G	-3.47479	G	-	-	-	-
adi_MSTRG.29137.1	ate_MSTRG.8961.1	snake venom 5'-nucleotidase-like	-3.16102	G	-1.65524	G	-	-	-	-
adi_MSTRG.8449.1	ate_MSTRG.11254.1	60S ribosomal protein L19-like	-3.20051	G	3.40824	S	-	-	-	-
adi_MSTRG.19554.1	ate_MSTRG.9333.1	uncharacterized protein LOC107349419	-3.20554	G	1.49191	S	-	-	-	-
adi_MSTRG.16869.1	ate_MSTRG.9114.1	piwi-like protein 1	-3.20597	G	-0.802878	-	-	-	-	-
adi_MSTRG.7475.1	ate_MSTRG.4205.1	T-lymphoma invasion and metastasis-inducing protein 1-like	-3.20921	G	-	-	-	-	-	-
adi_MSTRG.22585.1	ate_MSTRG.12322.1	protein FAM72A-like	-3.21524	G	-1.81572	G	-	-	-	-
adi_MSTRG.16125.1	ate_MSTRG.20131.1	MSTRG.16125.1	-3.21549	G	-2.62736	G	-	-	-	-
adi_MSTRG.14538.1	ate_MSTRG.14823.1	uncharacterized protein LOC107343698	-3.21855	G	-	-	-	-	-	-
adi_MSTRG.1442.1	ate_MSTRG.3105.1	protein PRRC1-like	-3.25638	G	1.12534	S	-	-	-	-
adi_MSTRG.20630.1	ate_MSTRG.21413.1	uncharacterized protein LOC107355146	-3.27324	G	1.77217	S	-	-	-	-
adi_MSTRG.6880.1	ate_MSTRG.9998.1	protein BTN1-like	-3.29073	G	-0.718467	-	-	-	-	-
adi_MSTRG.6889.1	ate_MSTRG.14234.1	MSTRG.6889.1	-3.29141	G	-2.48574	G	-	-	-	-
adi_MSTRG.20964.1	ate_MSTRG.23827.1	E3 ubiquitin-protein ligase UBR5-like	-3.2999	G	1.6272	S	-	-	-	-
adi_MSTRG.17428.1	ate_MSTRG.25966.1	alpha-(1,3)-fucosyltransferase 6-like	-3.30604	G	-2.13757	G	-	-	-	-
adi_MSTRG.9512.3	ate_MSTRG.8533.1	bromodomain-containing protein 3-like	-3.30746	G	-	-	-	-	-	-
adi_MSTRG.10914.1	ate_MSTRG.24956.1	amine oxidase [flavin-containing]-like	-3.30971	G	-5.90902	G	-	-	-	-
adi_MSTRG.28571.1	ate_MSTRG.26908.1	LOW QUALITY PROTEIN: transitional endoplasmic reticulum ATPase-like	-3.31138	G	-0.788936	-	-	-	-	-
adi_MSTRG.23481.1	ate_MSTRG.26562.1	spectrin alpha chain, non-erythrocytic 1-like	-3.31362	G	1.04649	S	-	-	-	-
adi_MSTRG.20650.3	ate_MSTRG.11414.1	ras-related protein Rab-18-B-like	-3.31923	G	-0.639563	-	-	-	-	-
adi_MSTRG.11887.1	ate_MSTRG.17307.1	kelch-like protein 3	-3.32503	G	-3.02932	G	-	-	-	-
adi_MSTRG.4487.1	ate_MSTRG.2920.1	uncharacterized protein ENSP00000372125 homolog	-3.32514	G	0.793436	-	-	-	-	-
adi_MSTRG.26453.1	ate_MSTRG.14902.1	glutamate carboxypeptidase 2-like	-3.32656	G	3.21142	S	-	-	-	-
adi_MSTRG.13588.1	ate_MSTRG.12296.1	coiled-coil domain-containing protein 97-like	-3.32761	G	-2.53843	G	-	-	-	-
adi_MSTRG.23621.1	ate_MSTRG.14576.1	uncharacterized protein LOC107353931	-3.32901	G	-	-	-	-	-	-
adi_MSTRG.28879.1	ate_MSTRG.26036.2	D-inositol 3-phosphate glycosyltransferase-like	-3.34117	G	-	-	-	-	-	-
adi_MSTRG.12382.1	ate_MSTRG.8363.1	LOW QUALITY PROTEIN: CAD protein-like	-3.36402	G	-	-	-	-	-	-
adi_MSTRG.15022.1	ate_MSTRG.16646.1	dystrophin-like	-3.36909	G	-0.721364	-	-	-	-	-
adi_MSTRG.5422.1	ate_MSTRG.15819.1	UPF0739 protein C1orf74 homolog	-3.37198	G	1.26356	S	-	-	-	-
adi_MSTRG.6219.1	ate_MSTRG.15060.1	uncharacterized protein LOC107334204	-3.37376	G	-1.17251	G	-	-	-	-
adi_MSTRG.7745.1	ate_MSTRG.25628.1	Bardet-Biedl syndrome 10 protein homolog	-3.38276	G	-1.46445	G	-	-	-	-
adi_MSTRG.851.1	ate_MSTRG.11153.1	tribbles homolog 2-like	-3.3836	G	-2.1487	G	-	-	-	-
adi_MSTRG.611.2	ate_MSTRG.22280.2	LIM domain transcription factor LMO4.2-like	-3.39957	G	2.98699	S	-	-	-	-
adi_MSTRG.18417.1	ate_MSTRG.12849.1	decaprenyl-diphosphate synthase subunit 2-like	-3.40019	G	-2.38881	G	-	-	-	-
adi_MSTRG.11444.1	ate_MSTRG.2453.2	transient receptor potential cation channel subfamily V member 3-like	-3.42277	G	1.91372	S	-	-	-	-
adi_MSTRG.10841.1	ate_MSTRG.12122.1	uncharacterized protein LOC107328072	-3.43154	G	-5.09806	G	-	-	-	-
adi_MSTRG.16317.1	ate_MSTRG.26085.1	uncharacterized protein LOC107345642	-3.43791	G	-	-	-	-	-	-
adi_MSTRG.7854.1	ate_MSTRG.18426.1	protein snail homolog Sna-like	-3.46566	G	-2.3814	G	-	-	-	-
adi_MSTRG.26584.1	ate_MSTRG.1894.1	uncharacterized protein LOC107357335	-3.46593	G	-1.24998	G	-	-	-	-
adi_MSTRG.16134.1	ate_MSTRG.25358.1	beta-1,3-galactosyltransferase 1-like	-3.47704	G	-	-	-	-	-	-
adi_MSTRG.12363.1	ate_MSTRG.16697.1	membrane progestin receptor gamma-A-like	-3.47961	G	-1.94995	G	-	-	-	-
adi_MSTRG.10843.1	ate_MSTRG.19182.1	muscle M-line assembly protein unc-89-like	-3.48907	G	1.84703	S	-	-	-	-
adi_MSTRG.7512.1	ate_MSTRG.25830.1	uronyl 2-sulfotransferase-like	-3.50671	G	-	-	-	-	-	-
adi_MSTRG.23449.1	ate_MSTRG.26478.1	spectrin alpha chain, non-erythrocytic 1-like	-3.51302	G	-	-	-	-	-	-
adi_MSTRG.5142.1	ate_MSTRG.15527.1	40S ribosomal protein S5-like	-3.52247	G	2.97068	S	-	-	-	-
adi_MSTRG.6199.2	ate_MSTRG.5360.1	uncharacterized protein LOC107334180	-3.5246	G	-7.17039	G	-	-	-	-
adi_MSTRG.5199.3	ate_MSTRG.16917.1	protein O-mannosyl-transferase 1-like	-3.5259	G	-5.75883	G	-	-	-	-
adi_MSTRG.20992.1	ate_MSTRG.803.1	uncharacterized protein C9orf135-like	-3.54516	G	-1.1367	G	-	-	-	-
adi_MSTRG.25802.1	ate_MSTRG.9970.1	ceramide synthase 6-like	-3.55189	G	-1.7079	G	-	-	-	-
adi_MSTRG.7319.1	ate_MSTRG.6142.1	uncharacterized protein LOC107335504	-3.55925	G	-1.92637	G	-	-	-	-
adi_MSTRG.11445.1	ate_MSTRG.25482.1	uncharacterized protein LOC107340119	-3.56065	G	-3.82388	G	-	-	-	-
adi_MSTRG.14907.1	ate_MSTRG.25649.1	26S protease regulatory subunit 7	-3.57239	G	-6.57155	G	-	-	-	-
adi_MSTRG.2546.1	ate_MSTRG.9399.1	eukaryotic translation initiation factor 2 subunit 2-like	-3.58012	G	-	-	-	-	-	-
adi_MSTRG.8333.1	ate_MSTRG.20760.1	uncharacterized protein LOC107336623	-3.58133	G	-	-	-	-	-	-
adi_MSTRG.20002.1	ate_MSTRG.24911.1	40S ribosomal protein S23	-3.58575	G	-	-	-	-	-	-
adi_MSTRG.17263.1	ate_MSTRG.25675.1	D-inositol 3-phosphate glycosyltransferase 1-like	-3.60052	G	-	-	-	-	-	-
adi_MSTRG.22608.1	ate_MSTRG.10860.1	uncharacterized protein LOC107352859	-3.6047	G	-	-	-	-	-	-
adi_MSTRG.16553.1	ate_MSTRG.22530.1	DNA excision repair protein ERCC-6-like	-3.63733	G	-	-	-	-	-	-
adi_MSTRG.24125.3	ate_MSTRG.5652.1	rootletin-like	-3.63749	G	2.22408	S	-	-	-	-
adi_MSTRG.1916.1	ate_MSTRG.19759.1	epoxide hydrolase 1-like	-3.65795	G	-3.3571	G	-	-	-	-
adi_MSTRG.6060.1	ate_MSTRG.5011.1	carbohydrate sulfotransferase 1-like	-3.66756	G	-	-	-	-	-	-
adi_MSTRG.2146.1	ate_MSTRG.12779.2	uncharacterized protein LOC107351059	-3.67461	G	1.36287	S	-	-	-	-
adi_MSTRG.17904.1	ate_MSTRG.7252.1	uncharacterized protein LOC107347460	-3.69985	G	-4.93225	G	-	-	-	-
adi_MSTRG.3117.1	ate_MSTRG.7161.1	collagen alpha-2(XI) chain-like	-3.70247	G	3.68299	S	-	-	-	-
adi_MSTRG.24069.1	ate_MSTRG.21191.1	uncharacterized protein LOC107354479	-3.71997	G	-2.13458	G	-	-	-	-
adi_MSTRG.25510.1	ate_MSTRG.18509.1	40S ribosomal protein S24-like	-3.72355	G	2.26752	S	-	-	-	-
adi_MSTRG.27829.1	ate_MSTRG.4849.1	uncharacterized protein LOC107326999	-3.72474	G	-	-	-	-	-	-
adi_MSTRG.14013.1	ate_MSTRG.18387.1	uncharacterized protein LOC107342998	-3.72651	G	2.355	S	-	-	-	-
adi_MSTRG.802.1	ate_MSTRG.22613.1	40S ribosomal protein S12-like	-3.74953	G	0.879719	-	-	-	-	-
adi_MSTRG.20282.1	ate_MSTRG.10569.1	uncharacterized protein LOC107350133	-3.75779	G	-	-	-	-	-	-
adi_MSTRG.9011.1	ate_MSTRG.25864.1	eukaryotic translation initiation factor 3 subunit G-like	-3.78822	G	-	-	-	-	-	-
adi_MSTRG.8188.1	ate_MSTRG.13324.1	sodium- and chloride-dependent taurine transporter-like	-3.85251	G	4.54118	S	-	-	-	-
adi_MSTRG.11670.1	ate_MSTRG.12303.1	homeobox protein XENK-2-like	-3.86506	G	-	-	-	-	-	-
adi_MSTRG.9220.1	ate_MSTRG.24935.1	steroid 17-alpha-hydroxylase/17,20 lyase-like	-3.87082	G	1.14529	S	-	-	-	-
adi_MSTRG.27412.1	ate_MSTRG.26750.1	uncharacterized protein LOC107358428	-3.88109	G	-	-	-	-	-	-
adi_MSTRG.10866.1	ate_MSTRG.10868.1	60S ribosomal protein L23a-like	-3.89881	G	-	-	-	-	-	-
adi_MSTRG.1031.1	ate_MSTRG.2262.2	ubiquitin-fold modifier-conjugating enzyme 1	-3.90742	G	0.933169	-	-	-	-	-
adi_MSTRG.6885.1	ate_MSTRG.10030.1	neuropeptide FF receptor 2-like	-3.90911	G	-	-	-	-	-	-
adi_MSTRG.15933.1	ate_MSTRG.8205.1	uncharacterized protein LOC107345188	-3.93509	G	-4.94672	G	-	-	-	-
adi_MSTRG.10147.1	ate_MSTRG.3748.1	short-chain dehydrogenase/reductase family 9C member 7-like	-3.93634	G	1.95963	S	-	-	-	-
adi_MSTRG.13556.1	ate_MSTRG.17381.1	piggyBac transposable element-derived protein 3-like	-3.95388	G	-	-	-	-	-	-
adi_MSTRG.20345.1	ate_MSTRG.2631.1	LOW QUALITY PROTEIN: 26S proteasome non-ATPase regulatory subunit 6-like	-3.96308	G	-1.14989	G	-	-	-	-
adi_MSTRG.18655.1	ate_MSTRG.15098.1	P2X purinoceptor 7-like	-3.97444	G	-4.81906	G	-	-	-	-
adi_MSTRG.21500.1	ate_MSTRG.24533.1	microtubule-actin cross-linking factor 1-like	-3.98124	G	-	-	-	-	-	-
adi_MSTRG.5662.1	ate_MSTRG.19353.1	major facilitator superfamily domain-containing protein 6-like	-3.98539	G	-	-	-	-	-	-
adi_MSTRG.21651.1	ate_MSTRG.26317.1	Krueppel-like factor 5	-3.9892	G	-1.33113	G	-	-	-	-
adi_MSTRG.2618.1	ate_MSTRG.13352.1	tyramine/octopamine receptor-like	-3.99546	G	-	-	-	-	-	-
adi_MSTRG.27299.1	ate_MSTRG.22852.1	protein jagged-1-like	-4.02172	G	-	-	-	-	-	-
adi_MSTRG.20879.3	ate_MSTRG.12591.2	cysteine-rich protein 1-like	-4.02542	G	-	-	-	-	-	-
adi_MSTRG.15300.1	ate_MSTRG.23169.1	uncharacterized methyltransferase C25B8.09-like	-4.02825	G	-	-	-	-	-	-
adi_MSTRG.1571.1	ate_MSTRG.886.1	dystrophin-like	-4.04866	G	1.86647	S	-	-	-	-
adi_MSTRG.14939.1	ate_MSTRG.7848.1	MSTRG.14939.1	-4.05125	G	-	-	-	-	-	-
adi_MSTRG.17782.3	ate_MSTRG.8333.1	uncharacterized protein LOC107347325	-4.05462	G	-3.32178	G	-	-	-	-
adi_MSTRG.25347.1	ate_MSTRG.5635.1	uncharacterized protein LOC107355829	-4.07291	G	-5.26352	G	-	-	-	-
adi_MSTRG.15713.1	ate_MSTRG.8045.1	uncharacterized protein LOC107344963	-4.08446	G	-2.29158	G	-	-	-	-
adi_MSTRG.13270.1	ate_MSTRG.5804.1	CREB/ATF bZIP transcription factor-like	-4.09031	G	-1.97775	G	-	-	-	-
adi_MSTRG.24715.2	ate_MSTRG.5946.1	heterogeneous nuclear ribonucleoprotein A1-like	-4.09735	G	-6.98793	G	-	-	-	-
adi_MSTRG.8604.1	ate_MSTRG.20260.1	caltractin-like	-4.10521	G	-3.23823	G	-	-	-	-
adi_MSTRG.10396.1	ate_MSTRG.14846.1	5'-AMP-activated protein kinase catalytic subunit alpha-2-like	-4.14264	G	-1.42816	G	-	-	-	-
adi_MSTRG.21241.2	ate_MSTRG.14608.1	60S acidic ribosomal protein P0-like	-4.14548	G	-8.55316	G	-	-	-	-
adi_MSTRG.15998.1	ate_MSTRG.26727.1	40S ribosomal protein S19-like	-4.15277	G	1.11333	S	-	-	-	-
adi_MSTRG.15958.1	ate_MSTRG.3318.1	ubiquitin-60S ribosomal protein L40	-4.1577	G	0.708463	-	-	-	-	-
adi_MSTRG.8083.1	ate_MSTRG.26681.1	protein sprouty homolog 2-like	-4.16551	G	-0.752964	-	-	-	-	-
adi_MSTRG.11609.1	ate_MSTRG.10167.1	uncharacterized protein LOC107340383	-4.17758	G	-	-	-	-	-	-
adi_MSTRG.13256.1	ate_MSTRG.2629.1	ras-related protein Rab-43-like	-4.21636	G	-1.6582	G	-	-	-	-
adi_MSTRG.15399.1	ate_MSTRG.9787.1	uncharacterized protein LOC107344663	-4.22839	G	-1.0557	G	-	-	-	-
adi_MSTRG.30724.1	ate_MSTRG.840.1	MSTRG.30724.1	-4.24276	G	-	-	-	-	-	-
adi_MSTRG.27515.1	ate_MSTRG.14985.1	uncharacterized protein LOC107358606	-4.24948	G	1.1158	S	-	-	-	-
adi_MSTRG.6142.1	ate_MSTRG.22772.1	uncharacterized protein LOC107341785	-4.27833	G	-2.81457	G	-	-	-	-
adi_MSTRG.29546.1	ate_MSTRG.26663.1	uncharacterized protein LOC107331715	-4.30261	G	-	-	-	-	-	-
adi_MSTRG.14376.1	ate_MSTRG.6521.1	uncharacterized protein LOC107343477	-4.30568	G	1.30547	S	-	-	-	-
adi_MSTRG.27613.1	ate_MSTRG.27340.1	uncharacterized protein LOC107358734	-4.33459	G	-2.01239	G	-	-	-	-
adi_MSTRG.3967.1	ate_MSTRG.26610.1	methylcrotonoyl-CoA carboxylase beta chain, mitochondrial-like	-4.33841	G	-	-	-	-	-	-
adi_MSTRG.4333.1	ate_MSTRG.8222.1	MSTRG.4333.1	-4.36108	G	3.63187	S	-	-	-	-
adi_MSTRG.9504.1	ate_MSTRG.4854.1	proteasome subunit alpha type-1-like	-4.36302	G	0.66117	-	-	-	-	-
adi_MSTRG.5899.1	ate_MSTRG.1184.1	uncharacterized protein LOC107333874	-4.3693	G	-2.27944	G	-	-	-	-
adi_MSTRG.4268.1	ate_MSTRG.1240.1	MSTRG.4268.1	-4.38566	G	-	-	-	-	-	-
adi_MSTRG.26259.1	ate_MSTRG.8008.1	uncharacterized protein LOC107356918	-4.39429	G	-4.51547	G	-	-	-	-
adi_MSTRG.24999.1	ate_MSTRG.21080.1	calcium/calmodulin-dependent protein kinase type II subunit delta-like	-4.43312	G	-	-	-	-	-	-
adi_MSTRG.18341.1	ate_MSTRG.21528.1	uncharacterized protein LOC107328341	-4.43375	G	-2.8777	G	-	-	-	-
adi_MSTRG.7098.1	ate_MSTRG.1698.1	uncharacterized protein LOC107335218	-4.43503	G	-	-	-	-	-	-
adi_MSTRG.21739.1	ate_MSTRG.13404.1	ras-related protein Rab-38-like	-4.45372	G	-2.68187	G	-	-	-	-
adi_MSTRG.8528.1	ate_MSTRG.11355.1	40S ribosomal protein S8-like	-4.45982	G	1.91231	S	-	-	-	-
adi_MSTRG.5565.1	ate_MSTRG.2308.1	MSTRG.5565.1	-4.48074	G	-7.85301	G	-	-	-	-
adi_MSTRG.17902.1	ate_MSTRG.23187.1	ZP domain-containing protein-like	-4.50795	G	1.27174	S	-	-	-	-
adi_MSTRG.8490.1	ate_MSTRG.20774.1	uncharacterized protein LOC107336734	-4.52558	G	-1.36493	G	-	-	-	-
adi_MSTRG.2091.1	ate_MSTRG.21873.1	uncharacterized protein LOC107350175	-4.59458	G	-0.720044	-	-	-	-	-
adi_MSTRG.28078.1	ate_MSTRG.4900.1	gamma-butyrobetaine dioxygenase-like	-4.59725	G	-4.89486	G	-	-	-	-
adi_MSTRG.6083.1	ate_MSTRG.5027.1	calcium/calmodulin-dependent protein kinase type II subunit alpha-like	-4.60681	G	-3.20071	G	-	-	-	-
adi_MSTRG.20097.1	ate_MSTRG.9308.1	uncharacterized protein LOC107349944	-4.61723	G	-	-	-	-	-	-
adi_MSTRG.15063.3	ate_MSTRG.16647.1	dystrophin-like	-4.62192	G	-	-	-	-	-	-
adi_MSTRG.1851.1	ate_MSTRG.15658.1	galanin receptor type 1-like	-4.64887	G	-1.95558	G	-	-	-	-
adi_MSTRG.90.1	ate_MSTRG.170.1	max-interacting protein 1-like	-4.69598	G	-1.63513	G	-	-	-	-
adi_MSTRG.16187.1	ate_MSTRG.11773.1	mucin-5B-like	-4.70873	G	0.930469	-	-	-	-	-
adi_MSTRG.22792.2	ate_MSTRG.24611.1	protein arginine N-methyltransferase 5-like	-4.73584	G	-	-	-	-	-	-
adi_MSTRG.25700.1	ate_MSTRG.13021.1	ubiquitin conjugation factor E4 B-like	-4.77052	G	-	-	-	-	-	-
adi_MSTRG.12230.1	ate_MSTRG.25676.1	uncharacterized protein LOC107341068	-4.7759	G	-	-	-	-	-	-
adi_MSTRG.19754.1	ate_MSTRG.21085.1	uncharacterized protein LOC107349613	-4.79619	G	1.69682	S	-	-	-	-
adi_MSTRG.11557.2	ate_MSTRG.10169.1	uncharacterized protein LOC107340331	-4.85357	G	-6.08222	G	-	-	-	-
adi_MSTRG.24860.1	ate_MSTRG.23980.1	ankyrin-1-like	-4.86672	G	-	-	-	-	-	-
adi_MSTRG.5575.1	ate_MSTRG.2289.1	transmembrane protein 168-like	-4.89535	G	-1.23416	G	-	-	-	-
adi_MSTRG.3708.3	ate_MSTRG.6377.1	signal transducing adapter molecule 2-like	-4.90945	G	-	-	-	-	-	-
adi_MSTRG.2821.1	ate_MSTRG.8992.1	phosphatidylinositide phosphatase SAC1-like	-4.92806	G	-	-	-	-	-	-
adi_MSTRG.9803.1	ate_MSTRG.17805.1	retinoid isomerohydrolase-like	-4.948	G	2.80998	S	-	-	-	-
adi_MSTRG.16302.1	ate_MSTRG.2975.1	serine/threonine-protein kinase SMG1-like	-4.95159	G	-3.75815	G	-	-	-	-
adi_MSTRG.1013.2	ate_MSTRG.2226.1	60S ribosomal protein L35a-like	-4.9561	G	0.620571	-	-	-	-	-
adi_MSTRG.21744.2	ate_MSTRG.13420.2	protein CBFA2T1-like	-4.96322	G	-	-	-	-	-	-
adi_MSTRG.4197.1	ate_MSTRG.23165.1	60S ribosomal protein L18-like	-4.98245	G	0.802292	-	-	-	-	-
adi_MSTRG.10095.1	ate_MSTRG.17842.1	uncharacterized protein LOC107338650	-5.0058	G	-5.30875	G	-	-	-	-
adi_MSTRG.24848.1	ate_MSTRG.19951.1	uncharacterized protein LOC107331757	-5.00692	G	-1.05185	G	-	-	-	-
adi_MSTRG.21261.1	ate_MSTRG.26804.1	HBS1-like protein	-5.03552	G	-	-	-	-	-	-
adi_MSTRG.8011.1	ate_MSTRG.15205.1	uncharacterized protein LOC107336233	-5.07765	G	1.68816	S	-	-	-	-
adi_MSTRG.9616.1	ate_MSTRG.6840.1	EF-hand calcium-binding domain-containing protein 4A-like	-5.12537	G	-2.13728	G	-	-	-	-
adi_MSTRG.4932.1	ate_MSTRG.24651.1	60S ribosomal protein L31-like	-5.14047	G	2.71856	S	-	-	-	-
adi_MSTRG.7200.1	ate_MSTRG.25170.1	MSTRG.7200.1	-5.16465	G	0.810445	-	-	-	-	-
adi_MSTRG.6845.2	ate_MSTRG.10055.2	G1/S-specific cyclin-D2-like	-5.16518	G	-9.78515	G	-	-	-	-
adi_MSTRG.6841.1	ate_MSTRG.10094.1	complexin-2-like	-5.21616	G	-1.17825	G	-	-	-	-
adi_MSTRG.28223.1	ate_MSTRG.27495.1	uncharacterized protein K02A2.6-like	-5.2524	G	-	-	-	-	-	-
adi_MSTRG.17254.1	ate_MSTRG.27262.1	uncharacterized protein LOC107328768	-5.25743	G	-	-	-	-	-	-
adi_MSTRG.6477.1	ate_MSTRG.8892.1	40S ribosomal protein S20-like	-5.29049	G	1.43326	S	-	-	-	-
adi_MSTRG.23281.1	ate_MSTRG.14978.1	uncharacterized protein LOC107353541	-5.31457	G	-	-	-	-	-	-
adi_MSTRG.1226.1	ate_MSTRG.18184.1	uncharacterized protein LOC107341419	-5.33042	G	-	-	-	-	-	-
adi_MSTRG.14432.1	ate_MSTRG.5494.1	riboflavin-binding protein-like	-5.34158	G	1.52256	S	-	-	-	-
adi_MSTRG.12453.1	ate_MSTRG.13874.1	uncharacterized protein LOC107341398	-5.38504	G	-	-	-	-	-	-
adi_MSTRG.21147.1	ate_MSTRG.9263.1	B-cell lymphoma 3 protein-like	-5.38907	G	-	-	-	-	-	-
adi_MSTRG.19986.1	ate_MSTRG.23753.1	MSTRG.19986.1	-5.39961	G	-3.56781	G	-	-	-	-
adi_MSTRG.25564.1	ate_MSTRG.24783.2	uncharacterized protein LOC107338028	-5.44013	G	-7.47545	G	-	-	-	-
adi_MSTRG.17116.1	ate_MSTRG.24452.1	uncharacterized protein LOC107346614	-5.46819	G	1.61511	S	-	-	-	-
adi_MSTRG.10435.1	ate_MSTRG.6263.1	60S ribosomal protein L4-A-like	-5.47547	G	1.97991	S	-	-	-	-
adi_MSTRG.11004.1	ate_MSTRG.27498.1	calcium-dependent protein kinase 1-like	-5.51168	G	-4.2991	G	-	-	-	-
adi_MSTRG.19670.1	ate_MSTRG.19655.1	sodium-dependent multivitamin transporter-like	-5.52497	G	-	-	-	-	-	-
adi_MSTRG.2064.1	ate_MSTRG.21895.1	matrix metalloproteinase-24-like	-5.57557	G	-0.663851	-	-	-	-	-
adi_MSTRG.12774.1	ate_MSTRG.14730.1	failed axon connections homolog	-5.59357	G	-1.8813	G	-	-	-	-
adi_MSTRG.501.1	ate_MSTRG.2103.1	potassium voltage-gated channel subfamily A member 1-like	-5.61026	G	-2.30583	G	-	-	-	-
adi_MSTRG.1113.1	ate_MSTRG.3218.1	probable ATP-dependent RNA helicase ddx6	-5.63513	G	-	-	-	-	-	-
adi_MSTRG.25895.1	ate_MSTRG.18272.1	pre-rRNA-processing protein TSR2 homolog	-5.65547	G	-	-	-	-	-	-
adi_MSTRG.13694.2	ate_MSTRG.18068.1	protein AAR2 homolog	-5.66248	G	-2.03952	G	-	-	-	-
adi_MSTRG.1273.1	ate_MSTRG.20501.1	LOW QUALITY PROTEIN: dephospho-CoA kinase domain-containing protein-like	-5.67539	G	-	-	-	-	-	-
adi_MSTRG.324.1	ate_MSTRG.10433.1	delta-like protein D	-5.71313	G	-	-	-	-	-	-
adi_MSTRG.21613.3	ate_MSTRG.23807.1	LOW QUALITY PROTEIN: cystathionine gamma-synthase-like	-5.76757	G	-	-	-	-	-	-
adi_MSTRG.632.1	ate_MSTRG.22277.1	sushi, von Willebrand factor type A, EGF and pentraxin domain-containing protein 1-like	-5.82195	G	3.04348	S	-	-	-	-
adi_MSTRG.18831.1	ate_MSTRG.2583.1	cytochrome P450 27C1-like	-5.82869	G	1.80897	S	-	-	-	-
adi_MSTRG.4914.1	ate_MSTRG.6813.1	uncharacterized protein LOC107332752	-5.83905	G	-	-	-	-	-	-
adi_MSTRG.24012.1	ate_MSTRG.7725.1	40S ribosomal protein S3	-5.86422	G	3.18939	S	-	-	-	-
adi_MSTRG.5367.1	ate_MSTRG.14089.1	uncharacterized protein LOC107333236	-5.87637	G	-	-	-	-	-	-
adi_MSTRG.20846.1	ate_MSTRG.8629.1	patched domain-containing protein 3-like	-5.88918	G	-	-	-	-	-	-
adi_MSTRG.15555.1	ate_MSTRG.7658.2	protein Wnt-2b-like	-5.93357	G	0.894036	-	-	-	-	-
adi_MSTRG.18380.1	ate_MSTRG.12846.1	40S ribosomal protein S4, X isoform-like	-5.94163	G	3.07141	S	-	-	-	-
adi_MSTRG.7012.1	ate_MSTRG.13576.1	uncharacterized protein LOC107335131	-5.99749	G	-4.16268	G	-	-	-	-
adi_MSTRG.9952.1	ate_MSTRG.1362.1	neuralized-like protein 4	-6.03556	G	-	-	-	-	-	-
adi_MSTRG.27985.1	ate_MSTRG.7321.1	protein O-linked-mannose beta-1,2-N-acetylglucosaminyltransferase 1-like	-6.07088	G	-1.95988	G	-	-	-	-
adi_MSTRG.22330.1	ate_MSTRG.20286.1	octopamine receptor 1-like	-6.09505	G	-1.97686	G	-	-	-	-
adi_MSTRG.6420.1	ate_MSTRG.3590.1	uncharacterized protein LOC107334483	-6.14886	G	4.38996	S	-	-	-	-
adi_MSTRG.13279.1	ate_MSTRG.19441.1	gamma-aminobutyric acid receptor subunit gamma-1-like	-6.1541	G	-4.31965	G	-	-	-	-
adi_MSTRG.12774.2	ate_MSTRG.14740.1	failed axon connections homolog	-6.16233	G	-4.32829	G	-	-	-	-
adi_MSTRG.16648.1	ate_MSTRG.8157.1	ninein-like	-6.21424	G	-	-	-	-	-	-
adi_MSTRG.13305.1	ate_MSTRG.24093.1	outer dense fiber protein 3-like	-6.29359	G	-1.90281	G	-	-	-	-
adi_MSTRG.8120.2	ate_MSTRG.1931.1	guanine nucleotide exchange factor DBS-like	-6.30985	G	-	-	-	-	-	-
adi_MSTRG.16446.1	ate_MSTRG.20650.1	fibrillin-2-like	-6.31648	G	-0.586097	-	-	-	-	-
adi_MSTRG.26905.1	ate_MSTRG.12519.1	arf-GAP with coiled-coil, ANK repeat and PH domain-containing protein 2-like	-6.3419	G	-1.68677	G	-	-	-	-
adi_MSTRG.8744.1	ate_MSTRG.3034.1	uncharacterized protein LOC107337064	-6.36665	G	-	-	-	-	-	-
adi_MSTRG.22233.1	ate_MSTRG.26186.1	uncharacterized protein LOC107352327	-6.40513	G	4.45595	S	-	-	-	-
adi_MSTRG.29866.1	ate_MSTRG.22048.1	LOW QUALITY PROTEIN: dynein heavy chain 2, axonemal-like	-6.45647	G	1.80448	S	-	-	-	-
adi_MSTRG.3238.1	ate_MSTRG.2708.1	ZP domain-containing protein-like	-6.5253	G	-	-	-	-	-	-
adi_MSTRG.26894.1	ate_MSTRG.13388.1	uncharacterized protein LOC107357769	-6.59328	G	-4.76004	G	-	-	-	-
adi_MSTRG.6660.1	ate_MSTRG.4944.1	uncharacterized protein LOC107334735	-6.60401	G	1.90576	S	-	-	-	-
adi_MSTRG.20086.2	ate_MSTRG.7563.1	uncharacterized protein LOC107349961	-6.67658	G	-	-	-	-	-	-
adi_MSTRG.28242.2	ate_MSTRG.3434.1	EH domain-containing protein 1-like	-6.74259	G	-4.90878	G	-	-	-	-
adi_MSTRG.8303.1	ate_MSTRG.25469.1	MSTRG.8303.1	-6.78908	G	-	-	-	-	-	-
adi_MSTRG.14778.1	ate_MSTRG.19742.1	MSTRG.14778.1	-6.84529	G	-8.38084	G	-	-	-	-
adi_MSTRG.23403.2	ate_MSTRG.19667.1	uncharacterized protein LOC107353721	-6.95207	G	-	-	-	-	-	-
adi_MSTRG.11920.1	ate_MSTRG.17285.1	apolipoprotein B-100-like	-6.95356	G	2.01777	S	-	-	-	-
adi_MSTRG.20837.1	ate_MSTRG.19158.1	beta-1,4-N-acetylgalactosaminyltransferase bre-4-like	-6.98246	G	-5.14693	G	-	-	-	-
adi_MSTRG.18223.1	ate_MSTRG.26896.1	uncharacterized protein LOC107347928	-6.9897	G	-	-	-	-	-	-
adi_MSTRG.16069.1	ate_MSTRG.25438.1	dynein assembly factor 1, axonemal-like	-6.99388	G	-	-	-	-	-	-
adi_MSTRG.19811.1	ate_MSTRG.14524.1	transcription factor HES-4-like	-7.0333	G	2.49651	S	-	-	-	-
adi_MSTRG.11323.1	ate_MSTRG.23383.1	E3 ubiquitin-protein ligase TRIM71-like	-7.04798	G	-2.65139	G	-	-	-	-
adi_MSTRG.12207.3	ate_MSTRG.21962.1	ribosome biogenesis protein BMS1 homolog	-7.17949	G	-3.45397	G	-	-	-	-
adi_MSTRG.16582.2	ate_MSTRG.11616.1	LOW QUALITY PROTEIN: regulator of nonsense transcripts 1-like	-7.29596	G	-5.46264	G	-	-	-	-
adi_MSTRG.12971.3	ate_MSTRG.13191.1	rhotekin-like	-7.3375	G	-	-	-	-	-	-
adi_MSTRG.10827.1	ate_MSTRG.19192.1	SEC14 domain and spectrin repeat-containing protein 1-B-like	-7.41288	G	-	-	-	-	-	-
adi_MSTRG.1784.2	ate_MSTRG.21575.1	WD repeat-containing protein 5B-like	-7.43538	G	-5.60262	G	-	-	-	-
adi_MSTRG.21344.1	ate_MSTRG.9941.1	TNF receptor-associated factor family protein DDB_G0277243-like	-7.44017	G	-	-	-	-	-	-
adi_MSTRG.10289.2	ate_MSTRG.20423.1	DNA-directed RNA polymerase III subunit RPC5-like	-7.47957	G	-	-	-	-	-	-
adi_MSTRG.25878.1	ate_MSTRG.19475.1	uncharacterized protein LOC107356401	-7.57246	G	-3.40085	G	-	-	-	-
adi_MSTRG.20567.1	ate_MSTRG.729.1	LOW QUALITY PROTEIN: homogentisate 1,2-dioxygenase-like	-7.65295	G	-	-	-	-	-	-
adi_MSTRG.9760.1	ate_MSTRG.1391.1	tctex1 domain-containing protein 1-B-like	-7.67367	G	-3.9443	G	-	-	-	-
adi_MSTRG.9969.2	ate_MSTRG.737.1	52 kDa repressor of the inhibitor of the protein kinase-like	-7.68929	G	-5.85609	G	-	-	-	-
adi_MSTRG.25057.1	ate_MSTRG.21092.1	adenosine receptor A1-like	-7.70398	G	-4.01145	G	-	-	-	-
adi_MSTRG.11656.1	ate_MSTRG.12292.1	tetratricopeptide repeat protein 13-like	-7.70927	G	1.41507	S	-	-	-	-
adi_MSTRG.7988.3	ate_MSTRG.6677.1	uncharacterized protein LOC107336181	-7.73747	G	-5.90417	G	-	-	-	-
adi_MSTRG.7092.1	ate_MSTRG.1689.1	neuronal growth regulator 1-like	-7.74233	G	-	-	-	-	-	-
adi_MSTRG.10851.1	ate_MSTRG.19196.1	kalirin-like	-7.89122	G	-	-	-	-	-	-
adi_MSTRG.12083.2	ate_MSTRG.2424.1	early endosome antigen 1-like	-7.89156	G	-3.20631	G	-	-	-	-
adi_MSTRG.695.2	ate_MSTRG.4763.1	protein casc4-like	-7.92656	G	-3.36399	G	-	-	-	-
adi_MSTRG.20276.3	ate_MSTRG.12622.1	biogenesis of lysosome-related organelles complex 1 subunit 2-like	-7.98006	G	-	-	-	-	-	-
adi_MSTRG.2324.1	ate_MSTRG.14034.1	uncharacterized protein LOC107353203	-8.01509	G	-	-	-	-	-	-
adi_MSTRG.5434.2	ate_MSTRG.15817.1	SAP30-binding protein-like	-8.27026	G	2.23143	S	-	-	-	-
adi_MSTRG.16671.3	ate_MSTRG.8181.1	uncharacterized protein LOC107346061	-8.54283	G	-6.70592	G	-	-	-	-
adi_MSTRG.1524.1	ate_MSTRG.3084.1	MSTRG.1524.1	-8.74902	G	-3.54722	G	-	-	-	-
adi_MSTRG.18166.2	ate_MSTRG.8731.1	ubiquitin carboxyl-terminal hydrolase 30-like	-8.7601	G	-6.92307	G	-	-	-	-
adi_MSTRG.12168.1	ate_MSTRG.21930.1	nuclear factor related to kappa-B-binding protein-like	-9.37144	G	-7.53655	G	-	-	-	-
adi_MSTRG.1307.2	ate_MSTRG.23294.1	zinc finger CCCH domain-containing protein 14-like	-9.48481	G	-7.6534	G	-	-	-	-
adi_MSTRG.14448.1	ate_MSTRG.19107.1	cyclin-dependent kinase inhibitor 1-like	-9.55249	G	-0.961773	-	-	-	-	-
adi_MSTRG.6574.4	ate_MSTRG.16638.1	elongation factor 1-alpha	-9.56113	G	-	-	-	-	-	-
adi_MSTRG.27766.2	ate_MSTRG.16450.1	lysosomal acid lipase/cholesteryl ester hydrolase-like	-9.72043	G	2.43461	S	-	-	-	-
adi_MSTRG.12082.1	ate_MSTRG.2372.1	uncharacterized protein LOC107340940	-9.73932	G	-	-	-	-	-	-
adi_MSTRG.16459.1	ate_MSTRG.20645.1	procollagen C-endopeptidase enhancer 1-like	-10.0243	G	-8.19082	G	-	-	-	-
adi_MSTRG.26313.2	ate_MSTRG.18803.1	uncharacterized protein LOC107357015	-10.0951	G	-8.26091	G	-	-	-	-
adi_MSTRG.17779.3	ate_MSTRG.14044.1	cytosolic phospholipase A2-like	-10.3869	G	-2.45444	G	-	-	-	-
adi_MSTRG.12420.5	ate_MSTRG.24280.1	polyhomeotic-like protein 2	-10.5824	G	-5.89444	G	-	-	-	-
adi_MSTRG.11539.3	ate_MSTRG.13062.1	eukaryotic translation initiation factor 3 subunit F-like	-10.7821	G	-8.95154	G	-	-	-	-
adi_MSTRG.19222.1	ate_MSTRG.9712.1	wings apart-like protein homolog	-	-	-1.00035	G	-	-	-	-
adi_MSTRG.16649.1	ate_MSTRG.8187.1	RAB6A-GEF complex partner protein 2-like	0.887282	-	-1.00257	G	-	-	-	-
adi_MSTRG.24458.1	ate_MSTRG.11636.1	RNA polymerase II-associated factor 1 homolog	-	-	-1.00548	G	-	-	-	-
adi_MSTRG.28487.2	ate_MSTRG.20132.1	nucleoside diphosphate-linked moiety X motif 6-like	-	-	-1.00839	G	-	-	-	-
adi_MSTRG.20702.1	ate_MSTRG.10948.1	protein MNN4-like	-	-	-1.01091	G	-	-	-	-
adi_MSTRG.6483.1	ate_MSTRG.3465.1	helicase domino-like	-	-	-1.01498	G	-	-	-	-
adi_MSTRG.2937.1	ate_MSTRG.14917.1	LOW QUALITY PROTEIN: transmembrane protein 5-like	-0.705544	-	-1.01519	G	-	-	-	-
adi_MSTRG.230.1	ate_MSTRG.3319.1	protein phosphatase 1 regulatory subunit 42-like	-	-	-1.02381	G	-	-	-	-
adi_MSTRG.19601.1	ate_MSTRG.13690.1	mimitin, mitochondrial-like	-	-	-1.02564	G	-	-	-	-
adi_MSTRG.8580.2	ate_MSTRG.8820.1	apoptosis-inducing factor 3-like	-	-	-1.02973	G	-	-	-	-
adi_MSTRG.2653.1	ate_MSTRG.13397.1	uncharacterized protein LOC107357149	0.817558	-	-1.03045	G	-	-	-	-
adi_MSTRG.15775.1	ate_MSTRG.16288.1	uncharacterized protein LOC107345130	-0.782111	-	-1.03176	G	-	-	-	-
adi_MSTRG.3351.1	ate_MSTRG.25354.1	septin-11-like	0.550717	-	-1.03331	G	-	-	-	-
adi_MSTRG.13480.1	ate_MSTRG.15149.1	extended synaptotagmin-3-like	-	-	-1.04144	G	-	-	-	-
adi_MSTRG.12629.1	ate_MSTRG.4570.1	MSTRG.12629.1	-0.435669	-	-1.04708	G	-	-	-	-
adi_MSTRG.2648.1	ate_MSTRG.17602.1	NAD-dependent protein deacetylase sirtuin-1-like	-	-	-1.04825	G	-	-	-	-
adi_MSTRG.13809.1	ate_MSTRG.23470.1	MSTRG.13809.1	-0.967485	-	-1.04897	G	-	-	-	-
adi_MSTRG.13238.1	ate_MSTRG.10936.1	LOW QUALITY PROTEIN: septin-2-like	-	-	-1.04984	G	-	-	-	-
adi_MSTRG.5275.1	ate_MSTRG.23632.1	serrate RNA effector molecule homolog	-0.629466	-	-1.05304	G	-	-	-	-
adi_MSTRG.19926.1	ate_MSTRG.20108.1	folate receptor alpha-like	-	-	-1.05436	G	-	-	-	-
adi_MSTRG.11395.1	ate_MSTRG.2462.1	helicase ARIP4-like	-	-	-1.05567	G	-	-	-	-
adi_MSTRG.22077.1	ate_MSTRG.21249.1	inositol phosphorylceramide synthase catalytic subunit aur1-like	-0.781795	-	-1.0573	G	-	-	-	-
adi_MSTRG.6225.1	ate_MSTRG.5379.1	DNA fragmentation factor subunit beta-like	0.909445	-	-1.06092	G	-	-	-	-
adi_MSTRG.5357.1	ate_MSTRG.3960.1	ornithine aminotransferase, mitochondrial-like	-	-	-1.06215	G	-	-	-	-
adi_MSTRG.3417.1	ate_MSTRG.16783.1	succinate-semialdehyde dehydrogenase, mitochondrial-like	-	-	-1.06243	G	-	-	-	-
adi_MSTRG.16671.1	ate_MSTRG.8198.1	uncharacterized protein LOC107346061	0.851941	-	-1.07158	G	-	-	-	-
adi_MSTRG.14680.1	ate_MSTRG.18910.1	putative RNA-binding protein 15	-0.919607	-	-1.0768	G	-	-	-	-
adi_MSTRG.19018.1	ate_MSTRG.21306.1	adenylate cyclase type 9-like	-	-	-1.07743	G	-	-	-	-
adi_MSTRG.12566.1	ate_MSTRG.407.1	MSTRG.12566.1	-	-	-1.07889	G	-	-	-	-
adi_MSTRG.4478.1	ate_MSTRG.2917.1	PHD finger protein 21A-like	-	-	-1.0807	G	-	-	-	-
adi_MSTRG.6500.1	ate_MSTRG.3478.1	UPF0160 protein MYG1, mitochondrial-like	-	-	-1.08365	G	-	-	-	-
adi_MSTRG.5479.1	ate_MSTRG.23010.1	voltage-dependent L-type calcium channel subunit beta-2-like	-	-	-1.08812	G	-	-	-	-
adi_MSTRG.20763.1	ate_MSTRG.4412.1	structural maintenance of chromosomes protein 5-like	-	-	-1.08963	G	-	-	-	-
adi_MSTRG.10410.1	ate_MSTRG.14868.1	rho GTPase-activating protein 100F-like	-	-	-1.09352	G	-	-	-	-
adi_MSTRG.20595.1	ate_MSTRG.11456.1	male-specific lethal 1-like 1	-	-	-1.09367	G	-	-	-	-
adi_MSTRG.21852.1	ate_MSTRG.13398.1	ubiquitin-conjugating enzyme E2Q-like protein 1	-0.627661	-	-1.09788	G	-	-	-	-
adi_MSTRG.9819.1	ate_MSTRG.23923.1	charged multivesicular body protein 5-like	-	-	-1.10193	G	-	-	-	-
adi_MSTRG.28498.1	ate_MSTRG.1162.2	uncharacterized protein LOC107327953	-	-	-1.10919	G	-	-	-	-
adi_MSTRG.21511.1	ate_MSTRG.24480.1	CD2 antigen cytoplasmic tail-binding protein 2-like	-0.272009	-	-1.11151	G	-	-	-	-
adi_MSTRG.23665.1	ate_MSTRG.21578.1	nitric oxide synthase-interacting protein-like	-	-	-1.11326	G	-	-	-	-
adi_MSTRG.1196.1	ate_MSTRG.3187.1	FAD synthase-like	-0.802223	-	-1.11661	G	-	-	-	-
adi_MSTRG.9409.1	ate_MSTRG.3801.1	ubiquitin domain-containing protein 2-like	-	-	-1.11815	G	-	-	-	-
adi_MSTRG.7521.1	ate_MSTRG.5680.1	unconventional myosin-VI-like	-	-	-1.12395	G	-	-	-	-
adi_MSTRG.10125.1	ate_MSTRG.25159.1	F-box/LRR-repeat protein 5-like	-	-	-1.12624	G	-	-	-	-
adi_MSTRG.7500.1	ate_MSTRG.5690.1	uncharacterized protein LOC107335636	0.896857	-	-1.13286	G	-	-	-	-
adi_MSTRG.8078.1	ate_MSTRG.15218.1	uncharacterized protein LOC107336263	-	-	-1.1337	G	-	-	-	-
adi_MSTRG.6315.1	ate_MSTRG.3928.1	uncharacterized protein LOC107334405	-	-	-1.13458	G	-	-	-	-
adi_MSTRG.16744.1	ate_MSTRG.1618.1	LOW QUALITY PROTEIN: apoptosis regulator BAX-like	-	-	-1.13929	G	-	-	-	-
adi_MSTRG.6911.1	ate_MSTRG.14247.1	RB1-inducible coiled-coil protein 1-like	0.964372	-	-1.15087	G	-	-	-	-
adi_MSTRG.24977.1	ate_MSTRG.20619.1	acyl-CoA synthetase family member 4-like	-	-	-1.16005	G	-	-	-	-
adi_MSTRG.550.1	ate_MSTRG.2083.1	centrosomal protein of 164 kDa-like	-0.703338	-	-1.165	G	-	-	-	-
adi_MSTRG.17743.1	ate_MSTRG.16049.1	cyclin-H-like	0.697909	-	-1.16884	G	-	-	-	-
adi_MSTRG.17233.1	ate_MSTRG.25467.1	ubiquitin-conjugating enzyme E2 N-like	0.554599	-	-1.17083	G	-	-	-	-
adi_MSTRG.14273.1	ate_MSTRG.7920.1	probable ATP-dependent RNA helicase DHX37	-	-	-1.17992	G	-	-	-	-
adi_MSTRG.10912.1	ate_MSTRG.24825.1	26S protease regulatory subunit 8-like	-	-	-1.19085	G	-	-	-	-
adi_MSTRG.17675.1	ate_MSTRG.16327.1	uncharacterized protein LOC107347183	-	-	-1.19502	G	-	-	-	-
adi_MSTRG.8906.1	ate_MSTRG.25916.1	putative methyltransferase C9orf114	-0.503165	-	-1.19547	G	-	-	-	-
adi_MSTRG.24148.1	ate_MSTRG.22794.1	ras-related protein Rab-4B	-	-	-1.19603	G	-	-	-	-
adi_MSTRG.11369.1	ate_MSTRG.2427.1	helicase ARIP4-like	-	-	-1.20712	G	-	-	-	-
adi_MSTRG.7229.1	ate_MSTRG.12473.1	ribosome-binding protein 1-like	-	-	-1.20841	G	-	-	-	-
adi_MSTRG.10271.1	ate_MSTRG.27081.1	WD repeat, SAM and U-box domain-containing protein 1-like	-	-	-1.21157	G	-	-	-	-
adi_MSTRG.13530.1	ate_MSTRG.18004.1	uncharacterized protein LOC107330592	-0.783031	-	-1.21665	G	-	-	-	-
adi_MSTRG.568.1	ate_MSTRG.2105.1	integrator complex subunit 4-like	-	-	-1.21945	G	-	-	-	-
adi_MSTRG.2009.1	ate_MSTRG.21342.1	LOW QUALITY PROTEIN: N-alpha-acetyltransferase 15, NatA auxiliary subunit-like	-0.666323	-	-1.22011	G	-	-	-	-
adi_MSTRG.353.1	ate_MSTRG.10369.1	uncharacterized protein LOC107331537	-	-	-1.22099	G	-	-	-	-
adi_MSTRG.2093.1	ate_MSTRG.21855.1	exportin-1-like	-	-	-1.22514	G	-	-	-	-
adi_MSTRG.12802.1	ate_MSTRG.14801.1	uncharacterized protein LOC107341758	-	-	-1.2297	G	-	-	-	-
adi_MSTRG.7440.1	ate_MSTRG.4191.1	uncharacterized protein LOC107335607	-0.894011	-	-1.23337	G	-	-	-	-
adi_MSTRG.25891.1	ate_MSTRG.19451.1	zinc finger protein 598-like	0.848303	-	-1.23357	G	-	-	-	-
adi_MSTRG.492.1	ate_MSTRG.2139.1	LOW QUALITY PROTEIN: ras-related GTP-binding protein A-like	-0.391046	-	-1.23695	G	-	-	-	-
adi_MSTRG.13763.1	ate_MSTRG.4938.1	DNA repair protein RAD51 homolog 2-like	-	-	-1.23836	G	-	-	-	-
adi_MSTRG.19013.1	ate_MSTRG.11512.1	guanine nucleotide-binding protein G(s) subunit alpha-like	0.675339	-	-1.23935	G	-	-	-	-
adi_MSTRG.18820.1	ate_MSTRG.20230.1	branched-chain-amino-acid aminotransferase-like	0.710266	-	-1.23986	G	-	-	-	-
adi_MSTRG.12455.1	ate_MSTRG.2490.1	general transcription factor 3C polypeptide 4-like	-	-	-1.24439	G	-	-	-	-
adi_MSTRG.13248.1	ate_MSTRG.5808.1	UPF0489 protein C5orf22 homolog	-	-	-1.24887	G	-	-	-	-
adi_MSTRG.1899.1	ate_MSTRG.10245.1	splicing factor 3B subunit 2-like	-	-	-1.25019	G	-	-	-	-
adi_MSTRG.15354.1	ate_MSTRG.26882.1	uncharacterized protein LOC107344604	-	-	-1.25635	G	-	-	-	-
adi_MSTRG.15531.1	ate_MSTRG.9972.2	probable Xaa-Pro aminopeptidase 3	-	-	-1.25732	G	-	-	-	-
adi_MSTRG.14963.1	ate_MSTRG.7878.1	farnesyl pyrophosphate synthase-like	0.999129	-	-1.25758	G	-	-	-	-
adi_MSTRG.906.1	ate_MSTRG.7364.1	LOW QUALITY PROTEIN: crooked neck-like protein 1	-	-	-1.26201	G	-	-	-	-
adi_MSTRG.29076.1	ate_MSTRG.24276.1	glutamine--tRNA ligase-like	-	-	-1.26439	G	-	-	-	-
adi_MSTRG.21258.1	ate_MSTRG.17278.1	guanine nucleotide-binding protein-like NSN1	-	-	-1.26967	G	-	-	-	-
adi_MSTRG.5766.1	ate_MSTRG.17504.1	DET1 homolog	0.738322	-	-1.27473	G	-	-	-	-
adi_MSTRG.2018.1	ate_MSTRG.21355.1	uncharacterized protein LOC107349348	-0.983007	-	-1.28475	G	-	-	-	-
adi_MSTRG.15342.1	ate_MSTRG.26891.1	peptidyl-prolyl cis-trans isomerase FKBP8-like	-0.568409	-	-1.28563	G	-	-	-	-
adi_MSTRG.19396.1	ate_MSTRG.6637.1	USP6 N-terminal-like protein	0.957203	-	-1.2902	G	-	-	-	-
adi_MSTRG.26219.1	ate_MSTRG.11732.1	DNA polymerase kappa-like	-	-	-1.29824	G	-	-	-	-
adi_MSTRG.7026.1	ate_MSTRG.1881.1	uncharacterized protein LOC107335185	-0.772978	-	-1.30577	G	-	-	-	-
adi_MSTRG.23010.1	ate_MSTRG.9403.1	AN1-type zinc finger protein 6-like	-	-	-1.30687	G	-	-	-	-
adi_MSTRG.8004.1	ate_MSTRG.15224.1	uncharacterized protein LOC107336205	-	-	-1.31247	G	-	-	-	-
adi_MSTRG.22865.1	ate_MSTRG.4844.1	tyrosine-protein kinase ABL1-like	-0.703852	-	-1.31707	G	-	-	-	-
adi_MSTRG.9462.1	ate_MSTRG.8501.1	folylpolyglutamate synthase, mitochondrial-like	0.752926	-	-1.31938	G	-	-	-	-
adi_MSTRG.24913.1	ate_MSTRG.20615.1	charged multivesicular body protein 7-like	-	-	-1.32821	G	-	-	-	-
adi_MSTRG.11292.1	ate_MSTRG.27223.1	uncharacterized protein LOC107340040	-	-	-1.33507	G	-	-	-	-
adi_MSTRG.20067.1	ate_MSTRG.15882.1	xin actin-binding repeat-containing protein 2-like	-0.453376	-	-1.34108	G	-	-	-	-
adi_MSTRG.17073.1	ate_MSTRG.14721.1	sphingosine-1-phosphate lyase 1-like	-	-	-1.34353	G	-	-	-	-
adi_MSTRG.5321.1	ate_MSTRG.5932.1	glypican-4-like	-0.996206	-	-1.34659	G	-	-	-	-
adi_MSTRG.2542.1	ate_MSTRG.14795.1	uncharacterized protein LOC107355667	-	-	-1.34873	G	-	-	-	-
adi_MSTRG.15711.1	ate_MSTRG.6655.1	translation initiation factor IF-3-like	-	-	-1.35001	G	-	-	-	-
adi_MSTRG.20313.1	ate_MSTRG.12665.1	uncharacterized protein LOC107350169	-	-	-1.35706	G	-	-	-	-
adi_MSTRG.2904.1	ate_MSTRG.15253.1	thyroid receptor-interacting protein 11-like	-0.756539	-	-1.35716	G	-	-	-	-
adi_MSTRG.18096.1	ate_MSTRG.8812.2	ras-related protein Rab-35-like	0.417627	-	-1.35893	G	-	-	-	-
adi_MSTRG.2074.1	ate_MSTRG.21877.1	kanadaptin-like	-	-	-1.37145	G	-	-	-	-
adi_MSTRG.5602.1	ate_MSTRG.19391.1	ATP-binding cassette sub-family A member 3-like	-	-	-1.37916	G	-	-	-	-
adi_MSTRG.7327.1	ate_MSTRG.569.1	mitogen-activated protein kinase 1-like	-	-	-1.38001	G	-	-	-	-
adi_MSTRG.25004.1	ate_MSTRG.21072.1	calcium-responsive transcription factor-like	-	-	-1.38362	G	-	-	-	-
adi_MSTRG.26782.1	ate_MSTRG.22206.1	N-alpha-acetyltransferase 25, NatB auxiliary subunit-like	-	-	-1.3865	G	-	-	-	-
adi_MSTRG.126.1	ate_MSTRG.82.1	uncharacterized protein LOC107343819	-	-	-1.39545	G	-	-	-	-
adi_MSTRG.26977.1	ate_MSTRG.19676.1	ER membrane protein complex subunit 10-like	-0.676096	-	-1.39902	G	-	-	-	-
adi_MSTRG.10556.1	ate_MSTRG.23903.1	ADP-ribosylation factor 3-like	-0.767465	-	-1.41336	G	-	-	-	-
adi_MSTRG.23532.1	ate_MSTRG.10086.1	TBC1 domain family member 14-like	-0.525156	-	-1.42233	G	-	-	-	-
adi_MSTRG.220.1	ate_MSTRG.9193.1	transmembrane 9 superfamily member 4-like	-0.939493	-	-1.42261	G	-	-	-	-
adi_MSTRG.14517.1	ate_MSTRG.9757.2	influenza virus NS1A-binding protein homolog	0.700421	-	-1.42962	G	-	-	-	-
adi_MSTRG.11341.1	ate_MSTRG.23396.1	uncharacterized protein LOC107340090	-0.488718	-	-1.43474	G	-	-	-	-
adi_MSTRG.25977.1	ate_MSTRG.9316.1	MSTRG.25977.1	-0.898274	-	-1.43786	G	-	-	-	-
adi_MSTRG.11162.1	ate_MSTRG.10666.2	cGMP-dependent protein kinase 1-like	-0.956167	-	-1.43802	G	-	-	-	-
adi_MSTRG.25154.1	ate_MSTRG.26511.1	AP-3 complex subunit delta-1-like	-	-	-1.45184	G	-	-	-	-
adi_MSTRG.24739.1	ate_MSTRG.13250.1	neuferricin-like	-	-	-1.45354	G	-	-	-	-
adi_MSTRG.13035.2	ate_MSTRG.13631.2	uncharacterized protein LOC107342067	-	-	-1.45503	G	-	-	-	-
adi_MSTRG.11585.1	ate_MSTRG.13116.1	uncharacterized protein LOC107340270	-	-	-1.45557	G	-	-	-	-
adi_MSTRG.14098.1	ate_MSTRG.12979.1	serine/threonine-protein kinase WNK3-like	-0.488715	-	-1.46028	G	-	-	-	-
adi_MSTRG.10694.1	ate_MSTRG.4333.1	high-affinity lysophosphatidic acid receptor-like	-	-	-1.46347	G	-	-	-	-
adi_MSTRG.22522.1	ate_MSTRG.18320.1	U4/U6 small nuclear ribonucleoprotein Prp3-like	-0.824316	-	-1.4643	G	-	-	-	-
adi_MSTRG.22531.1	ate_MSTRG.18334.1	synembryn-A-like	-	-	-1.47178	G	-	-	-	-
adi_MSTRG.19212.1	ate_MSTRG.9675.1	LOW QUALITY PROTEIN: calcium-activated potassium channel slowpoke-like	-	-	-1.47363	G	-	-	-	-
adi_MSTRG.2383.1	ate_MSTRG.6995.1	pre-mRNA-splicing factor RBM22-like	-	-	-1.47387	G	-	-	-	-
adi_MSTRG.2458.1	ate_MSTRG.14330.1	transportin-1-like	-0.825886	-	-1.47448	G	-	-	-	-
adi_MSTRG.9881.1	ate_MSTRG.13153.1	uncharacterized protein LOC107338388	0.896982	-	-1.47449	G	-	-	-	-
adi_MSTRG.21251.1	ate_MSTRG.9363.1	vacuolar protein sorting-associated protein 72 homolog	-0.493642	-	-1.47711	G	-	-	-	-
adi_MSTRG.27325.2	ate_MSTRG.6668.1	guanine nucleotide-binding protein G(q) subunit alpha-like	-	-	-1.49463	G	-	-	-	-
adi_MSTRG.3367.1	ate_MSTRG.19303.1	trichohyalin-like	-0.852737	-	-1.4963	G	-	-	-	-
adi_MSTRG.16434.1	ate_MSTRG.11471.1	E3 ubiquitin-protein ligase AMFR-like	0.867272	-	-1.49705	G	-	-	-	-
adi_MSTRG.27229.1	ate_MSTRG.6672.1	coronin-2B-like	-	-	-1.49737	G	-	-	-	-
adi_MSTRG.25703.1	ate_MSTRG.4932.1	glucose-induced degradation protein 8 homolog	-	-	-1.50367	G	-	-	-	-
adi_MSTRG.28648.1	ate_MSTRG.25698.1	hemicentin-1-like	0.981212	-	-1.50371	G	-	-	-	-
adi_MSTRG.12226.1	ate_MSTRG.21958.1	uncharacterized protein LOC107341031	-	-	-1.50627	G	-	-	-	-
adi_MSTRG.28961.1	ate_MSTRG.13771.1	RNA polymerase-associated protein CTR9 homolog	-	-	-1.51032	G	-	-	-	-
adi_MSTRG.9164.1	ate_MSTRG.18067.1	B9 domain-containing protein 2-like	-	-	-1.5151	G	-	-	-	-
adi_MSTRG.28259.1	ate_MSTRG.3414.1	anaphase-promoting complex subunit 7-like	-	-	-1.53326	G	-	-	-	-
adi_MSTRG.27609.1	ate_MSTRG.16475.1	heat shock 70 kDa protein 14-like	-	-	-1.54203	G	-	-	-	-
adi_MSTRG.26913.1	ate_MSTRG.6686.1	NAD(P)H-hydrate epimerase-like	0.643812	-	-1.54613	G	-	-	-	-
adi_MSTRG.10313.1	ate_MSTRG.20834.1	MSTRG.10313.1	-	-	-1.54695	G	-	-	-	-
adi_MSTRG.2092.1	ate_MSTRG.21815.1	exportin-1-like	-	-	-1.54893	G	-	-	-	-
adi_MSTRG.175.1	ate_MSTRG.148.1	LOW QUALITY PROTEIN: zinc finger protein with KRAB and SCAN domains 7-like	-	-	-1.55536	G	-	-	-	-
adi_MSTRG.6503.1	ate_MSTRG.3460.1	sphingomyelin phosphodiesterase 4-like	0.983104	-	-1.56139	G	-	-	-	-
adi_MSTRG.12962.1	ate_MSTRG.13192.1	F-box/LRR-repeat protein 2-like	-	-	-1.57289	G	-	-	-	-
adi_MSTRG.10143.1	ate_MSTRG.8383.1	ras GTPase-activating protein 1-like	-	-	-1.58027	G	-	-	-	-
adi_MSTRG.25520.1	ate_MSTRG.18530.1	ethanolamine-phosphate phospho-lyase-like	-0.848443	-	-1.58341	G	-	-	-	-
adi_MSTRG.7847.1	ate_MSTRG.22512.1	UDP-N-acetylglucosamine--dolichyl-phosphate N-acetylglucosaminephosphotransferase-like	-0.598525	-	-1.58498	G	-	-	-	-
adi_MSTRG.16600.1	ate_MSTRG.22689.1	uncharacterized protein LOC107346019	0.630645	-	-1.58684	G	-	-	-	-
adi_MSTRG.3740.1	ate_MSTRG.22030.1	origin recognition complex subunit 6-like	-	-	-1.59848	G	-	-	-	-
adi_MSTRG.760.1	ate_MSTRG.10684.1	uncharacterized protein LOC107335988	-	-	-1.59925	G	-	-	-	-
adi_MSTRG.24371.1	ate_MSTRG.26386.1	LOW QUALITY PROTEIN: superkiller viralicidic activity 2-like 2	-	-	-1.60569	G	-	-	-	-
adi_MSTRG.4529.1	ate_MSTRG.17703.1	transportin-3-like	-	-	-1.62167	G	-	-	-	-
adi_MSTRG.18618.1	ate_MSTRG.17142.1	von Willebrand factor A domain-containing protein 9-like	-	-	-1.6233	G	-	-	-	-
adi_MSTRG.28071.1	ate_MSTRG.19014.1	ras-related C3 botulinum toxin substrate 1-like	-0.697079	-	-1.63598	G	-	-	-	-
adi_MSTRG.6093.1	ate_MSTRG.20683.1	MSTRG.6093.1	-0.422952	-	-1.63825	G	-	-	-	-
adi_MSTRG.28107.1	ate_MSTRG.18953.1	dnaJ homolog subfamily B member 14-like	-	-	-1.64327	G	-	-	-	-
adi_MSTRG.18486.1	ate_MSTRG.23529.1	U1 small nuclear ribonucleoprotein 70 kDa-like	0.574796	-	-1.64464	G	-	-	-	-
adi_MSTRG.26475.1	ate_MSTRG.27236.1	dual specificity protein phosphatase 7-like	-0.765693	-	-1.64929	G	-	-	-	-
adi_MSTRG.2178.1	ate_MSTRG.12781.1	uncharacterized protein LOC107348562	-	-	-1.66524	G	-	-	-	-
adi_MSTRG.9681.1	ate_MSTRG.17728.1	histone H2B, gonadal-like	0.611899	-	-1.68915	G	-	-	-	-
adi_MSTRG.13024.1	ate_MSTRG.1647.1	choline dehydrogenase, mitochondrial-like	-	-	-1.6985	G	-	-	-	-
adi_MSTRG.18981.1	ate_MSTRG.21253.1	mitochondrial ribonuclease P protein 3-like	-0.522257	-	-1.69857	G	-	-	-	-
adi_MSTRG.1644.1	ate_MSTRG.7985.1	uncharacterized protein KIAA2026-like	0.372382	-	-1.70261	G	-	-	-	-
adi_MSTRG.20794.1	ate_MSTRG.12577.1	uncharacterized protein LOC107350757	-	-	-1.70338	G	-	-	-	-
adi_MSTRG.22602.6	ate_MSTRG.27354.1	cytoplasmic tRNA 2-thiolation protein 2-A-like	0.41559	-	-1.70375	G	-	-	-	-
adi_MSTRG.10275.1	ate_MSTRG.20830.1	deoxyguanosine kinase-like	0.855012	-	-1.70566	G	-	-	-	-
adi_MSTRG.18385.1	ate_MSTRG.22683.1	probable global transcription activator SNF2L1	-	-	-1.71073	G	-	-	-	-
adi_MSTRG.25196.1	ate_MSTRG.1435.1	retinoblastoma-like protein 1	-	-	-1.7157	G	-	-	-	-
adi_MSTRG.16149.1	ate_MSTRG.12162.1	LOW QUALITY PROTEIN: mirror-image polydactyly gene 1 protein-like	-	-	-1.71959	G	-	-	-	-
adi_MSTRG.7261.1	ate_MSTRG.587.1	oxygen-dependent coproporphyrinogen-III oxidase-like	0.543859	-	-1.72547	G	-	-	-	-
adi_MSTRG.3923.2	ate_MSTRG.15110.1	leucine zipper transcription factor-like protein 1	-	-	-1.73211	G	-	-	-	-
adi_MSTRG.15017.2	ate_MSTRG.16709.1	cytochrome b5 reductase 4-like	-	-	-1.7352	G	-	-	-	-
adi_MSTRG.13172.1	ate_MSTRG.8691.1	transcription factor AP-4-like	-	-	-1.73602	G	-	-	-	-
adi_MSTRG.18105.1	ate_MSTRG.2838.1	ankyrin and armadillo repeat-containing protein-like	-	-	-1.7373	G	-	-	-	-
adi_MSTRG.1047.1	ate_MSTRG.22078.1	thiosulfate sulfurtransferase/rhodanese-like domain-containing protein 1	-	-	-1.74118	G	-	-	-	-
adi_MSTRG.7945.1	ate_MSTRG.2008.1	protein FAM122B-like	-	-	-1.74755	G	-	-	-	-
adi_MSTRG.2557.1	ate_MSTRG.9419.1	uncharacterized protein C8orf74-like	0.919884	-	-1.75363	G	-	-	-	-
adi_MSTRG.21977.1	ate_MSTRG.4875.1	YEATS domain-containing protein 2-like	-	-	-1.76542	G	-	-	-	-
adi_MSTRG.24580.1	ate_MSTRG.11967.1	UPF0472 protein C16orf72 homolog	-0.314905	-	-1.77587	G	-	-	-	-
adi_MSTRG.17093.1	ate_MSTRG.5189.1	LOW QUALITY PROTEIN: mitogen-activated protein kinase kinase kinase 10-like	0.856083	-	-1.78546	G	-	-	-	-
adi_MSTRG.4972.1	ate_MSTRG.20176.1	GRIP and coiled-coil domain-containing protein 1-like	0.922785	-	-1.78561	G	-	-	-	-
adi_MSTRG.4059.1	ate_MSTRG.1917.1	uncharacterized protein LOC107331902	-0.837084	-	-1.79938	G	-	-	-	-
adi_MSTRG.10662.1	ate_MSTRG.4290.1	uncharacterized protein LOC107339252	-	-	-1.8044	G	-	-	-	-
adi_MSTRG.5928.1	ate_MSTRG.1144.1	membrane progestin receptor gamma-like	-	-	-1.81097	G	-	-	-	-
adi_MSTRG.1519.1	ate_MSTRG.3117.1	sorting nexin-2-like	-	-	-1.81179	G	-	-	-	-
adi_MSTRG.17800.1	ate_MSTRG.8331.1	mitochondrial ubiquitin ligase activator of NFKB 1-like	-	-	-1.82108	G	-	-	-	-
adi_MSTRG.16601.1	ate_MSTRG.22744.1	uncharacterized protein LOC107346020	-	-	-1.82637	G	-	-	-	-
adi_MSTRG.1633.1	ate_MSTRG.884.1	peroxisomal membrane protein PEX16-like	0.510749	-	-1.83114	G	-	-	-	-
adi_MSTRG.1960.1	ate_MSTRG.21384.1	MSTRG.1960.1	-0.577764	-	-1.83782	G	-	-	-	-
adi_MSTRG.8821.1	ate_MSTRG.10296.1	clustered mitochondria protein homolog	-	-	-1.83825	G	-	-	-	-
adi_MSTRG.2124.1	ate_MSTRG.12866.1	GPN-loop GTPase 2-like	-	-	-1.84297	G	-	-	-	-
adi_MSTRG.29527.1	ate_MSTRG.17959.1	proliferation-associated protein 2G4-like	-0.808324	-	-1.85	G	-	-	-	-
adi_MSTRG.15760.1	ate_MSTRG.6643.1	nuclear RNA export factor 1-like	-	-	-1.85192	G	-	-	-	-
adi_MSTRG.29815.1	ate_MSTRG.11540.1	MSTRG.29815.1	-	-	-1.85457	G	-	-	-	-
adi_MSTRG.5564.1	ate_MSTRG.2339.1	centromere protein L-like	-	-	-1.85905	G	-	-	-	-
adi_MSTRG.16346.2	ate_MSTRG.11116.1	uncharacterized protein LOC107345673	-	-	-1.86648	G	-	-	-	-
adi_MSTRG.21328.1	ate_MSTRG.9988.1	uncharacterized protein LOC107351350	-	-	-1.86851	G	-	-	-	-
adi_MSTRG.8503.1	ate_MSTRG.11333.1	disks large homolog 5-like	-	-	-1.87681	G	-	-	-	-
adi_MSTRG.8549.1	ate_MSTRG.11235.1	splicing factor 1-like	-	-	-1.88135	G	-	-	-	-
adi_MSTRG.28219.1	ate_MSTRG.10015.1	dehydrogenase/reductase SDR family member 12-like	0.922511	-	-1.89849	G	-	-	-	-
adi_MSTRG.23461.1	ate_MSTRG.26466.1	parafibromin-like	-	-	-1.89897	G	-	-	-	-
adi_MSTRG.14414.1	ate_MSTRG.5507.1	tumor protein p63-regulated gene 1-like protein	0.545163	-	-1.90738	G	-	-	-	-
adi_MSTRG.29386.1	ate_MSTRG.13479.1	X-ray radiation resistance-associated protein 1-like	-	-	-1.93039	G	-	-	-	-
adi_MSTRG.20818.2	ate_MSTRG.12590.1	thioredoxin domain-containing protein 15-like	-0.588261	-	-1.93922	G	-	-	-	-
adi_MSTRG.10667.1	ate_MSTRG.4320.1	uncharacterized protein C6orf118-like	-	-	-1.94688	G	-	-	-	-
adi_MSTRG.28997.1	ate_MSTRG.15788.1	cytochrome P450 3A30-like	-	-	-1.94777	G	-	-	-	-
adi_MSTRG.7803.1	ate_MSTRG.18496.1	14-3-3-like protein	0.500549	-	-1.94853	G	-	-	-	-
adi_MSTRG.7576.1	ate_MSTRG.5326.1	probable RNA methyltransferase Y17G7B.18	-	-	-1.95119	G	-	-	-	-
adi_MSTRG.3134.1	ate_MSTRG.7184.1	uncharacterized protein LOC107329718	-	-	-1.96014	G	-	-	-	-
adi_MSTRG.6460.1	ate_MSTRG.3489.1	S-adenosyl-L-methionine-dependent tRNA 4-demethylwyosine synthase-like	-0.620366	-	-1.96191	G	-	-	-	-
adi_MSTRG.8164.1	ate_MSTRG.5886.1	uncharacterized protein LOC107336301	-	-	-1.96964	G	-	-	-	-
adi_MSTRG.9238.1	ate_MSTRG.24883.1	microtubule-associated proteins 1A/1B light chain 3C-like	-	-	-1.97036	G	-	-	-	-
adi_MSTRG.18473.1	ate_MSTRG.5762.1	cleavage and polyadenylation specificity factor subunit 5-like	0.533413	-	-1.97584	G	-	-	-	-
adi_MSTRG.1805.1	ate_MSTRG.27178.1	cytochrome c oxidase assembly protein COX11, mitochondrial-like	-0.469912	-	-1.9799	G	-	-	-	-
adi_MSTRG.6693.1	ate_MSTRG.4958.1	serine/threonine-protein kinase MARK1-like	0.416967	-	-1.99261	G	-	-	-	-
adi_MSTRG.17805.1	ate_MSTRG.8373.1	LOW QUALITY PROTEIN: CAD protein-like	-	-	-1.99449	G	-	-	-	-
adi_MSTRG.27637.1	ate_MSTRG.10568.1	PIH1 domain-containing protein 2-like	-0.811452	-	-2.00677	G	-	-	-	-
adi_MSTRG.14946.1	ate_MSTRG.17279.1	cubilin-like	0.816533	-	-2.05352	G	-	-	-	-
adi_MSTRG.27008.1	ate_MSTRG.10161.1	MSTRG.27008.1	-	-	-2.06213	G	-	-	-	-
adi_MSTRG.2068.1	ate_MSTRG.26964.1	uncharacterized protein LOC107349685	0.503606	-	-2.06855	G	-	-	-	-
adi_MSTRG.3165.1	ate_MSTRG.21758.1	plexin domain-containing protein 2-like	0.923163	-	-2.06957	G	-	-	-	-
adi_MSTRG.5689.1	ate_MSTRG.19383.1	uncharacterized protein LOC107333501	-	-	-2.0778	G	-	-	-	-
adi_MSTRG.9302.1	ate_MSTRG.27415.1	BTB/POZ domain-containing protein 6-like	-	-	-2.0968	G	-	-	-	-
adi_MSTRG.14202.1	ate_MSTRG.23090.1	uncharacterized protein LOC107343370	-	-	-2.09713	G	-	-	-	-
adi_MSTRG.29328.1	ate_MSTRG.6740.1	orphan steroid hormone receptor 2-like	-0.575515	-	-2.09772	G	-	-	-	-
adi_MSTRG.20604.2	ate_MSTRG.751.1	uncharacterized protein C11orf65 homolog	0.87199	-	-2.09961	G	-	-	-	-
adi_MSTRG.16303.1	ate_MSTRG.11070.1	activating signal cointegrator 1-like	0.416953	-	-2.10924	G	-	-	-	-
adi_MSTRG.30798.1	ate_MSTRG.18025.1	SNW domain-containing protein 1-like	-0.746166	-	-2.14939	G	-	-	-	-
adi_MSTRG.903.1	ate_MSTRG.7339.1	LOW QUALITY PROTEIN: mitogen-activated protein kinase kinase kinase 13-like	-	-	-2.15485	G	-	-	-	-
adi_MSTRG.25867.1	ate_MSTRG.19474.1	(E3-independent) E2 ubiquitin-conjugating enzyme-like	-0.558926	-	-2.19129	G	-	-	-	-
adi_MSTRG.12730.1	ate_MSTRG.9508.1	serine/threonine/tyrosine-interacting-like protein 1	-0.996502	-	-2.20498	G	-	-	-	-
adi_MSTRG.6646.1	ate_MSTRG.11518.1	zinc transporter ZIP1-like	-	-	-2.21155	G	-	-	-	-
adi_MSTRG.3454.2	ate_MSTRG.19824.1	exosome complex component RRP46-like	-	-	-2.21791	G	-	-	-	-
adi_MSTRG.7843.1	ate_MSTRG.22496.1	AMP deaminase 2-like	0.614067	-	-2.21802	G	-	-	-	-
adi_MSTRG.20593.1	ate_MSTRG.18445.1	double-stranded RNA-specific editase 1-like	-	-	-2.22188	G	-	-	-	-
adi_MSTRG.15372.1	ate_MSTRG.9777.1	sarcosine dehydrogenase, mitochondrial-like	-	-	-2.23021	G	-	-	-	-
adi_MSTRG.3600.1	ate_MSTRG.22518.1	dehydrogenase/reductase SDR family member 7-like	-	-	-2.23165	G	-	-	-	-
adi_MSTRG.27368.1	ate_MSTRG.12004.1	serine/threonine-protein kinase 26-like	0.474081	-	-2.24859	G	-	-	-	-
adi_MSTRG.16118.1	ate_MSTRG.25439.1	alpha-2-macroglobulin receptor-associated protein-like	-0.83293	-	-2.25091	G	-	-	-	-
adi_MSTRG.8518.1	ate_MSTRG.11291.1	aspartyl/asparaginyl beta-hydroxylase-like	-	-	-2.25344	G	-	-	-	-
adi_MSTRG.13329.1	ate_MSTRG.21667.1	retinol dehydrogenase 14-like	-0.835639	-	-2.25561	G	-	-	-	-
adi_MSTRG.12997.1	ate_MSTRG.13201.1	zinc finger CCHC domain-containing protein 4-like	-	-	-2.25691	G	-	-	-	-
adi_MSTRG.13342.1	ate_MSTRG.21671.1	kelch-like protein 12	-	-	-2.28384	G	-	-	-	-
adi_MSTRG.10412.1	ate_MSTRG.14841.1	LOW QUALITY PROTEIN: histone-arginine methyltransferase CARMER-like	-	-	-2.28732	G	-	-	-	-
adi_MSTRG.9418.1	ate_MSTRG.3827.1	uncharacterized protein LOC107337838	-	-	-2.28758	G	-	-	-	-
adi_MSTRG.12738.1	ate_MSTRG.9567.1	BTB/POZ domain-containing protein 6-B-like	-	-	-2.30152	G	-	-	-	-
adi_MSTRG.13812.1	ate_MSTRG.1186.1	uncharacterized protein LOC107333597	-	-	-2.3444	G	-	-	-	-
adi_MSTRG.20993.1	ate_MSTRG.802.1	putative protein arginine N-methyltransferase 9	-	-	-2.34523	G	-	-	-	-
adi_MSTRG.10853.1	ate_MSTRG.10874.1	tropomyosin-like	-0.93526	-	-2.36263	G	-	-	-	-
adi_MSTRG.6568.1	ate_MSTRG.16602.1	glutamine-dependent NAD(+) synthetase-like	-	-	-2.36471	G	-	-	-	-
adi_MSTRG.21034.1	ate_MSTRG.18886.1	E3 ubiquitin-protein ligase MARCH8-like	-0.57351	-	-2.36631	G	-	-	-	-
adi_MSTRG.5879.1	ate_MSTRG.1102.1	succinate dehydrogenase [ubiquinone] iron-sulfur subunit, mitochondrial-like	-0.675749	-	-2.41102	G	-	-	-	-
adi_MSTRG.27357.1	ate_MSTRG.17818.1	CREB-regulated transcription coactivator 1-like	-	-	-2.41151	G	-	-	-	-
adi_MSTRG.11220.1	ate_MSTRG.24899.1	tolloid-like protein 2	0.822671	-	-2.41326	G	-	-	-	-
adi_MSTRG.6987.1	ate_MSTRG.22961.1	putative Polycomb group protein ASXL2	-	-	-2.44057	G	-	-	-	-
adi_MSTRG.7382.1	ate_MSTRG.15721.1	calmodulin-lysine N-methyltransferase-like	0.992908	-	-2.45276	G	-	-	-	-
adi_MSTRG.4229.1	ate_MSTRG.23153.1	soluble calcium-activated nucleotidase 1-like	0.80892	-	-2.45571	G	-	-	-	-
adi_MSTRG.12589.1	ate_MSTRG.420.1	E3 ubiquitin-protein ligase RNF34-like	-	-	-2.45799	G	-	-	-	-
adi_MSTRG.25650.1	ate_MSTRG.22910.1	probable ATP-dependent RNA helicase DDX4	-	-	-2.46311	G	-	-	-	-
adi_MSTRG.7856.1	ate_MSTRG.18497.1	cAMP-responsive element modulator-like	-	-	-2.47018	G	-	-	-	-
adi_MSTRG.5205.1	ate_MSTRG.3597.1	kelch-like protein 5	-	-	-2.47108	G	-	-	-	-
adi_MSTRG.799.1	ate_MSTRG.4817.1	suppressor APC domain-containing protein 2-like	-0.542699	-	-2.47476	G	-	-	-	-
adi_MSTRG.6248.1	ate_MSTRG.20350.2	LOW QUALITY PROTEIN: uncharacterized protein LOC107334273	-	-	-2.4946	G	-	-	-	-
adi_MSTRG.9767.1	ate_MSTRG.17736.1	WD repeat-containing protein 25-like	-	-	-2.51054	G	-	-	-	-
adi_MSTRG.8669.1	ate_MSTRG.15412.1	PAX-interacting protein 1-like	-	-	-2.51714	G	-	-	-	-
adi_MSTRG.1928.1	ate_MSTRG.19896.1	ELAV-like protein 1	-0.767403	-	-2.53669	G	-	-	-	-
adi_MSTRG.16743.1	ate_MSTRG.1617.1	peroxisomal biogenesis factor 3-like	0.568808	-	-2.54444	G	-	-	-	-
adi_MSTRG.5174.1	ate_MSTRG.16881.1	DNA topoisomerase 3-beta-1-like	-	-	-2.54543	G	-	-	-	-
adi_MSTRG.572.3	ate_MSTRG.13613.1	V-type proton ATPase 116 kDa subunit a isoform 1-like	-	-	-2.55413	G	-	-	-	-
adi_MSTRG.11420.1	ate_MSTRG.23246.1	cyclic GMP-AMP synthase-like	-	-	-2.56011	G	-	-	-	-
adi_MSTRG.15421.1	ate_MSTRG.9829.1	uncharacterized protein LOC107344677	-	-	-2.56407	G	-	-	-	-
adi_MSTRG.17430.1	ate_MSTRG.4720.1	uncharacterized protein LOC107346935	-	-	-2.56502	G	-	-	-	-
adi_MSTRG.18399.1	ate_MSTRG.11430.1	disks large homolog 5-like	-0.758647	-	-2.5691	G	-	-	-	-
adi_MSTRG.10470.1	ate_MSTRG.14870.1	dual specificity protein phosphatase CDC14A-like	-	-	-2.60936	G	-	-	-	-
adi_MSTRG.12022.1	ate_MSTRG.3420.1	LOW QUALITY PROTEIN: leucine-rich repeat-containing protein 74A-like	-0.687817	-	-2.64184	G	-	-	-	-
adi_MSTRG.14050.1	ate_MSTRG.954.1	protein FAM46C-like	0.764842	-	-2.64712	G	-	-	-	-
adi_MSTRG.2514.2	ate_MSTRG.9665.1	transcription elongation regulator 1-like	0.411227	-	-2.65088	G	-	-	-	-
adi_MSTRG.19814.1	ate_MSTRG.13746.1	alpha-adducin-like	-0.759592	-	-2.66413	G	-	-	-	-
adi_MSTRG.16005.1	ate_MSTRG.11937.1	uncharacterized protein LOC107345335	-0.889908	-	-2.6728	G	-	-	-	-
adi_MSTRG.18259.2	ate_MSTRG.26892.1	uncharacterized protein LOC107347927	-	-	-2.71524	G	-	-	-	-
adi_MSTRG.9843.1	ate_MSTRG.13193.1	F-box/LRR-repeat protein 20-like	-	-	-2.72748	G	-	-	-	-
adi_MSTRG.22587.1	ate_MSTRG.9270.1	ARF GTPase-activating protein GIT1-like	-	-	-2.73962	G	-	-	-	-
adi_MSTRG.25979.1	ate_MSTRG.12318.1	uncharacterized protein LOC107356536	-	-	-2.74196	G	-	-	-	-
adi_MSTRG.15574.1	ate_MSTRG.7644.1	protein YIPF5-like	-0.811807	-	-2.76585	G	-	-	-	-
adi_MSTRG.4187.1	ate_MSTRG.6045.1	WD repeat-containing protein 75-like	-	-	-2.7978	G	-	-	-	-
adi_MSTRG.21004.1	ate_MSTRG.795.1	L-cysteine desulfhydrase-like	-0.472928	-	-2.79906	G	-	-	-	-
adi_MSTRG.11150.1	ate_MSTRG.10619.1	phosphonoacetaldehyde hydrolase-like	0.736433	-	-2.81925	G	-	-	-	-
adi_MSTRG.4933.2	ate_MSTRG.24701.1	transmembrane protein 165-like	0.508194	-	-2.84733	G	-	-	-	-
adi_MSTRG.25742.1	ate_MSTRG.8172.1	LOW QUALITY PROTEIN: vacuolar protein sorting-associated protein 13C-like	-	-	-2.85222	G	-	-	-	-
adi_MSTRG.28527.1	ate_MSTRG.20126.1	uncharacterized protein LOC107327901	-	-	-2.86871	G	-	-	-	-
adi_MSTRG.5504.1	ate_MSTRG.23069.1	2',5'-phosphodiesterase 12-like	-	-	-2.86896	G	-	-	-	-
adi_MSTRG.19141.1	ate_MSTRG.565.1	sterol 3-beta-glucosyltransferase-like	-	-	-2.89026	G	-	-	-	-
adi_MSTRG.6789.1	ate_MSTRG.2856.1	3-oxo-5-alpha-steroid 4-dehydrogenase 1-like	-	-	-2.89639	G	-	-	-	-
adi_MSTRG.26247.1	ate_MSTRG.18277.1	uncharacterized protein LOC107356858	-	-	-2.89821	G	-	-	-	-
adi_MSTRG.8384.1	ate_MSTRG.16533.1	bcl-2 homologous antagonist/killer-like	0.77563	-	-2.90493	G	-	-	-	-
adi_MSTRG.13094.1	ate_MSTRG.23413.1	uncharacterized protein LOC107342090	0.900715	-	-2.91871	G	-	-	-	-
adi_MSTRG.24517.1	ate_MSTRG.11623.1	presenilin-1-like	-0.498471	-	-2.93635	G	-	-	-	-
adi_MSTRG.9497.3	ate_MSTRG.8636.1	tyrosine-protein kinase CSK-like	-	-	-2.94125	G	-	-	-	-
adi_MSTRG.21885.1	ate_MSTRG.6736.1	uncharacterized protein LOC107351967	0.482201	-	-2.96464	G	-	-	-	-
adi_MSTRG.27028.1	ate_MSTRG.8390.1	uncharacterized protein LOC107357975	-	-	-3.00073	G	-	-	-	-
adi_MSTRG.21375.1	ate_MSTRG.23495.1	uncharacterized protein LOC107351370	-	-	-3.02492	G	-	-	-	-
adi_MSTRG.19252.1	ate_MSTRG.25781.1	uncharacterized protein LOC107349046	-	-	-3.05201	G	-	-	-	-
adi_MSTRG.22231.1	ate_MSTRG.26419.1	metalloendopeptidase OMA1, mitochondrial-like	-	-	-3.06046	G	-	-	-	-
adi_MSTRG.13357.1	ate_MSTRG.21712.1	glycogenin-1-like	-0.803858	-	-3.07217	G	-	-	-	-
adi_MSTRG.8283.1	ate_MSTRG.26976.1	glucokinase regulatory protein-like	-	-	-3.07373	G	-	-	-	-
adi_MSTRG.261.1	ate_MSTRG.12084.1	transmembrane protein 184B-like	-	-	-3.07502	G	-	-	-	-
adi_MSTRG.23015.2	ate_MSTRG.23110.1	FMN-dependent NADH-azoreductase-like	-	-	-3.08174	G	-	-	-	-
adi_MSTRG.4665.1	ate_MSTRG.12157.1	AP-2 complex subunit sigma-like	-0.887865	-	-3.08511	G	-	-	-	-
adi_MSTRG.28473.1	ate_MSTRG.20116.1	uncharacterized protein LOC107327901	-	-	-3.09333	G	-	-	-	-
adi_MSTRG.27330.1	ate_MSTRG.17852.1	CREB-regulated transcription coactivator 1-like	-0.596578	-	-3.09431	G	-	-	-	-
adi_MSTRG.8588.1	ate_MSTRG.11374.1	U5 small nuclear ribonucleoprotein 40 kDa protein-like	-0.766145	-	-3.1518	G	-	-	-	-
adi_MSTRG.21918.1	ate_MSTRG.25726.1	uncharacterized protein LOC107351963	-	-	-3.15756	G	-	-	-	-
adi_MSTRG.24626.1	ate_MSTRG.22018.1	nucleolar protein 9-like	-	-	-3.17994	G	-	-	-	-
adi_MSTRG.20291.1	ate_MSTRG.12624.1	uncharacterized protein LOC107350152	-	-	-3.18437	G	-	-	-	-
adi_MSTRG.2407.1	ate_MSTRG.6886.1	calcium uniporter protein, mitochondrial-like	-	-	-3.19601	G	-	-	-	-
adi_MSTRG.26806.1	ate_MSTRG.25111.1	heterogeneous nuclear ribonucleoprotein A1, A2/B1 homolog	-	-	-3.21656	G	-	-	-	-
adi_MSTRG.8853.1	ate_MSTRG.15061.1	uncharacterized protein LOC107337227	0.487675	-	-3.21668	G	-	-	-	-
adi_MSTRG.440.1	ate_MSTRG.11876.1	arfaptin-2-like	-0.972462	-	-3.27531	G	-	-	-	-
adi_MSTRG.24235.1	ate_MSTRG.17970.1	uncharacterized protein LOC107354644	-	-	-3.31674	G	-	-	-	-
adi_MSTRG.28117.1	ate_MSTRG.26952.1	uncharacterized protein LOC107327302	0.921529	-	-3.3684	G	-	-	-	-
adi_MSTRG.82.3	ate_MSTRG.200.1	F-box/LRR-repeat protein 2-like	-	-	-3.37528	G	-	-	-	-
adi_MSTRG.19931.2	ate_MSTRG.8002.1	NADPH-dependent pterin aldehyde reductase-like	-	-	-3.4005	G	-	-	-	-
adi_MSTRG.26209.1	ate_MSTRG.11706.1	nischarin-like	-	-	-3.45288	G	-	-	-	-
adi_MSTRG.24723.1	ate_MSTRG.25145.1	cell division cycle protein 123 homolog	-0.453451	-	-3.48966	G	-	-	-	-
adi_MSTRG.21441.1	ate_MSTRG.6194.1	contactin-associated protein-like 2	-	-	-3.49611	G	-	-	-	-
adi_MSTRG.8668.1	ate_MSTRG.15364.1	uncharacterized protein LOC107337015	-	-	-3.51769	G	-	-	-	-
adi_MSTRG.21098.1	ate_MSTRG.18872.1	uncharacterized protein LOC107351012	-	-	-3.54663	G	-	-	-	-
adi_MSTRG.20096.1	ate_MSTRG.19056.1	aminomethyltransferase, mitochondrial-like	0.916486	-	-3.57005	G	-	-	-	-
adi_MSTRG.16925.1	ate_MSTRG.5059.1	kinesin-like protein KIF16B	-	-	-3.58934	G	-	-	-	-
adi_MSTRG.9943.1	ate_MSTRG.24018.1	malonyl-CoA decarboxylase, mitochondrial-like	-	-	-3.61626	G	-	-	-	-
adi_MSTRG.17682.1	ate_MSTRG.16090.1	chromatin target of PRMT1 protein-like	-	-	-3.62023	G	-	-	-	-
adi_MSTRG.20541.2	ate_MSTRG.669.1	mitogen-activated protein kinase kinase kinase 7-interacting protein 3 homolog	0.72175	-	-3.64533	G	-	-	-	-
adi_MSTRG.2308.1	ate_MSTRG.21015.1	RNA polymerase-associated protein LEO1-like	-	-	-3.66954	G	-	-	-	-
adi_MSTRG.18692.2	ate_MSTRG.17129.1	receptor expression-enhancing protein 5-like	0.678846	-	-3.6707	G	-	-	-	-
adi_MSTRG.12678.1	ate_MSTRG.4545.1	uncharacterized protein LOC107341592	-	-	-3.67732	G	-	-	-	-
adi_MSTRG.26434.1	ate_MSTRG.10855.1	leucine-rich repeat and WD repeat-containing protein 1-like	-	-	-3.68289	G	-	-	-	-
adi_MSTRG.27087.1	ate_MSTRG.11164.1	DNA mismatch repair protein Msh6-like	-	-	-3.73245	G	-	-	-	-
adi_MSTRG.26794.2	ate_MSTRG.24977.1	ran GTPase-activating protein 1-like	-	-	-3.79438	G	-	-	-	-
adi_MSTRG.10526.2	ate_MSTRG.25446.1	zinc finger CCCH domain-containing protein 15 homolog	-	-	-3.83922	G	-	-	-	-
adi_MSTRG.1403.2	ate_MSTRG.12380.1	thioredoxin reductase 3-like	-	-	-3.85151	G	-	-	-	-
adi_MSTRG.29185.1	ate_MSTRG.7614.1	uncharacterized protein LOC107328790	-	-	-3.86598	G	-	-	-	-
adi_MSTRG.17732.1	ate_MSTRG.8342.1	glutathione gamma-glutamylcysteinyltransferase-like	-0.713893	-	-3.89552	G	-	-	-	-
adi_MSTRG.6964.1	ate_MSTRG.26218.1	putative IQ motif and ankyrin repeat domain-containing protein	-	-	-3.91642	G	-	-	-	-
adi_MSTRG.6189.1	ate_MSTRG.5211.1	uncharacterized protein LOC107330000	-	-	-4.03264	G	-	-	-	-
adi_MSTRG.4505.1	ate_MSTRG.17692.1	CCR4-NOT transcription complex subunit 6-like	0.728399	-	-4.0405	G	-	-	-	-
adi_MSTRG.707.1	ate_MSTRG.4823.1	protein BTN1-like	-	-	-4.04502	G	-	-	-	-
adi_MSTRG.1271.1	ate_MSTRG.23324.1	uncharacterized protein LOC107341586	-	-	-4.04538	G	-	-	-	-
adi_MSTRG.10062.1	ate_MSTRG.21130.1	putative nuclease HARBI1	-	-	-4.06253	G	-	-	-	-
adi_MSTRG.16360.1	ate_MSTRG.2960.1	LOW QUALITY PROTEIN: actin-related protein 8-like	-	-	-4.09741	G	-	-	-	-
adi_MSTRG.28747.1	ate_MSTRG.25095.1	LOW QUALITY PROTEIN: 2-oxoglutarate dehydrogenase, mitochondrial-like	-	-	-4.14034	G	-	-	-	-
adi_MSTRG.6522.1	ate_MSTRG.8867.1	beta-ureidopropionase-like	-	-	-4.14159	G	-	-	-	-
adi_MSTRG.19624.1	ate_MSTRG.19626.1	hexosaminidase D-like	-	-	-4.21201	G	-	-	-	-
adi_MSTRG.715.1	ate_MSTRG.4837.1	60 kDa SS-A/Ro ribonucleoprotein-like	-	-	-4.25251	G	-	-	-	-
adi_MSTRG.10918.1	ate_MSTRG.10888.1	uncharacterized protein LOC107339531	-	-	-4.29862	G	-	-	-	-
adi_MSTRG.4093.1	ate_MSTRG.1897.1	diacylglycerol O-acyltransferase 1-like	-	-	-4.31459	G	-	-	-	-
adi_MSTRG.665.1	ate_MSTRG.22307.1	sushi, von Willebrand factor type A, EGF and pentraxin domain-containing protein 1-like	-	-	-4.37216	G	-	-	-	-
adi_MSTRG.24751.1	ate_MSTRG.22367.1	CUB and sushi domain-containing protein 1-like	-	-	-4.37319	G	-	-	-	-
adi_MSTRG.10239.1	ate_MSTRG.3744.1	dehydrogenase/reductase SDR family member 9-like	-	-	-4.45857	G	-	-	-	-
adi_MSTRG.18807.6	ate_MSTRG.13881.1	LOW QUALITY PROTEIN: RNA cytidine acetyltransferase-like	-	-	-4.46114	G	-	-	-	-
adi_MSTRG.26813.1	ate_MSTRG.5420.1	nephrocystin-4-like	-	-	-4.47678	G	-	-	-	-
adi_MSTRG.4401.1	ate_MSTRG.643.1	LOW QUALITY PROTEIN: serine-protein kinase ATM-like	-	-	-4.4869	G	-	-	-	-
adi_MSTRG.9637.1	ate_MSTRG.23200.1	F-box/LRR-repeat protein 3-like	-	-	-4.49088	G	-	-	-	-
adi_MSTRG.29898.1	ate_MSTRG.15931.1	uncharacterized protein LOC107329733	-	-	-4.51636	G	-	-	-	-
adi_MSTRG.11437.1	ate_MSTRG.2435.1	uncharacterized protein LOC107340161	-	-	-4.54382	G	-	-	-	-
adi_MSTRG.2554.1	ate_MSTRG.27064.1	transmembrane protein 161B-like	-	-	-4.54966	G	-	-	-	-
adi_MSTRG.5608.1	ate_MSTRG.19411.1	RNA binding protein fox-1 homolog 3-like	-	-	-4.55545	G	-	-	-	-
adi_MSTRG.9774.1	ate_MSTRG.1442.1	multiple PDZ domain protein-like	-	-	-4.55545	G	-	-	-	-
adi_MSTRG.18450.2	ate_MSTRG.23528.1	uncharacterized protein LOC107348139	-	-	-4.5977	G	-	-	-	-
adi_MSTRG.18329.1	ate_MSTRG.12855.1	protein flp-like	-	-	-4.65113	G	-	-	-	-
adi_MSTRG.21118.1	ate_MSTRG.26780.1	hemicentin-2-like	-	-	-4.65917	G	-	-	-	-
adi_MSTRG.27421.1	ate_MSTRG.296.1	P2X purinoceptor 4-like	-	-	-4.73903	G	-	-	-	-
adi_MSTRG.21427.1	ate_MSTRG.2942.1	F-box/LRR-repeat protein 4-like	-	-	-4.84786	G	-	-	-	-
adi_MSTRG.21063.1	ate_MSTRG.5773.1	adhesion G-protein coupled receptor G4-like	-	-	-4.85677	G	-	-	-	-
adi_MSTRG.19335.2	ate_MSTRG.6601.1	uncharacterized protein LOC107349174	-	-	-4.9686	G	-	-	-	-
adi_MSTRG.18178.1	ate_MSTRG.3745.1	late histone H2B.L4-like	-	-	-5.02141	G	-	-	-	-
adi_MSTRG.2658.1	ate_MSTRG.17592.1	uncharacterized protein LOC107356626	-	-	-5.05702	G	-	-	-	-
adi_MSTRG.9563.1	ate_MSTRG.348.1	L-serine dehydratase/L-threonine deaminase-like	-	-	-5.06578	G	-	-	-	-
adi_MSTRG.4415.1	ate_MSTRG.1272.1	LOW QUALITY PROTEIN: dynamin-like 120 kDa protein, mitochondrial	-	-	-5.10391	G	-	-	-	-
adi_MSTRG.16715.1	ate_MSTRG.1589.1	tetratricopeptide repeat protein 5-like	-	-	-5.33418	G	-	-	-	-
adi_MSTRG.27869.1	ate_MSTRG.5215.1	uncharacterized protein LOC107327086	-	-	-5.36503	G	-	-	-	-
adi_MSTRG.13175.3	ate_MSTRG.8666.1	telomeric repeat-binding factor 2-interacting protein 1-like	-	-	-5.47884	G	-	-	-	-
adi_MSTRG.24461.4	ate_MSTRG.21497.1	MSTRG.24461.4	-	-	-5.56762	G	-	-	-	-
adi_MSTRG.20747.1	ate_MSTRG.10320.1	uncharacterized protein LOC107350648	-	-	-5.65791	G	-	-	-	-
adi_MSTRG.3045.1	ate_MSTRG.7100.2	GRIP and coiled-coil domain-containing protein 2-like	-	-	-5.66034	G	-	-	-	-
adi_MSTRG.10706.2	ate_MSTRG.4335.1	probable palmitoyltransferase ZDHHC14	-	-	-5.68002	G	-	-	-	-
adi_MSTRG.18128.3	ate_MSTRG.8851.2	uncharacterized protein LOC107347743	-	-	-5.70976	G	-	-	-	-
adi_MSTRG.28562.1	ate_MSTRG.26888.1	BRISC and BRCA1-A complex member 1-like	-	-	-5.82275	G	-	-	-	-
adi_MSTRG.17205.1	ate_MSTRG.25493.1	threonine synthase-like 1	-	-	-5.91504	G	-	-	-	-
adi_MSTRG.24935.1	ate_MSTRG.26332.1	MSTRG.24935.1	-	-	-5.945	G	-	-	-	-
adi_MSTRG.17391.1	ate_MSTRG.4675.1	uncharacterized protein LOC107346912	-	-	-6.04416	G	-	-	-	-
adi_MSTRG.6852.1	ate_MSTRG.10012.1	thymidine phosphorylase-like	0.815454	-	-6.05735	G	-	-	-	-
adi_MSTRG.5352.1	ate_MSTRG.3951.1	phospholysine phosphohistidine inorganic pyrophosphate phosphatase-like	-	-	-6.25034	G	-	-	-	-
adi_MSTRG.11889.2	ate_MSTRG.26444.1	uncharacterized protein LOC107340616	-	-	-6.26242	G	-	-	-	-
adi_MSTRG.7718.3	ate_MSTRG.25540.1	nascent polypeptide-associated complex subunit alpha, muscle-specific form-like	-	-	-6.27013	G	-	-	-	-
adi_MSTRG.26718.1	ate_MSTRG.5378.1	MSTRG.26718.1	-	-	-6.36284	G	-	-	-	-
adi_MSTRG.5389.2	ate_MSTRG.3966.1	acylpyruvase FAHD1, mitochondrial-like	-	-	-6.37847	G	-	-	-	-
adi_MSTRG.19503.1	ate_MSTRG.25502.1	elongation factor Tu GTP-binding domain-containing protein 1-like	0.630558	-	-6.59262	G	-	-	-	-
adi_MSTRG.1955.4	ate_MSTRG.19801.1	S-methyl-5'-thioadenosine phosphorylase-like	-	-	-6.80524	G	-	-	-	-
adi_MSTRG.26696.2	ate_MSTRG.18946.1	sepiapterin reductase-like	-	-	-6.81904	G	-	-	-	-
adi_MSTRG.2077.2	ate_MSTRG.21869.1	putative tRNA pseudouridine synthase Pus10	-	-	-6.89938	G	-	-	-	-
adi_MSTRG.14227.2	ate_MSTRG.15186.2	protein king tubby-like	0.957916	-	-7.05398	G	-	-	-	-
adi_MSTRG.9363.2	ate_MSTRG.9611.2	exosome complex component CSL4-like	-	-	-7.16176	G	-	-	-	-
adi_MSTRG.24.8	ate_MSTRG.265.1	cingulin-like	-	-	-7.22448	G	-	-	-	-
adi_MSTRG.14.2	ate_MSTRG.271.1	ribosomal protein S6 kinase beta-like	-	-	-7.26883	G	-	-	-	-
adi_MSTRG.2139.3	ate_MSTRG.12775.1	flavin reductase (NADPH)-like	-	-	-7.47229	G	-	-	-	-
adi_MSTRG.1657.3	ate_MSTRG.823.1	sterile alpha motif domain-containing protein 9-like	-	-	-7.4765	G	-	-	-	-
adi_MSTRG.3051.1	ate_MSTRG.18300.1	protein sax-3-like	-	-	-7.59058	G	-	-	-	-
adi_MSTRG.9380.1	ate_MSTRG.3845.1	protein regulator of cytokinesis 1-like	-	-	-7.6051	G	-	-	-	-
adi_MSTRG.25590.2	ate_MSTRG.4513.1	zinc metalloproteinase nas-13-like	-	-	-7.6332	G	-	-	-	-
adi_MSTRG.24321.2	ate_MSTRG.14508.1	uncharacterized protein LOC107354767	-0.71745	-	-7.66054	G	-	-	-	-
adi_MSTRG.10669.2	ate_MSTRG.23878.1	sodium-independent sulfate anion transporter-like	-	-	-7.73791	G	-	-	-	-
adi_MSTRG.26381.3	ate_MSTRG.21811.1	dihydroxyacetone phosphate acyltransferase-like	-	-	-8.08437	G	-	-	-	-
adi_MSTRG.22052.2	ate_MSTRG.14416.1	mitochondrial import receptor subunit TOM40 homolog	-0.535638	-	-8.44093	G	-	-	-	-
adi_MSTRG.5842.1	ate_MSTRG.17579.1	uncharacterized protein LOC107333641	-0.57235	-	-8.62984	G	-	-	-	-
adi_MSTRG.53.1	ate_MSTRG.229.1	serine/threonine-protein kinase TAO1-like	-	-	-8.6737	G	-	-	-	-
adi_MSTRG.4158.2	ate_MSTRG.6064.1	exosome complex component RRP41-like	0.850355	-	-8.81432	G	-	-	-	-
adi_MSTRG.2277.2	ate_MSTRG.18691.1	LOW QUALITY PROTEIN: methyl-CpG-binding domain protein 2-like	-	-	-8.96478	G	-	-	-	-
adi_MSTRG.11091.2	ate_MSTRG.20064.1	arginine-glutamic acid dipeptide repeats protein-like	-	-	-8.9794	G	-	-	-	-
adi_MSTRG.20086.1	ate_MSTRG.7560.1	uncharacterized protein LOC107349961	-	-	-10.1424	G	-	-	-	-
adi_MSTRG.24858.3	ate_MSTRG.26598.2	F-actin-capping protein subunit alpha-2-like	-	-	11.7962	S	-	-	-	-
adi_MSTRG.4557.1	ate_MSTRG.17642.1	uncharacterized protein LOC107332390	-	-	11.4923	S	-	-	-	-
adi_MSTRG.5131.1	ate_MSTRG.8446.1	complement C3-like	-	-	10.2067	S	-	-	-	-
adi_MSTRG.21378.1	ate_MSTRG.25564.1	uncharacterized protein LOC107351374	-	-	10.0821	S	-	-	-	-
adi_MSTRG.3679.1	ate_MSTRG.11899.1	MSTRG.3679.1	-	-	10.0511	S	-	-	-	-
adi_MSTRG.5473.2	ate_MSTRG.15803.1	arrestin domain-containing protein 4-like	-	-	9.61981	S	-	-	-	-
adi_MSTRG.17609.1	ate_MSTRG.18737.1	uncharacterized protein LOC107347177	-	-	9.48817	S	-	-	-	-
adi_MSTRG.6335.1	ate_MSTRG.13485.1	uncharacterized protein LOC107334283	-	-	8.93762	S	-	-	-	-
adi_MSTRG.5405.1	ate_MSTRG.14604.1	neurogenic locus notch homolog protein 1-like	-	-	8.7442	S	-	-	-	-
adi_MSTRG.21385.1	ate_MSTRG.2741.1	collagen alpha-1(I) chain-like	-	-	8.60844	S	-	-	-	-
adi_MSTRG.9612.1	ate_MSTRG.383.1	dynein heavy chain 10, axonemal-like	-	-	8.41072	S	-	-	-	-
adi_MSTRG.8173.1	ate_MSTRG.12970.1	collagen alpha-1(II) chain-like	-	-	8.40494	S	-	-	-	-
adi_MSTRG.22553.1	ate_MSTRG.12028.1	myosin heavy chain, striated muscle-like	-	-	8.2825	S	-	-	-	-
adi_MSTRG.20989.1	ate_MSTRG.789.1	transient receptor potential cation channel subfamily A member 1-like	-	-	8.24865	S	-	-	-	-
adi_MSTRG.11603.1	ate_MSTRG.10142.1	dynein heavy chain 1, axonemal-like	-	-	8.23583	S	-	-	-	-
adi_MSTRG.17608.1	ate_MSTRG.15872.1	fibronectin-like	-	-	8.23571	S	-	-	-	-
adi_MSTRG.14069.1	ate_MSTRG.19036.1	putative histone-lysine N-methyltransferase PRDM6	-	-	8.20783	S	-	-	-	-
adi_MSTRG.25472.1	ate_MSTRG.2773.1	capsule biosynthesis protein CapA-like	-	-	8.13551	S	-	-	-	-
adi_MSTRG.14238.1	ate_MSTRG.23627.1	uncharacterized protein LOC107343411	-	-	8.05604	S	-	-	-	-
adi_MSTRG.7038.1	ate_MSTRG.22930.1	endoplasmic reticulum aminopeptidase 1-like	-	-	7.95279	S	-	-	-	-
adi_MSTRG.18891.1	ate_MSTRG.22085.1	dynein heavy chain 6, axonemal-like	-	-	7.90493	S	-	-	-	-
adi_MSTRG.8062.1	ate_MSTRG.5879.1	fibroblast growth factor receptor 2-like	-	-	7.84464	S	-	-	-	-
adi_MSTRG.3121.1	ate_MSTRG.26307.1	putative tyrosinase-like protein tyr-3	-	-	7.67572	S	-	-	-	-
adi_MSTRG.29142.1	ate_MSTRG.12174.1	LOW QUALITY PROTEIN: dynein heavy chain 3, axonemal-like	-	-	7.62396	S	-	-	-	-
adi_MSTRG.24952.1	ate_MSTRG.1383.1	fibroblast growth factor receptor 3-like	-	-	7.35207	S	-	-	-	-
adi_MSTRG.9806.1	ate_MSTRG.1361.1	uncharacterized protein LOC107338287	-	-	7.31678	S	-	-	-	-
adi_MSTRG.5667.1	ate_MSTRG.4992.1	MSTRG.5667.1	-	-	7.22589	S	-	-	-	-
adi_MSTRG.5409.1	ate_MSTRG.12607.1	neuronal pentraxin-2-like	-	-	7.20056	S	-	-	-	-
adi_MSTRG.16362.1	ate_MSTRG.23515.1	low-density lipoprotein receptor-related protein 6-like	-	-	7.12795	S	-	-	-	-
adi_MSTRG.20333.1	ate_MSTRG.8078.1	kinesin-like protein KIF28P	-	-	7.10948	S	-	-	-	-
adi_MSTRG.25619.1	ate_MSTRG.22959.1	gamma-aminobutyric acid type B receptor subunit 1-like	-	-	7.07612	S	-	-	-	-
adi_MSTRG.9569.1	ate_MSTRG.380.1	dynein heavy chain 10, axonemal-like	-	-	7.0712	S	-	-	-	-
adi_MSTRG.14207.1	ate_MSTRG.20983.1	voltage-dependent R-type calcium channel subunit alpha-1E-like	-	-	7.06647	S	-	-	-	-
adi_MSTRG.18071.1	ate_MSTRG.21151.1	melanocyte-stimulating hormone receptor-like	-	-	7.01101	S	-	-	-	-
adi_MSTRG.26972.1	ate_MSTRG.19687.1	zinc finger protein ZIC 4-like	-	-	6.90754	S	-	-	-	-
adi_MSTRG.20501.1	ate_MSTRG.7480.1	carbamoyl-phosphate synthase [ammonia], mitochondrial-like	-	-	6.72873	S	-	-	-	-
adi_MSTRG.16189.1	ate_MSTRG.11767.1	dystrophin-like	-	-	6.62706	S	-	-	-	-
adi_MSTRG.444.1	ate_MSTRG.11970.1	dynein heavy chain 12, axonemal-like	-	-	6.62068	S	-	-	-	-
adi_MSTRG.2487.1	ate_MSTRG.21649.1	ankyrin repeat domain-containing protein 55-like	-	-	6.34744	S	-	-	-	-
adi_MSTRG.14320.1	ate_MSTRG.6488.1	spondin-1-like	-	-	5.87311	S	-	-	-	-
adi_MSTRG.22304.1	ate_MSTRG.8389.1	peptidyl-prolyl cis-trans isomerase B-like	-	-	5.86187	S	-	-	-	-
adi_MSTRG.21611.1	ate_MSTRG.13001.1	collagen alpha-2(I) chain-like	-	-	5.81487	S	-	-	-	-
adi_MSTRG.27304.1	ate_MSTRG.22836.1	amine oxidase [flavin-containing] A-like	-	-	5.63511	S	-	-	-	-
adi_MSTRG.27310.2	ate_MSTRG.5620.1	LOW QUALITY PROTEIN: dynein heavy chain 8, axonemal-like	-	-	5.58559	S	-	-	-	-
adi_MSTRG.5376.2	ate_MSTRG.14623.1	HCLS1-binding protein 3-like	-	-	5.5806	S	-	-	-	-
adi_MSTRG.10815.1	ate_MSTRG.19202.1	kalirin-like	-	-	5.44913	S	-	-	-	-
adi_MSTRG.11271.1	ate_MSTRG.21614.1	uncharacterized protein C7orf62 homolog	-	-	5.41507	S	-	-	-	-
adi_MSTRG.13805.1	ate_MSTRG.24284.1	protein pelota homolog	-	-	5.40422	S	-	-	-	-
adi_MSTRG.26655.1	ate_MSTRG.24738.1	uncharacterized protein LOC107357398	-	-	5.34246	S	-	-	-	-
adi_MSTRG.29245.1	ate_MSTRG.11461.1	piezo-type mechanosensitive ion channel component 1-like	-	-	5.28777	S	-	-	-	-
adi_MSTRG.21492.1	ate_MSTRG.24659.1	LOW QUALITY PROTEIN: microtubule-actin cross-linking factor 1-like	-	-	5.25305	S	-	-	-	-
adi_MSTRG.20741.1	ate_MSTRG.4348.1	uncharacterized protein LOC107350700	-	-	5.18896	S	-	-	-	-
adi_MSTRG.4404.4	ate_MSTRG.625.1	alcohol dehydrogenase [NADP(+)]-like	-	-	5.17947	S	-	-	-	-
adi_MSTRG.8438.1	ate_MSTRG.26184.1	uncharacterized protein LOC107336737	-	-	5.0418	S	-	-	-	-
adi_MSTRG.6676.1	ate_MSTRG.4963.1	4-coumarate--CoA ligase-like	-	-	5.01516	S	-	-	-	-
adi_MSTRG.20213.1	ate_MSTRG.4704.1	LOW QUALITY PROTEIN: dynein beta chain, ciliary-like	-	-	4.99885	S	-	-	-	-
adi_MSTRG.15495.1	ate_MSTRG.7057.1	cannabinoid receptor 1-like	-	-	4.95463	S	-	-	-	-
adi_MSTRG.3604.1	ate_MSTRG.20787.1	homeobox protein GBX-2-like	-	-	4.94855	S	-	-	-	-
adi_MSTRG.30778.1	ate_MSTRG.15184.1	tumor susceptibility gene 101 protein-like	-	-	4.90426	S	-	-	-	-
adi_MSTRG.19160.1	ate_MSTRG.508.1	glycolipid transfer protein-like	-	-	4.77874	S	-	-	-	-
adi_MSTRG.21045.1	ate_MSTRG.891.1	transient receptor potential cation channel subfamily A member 1-like	-	-	4.69312	S	-	-	-	-
adi_MSTRG.3906.1	ate_MSTRG.19940.1	uncharacterized protein LOC107331665	-	-	4.66516	S	-	-	-	-
adi_MSTRG.10864.1	ate_MSTRG.307.2	uncharacterized protein LOC107339456	-	-	4.64114	S	-	-	-	-
adi_MSTRG.2114.1	ate_MSTRG.9969.1	neuropeptide FF receptor 2-like	-	-	4.56424	S	-	-	-	-
adi_MSTRG.20217.1	ate_MSTRG.4673.2	LOW QUALITY PROTEIN: dynein beta chain, ciliary-like	-	-	4.55892	S	-	-	-	-
adi_MSTRG.25608.1	ate_MSTRG.22892.1	gamma-aminobutyric acid type B receptor subunit 2-like	-	-	4.52698	S	-	-	-	-
adi_MSTRG.17179.1	ate_MSTRG.24234.1	LOW QUALITY PROTEIN: DNA replication licensing factor mcm2-like	-	-	4.49501	S	-	-	-	-
adi_MSTRG.16784.1	ate_MSTRG.21320.1	uncharacterized protein LOC107331982	-	-	4.46923	S	-	-	-	-
adi_MSTRG.4938.1	ate_MSTRG.24632.1	uncharacterized protein LOC107332770	-	-	4.43258	S	-	-	-	-
adi_MSTRG.11861.1	ate_MSTRG.17342.1	mucolipin-3-like	-	-	4.37473	S	-	-	-	-
adi_MSTRG.16185.1	ate_MSTRG.11822.1	microtubule-actin cross-linking factor 1, isoforms 1/2/3/5-like	-	-	4.35593	S	-	-	-	-
adi_MSTRG.22527.1	ate_MSTRG.11949.1	myosin heavy chain-like	-	-	4.32686	S	-	-	-	-
adi_MSTRG.7183.1	ate_MSTRG.12475.1	beta carbonic anhydrase 1-like	-	-	4.30636	S	-	-	-	-
adi_MSTRG.26436.1	ate_MSTRG.26640.1	uncharacterized protein LOC107357145	-	-	4.29853	S	-	-	-	-
adi_MSTRG.24009.1	ate_MSTRG.16163.1	LOW QUALITY PROTEIN: WASH complex subunit strumpellin-like	-	-	4.2723	S	-	-	-	-
adi_MSTRG.10726.1	ate_MSTRG.24298.1	BMP-binding endothelial regulator protein-like	-	-	4.22143	S	-	-	-	-
adi_MSTRG.2527.1	ate_MSTRG.16931.1	delta-1-pyrroline-5-carboxylate synthase-like	-	-	4.18495	S	-	-	-	-
adi_MSTRG.10770.1	ate_MSTRG.27391.1	myelin transcription factor 1-like protein	-	-	4.16315	S	-	-	-	-
adi_MSTRG.3285.1	ate_MSTRG.19320.1	rab3 GTPase-activating protein catalytic subunit-like	-	-	4.11642	S	-	-	-	-
adi_MSTRG.3492.1	ate_MSTRG.19966.1	uncharacterized protein LOC107331262	-	-	4.11114	S	-	-	-	-
adi_MSTRG.2370.1	ate_MSTRG.14031.1	uncharacterized protein LOC107353192	-	-	4.10665	S	-	-	-	-
adi_MSTRG.2688.1	ate_MSTRG.9565.1	cilia- and flagella-associated protein 46-like	-	-	4.01071	S	-	-	-	-
adi_MSTRG.7647.1	ate_MSTRG.8471.1	LOW QUALITY PROTEIN: 60S ribosomal protein L5-like	-	-	3.97733	S	-	-	-	-
adi_MSTRG.13986.1	ate_MSTRG.18578.1	kelch-like protein 2	-	-	3.97095	S	-	-	-	-
adi_MSTRG.20389.1	ate_MSTRG.13764.1	lysyl oxidase homolog 4-like	-	-	3.92604	S	-	-	-	-
adi_MSTRG.4049.1	ate_MSTRG.27723.1	piggyBac transposable element-derived protein 4-like	-	-	3.84781	S	-	-	-	-
adi_MSTRG.18876.1	ate_MSTRG.6463.1	tropomyosin-1, isoforms 9A/A/B-like	-	-	3.83233	S	-	-	-	-
adi_MSTRG.4169.1	ate_MSTRG.6014.1	methionine aminopeptidase 1D, mitochondrial-like	-	-	3.79925	S	-	-	-	-
adi_MSTRG.21496.1	ate_MSTRG.24540.1	LOW QUALITY PROTEIN: microtubule-actin cross-linking factor 1-like	-	-	3.77914	S	-	-	-	-
adi_MSTRG.6772.1	ate_MSTRG.5727.1	dynein regulatory complex subunit 7-like	-	-	3.77198	S	-	-	-	-
adi_MSTRG.19370.1	ate_MSTRG.10547.1	uncharacterized protein LOC107349192	-	-	3.6677	S	-	-	-	-
adi_MSTRG.7562.1	ate_MSTRG.5761.1	tetraspanin-33-like	-	-	3.65273	S	-	-	-	-
adi_MSTRG.24383.1	ate_MSTRG.14507.1	uncharacterized protein LOC107354773	-	-	3.64786	S	-	-	-	-
adi_MSTRG.8804.1	ate_MSTRG.10762.2	uncharacterized protein LOC107337136	-	-	3.6265	S	-	-	-	-
adi_MSTRG.1717.1	ate_MSTRG.7044.1	uncharacterized protein LOC107345899	-	-	3.6229	S	-	-	-	-
adi_MSTRG.6336.1	ate_MSTRG.15047.1	uncharacterized protein LOC107334199	-	-	3.58816	S	-	-	-	-
adi_MSTRG.14025.1	ate_MSTRG.18606.1	EF-hand calcium-binding domain-containing protein 6-like	-	-	3.57904	S	-	-	-	-
adi_MSTRG.2527.2	ate_MSTRG.16953.1	delta-1-pyrroline-5-carboxylate synthase-like	-	-	3.56531	S	-	-	-	-
adi_MSTRG.7374.1	ate_MSTRG.6177.1	probable calcium-binding mitochondrial carrier K02F3.2	-	-	3.5582	S	-	-	-	-
adi_MSTRG.19149.1	ate_MSTRG.5973.1	WD repeat-containing protein 24-like	-	-	3.55767	S	-	-	-	-
adi_MSTRG.7417.1	ate_MSTRG.15746.2	trafficking protein particle complex subunit 5-like	-	-	3.556	S	-	-	-	-
adi_MSTRG.8673.1	ate_MSTRG.23331.1	ATP-dependent 6-phosphofructokinase, muscle type-like	-	-	3.50407	S	-	-	-	-
adi_MSTRG.25415.1	ate_MSTRG.4544.1	regulatory-associated protein of mTOR-like	-	-	3.49719	S	-	-	-	-
adi_MSTRG.21278.1	ate_MSTRG.20133.1	uncharacterized protein LOC107351302	-	-	3.48159	S	-	-	-	-
adi_MSTRG.11035.1	ate_MSTRG.23313.1	forkhead-associated domain-containing protein 1-like	-	-	3.4755	S	-	-	-	-
adi_MSTRG.29350.1	ate_MSTRG.20833.1	amine sulfotransferase-like	-	-	3.46312	S	-	-	-	-
adi_MSTRG.3093.1	ate_MSTRG.7176.1	collagen alpha-1(IV) chain-like	-	-	3.45292	S	-	-	-	-
adi_MSTRG.15702.1	ate_MSTRG.8004.1	universal stress protein in QAH/OAS sulfhydrylase 3'region-like	-	-	3.41775	S	-	-	-	-
adi_MSTRG.18058.1	ate_MSTRG.18762.1	UPF0692 protein C19orf54 homolog	-	-	3.3858	S	-	-	-	-
adi_MSTRG.25634.1	ate_MSTRG.22907.1	zinc finger SWIM domain-containing protein 6-like	-	-	3.37528	S	-	-	-	-
adi_MSTRG.20936.1	ate_MSTRG.25069.1	uncharacterized protein LOC107350859	-	-	3.3604	S	-	-	-	-
adi_MSTRG.10836.1	ate_MSTRG.19166.1	kalirin-like	-	-	3.35655	S	-	-	-	-
adi_MSTRG.18584.1	ate_MSTRG.19727.1	lysosomal Pro-X carboxypeptidase-like	-	-	3.35112	S	-	-	-	-
adi_MSTRG.14756.1	ate_MSTRG.15367.1	tectonic-3-like	-	-	3.34877	S	-	-	-	-
adi_MSTRG.1934.1	ate_MSTRG.19765.1	tctex1 domain-containing protein 1-B-like	-	-	3.31833	S	-	-	-	-
adi_MSTRG.17681.1	ate_MSTRG.23484.1	low-density lipoprotein receptor-related protein 6-like	-	-	3.27824	S	-	-	-	-
adi_MSTRG.6652.1	ate_MSTRG.11521.1	tyrosine-protein phosphatase non-receptor type 9-like	-	-	3.27721	S	-	-	-	-
adi_MSTRG.9298.1	ate_MSTRG.1345.1	ankyrin repeat and SOCS box protein 9-like	-	-	3.27047	S	-	-	-	-
adi_MSTRG.4619.1	ate_MSTRG.1780.1	HAUS augmin-like complex subunit 3	-	-	3.21145	S	-	-	-	-
adi_MSTRG.16300.1	ate_MSTRG.11054.1	riboflavin transporter 2-like	-	-	3.21014	S	-	-	-	-
adi_MSTRG.25902.1	ate_MSTRG.18271.1	protein phosphatase 1 regulatory subunit 27-like	-	-	3.20302	S	-	-	-	-
adi_MSTRG.15630.1	ate_MSTRG.17468.1	uncharacterized protein LOC107344836	-	-	3.19536	S	-	-	-	-
adi_MSTRG.12206.1	ate_MSTRG.22025.1	DNA-directed RNA polymerases I, II, and III subunit RPABC3	-	-	3.13393	S	-	-	-	-
adi_MSTRG.2781.1	ate_MSTRG.9067.1	GTPase Obg-like	-	-	3.11076	S	-	-	-	-
adi_MSTRG.5485.1	ate_MSTRG.15823.1	arrestin domain-containing protein 3-like	-	-	3.08687	S	-	-	-	-
adi_MSTRG.17280.1	ate_MSTRG.24733.1	uncharacterized protein LOC107346795	-	-	3.06455	S	-	-	-	-
adi_MSTRG.11364.1	ate_MSTRG.2486.1	ETS domain-containing protein Elk-1-like	-	-	3.05935	S	-	-	-	-
adi_MSTRG.11411.1	ate_MSTRG.22679.1	NACHT and WD repeat domain-containing protein 2-like	-	-	3.04815	S	-	-	-	-
adi_MSTRG.16344.1	ate_MSTRG.11007.1	uncharacterized protein F13E9.13, mitochondrial-like	-	-	3.03775	S	-	-	-	-
adi_MSTRG.10792.1	ate_MSTRG.1526.1	uncharacterized protein LOC107339371	-	-	3.01952	S	-	-	-	-
adi_MSTRG.21335.1	ate_MSTRG.17918.1	ras GTPase-activating-like protein IQGAP1	-	-	3.01563	S	-	-	-	-
adi_MSTRG.25034.1	ate_MSTRG.23500.1	probable prolyl 4-hydroxylase 6	-	-	3.01043	S	-	-	-	-
adi_MSTRG.22282.1	ate_MSTRG.20988.1	probable voltage-dependent R-type calcium channel subunit alpha-1E	-	-	3.00886	S	-	-	-	-
adi_MSTRG.21567.1	ate_MSTRG.12915.1	synaptotagmin-2-like	-	-	3.00171	S	-	-	-	-
adi_MSTRG.25651.1	ate_MSTRG.22896.1	gamma-aminobutyric acid type B receptor subunit 2-like	-	-	3.00133	S	-	-	-	-
adi_MSTRG.21017.1	ate_MSTRG.23196.1	uncharacterized protein LOC107350986	-	-	2.98833	S	-	-	-	-
adi_MSTRG.28227.1	ate_MSTRG.23001.1	translation initiation factor eIF-2B subunit gamma-like	-	-	2.98737	S	-	-	-	-
adi_MSTRG.16247.1	ate_MSTRG.11800.1	microtubule-actin cross-linking factor 1, isoforms 1/2/3/5-like	-	-	2.96989	S	-	-	-	-
adi_MSTRG.22230.1	ate_MSTRG.5867.1	uncharacterized protein LOC107352297	-	-	2.94007	S	-	-	-	-
adi_MSTRG.21491.1	ate_MSTRG.24577.1	LOW QUALITY PROTEIN: microtubule-actin cross-linking factor 1-like	-	-	2.93911	S	-	-	-	-
adi_MSTRG.12847.2	ate_MSTRG.26032.1	MSTRG.12847.2	-	-	2.93766	S	-	-	-	-
adi_MSTRG.1058.1	ate_MSTRG.22056.1	LOW QUALITY PROTEIN: dynein heavy chain 2, axonemal-like	-	-	2.91676	S	-	-	-	-
adi_MSTRG.19830.8	ate_MSTRG.13817.1	26S proteasome non-ATPase regulatory subunit 4-like	-	-	2.90641	S	-	-	-	-
adi_MSTRG.8905.1	ate_MSTRG.13219.1	uncharacterized protein LOC107337341	-	-	2.90082	S	-	-	-	-
adi_MSTRG.8320.1	ate_MSTRG.22869.1	protein wntless homolog	-	-	2.89249	S	-	-	-	-
adi_MSTRG.3983.1	ate_MSTRG.14211.2	pollen-specific leucine-rich repeat extensin-like protein 2	-	-	2.88699	S	-	-	-	-
adi_MSTRG.23576.1	ate_MSTRG.14587.1	calponin homology domain-containing protein DDB_G0272472-like	-	-	2.87735	S	-	-	-	-
adi_MSTRG.3294.1	ate_MSTRG.19311.1	rab3 GTPase-activating protein catalytic subunit-like	-	-	2.84379	S	-	-	-	-
adi_MSTRG.11362.1	ate_MSTRG.25025.1	pyrroline-5-carboxylate reductase 1, mitochondrial-like	-	-	2.8024	S	-	-	-	-
adi_MSTRG.10554.1	ate_MSTRG.23873.1	uncharacterized protein SYNPCC7002_A1628-like	-	-	2.77607	S	-	-	-	-
adi_MSTRG.18684.1	ate_MSTRG.12522.1	general transcription factor 3C polypeptide 1-like	-	-	2.7752	S	-	-	-	-
adi_MSTRG.6275.1	ate_MSTRG.20336.1	uncharacterized protein LOC107334330	-	-	2.76973	S	-	-	-	-
adi_MSTRG.21348.1	ate_MSTRG.23491.1	uncharacterized protein LOC107351388	-	-	2.75466	S	-	-	-	-
adi_MSTRG.10839.1	ate_MSTRG.19189.1	muscle M-line assembly protein unc-89-like	-	-	2.7379	S	-	-	-	-
adi_MSTRG.22992.1	ate_MSTRG.23124.2	putative gamma-glutamyltransferase YwrD	-	-	2.73664	S	-	-	-	-
adi_MSTRG.17610.1	ate_MSTRG.18724.1	transmembrane protein Tmp21-like	-	-	2.69028	S	-	-	-	-
adi_MSTRG.28199.1	ate_MSTRG.22921.1	sperm flagellar protein 2-like	-	-	2.68592	S	-	-	-	-
adi_MSTRG.6400.1	ate_MSTRG.3581.1	uncharacterized protein LOC107334483	-	-	2.68061	S	-	-	-	-
adi_MSTRG.1826.1	ate_MSTRG.15662.1	dipeptidyl peptidase 2-like	-	-	2.67294	S	-	-	-	-
adi_MSTRG.25585.1	ate_MSTRG.12043.1	B9 domain-containing protein 1-like	-	-	2.6585	S	-	-	-	-
adi_MSTRG.191.1	ate_MSTRG.18.1	replication factor C subunit 2-like	-	-	2.63073	S	-	-	-	-
adi_MSTRG.12232.1	ate_MSTRG.22585.1	nuclear export mediator factor NEMF-like	-	-	2.62872	S	-	-	-	-
adi_MSTRG.1669.1	ate_MSTRG.7914.1	LOW QUALITY PROTEIN: radial spoke head 14 homolog	-	-	2.6012	S	-	-	-	-
adi_MSTRG.13016.1	ate_MSTRG.13156.1	uncharacterized protein LOC107341994	-	-	2.60033	S	-	-	-	-
adi_MSTRG.11424.1	ate_MSTRG.22813.1	protein diaphanous homolog 2-like	-	-	2.59855	S	-	-	-	-
adi_MSTRG.18299.1	ate_MSTRG.1034.1	intersectin-1-like	-	-	2.59372	S	-	-	-	-
adi_MSTRG.26408.1	ate_MSTRG.20110.1	methylmalonyl-CoA mutase, mitochondrial-like	-	-	2.57245	S	-	-	-	-
adi_MSTRG.1536.1	ate_MSTRG.826.1	adenylate kinase 9-like	-	-	2.55952	S	-	-	-	-
adi_MSTRG.17173.1	ate_MSTRG.24268.1	trichohyalin-like	-	-	2.54832	S	-	-	-	-
adi_MSTRG.8966.2	ate_MSTRG.19569.1	LOW QUALITY PROTEIN: WD repeat-containing protein 17-like	-	-	2.54745	S	-	-	-	-
adi_MSTRG.2511.1	ate_MSTRG.16933.1	delta-1-pyrroline-5-carboxylate synthase-like	-	-	2.54726	S	-	-	-	-
adi_MSTRG.2474.1	ate_MSTRG.9652.1	exocyst complex component 4-like	-	-	2.54612	S	-	-	-	-
adi_MSTRG.22429.1	ate_MSTRG.8546.1	protein FAM221A-like	-	-	2.54508	S	-	-	-	-
adi_MSTRG.9723.1	ate_MSTRG.16584.1	hydroxyacyl-coenzyme A dehydrogenase, mitochondrial-like	-	-	2.53386	S	-	-	-	-
adi_MSTRG.14898.1	ate_MSTRG.25658.1	vigilin-like	-	-	2.53135	S	-	-	-	-
adi_MSTRG.1721.1	ate_MSTRG.7007.1	oxysterol-binding protein-related protein 11-like	-	-	2.52626	S	-	-	-	-
adi_MSTRG.12132.1	ate_MSTRG.2369.1	uncharacterized protein LOC107340940	-	-	2.52082	S	-	-	-	-
adi_MSTRG.3092.1	ate_MSTRG.7157.1	lisH domain-containing protein C1711.05-like	-	-	2.50972	S	-	-	-	-
adi_MSTRG.11742.1	ate_MSTRG.13500.1	LOW QUALITY PROTEIN: tubulin polyglutamylase TTLL4-like	-	-	2.50561	S	-	-	-	-
adi_MSTRG.23208.1	ate_MSTRG.21461.1	coagulation factor X-like	-	-	2.50106	S	-	-	-	-
adi_MSTRG.21968.1	ate_MSTRG.4877.1	kinesin-associated protein 3-like	-	-	2.46787	S	-	-	-	-
adi_MSTRG.463.1	ate_MSTRG.11859.1	dynein heavy chain 12, axonemal-like	-	-	2.45712	S	-	-	-	-
adi_MSTRG.14133.1	ate_MSTRG.12690.1	uncharacterized protein LOC107343290	-	-	2.43686	S	-	-	-	-
adi_MSTRG.4236.1	ate_MSTRG.22963.1	twinkle protein, mitochondrial-like	0.998978	-	2.42794	S	-	-	-	-
adi_MSTRG.7476.1	ate_MSTRG.5689.1	sex comb on midleg-like protein 2	0.744235	-	2.41262	S	-	-	-	-
adi_MSTRG.3467.1	ate_MSTRG.19850.1	son of sevenless homolog 1-like	0.964684	-	2.39087	S	-	-	-	-
adi_MSTRG.10192.1	ate_MSTRG.3686.1	myoferlin-like	-	-	2.38319	S	-	-	-	-
adi_MSTRG.108.1	ate_MSTRG.139.1	probable pyridoxal 5'-phosphate synthase subunit PDX2	-	-	2.36312	S	-	-	-	-
adi_MSTRG.18773.1	ate_MSTRG.20221.1	cytoskeleton-associated protein 5-like	-	-	2.36037	S	-	-	-	-
adi_MSTRG.6689.1	ate_MSTRG.11554.1	asparagine--tRNA ligase, cytoplasmic-like	-	-	2.35573	S	-	-	-	-
adi_MSTRG.14518.1	ate_MSTRG.9775.1	manganese-transporting ATPase 13A1-like	-	-	2.35531	S	-	-	-	-
adi_MSTRG.12512.1	ate_MSTRG.17890.1	glutathione S-transferase U20-like	-	-	2.3487	S	-	-	-	-
adi_MSTRG.16770.1	ate_MSTRG.1595.1	DNA polymerase delta catalytic subunit-like	-	-	2.32921	S	-	-	-	-
adi_MSTRG.13106.1	ate_MSTRG.22259.1	UDP-glucuronosyltransferase 2C1-like	-	-	2.32276	S	-	-	-	-
adi_MSTRG.4947.1	ate_MSTRG.24667.1	nuclear pore complex protein Nup98-Nup96-like	-	-	2.30145	S	-	-	-	-
adi_MSTRG.10881.1	ate_MSTRG.19208.1	SEC14 domain and spectrin repeat-containing protein 1-B-like	-	-	2.29814	S	-	-	-	-
adi_MSTRG.22142.1	ate_MSTRG.19717.1	neuronal acetylcholine receptor subunit alpha-10-like	-	-	2.29623	S	-	-	-	-
adi_MSTRG.14622.1	ate_MSTRG.15455.1	nucleoside diphosphate-linked moiety X motif 19-like	-	-	2.27872	S	-	-	-	-
adi_MSTRG.14874.1	ate_MSTRG.25661.1	vigilin-like	-0.431166	-	2.27829	S	-	-	-	-
adi_MSTRG.13963.1	ate_MSTRG.18602.1	lipoxygenase homology domain-containing protein 1-like	-	-	2.27248	S	-	-	-	-
adi_MSTRG.27156.1	ate_MSTRG.20477.1	glycogen debranching enzyme-like	-	-	2.2655	S	-	-	-	-
adi_MSTRG.9667.1	ate_MSTRG.17794.1	tRNA 2'-phosphotransferase 1-like	-	-	2.265	S	-	-	-	-
adi_MSTRG.1920.1	ate_MSTRG.19777.1	gamma-glutamyl peptidase 4-like	-	-	2.26034	S	-	-	-	-
adi_MSTRG.8481.1	ate_MSTRG.11328.1	microsomal glutathione S-transferase 1-like	-	-	2.24809	S	-	-	-	-
adi_MSTRG.9788.1	ate_MSTRG.1384.1	uncharacterized protein LOC107338294	-	-	2.20074	S	-	-	-	-
adi_MSTRG.4641.1	ate_MSTRG.19231.1	transcription factor Sp3-like	-	-	2.19469	S	-	-	-	-
adi_MSTRG.23344.1	ate_MSTRG.23634.1	serine/threonine-protein phosphatase 2A activator-like	-	-	2.1941	S	-	-	-	-
adi_MSTRG.1304.1	ate_MSTRG.16862.1	uncharacterized protein LOC107341824	-	-	2.18861	S	-	-	-	-
adi_MSTRG.15376.1	ate_MSTRG.20529.1	uncharacterized protein LOC107344611	-	-	2.18735	S	-	-	-	-
adi_MSTRG.25070.1	ate_MSTRG.7954.1	deleted in autism protein 1 homolog	-	-	2.18434	S	-	-	-	-
adi_MSTRG.22711.1	ate_MSTRG.16404.2	paired amphipathic helix protein Sin3a-like	-	-	2.17502	S	-	-	-	-
adi_MSTRG.30527.1	ate_MSTRG.19127.1	signal recognition particle receptor subunit alpha-like	-	-	2.16526	S	-	-	-	-
adi_MSTRG.15883.1	ate_MSTRG.21391.1	ubiquitin-like modifier-activating enzyme 6	-	-	2.16099	S	-	-	-	-
adi_MSTRG.20626.1	ate_MSTRG.11425.1	cilia- and flagella-associated protein 69-like	-	-	2.14416	S	-	-	-	-
adi_MSTRG.2005.1	ate_MSTRG.21346.1	uncharacterized protein LOC107349422	-	-	2.1359	S	-	-	-	-
adi_MSTRG.29171.1	ate_MSTRG.25247.1	protein phosphatase 1 regulatory subunit 3D-like	-	-	2.13077	S	-	-	-	-
adi_MSTRG.5498.1	ate_MSTRG.15852.2	26S proteasome non-ATPase regulatory subunit 2-like	-	-	2.12723	S	-	-	-	-
adi_MSTRG.20773.1	ate_MSTRG.12579.1	proteasome inhibitor PI31 subunit-like	-	-	2.12653	S	-	-	-	-
adi_MSTRG.895.1	ate_MSTRG.7380.1	bifunctional glutamate/proline--tRNA ligase-like	-	-	2.10924	S	-	-	-	-
adi_MSTRG.20517.1	ate_MSTRG.7493.1	kalirin-like	-	-	2.09699	S	-	-	-	-
adi_MSTRG.17585.1	ate_MSTRG.4050.1	WD repeat-containing protein 34-like	-	-	2.09097	S	-	-	-	-
adi_MSTRG.10925.1	ate_MSTRG.10878.1	kinase suppressor of Ras 2-like	-	-	2.07176	S	-	-	-	-
adi_MSTRG.3301.1	ate_MSTRG.19304.1	BTB/POZ domain-containing protein 19-like	-	-	2.06589	S	-	-	-	-
adi_MSTRG.9729.1	ate_MSTRG.16579.1	hydroxyacyl-coenzyme A dehydrogenase, mitochondrial-like	-	-	2.03224	S	-	-	-	-
adi_MSTRG.25037.1	ate_MSTRG.23481.1	centrosomal protein of 70 kDa-like	-	-	2.02542	S	-	-	-	-
adi_MSTRG.21493.1	ate_MSTRG.24616.1	LOW QUALITY PROTEIN: microtubule-actin cross-linking factor 1-like	-	-	2.01123	S	-	-	-	-
adi_MSTRG.25036.1	ate_MSTRG.24380.1	plexin-A4-like	-	-	1.9995	S	-	-	-	-
adi_MSTRG.1966.1	ate_MSTRG.21410.1	IQ and ubiquitin-like domain-containing protein	-	-	1.99164	S	-	-	-	-
adi_MSTRG.28268.1	ate_MSTRG.15240.1	uncharacterized protein LOC107327462	-	-	1.95789	S	-	-	-	-
adi_MSTRG.13622.1	ate_MSTRG.12305.1	HEAT repeat-containing protein 5B-like	-	-	1.94538	S	-	-	-	-
adi_MSTRG.5090.1	ate_MSTRG.15492.1	actin-related protein 2/3 complex subunit 5-like	-	-	1.94129	S	-	-	-	-
adi_MSTRG.8736.1	ate_MSTRG.15496.1	cytochrome b561 and DOMON domain-containing protein At3g25290-like	-	-	1.92848	S	-	-	-	-
adi_MSTRG.30127.1	ate_MSTRG.26873.1	ATP synthase subunit alpha, mitochondrial	-	-	1.91909	S	-	-	-	-
adi_MSTRG.2136.1	ate_MSTRG.12812.1	uncharacterized protein LOC107350962	0.600275	-	1.90343	S	-	-	-	-
adi_MSTRG.12345.1	ate_MSTRG.16700.1	DNA-(apurinic or apyrimidinic site) lyase-like	-	-	1.89646	S	-	-	-	-
adi_MSTRG.25040.1	ate_MSTRG.24356.1	uncharacterized protein LOC107355524	-	-	1.88275	S	-	-	-	-
adi_MSTRG.22359.1	ate_MSTRG.13164.1	hormone-sensitive lipase-like	-	-	1.87158	S	-	-	-	-
adi_MSTRG.20276.2	ate_MSTRG.12622.2	biogenesis of lysosome-related organelles complex 1 subunit 2-like	-	-	1.86884	S	-	-	-	-
adi_MSTRG.1007.1	ate_MSTRG.2244.1	disks large homolog 1-like	-	-	1.85967	S	-	-	-	-
adi_MSTRG.23802.1	ate_MSTRG.12879.1	endothelin-converting enzyme 1-like	-	-	1.85097	S	-	-	-	-
adi_MSTRG.3451.1	ate_MSTRG.19831.1	adipocyte plasma membrane-associated protein-like	-	-	1.85049	S	-	-	-	-
adi_MSTRG.9257.1	ate_MSTRG.23450.1	fumarate hydratase, mitochondrial-like	-	-	1.84433	S	-	-	-	-
adi_MSTRG.12807.1	ate_MSTRG.14745.1	X-ray repair cross-complementing protein 5-like	0.727402	-	1.83439	S	-	-	-	-
adi_MSTRG.3673.1	ate_MSTRG.6418.1	protein argonaute-2-like	-	-	1.83041	S	-	-	-	-
adi_MSTRG.25601.2	ate_MSTRG.18501.1	PDZ and LIM domain protein 5-like	-	-	1.83029	S	-	-	-	-
adi_MSTRG.17936.1	ate_MSTRG.4556.1	uncharacterized protein LOC107347552	-	-	1.82577	S	-	-	-	-
adi_MSTRG.7556.1	ate_MSTRG.5335.1	cationic amino acid transporter 4-like	-	-	1.82408	S	-	-	-	-
adi_MSTRG.9474.1	ate_MSTRG.8514.1	MSTRG.9474.1	-	-	1.80739	S	-	-	-	-
adi_MSTRG.5687.1	ate_MSTRG.4994.1	inactive tyrosine-protein kinase 7-like	-	-	1.80447	S	-	-	-	-
adi_MSTRG.13033.1	ate_MSTRG.15070.1	sodium/hydrogen exchanger 7-like	-	-	1.80365	S	-	-	-	-
adi_MSTRG.17198.1	ate_MSTRG.24250.1	trichohyalin-like	-	-	1.79637	S	-	-	-	-
adi_MSTRG.9720.1	ate_MSTRG.17813.1	protein phosphatase 1 regulatory subunit 27-like	-	-	1.79455	S	-	-	-	-
adi_MSTRG.2946.1	ate_MSTRG.14944.1	hydroxysteroid dehydrogenase-like protein 2	-	-	1.79344	S	-	-	-	-
adi_MSTRG.4935.1	ate_MSTRG.24641.1	nuclear factor of activated T-cells, cytoplasmic 4-like	-	-	1.79145	S	-	-	-	-
adi_MSTRG.9780.1	ate_MSTRG.5830.1	alcohol dehydrogenase [NADP(+)]-like	-	-	1.79033	S	-	-	-	-
adi_MSTRG.21414.1	ate_MSTRG.12799.1	DNA mismatch repair protein Msh2-like	0.570991	-	1.79006	S	-	-	-	-
adi_MSTRG.22008.1	ate_MSTRG.4901.1	uncharacterized protein LOC107352037	-	-	1.78957	S	-	-	-	-
adi_MSTRG.18502.1	ate_MSTRG.11135.1	glutathione peroxidase 1-like	-0.924598	-	1.78584	S	-	-	-	-
adi_MSTRG.29522.1	ate_MSTRG.20203.1	cytoskeleton-associated protein 5-like	-	-	1.781	S	-	-	-	-
adi_MSTRG.7613.1	ate_MSTRG.21836.1	epidermal retinol dehydrogenase 2-like	-	-	1.77925	S	-	-	-	-
adi_MSTRG.22695.1	ate_MSTRG.25121.1	uncharacterized protein LOC107355967	-	-	1.77139	S	-	-	-	-
adi_MSTRG.15368.1	ate_MSTRG.9793.1	long-chain fatty acid transport protein 4-like	-	-	1.76784	S	-	-	-	-
adi_MSTRG.13298.1	ate_MSTRG.8663.1	LOW QUALITY PROTEIN: cytoplasmic FMR1-interacting protein 1-like	-	-	1.76506	S	-	-	-	-
adi_MSTRG.1963.1	ate_MSTRG.21387.1	LOW QUALITY PROTEIN: ubiquitin-like modifier-activating enzyme 1	-	-	1.76276	S	-	-	-	-
adi_MSTRG.4654.1	ate_MSTRG.1777.1	tetratricopeptide repeat protein 4-like	-	-	1.75921	S	-	-	-	-
adi_MSTRG.25581.1	ate_MSTRG.12054.1	myosin-9-like	-	-	1.75746	S	-	-	-	-
adi_MSTRG.2025.1	ate_MSTRG.26953.1	mitogen-activated protein kinase-binding protein 1-like	0.569599	-	1.74707	S	-	-	-	-
adi_MSTRG.9807.1	ate_MSTRG.1366.1	glucosidase 2 subunit beta-like	-	-	1.74669	S	-	-	-	-
adi_MSTRG.6581.2	ate_MSTRG.17899.1	non-lysosomal glucosylceramidase-like	-	-	1.74331	S	-	-	-	-
adi_MSTRG.22541.1	ate_MSTRG.11948.1	myosin-6-like	-	-	1.74315	S	-	-	-	-
adi_MSTRG.28267.1	ate_MSTRG.15638.1	dipeptidyl peptidase 2-like	-	-	1.73631	S	-	-	-	-
adi_MSTRG.16041.1	ate_MSTRG.16955.1	dipeptidyl peptidase 9-like	-	-	1.7345	S	-	-	-	-
adi_MSTRG.25310.1	ate_MSTRG.20431.1	PDZ domain-containing protein GIPC3-like	0.799827	-	1.72816	S	-	-	-	-
adi_MSTRG.23099.1	ate_MSTRG.6751.1	leucine--tRNA ligase, cytoplasmic-like	-	-	1.71815	S	-	-	-	-
adi_MSTRG.4133.1	ate_MSTRG.6087.1	protein timeless homolog	-	-	1.71777	S	-	-	-	-
adi_MSTRG.29943.1	ate_MSTRG.3091.1	serine/threonine-protein phosphatase 6 regulatory ankyrin repeat subunit A-like	-	-	1.71429	S	-	-	-	-
adi_MSTRG.16567.1	ate_MSTRG.11600.1	uncharacterized protein LOC107345955	-	-	1.71222	S	-	-	-	-
adi_MSTRG.12753.1	ate_MSTRG.14752.1	beta-lactamase-like protein 2	-	-	1.70399	S	-	-	-	-
adi_MSTRG.318.1	ate_MSTRG.3370.1	uncharacterized protein KIAA1841 homolog	-	-	1.70384	S	-	-	-	-
adi_MSTRG.26693.1	ate_MSTRG.2810.1	T-complex protein 1 subunit epsilon-like	-	-	1.70211	S	-	-	-	-
adi_MSTRG.2448.1	ate_MSTRG.25904.1	AP-1 complex subunit mu-1-like	-	-	1.6998	S	-	-	-	-
adi_MSTRG.2559.1	ate_MSTRG.9410.1	craniofacial development protein 1-like	0.716084	-	1.69696	S	-	-	-	-
adi_MSTRG.5505.1	ate_MSTRG.23054.1	phospholipid scramblase 2-like	-	-	1.6966	S	-	-	-	-
adi_MSTRG.14482.1	ate_MSTRG.20840.1	universal stress protein in QAH/OAS sulfhydrylase 3'region-like	-	-	1.69476	S	-	-	-	-
adi_MSTRG.4163.1	ate_MSTRG.6047.1	cytoplasmic dynein 1 intermediate chain 2-like	-0.768435	-	1.6856	S	-	-	-	-
adi_MSTRG.18779.1	ate_MSTRG.9479.1	V-type proton ATPase subunit B-like	-	-	1.67146	S	-	-	-	-
adi_MSTRG.18488.1	ate_MSTRG.11112.1	LOW QUALITY PROTEIN: CCR4-NOT transcription complex subunit 1-like	-	-	1.66563	S	-	-	-	-
adi_MSTRG.22783.1	ate_MSTRG.24597.1	alanine--tRNA ligase, cytoplasmic-like	-	-	1.66182	S	-	-	-	-
adi_MSTRG.18318.1	ate_MSTRG.12842.1	28S ribosomal protein S9, mitochondrial-like	-	-	1.66169	S	-	-	-	-
adi_MSTRG.11273.1	ate_MSTRG.21605.1	cilia- and flagella-associated protein 52-like	-	-	1.6578	S	-	-	-	-
adi_MSTRG.26400.1	ate_MSTRG.20112.1	asparagine synthetase [glutamine-hydrolyzing]-like	-	-	1.65707	S	-	-	-	-
adi_MSTRG.1240.1	ate_MSTRG.20526.1	uncharacterized protein LOC107340127	-	-	1.63638	S	-	-	-	-
adi_MSTRG.3848.1	ate_MSTRG.20017.1	putative pre-mRNA-splicing factor ATP-dependent RNA helicase DHX16	-	-	1.63536	S	-	-	-	-
[truncated: 861 more rows]
