# Supplementary material for: Developmental system drift and modular gene regulatory networks shape gastrulation in Acropora
Source: Life Sci Alliance. 2025 Aug 14;8(11):e202503293. doi: 10.26508/lsa.202503293 (PMC12360431; doi:10.26508/lsa.202503293)
Supplement: Supplementary file 7 [file LSA-2025-03293_TableS6.xlsx]

## Sheet: S6
Table S6. GO Enrichment summary of differentially expressed one-to-one orthologs unique to each species.
Species	GO-ID	p-value	corr p-value	x	n	Description
A. digitifera	23033	3.5415e-06	0.013349	379	3846	signaling pathway
	16198	7.7202e-06	0.013349	15	51	axon choice point recognition
	9653	3.2781e-05	0.020294	427	4498	anatomical structure morphogenesis
	16055	3.4755e-05	0.020294	70	532	Wnt receptor signaling pathway
	7173	8.9355e-05	0.024464	21	105	epidermal growth factor receptor signaling pathway
	9790	0.00010344	0.024799	266	2676	embryonic development
	9798	0.00023906	0.033606	56	428	axis specification
	42770	0.00034132	0.038102	64	513	DNA damage response, signal transduction
A. tenuis	31036	3.0567e-05	0.037704	5	15	myosin II filament assembly
	31038	3.0567e-05	0.037704	5	15	myosin II filament assembly or disassembly
x = number of query genes associated with the GO term
n = number of genes in the reference set annotated with the GO term.
