# Supplementary material for: Developmental system drift and modular gene regulatory networks shape gastrulation in Acropora
Source: Life Sci Alliance. 2025 Aug 14;8(11):e202503293. doi: 10.26508/lsa.202503293 (PMC12360431; doi:10.26508/lsa.202503293)
Supplement: Supplementary file 8 [file LSA-2025-03293_TableS7.xlsx]

## Sheet: S7
Table S7. One-to-one ortholog pairs differentially expressed in G across both species.
Transcrip_ID (Ad)	Transcrip_ID (At)	Description	Ad(PC vs G)	Ad(G vs S)	At(PC vs G)	At(G vs S)
adi_MSTRG.140.1	ate_MSTRG.99.1	pre-mRNA-processing-splicing factor 8-like	G	-	-	G
adi_MSTRG.16544.1	ate_MSTRG.11573.1	aristaless-related homeobox protein-like	G	G	G	-
adi_MSTRG.2659.1	ate_MSTRG.17604.1	stress response protein nst1-like	G	-	G	-
adi_MSTRG.17503.1	ate_MSTRG.16122.1	nucleolar and coiled-body phosphoprotein 1-like	G	S	G	-
adi_MSTRG.14679.2	ate_MSTRG.18919.1	rho guanine nucleotide exchange factor 26-like	G	-	G	-
adi_MSTRG.20469.1	ate_MSTRG.13704.1	protein phosphatase 1 regulatory subunit 3B-like	G	G	G	-
adi_MSTRG.5137.2	ate_MSTRG.15476.1	flotillin-1-like	G	-	G	-
adi_MSTRG.25677.1	ate_MSTRG.4931.1	PHD finger protein 23A-like	G	-	-	G
adi_MSTRG.16054.1	ate_MSTRG.26752.1	translationally-controlled tumor protein homolog	G	-	G	-
adi_MSTRG.3217.1	ate_MSTRG.2716.1	aquaporin-11-like	G	-	G	-
adi_MSTRG.18053.1	ate_MSTRG.25461.1	probable serine/threonine-protein kinase DDB_G0271682	G	G	G	-
adi_MSTRG.11977.1	ate_MSTRG.3397.1	serine/threonine-protein kinase MAK-like	G	-	-	G
adi_MSTRG.24189.1	ate_MSTRG.11836.1	spectrin beta chain, non-erythrocytic 1-like	G	S	G	-
adi_MSTRG.16290.1	ate_MSTRG.11063.1	transcription factor SOX-14-like	G	G	G	-
adi_MSTRG.3246.1	ate_MSTRG.2679.1	tumor necrosis factor ligand superfamily member 10-like	G	S	G	G
adi_MSTRG.7336.1	ate_MSTRG.6139.1	uncharacterized protein LOC107335506	G	-	G	-
adi_MSTRG.15282.1	ate_MSTRG.25752.1	copper-transporting ATPase 2-like	G	-	PC	G
adi_MSTRG.28385.1	ate_MSTRG.20624.1	electron transfer flavoprotein-ubiquinone oxidoreductase, mitochondrial-like	G	G	G	-
adi_MSTRG.7996.1	ate_MSTRG.15361.1	probable kinetochore protein SPC25	G	-	G	-
adi_MSTRG.7670.1	ate_MSTRG.22013.1	protocadherin-like protein	G	S	G	-
adi_MSTRG.22175.1	ate_MSTRG.13907.1	mRNA cap guanine-N7 methyltransferase-like	G	G	G	-
adi_MSTRG.28968.1	ate_MSTRG.22337.1	BTB/POZ domain-containing protein KCTD8-like	G	-	-	G
adi_MSTRG.4038.1	ate_MSTRG.25558.1	fibroblast growth factor receptor 2-like	G	-	G	-
adi_MSTRG.15158.1	ate_MSTRG.12256.1	60S ribosomal protein L11-like	G	S	-	G
adi_MSTRG.16197.1	ate_MSTRG.11797.1	mucin-2-like	G	-	G	-
adi_MSTRG.6651.1	ate_MSTRG.11542.1	apoptosis regulator Bcl-2-like	G	G	-	G
adi_MSTRG.26509.1	ate_MSTRG.26984.1	uncharacterized protein LOC107357210	G	S	G	G
adi_MSTRG.19099.1	ate_MSTRG.21215.1	sushi, von Willebrand factor type A, EGF and pentraxin domain-containing protein 1-like	G	-	G	G
adi_MSTRG.13083.2	ate_MSTRG.13642.2	fructose-1-phosphate phosphatase YqaB-like	G	G	G	-
adi_MSTRG.27858.1	ate_MSTRG.5440.1	cytosolic acyl coenzyme A thioester hydrolase-like	G	G	G	S
adi_MSTRG.25355.1	ate_MSTRG.5638.1	uncharacterized protein LOC107355837	G	-	-	G
adi_MSTRG.7654.1	ate_MSTRG.8433.1	adenylate kinase 8-like	G	-	G	-
adi_MSTRG.19539.1	ate_MSTRG.24863.1	LOW QUALITY PROTEIN: ATP-binding cassette sub-family F member 2-like	G	G	G	S
adi_MSTRG.3546.1	ate_MSTRG.9925.1	synaptotagmin-7-like	G	S	G	-
adi_MSTRG.14632.1	ate_MSTRG.15468.2	universal stress protein in QAH/OAS sulfhydrylase 3'region-like	G	-	G	-
adi_MSTRG.1867.1	ate_MSTRG.15696.1	putative transcription factor SOX-14	G	-	G	-
adi_MSTRG.11142.1	ate_MSTRG.10626.1	synaptotagmin-7-like	G	-	G	-
adi_MSTRG.1675.1	ate_MSTRG.7800.1	transcription elongation factor SPT5-like	G	-	G	-
adi_MSTRG.12023.1	ate_MSTRG.3449.1	coiled-coil-helix-coiled-coil-helix domain-containing protein 2-like	G	-	G	-
adi_MSTRG.6018.1	ate_MSTRG.20723.1	mitochondrial fission regulator 1-like	G	G	G	S
adi_MSTRG.17163.1	ate_MSTRG.24256.1	E3 ubiquitin-protein ligase HUWE1-like	G	-	G	-
adi_MSTRG.3082.1	ate_MSTRG.7083.1	transcription factor Sox-2-like	G	-	G	-
adi_MSTRG.3360.1	ate_MSTRG.25357.1	uncharacterized protein LOC107331112	G	S	G	-
adi_MSTRG.12692.1	ate_MSTRG.17727.1	probable ATP-dependent RNA helicase DDX47	G	-	G	-
adi_MSTRG.20228.1	ate_MSTRG.4661.1	LOW QUALITY PROTEIN: dynein beta chain, ciliary-like	G	S	G	G
adi_MSTRG.9035.1	ate_MSTRG.19578.1	coiled-coil domain-containing protein 146-like	G	-	G	-
adi_MSTRG.9554.1	ate_MSTRG.8558.1	Golgi pH regulator-like	G	-	G	-
adi_MSTRG.7771.1	ate_MSTRG.24752.1	protocadherin-like protein	G	-	-	G
adi_MSTRG.23460.1	ate_MSTRG.24409.1	coiled-coil domain-containing protein 151-like	G	S	G	-
adi_MSTRG.19971.1	ate_MSTRG.3630.1	protein RRP5 homolog	G	-	G	S
adi_MSTRG.14803.1	ate_MSTRG.7006.1	transcription factor Sox-14-like	G	G	G	-
adi_MSTRG.2861.1	ate_MSTRG.25622.1	ADP-ribosylation factor GTPase-activating protein AGD1-like	G	S	G	G
adi_MSTRG.8703.1	ate_MSTRG.11307.1	TATA box-binding protein-associated factor RNA polymerase I subunit A-like	G	-	G	-
adi_MSTRG.4293.1	ate_MSTRG.1246.1	adi_adi_MSTRG.4293.1	G	S	G	G
adi_MSTRG.17976.1	ate_MSTRG.14373.1	protein capicua homolog	G	-	-	G
adi_MSTRG.21498.1	ate_MSTRG.24540.2	LOW QUALITY PROTEIN: microtubule-actin cross-linking factor 1-like	G	S	G	-
adi_MSTRG.11160.1	ate_MSTRG.10637.1	cGMP-dependent protein kinase	G	-	G	-
adi_MSTRG.12626.1	ate_MSTRG.4576.1	uncharacterized protein LOC107341611	G	-	G	S
adi_MSTRG.5030.1	ate_MSTRG.10817.1	ribosomal protein S6 kinase alpha-5-like	G	-	-	G
adi_MSTRG.16351.1	ate_MSTRG.11010.1	tumor protein p53-inducible nuclear protein 2-like	G	S	G	G
adi_MSTRG.259.1	ate_MSTRG.3270.1	DNA ligase 1-like	G	S	G	G
adi_MSTRG.29713.1	ate_MSTRG.12486.1	uncharacterized protein LOC107329459	G	S	-	G
adi_MSTRG.11138.1	ate_MSTRG.10629.1	synaptotagmin-7-like	G	-	G	-
adi_MSTRG.16750.1	ate_MSTRG.3006.1	hypothetical protein AWC38_SpisGene7585 [Stylophora pistillata]	G	-	G	-
adi_MSTRG.4088.1	ate_MSTRG.1878.1	transmembrane and coiled-coil domain-containing protein 3-like	G	G	-	G
adi_MSTRG.25470.1	ate_MSTRG.4502.1	eukaryotic translation initiation factor 3 subunit B-like	G	-	-	G
adi_MSTRG.23538.1	ate_MSTRG.8218.1	histone H2A-like	G	-	G	-
adi_MSTRG.10097.1	ate_MSTRG.25160.1	dual specificity tyrosine-phosphorylation-regulated kinase 2-like	G	-	G	-
adi_MSTRG.5647.1	ate_MSTRG.20949.1	RING finger protein nhl-1-like	G	-	G	G
adi_MSTRG.30246.1	ate_MSTRG.16908.1	LOW QUALITY PROTEIN: argininosuccinate synthase-like	G	S	-	G
adi_MSTRG.7986.1	ate_MSTRG.15219.1	uncharacterized protein LOC107336247	G	-	-	G
adi_MSTRG.9211.1	ate_MSTRG.24880.1	small nuclear ribonucleoprotein Sm D2	G	-	G	-
adi_MSTRG.25722.1	ate_MSTRG.7769.1	HMG1/2-like protein	G	-	G	-
adi_MSTRG.27579.1	ate_MSTRG.15993.1	protein FAM214A-like	G	-	G	-
adi_MSTRG.22824.1	ate_MSTRG.24557.1	cysteine/serine-rich nuclear protein 3-like	G	G	G	G
adi_MSTRG.6008.1	ate_MSTRG.1117.1	uncharacterized protein C1orf158 homolog	G	-	G	-
adi_MSTRG.15522.1	ate_MSTRG.7628.1	thioredoxin domain-containing protein 9-like	G	G	G	-
adi_MSTRG.13806.1	ate_MSTRG.23409.1	uncharacterized protein LOC107342935	G	G	G	-
adi_MSTRG.13373.1	ate_MSTRG.21708.1	paired mesoderm homeobox protein 2B-like	G	G	-	G
adi_MSTRG.28371.1	ate_MSTRG.20626.1	thyrotroph embryonic factor-like	G	G	-	G
adi_MSTRG.3781.1	ate_MSTRG.20073.1	uncharacterized protein LOC107331618	G	-	G	G
adi_MSTRG.9384.1	ate_MSTRG.3814.1	uncharacterized protein LOC107337842	G	G	G	-
adi_MSTRG.8000.1	ate_MSTRG.1943.1	uncharacterized protein C17orf105 homolog	G	S	G	-
adi_MSTRG.23477.1	ate_MSTRG.24398.1	uncharacterized protein LOC107353772	G	S	-	G
adi_MSTRG.9685.1	ate_MSTRG.17707.1	insulinoma-associated protein 1-like	G	S	G	-
adi_MSTRG.26080.1	ate_MSTRG.21805.1	sphingosine-1-phosphate phosphatase 2-like	G	-	G	-
adi_MSTRG.15410.1	ate_MSTRG.9799.1	short transient receptor potential channel 4-like	G	G	G	S
adi_MSTRG.25819.1	ate_MSTRG.19484.1	histone H1-delta-like	G	-	PC	G
adi_MSTRG.2264.1	ate_MSTRG.18770.1	keratin, type II cytoskeletal 1-like	G	G	G	S
adi_MSTRG.17688.1	ate_MSTRG.23493.1	low-density lipoprotein receptor-related protein 6-like	G	-	-	G
adi_MSTRG.25668.1	ate_MSTRG.22890.1	uncharacterized protein DDB_G0283697-like	G	-	G	G
adi_MSTRG.11820.1	ate_MSTRG.26436.1	uncharacterized protein LOC107340645	G	G	G	-
adi_MSTRG.12270.1	ate_MSTRG.21964.1	carbohydrate sulfotransferase 11-like	G	-	PC	G
adi_MSTRG.21181.1	ate_MSTRG.5050.1	uncharacterized protein LOC107351152	G	-	-	G
adi_MSTRG.14175.1	ate_MSTRG.7951.1	extended synaptotagmin-2-A-like	G	-	-	G
adi_MSTRG.21617.1	ate_MSTRG.23717.1	ankyrin repeat, PH and SEC7 domain containing protein secG-like	G	-	G	G
adi_MSTRG.9822.1	ate_MSTRG.23938.1	major facilitator superfamily domain-containing protein 6-like	G	S	-	G
adi_MSTRG.1115.1	ate_MSTRG.3196.1	uncharacterized protein CXorf65 homolog	G	G	G	-
adi_MSTRG.1544.1	ate_MSTRG.13928.1	uncharacterized protein LOC107344248	G	G	-	G
adi_MSTRG.877.1	ate_MSTRG.11143.1	Niemann-Pick C1 protein-like	G	S	-	G
adi_MSTRG.6567.1	ate_MSTRG.16605.1	bifunctional coenzyme A synthase-like	G	G	G	-
adi_MSTRG.28966.1	ate_MSTRG.18696.1	protein BTN1-like	G	G	G	-
adi_MSTRG.15163.1	ate_MSTRG.18322.1	periodic tryptophan protein 2 homolog	G	-	G	-
adi_MSTRG.29489.1	ate_MSTRG.1660.1	neuronal acetylcholine receptor subunit alpha-7-like	G	S	G	-
adi_MSTRG.7085.1	ate_MSTRG.14866.1	lutropin-choriogonadotropic hormone receptor-like	G	G	-	G
adi_MSTRG.22486.1	ate_MSTRG.26875.1	Putative tick transposon	G	G	G	-
adi_MSTRG.13332.1	ate_MSTRG.24081.1	CITED	G	G	G	-
adi_MSTRG.27694.1	ate_MSTRG.282.1	heme-binding protein 2-like	G	G	G	-
adi_MSTRG.316.1	ate_MSTRG.3281.1	nucleolar protein 58-like	G	S	G	G
adi_MSTRG.20166.1	ate_MSTRG.4699.1	LOW QUALITY PROTEIN: dynein beta chain, ciliary-like	G	S	G	G
adi_MSTRG.12607.1	ate_MSTRG.3901.1	kinesin-like protein KIF3A	G	-	-	G
adi_MSTRG.27979.1	ate_MSTRG.7299.1	cannabinoid receptor type 1B-like	G	-	G	-
adi_MSTRG.5734.1	ate_MSTRG.17568.1	ribosome biogenesis protein NSA2 homolog	G	-	G	-
adi_MSTRG.17677.1	ate_MSTRG.16314.1	uncharacterized protein LOC110042892 [Orbicella faveolata]	G	-	-	G
adi_MSTRG.6452.2	ate_MSTRG.3495.1	eukaryotic translation initiation factor 4H-like	G	G	G	S
adi_MSTRG.15556.1	ate_MSTRG.7658.1	protein Wnt-2b-like	G	S	G	-
adi_MSTRG.18869.1	ate_MSTRG.27467.1	uncharacterized protein LOC107342494	G	G	-	G
adi_MSTRG.28868.1	ate_MSTRG.21548.1	translation initiation factor IF-2-like	G	G	G	-
adi_MSTRG.20277.1	ate_MSTRG.12623.1	uncharacterized protein LOC107350172	G	-	G	S
adi_MSTRG.19244.1	ate_MSTRG.25955.1	transcription factor Sox-11-like	G	-	G	S
adi_MSTRG.8291.1	ate_MSTRG.25483.1	Uncharacterized protein C7orf57-like [Stylophora pistillata]	G	S	-	G
adi_MSTRG.11833.1	ate_MSTRG.26441.1	uncharacterized protein LOC107340647	G	-	-	G
adi_MSTRG.16488.3	ate_MSTRG.21047.1	uncharacterized protein LOC107350131	G	S	G	G
adi_MSTRG.15324.1	ate_MSTRG.18341.1	pituitary homeobox 2-like	G	-	G	-
adi_MSTRG.6782.2	ate_MSTRG.5764.1	transmembrane protein 229B-like	G	G	G	-
adi_MSTRG.10043.1	ate_MSTRG.8248.1	elongation factor 2-like	G	S	G	-
adi_MSTRG.15260.1	ate_MSTRG.20487.1	uncharacterized protein LOC107344476	G	-	G	-
adi_MSTRG.2157.2	ate_MSTRG.19990.1	putative L-type amino acid transporter 1-like protein MLAS	G	G	G	-
adi_MSTRG.10201.1	ate_MSTRG.3633.1	repressed by EFG1 protein 1-like	G	S	G	-
adi_MSTRG.5643.1	ate_MSTRG.19427.1	uncharacterized protein LOC107333517	G	-	G	G
adi_MSTRG.24489.1	ate_MSTRG.11659.1	uncharacterized protein C14orf105-like	G	G	G	-
adi_MSTRG.17883.1	ate_MSTRG.7274.1	serine/threonine-protein phosphatase CPPED1-like	G	S	-	G
adi_MSTRG.22879.1	ate_MSTRG.4840.1	tachylectin-2-like	G	S	G	G
adi_MSTRG.23239.1	ate_MSTRG.14306.1	ankyrin repeat domain-containing protein 49-like	G	-	PC	G
adi_MSTRG.10251.1	ate_MSTRG.20411.1	uncharacterized protein LOC107338840	G	-	G	-
adi_MSTRG.16295.1	ate_MSTRG.2971.1	serine/threonine-protein kinase SMG1-like	G	S	-	G
adi_MSTRG.29940.1	ate_MSTRG.4179.1	hypothetical protein AWC38_SpisGene19180 [Stylophora pistillata]	G	-	G	G
adi_MSTRG.24077.1	ate_MSTRG.21178.1	kinesin-like protein KIFC3	G	-	G	G
adi_MSTRG.12028.1	ate_MSTRG.3362.1	E3 ubiquitin-protein ligase RGLG1-like	G	G	G	-
adi_MSTRG.10257.1	ate_MSTRG.3666.1	uncharacterized protein LOC107338802	G	S	G	-
adi_MSTRG.24826.1	ate_MSTRG.18104.1	uncharacterized protein LOC107355301	G	S	G	G
adi_MSTRG.11699.1	ate_MSTRG.7526.1	LOW QUALITY PROTEIN: guanidinobutyrase-like	G	S	G	-
adi_MSTRG.18849.1	ate_MSTRG.9421.1	coiled-coil domain-containing protein 149-like	G	G	G	-
adi_MSTRG.23243.1	ate_MSTRG.21472.1	trypsin-7-like	G	S	G	G
adi_MSTRG.19482.1	ate_MSTRG.24301.1	uncharacterized protein LOC107349329	G	S	G	-
adi_MSTRG.5157.1	ate_MSTRG.16906.1	argininosuccinate synthase-like	G	S	-	G
adi_MSTRG.565.1	ate_MSTRG.2045.1	cilia- and flagella-associated protein 44-like	G	S	G	-
adi_MSTRG.7652.1	ate_MSTRG.22409.1	beta-2 adrenergic receptor-like	G	G	G	G
adi_MSTRG.17855.1	ate_MSTRG.7276.1	proteasome subunit beta type-3-like	G	-	G	-
adi_MSTRG.17140.1	ate_MSTRG.20602.1	uncharacterized protein LOC107346637	G	S	G	-
adi_MSTRG.12263.1	ate_MSTRG.5974.1	uromodulin-like	G	-	G	G
adi_MSTRG.17329.1	ate_MSTRG.15286.1	membrane progestin receptor gamma-A-like	G	-	G	-
adi_MSTRG.25940.1	ate_MSTRG.22849.1	enkurin-like	G	G	G	-
adi_MSTRG.25851.1	ate_MSTRG.19469.1	40S ribosomal protein SA-like	G	S	G	-
adi_MSTRG.7974.1	ate_MSTRG.15190.1	uncharacterized protein LOC107336239	G	-	G	-
adi_MSTRG.22752.1	ate_MSTRG.7671.1	la-related protein 1B-like	G	S	G	-
adi_MSTRG.6881.1	ate_MSTRG.10046.2	guanine nucleotide-binding protein subunit beta-2-like 1	G	S	G	-
adi_MSTRG.20045.1	ate_MSTRG.19077.1	uncharacterized protein LOC107349928	G	G	G	-
adi_MSTRG.26857.1	ate_MSTRG.17446.1	myosin-7B-like	G	G	G	-
adi_MSTRG.18936.1	ate_MSTRG.21213.1	potassium voltage-gated channel subfamily H member 2-like	G	-	G	G
adi_MSTRG.11318.1	ate_MSTRG.23384.1	calumenin-like	G	G	G	-
adi_MSTRG.17961.1	ate_MSTRG.4467.1	tropomyosin alpha-4 chain-like	G	G	G	-
adi_MSTRG.17693.1	ate_MSTRG.18749.1	Hemolytic lectin CEL-III	G	G	-	G
adi_MSTRG.15613.1	ate_MSTRG.15554.1	uncharacterized protein LOC107344886	G	-	-	G
adi_MSTRG.17157.1	ate_MSTRG.20572.1	uncharacterized protein LOC107346644	G	G	-	G
adi_MSTRG.3897.1	ate_MSTRG.15123.1	uncharacterized protein LOC107331734	G	-	G	-
adi_MSTRG.17211.1	ate_MSTRG.12941.1	uncharacterized protein LOC110066891 [Orbicella faveolata]	G	G	G	-
adi_MSTRG.9132.1	ate_MSTRG.18059.1	protein fosB-like	G	-	-	G
adi_MSTRG.20441.1	ate_MSTRG.1409.1	uncharacterized protein LOC107331644	G	-	G	-
adi_MSTRG.7695.1	ate_MSTRG.8915.1	protein HOS4-like	G	-	-	G
adi_MSTRG.12519.1	ate_MSTRG.17857.1	forkhead box protein J1-B-like	G	S	G	-
adi_MSTRG.6641.1	ate_MSTRG.11551.1	mitogen-activated protein kinase 4-like	G	G	G	-
adi_MSTRG.24059.1	ate_MSTRG.16162.1	cAMP-dependent protein kinase type II regulatory subunit-like	G	-	G	-
adi_MSTRG.11904.1	ate_MSTRG.22868.1	uncharacterized protein LOC107340731	G	-	-	G
adi_MSTRG.23509.1	ate_MSTRG.10091.1	heat shock 70 kDa protein 12A-like	G	-	G	-
adi_MSTRG.5374.1	ate_MSTRG.23610.1	PR domain zinc finger protein 14-like	G	G	G	-
adi_MSTRG.26250.1	ate_MSTRG.20276.1	uncharacterized protein LOC107356969	G	S	G	G
adi_MSTRG.4913.1	ate_MSTRG.24669.1	neurocalcin homolog	G	S	-	G
adi_MSTRG.7477.1	ate_MSTRG.5704.1	fatty-acid amide hydrolase 2-A-like	G	-	G	-
adi_MSTRG.2601.1	ate_MSTRG.13336.1	uncharacterized protein LOC107356799	G	S	G	G
adi_MSTRG.23073.1	ate_MSTRG.20917.1	uncharacterized protein LOC107353279	G	G	-	G
adi_MSTRG.10521.1	ate_MSTRG.23909.1	40S ribosomal protein S2-like	G	S	G	S
adi_MSTRG.29146.1	ate_MSTRG.27262.2	uncharacterized protein LOC107328768	G	S	-	G
adi_MSTRG.11128.1	ate_MSTRG.10696.1	synaptotagmin 1-like	G	G	G	-
adi_MSTRG.25785.1	ate_MSTRG.16756.1	Putative transposase is4	G	-	G	G
adi_MSTRG.23250.1	ate_MSTRG.21486.1	SH3 and PX domain-containing protein 2A-like	G	-	G	-
adi_MSTRG.9727.1	ate_MSTRG.16575.1	melanopsin-like	G	G	G	-
adi_MSTRG.15305.1	ate_MSTRG.27664.1	uncharacterized methyltransferase C25B8.09-like	G	G	G	-
adi_MSTRG.15304.1	ate_MSTRG.27666.1	uncharacterized protein LOC107344589	G	G	G	-
adi_MSTRG.17473.1	ate_MSTRG.25507.2	uncharacterized protein LOC107346996	G	-	G	G
adi_MSTRG.16996.1	ate_MSTRG.5266.1	synaptotagmin-14-like	G	G	G	-
adi_MSTRG.14063.1	ate_MSTRG.917.1	LOW QUALITY PROTEIN: nmrA-like family domain-containing protein 1	G	S	G	-
adi_MSTRG.17925.1	ate_MSTRG.4475.1	Tropomyosin alpha-1 chain [Stylophora pistillata]	G	G	G	G
adi_MSTRG.17182.1	ate_MSTRG.24266.1	uncharacterized protein LOC107346672	G	S	G	-
adi_MSTRG.1598.1	ate_MSTRG.883.1	neurogenic locus notch homolog protein 1-like	G	G	G	G
adi_MSTRG.11866.1	ate_MSTRG.8895.1	uncharacterized protein LOC107340657	G	S	-	G
adi_MSTRG.13844.1	ate_MSTRG.23432.1	GTP-binding protein YPTC1-like	G	S	G	-
adi_MSTRG.6659.1	ate_MSTRG.5187.1	uncharacterized protein LOC107334735	G	-	-	G
adi_MSTRG.7813.1	ate_MSTRG.18480.1	60S ribosomal protein L27-like	G	S	-	G
adi_MSTRG.21564.1	ate_MSTRG.12916.1	uncharacterized protein LOC107351587	G	-	G	-
adi_MSTRG.9341.1	ate_MSTRG.23453.1	uncharacterized protein LOC107337697	G	G	G	G
adi_MSTRG.20762.1	ate_MSTRG.4359.1	uncharacterized protein LOC107350691	G	G	G	-
adi_MSTRG.22748.1	ate_MSTRG.7662.1	uncharacterized protein LOC107352955	G	-	G	-
adi_MSTRG.25754.1	ate_MSTRG.7804.1	40S ribosomal protein S3a-like	G	S	G	-
adi_MSTRG.23304.1	ate_MSTRG.27208.1	uncharacterized protein LOC107341139	G	G	-	G
adi_MSTRG.13695.1	ate_MSTRG.18015.1	doublesex- and mab-3-related transcription factor A2-like	G	G	G	-
adi_MSTRG.5858.1	ate_MSTRG.14168.1	atrial natriuretic peptide receptor 1-like	G	S	G	G
adi_MSTRG.18255.1	ate_MSTRG.19398.1	homeobox protein SIX3-like	G	S	G	G
adi_MSTRG.3138.1	ate_MSTRG.23800.1	uncharacterized protein LOC107328021	G	G	G	G
adi_MSTRG.16880.1	ate_MSTRG.5100.1	uncharacterized protein LOC107346275	G	-	G	-
adi_MSTRG.5469.1	ate_MSTRG.23006.1	uncharacterized protein LOC107333347	G	-	G	G
adi_MSTRG.7471.1	ate_MSTRG.15741.1	cell division cycle protein 20 homolog	G	G	G	S
adi_MSTRG.21612.1	ate_MSTRG.23682.1	coagulation factor VII-like	G	S	G	G
adi_MSTRG.14830.1	ate_MSTRG.20904.1	adenosine receptor A2b-like	G	G	PC	G
adi_MSTRG.8844.1	ate_MSTRG.5573.1	alpha-2 adrenergic receptor-like	G	S	G	G
adi_MSTRG.10302.1	ate_MSTRG.20805.1	stabilizer of axonemal microtubules 1-like	G	-	G	-
adi_MSTRG.6200.1	ate_MSTRG.5399.1	mannan-binding lectin serine protease 1-like	G	S	PC	G
adi_MSTRG.1003.1	ate_MSTRG.2219.1	zinc finger protein ZIC 4-like	G	G	G	-
adi_MSTRG.254.1	ate_MSTRG.3352.1	cell number regulator 2-like	G	-	-	G
adi_MSTRG.2034.1	ate_MSTRG.19797.1	tctex1 domain-containing protein 1-B-like	G	-	G	-
adi_MSTRG.20264.1	ate_MSTRG.12615.1	cathepsin B-like	G	-	PC	G
adi_MSTRG.11877.1	ate_MSTRG.8899.1	uncharacterized protein LOC107340660	G	G	PC	G
adi_MSTRG.386.1	ate_MSTRG.10325.1	doublesex and mab-3 related transcription factor 3, truncated-like	G	G	G	-
adi_MSTRG.25622.1	ate_MSTRG.22908.1	potassium voltage-gated channel subfamily C member 1-like	G	S	-	G
adi_MSTRG.18005.2	ate_MSTRG.16710.2	GFP-like non-fluorescent chromoprotein	G	G	G	-
adi_MSTRG.11784.1	ate_MSTRG.13521.1	uncharacterized protein LOC107340577	G	S	G	G
adi_MSTRG.10534.1	ate_MSTRG.22554.1	histone H2B-like	G	-	G	-
adi_MSTRG.4719.1	ate_MSTRG.19263.1	DNA damage-regulated autophagy modulator protein 2-like	G	S	G	-
adi_MSTRG.20524.1	ate_MSTRG.7497.1	uncharacterized protein LOC107350452	G	-	G	-
adi_MSTRG.3064.1	ate_MSTRG.7136.1	protein Flattop homolog	G	S	G	-
adi_MSTRG.5936.1	ate_MSTRG.1180.1	uncharacterized protein LOC107333893	G	G	G	-
adi_MSTRG.14781.1	ate_MSTRG.18885.1	carbohydrate sulfotransferase 11-like	G	G	G	-
adi_MSTRG.30378.1	ate_MSTRG.25843.1	uncharacterized protein LOC107330288	G	G	G	G
adi_MSTRG.395.1	ate_MSTRG.26275.1	E3 ubiquitin-protein ligase NRDP1-like	G	G	-	G
adi_MSTRG.29997.1	ate_MSTRG.13984.1	uncharacterized protein LOC107329850	G	S	G	-
adi_MSTRG.27702.1	ate_MSTRG.14627.1	uncharacterized protein LOC107358832	G	-	G	-
adi_MSTRG.17631.1	ate_MSTRG.4056.1	guanine nucleotide-binding protein G(t) subunit alpha-2-like	G	-	-	G
adi_MSTRG.4102.1	ate_MSTRG.1891.1	Down syndrome cell adhesion molecule homolog	G	G	-	G
adi_MSTRG.24347.1	ate_MSTRG.21495.1	acid-sensing ion channel 2-like	G	G	G	G
adi_MSTRG.12279.1	ate_MSTRG.16653.1	ZP domain-containing protein-like	G	-	G	G
adi_MSTRG.4155.2	ate_MSTRG.6071.1	transmembrane protein 45B-like	G	G	G	G
adi_MSTRG.9915.1	ate_MSTRG.13183.1	chymotrypsin B-like	G	-	PC	G
adi_MSTRG.10717.1	ate_MSTRG.24332.1	uncharacterized protein LOC107339358	G	S	-	G
adi_MSTRG.20216.1	ate_MSTRG.4692.1	LOW QUALITY PROTEIN: dynein beta chain, ciliary-like	G	S	-	G
adi_MSTRG.13318.1	ate_MSTRG.2648.1	gamma-aminobutyric acid receptor subunit alpha-6-like	G	G	G	-
adi_MSTRG.21417.1	ate_MSTRG.2816.1	homeobox protein Dlx4a-like	G	-	G	S
adi_MSTRG.16689.1	ate_MSTRG.23274.1	uncharacterized protein LOC107346092	G	S	G	G
adi_MSTRG.23148.1	ate_MSTRG.14201.1	scavenger receptor cysteine-rich type 1 protein M130-like	G	S	G	-
adi_MSTRG.12764.1	ate_MSTRG.14741.1	frizzled-5-like	G	S	G	G
adi_MSTRG.833.1	ate_MSTRG.11186.1	uncharacterized protein LOC107336284	G	-	G	-
adi_MSTRG.13441.1	ate_MSTRG.13285.1	rhodopsin, G0-coupled-like	G	-	G	-
adi_MSTRG.18939.1	ate_MSTRG.21214.1	potassium voltage-gated channel subfamily H member 2-like	G	G	G	-
adi_MSTRG.26872.1	ate_MSTRG.17637.1	peptidyl-prolyl cis-trans isomerase B-like	G	S	G	G
adi_MSTRG.13757.1	ate_MSTRG.14678.1	bifunctional 3'-phosphoadenosine 5'-phosphosulfate synthase 2-like	G	G	G	-
adi_MSTRG.7267.1	ate_MSTRG.17439.1	uncharacterized protein LOC107330097	G	G	G	-
adi_MSTRG.22278.1	ate_MSTRG.26185.1	uncharacterized protein LOC107352337	G	S	G	-
adi_MSTRG.5460.1	ate_MSTRG.22993.1	lipopolysaccharide-induced tumor necrosis factor-alpha factor homolog	G	S	-	G
adi_MSTRG.7252.1	ate_MSTRG.561.1	multiple epidermal growth factor-like domains protein 11	G	-	-	G
adi_MSTRG.30099.1	ate_MSTRG.16944.1	uncharacterized protein LOC107330006	G	-	-	G
adi_MSTRG.14190.1	ate_MSTRG.7953.1	radial spoke head 1 homolog	G	-	G	-
adi_MSTRG.10454.1	ate_MSTRG.19893.1	potassium voltage-gated channel protein Shaw-like	G	S	G	G
adi_MSTRG.6087.1	ate_MSTRG.5018.1	F-box/WD repeat-containing protein 1A-like	G	-	G	-
adi_MSTRG.16897.1	ate_MSTRG.9107.1	uncharacterized protein LOC110068764	G	G	G	-
adi_MSTRG.21835.1	ate_MSTRG.8686.1	cryptochrome-1-like	G	-	PC	G
adi_MSTRG.29484.1	ate_MSTRG.6856.1	cell wall protein IFF6-like	G	S	-	G
adi_MSTRG.16442.1	ate_MSTRG.20659.1	uncharacterized protein LOC107345794	G	G	G	G
adi_MSTRG.13266.1	ate_MSTRG.2711.1	gamma-aminobutyric acid receptor subunit alpha-5-like	G	-	-	G
adi_MSTRG.12676.1	ate_MSTRG.4557.1	placenta-specific gene 8 protein-like	G	S	-	G
adi_MSTRG.14326.1	ate_MSTRG.19152.1	tektin-1-like	G	-	G	-
adi_MSTRG.29204.1	ate_MSTRG.25246.1	protein phosphatase 1 regulatory subunit 3D-like	G	-	G	S
adi_MSTRG.27591.1	ate_MSTRG.15999.1	uncharacterized protein LOC107358669	G	S	G	G
adi_MSTRG.27691.1	ate_MSTRG.14614.1	extracellular sulfatase Sulf-1-like	G	-	G	-
adi_MSTRG.10404.1	ate_MSTRG.14855.1	uncharacterized protein LOC107338966	G	-	G	-
adi_MSTRG.1748.1	ate_MSTRG.6977.1	testicular haploid expressed gene protein-like	G	S	G	G
adi_MSTRG.28644.1	ate_MSTRG.726.1	uncharacterized protein LOC107328067	G	-	G	-
adi_MSTRG.20570.1	ate_MSTRG.708.1	uncharacterized protein LOC107350507	G	S	G	-
adi_MSTRG.14349.1	ate_MSTRG.19143.1	tektin-1-like	G	-	G	-
adi_MSTRG.16206.1	ate_MSTRG.11791.1	mucin-5B-like	G	-	G	G
adi_MSTRG.8364.1	ate_MSTRG.16541.1	major facilitator superfamily domain-containing protein 6-like	G	-	G	G
adi_MSTRG.26764.1	ate_MSTRG.18962.1	uncharacterized protein LOC107357486	G	-	G	S
adi_MSTRG.12532.1	ate_MSTRG.405.1	T-box transcription factor TBX20-like	G	S	G	G
adi_MSTRG.3716.1	ate_MSTRG.6403.1	uncharacterized protein LOC107331519	G	S	G	-
adi_MSTRG.21058.1	ate_MSTRG.458.1	galactoside 3(4)-L-fucosyltransferase-like	G	G	G	-
adi_MSTRG.9440.1	ate_MSTRG.8499.1	uncharacterized protein LOC107337887	G	-	G	-
adi_MSTRG.16000.1	ate_MSTRG.26731.1	calmodulin-like protein 3	G	S	G	S
adi_MSTRG.21245.1	ate_MSTRG.14625.1	cell wall integrity and stress response component 1-like	G	S	G	-
adi_MSTRG.26652.1	ate_MSTRG.10901.1	dimethylaniline monooxygenase [N-oxide-forming] 5-like	G	-	G	G
adi_MSTRG.19050.1	ate_MSTRG.23297.1	GFP-like fluorescent chromoprotein FP506	G	S	G	G
adi_MSTRG.24073.1	ate_MSTRG.16152.1	aquaporin-4-like	G	-	G	S
adi_MSTRG.16913.1	ate_MSTRG.723.1	uncharacterized protein LOC107346352	G	S	G	-
adi_MSTRG.21978.1	ate_MSTRG.8698.1	cryptochrome-1-like	G	-	PC	G
adi_MSTRG.23232.1	ate_MSTRG.21476.1	hypothetical protein AWC38_SpisGene13914 [Stylophora pistillata]	G	G	G	-
adi_MSTRG.14747.3	ate_MSTRG.15350.1	uncharacterized protein LOC107343910	G	G	G	-
adi_MSTRG.22801.2	ate_MSTRG.24565.1	Prokaryotic cytochrome b561	G	-	-	G
adi_MSTRG.22626.1	ate_MSTRG.16480.1	lipase member K-like	G	-	G	S
adi_MSTRG.24204.2	ate_MSTRG.17986.1	FK506-binding protein 2-like	G	G	G	S
adi_MSTRG.16922.1	ate_MSTRG.757.1	integrin alpha-X-like	G	G	G	-
adi_MSTRG.28013.1	ate_MSTRG.19579.1	glutamic acid-rich protein-like	G	-	G	-
adi_MSTRG.22706.2	ate_MSTRG.12393.1	ELKS/Rab6-interacting/CAST family member 1-like	G	G	-	G
adi_MSTRG.2211.1	ate_MSTRG.18685.1	histamine H2 receptor-like	G	G	G	-
adi_MSTRG.364.2	ate_MSTRG.10372.1	uncharacterized protein LOC107331591	G	G	G	-
adi_MSTRG.7965.1	ate_MSTRG.15173.1	AKT-interacting protein-like	PC	G	G	-
adi_MSTRG.12614.1	ate_MSTRG.3926.1	retinoid-inducible serine carboxypeptidase-like	PC	G	PC	G
adi_MSTRG.25916.1	ate_MSTRG.18254.1	G2/mitotic-specific cyclin-A-like	PC	G	G	S
adi_MSTRG.28969.1	ate_MSTRG.11814.1	protein phosphatase 2C-like domain-containing protein 1	PC	G	G	-
adi_MSTRG.3606.1	ate_MSTRG.9991.1	uncharacterized protein LOC107331310	PC	G	G	-
adi_MSTRG.13464.1	ate_MSTRG.13247.1	thyrotroph embryonic factor-like	PC	G	G	-
adi_MSTRG.4574.1	ate_MSTRG.16390.1	receptor-type tyrosine-protein phosphatase F-like	PC	G	-	G
adi_MSTRG.4106.1	ate_MSTRG.6076.1	allatostatin-A receptor-like	PC	G	G	G
adi_MSTRG.12723.1	ate_MSTRG.9514.1	wee1-like protein kinase 1-A	PC	G	G	-
adi_MSTRG.9334.1	ate_MSTRG.9604.1	programmed cell death protein 4-like	PC	G	-	G
adi_MSTRG.22227.1	ate_MSTRG.14977.1	kinesin-like protein KIF15	PC	G	G	S
adi_MSTRG.22789.1	ate_MSTRG.24591.1	fatty acid 2-hydroxylase-like	PC	G	G	G
adi_MSTRG.1373.1	ate_MSTRG.27342.1	serine/threonine-protein kinase Nek2-like	PC	G	G	S
adi_MSTRG.5465.1	ate_MSTRG.23080.1	Putative ciboulot	PC	G	PC	G
adi_MSTRG.2753.1	ate_MSTRG.13987.1	phosphoenolpyruvate carboxykinase [GTP], mitochondrial-like	-	G	G	S
adi_MSTRG.18361.1	ate_MSTRG.12819.1	silk gland factor 3-like	-	G	G	-
adi_MSTRG.22838.1	ate_MSTRG.4956.1	uncharacterized protein LOC107353048	-	G	G	G
adi_MSTRG.12667.1	ate_MSTRG.430.1	T-box transcription factor TBX3-like	-	G	G	-
adi_MSTRG.2200.1	ate_MSTRG.18672.1	RNA-binding protein MEX3B-like	-	G	G	-
adi_MSTRG.5212.1	ate_MSTRG.3693.1	myosin-10-like	-	G	G	-
adi_MSTRG.28221.1	ate_MSTRG.25686.1	uncharacterized protein LOC107327571	-	G	G	-
adi_MSTRG.9508.1	ate_MSTRG.18243.1	serine/threonine-protein kinase STK11-like	-	G	G	-
adi_MSTRG.23093.1	ate_MSTRG.21026.1	BTB/POZ domain-containing protein KCTD3-like	-	G	-	G
adi_MSTRG.26527.1	ate_MSTRG.18655.1	myosin-11-like	-	G	-	G
adi_MSTRG.18722.1	ate_MSTRG.9434.1	transcription factor COE2-like	-	G	G	-
adi_MSTRG.5598.1	ate_MSTRG.19477.1	Splicing factor 3B subunit 5	-	G	G	G
adi_MSTRG.12007.2	ate_MSTRG.18001.1	hydroxysteroid 11-beta-dehydrogenase 1-like protein	-	G	G	-
adi_MSTRG.29428.1	ate_MSTRG.5172.1	bromodomain adjacent to zinc finger domain protein 1A-like	-	G	G	S
adi_MSTRG.9166.1	ate_MSTRG.18052.1	reticulon-1-A-like	-	G	-	G
adi_MSTRG.15370.1	ate_MSTRG.9797.1	calcium-binding mitochondrial carrier protein SCaMC-2-like	-	G	G	-
adi_MSTRG.16359.1	ate_MSTRG.11034.1	G1/S-specific cyclin-E1-like	-	G	G	-
adi_MSTRG.15975.1	ate_MSTRG.26772.1	uncharacterized protein LOC107345248	-	G	G	-
adi_MSTRG.6834.2	ate_MSTRG.10031.1	tropomyosin, muscle-like	-	G	G	S
adi_MSTRG.24492.1	ate_MSTRG.11631.1	DNA-directed RNA polymerase III subunit RPC6-like	-	G	G	-
adi_MSTRG.13778.1	ate_MSTRG.5160.1	bromodomain adjacent to zinc finger domain protein 1A-like	-	G	G	-
adi_MSTRG.1744.3	ate_MSTRG.7043.1	polyamine oxidase-like	-	G	G	-
adi_MSTRG.10280.1	ate_MSTRG.20418.1	E3 ubiquitin-protein ligase TRIM71-like	-	G	G	-
adi_MSTRG.9956.2	ate_MSTRG.25819.1	kinetochore protein NDC80 homolog	-	G	G	S
adi_MSTRG.27871.1	ate_MSTRG.5423.1	uncharacterized protein LOC107327050	-	G	G	S
adi_MSTRG.28631.1	ate_MSTRG.15142.1	LOW QUALITY PROTEIN: catalase-like	-	G	G	-
adi_MSTRG.8828.1	ate_MSTRG.10293.1	poly(U)-specific endoribonuclease-B-like	-	G	G	S
adi_MSTRG.12431.1	ate_MSTRG.13804.1	lysoplasmalogenase-like protein TMEM86A	-	G	G	-
adi_MSTRG.9407.1	ate_MSTRG.3843.1	protein regulator of cytokinesis 1-like	-	G	G	S
adi_MSTRG.22122.1	ate_MSTRG.13030.1	uncharacterized protein LOC107352192	-	G	G	-
adi_MSTRG.12250.1	ate_MSTRG.22572.1	uncharacterized protein YER152C-like	-	G	G	-
adi_MSTRG.24057.1	ate_MSTRG.21198.1	hypothetical protein AWC38_SpisGene13500 [Stylophora pistillata]	-	G	G	-
adi_MSTRG.24063.1	ate_MSTRG.21189.1	uncharacterized protein LOC107354486	-	G	G	S
adi_MSTRG.23674.1	ate_MSTRG.11703.1	interferon alpha-inducible protein 27-like protein 2A	-	G	PC	G
adi_MSTRG.2843.1	ate_MSTRG.8996.1	serine-rich adhesin for platelets-like	-	G	G	-
adi_MSTRG.25736.1	ate_MSTRG.4930.1	39S ribosomal protein L13, mitochondrial-like	-	G	G	-
adi_MSTRG.25711.2	ate_MSTRG.26313.1	bone morphogenetic protein 1-like	-	G	-	G
adi_MSTRG.13545.1	ate_MSTRG.18032.1	uncharacterized protein LOC107342575	-	G	G	-
adi_MSTRG.25270.1	ate_MSTRG.25262.1	uncharacterized protein LOC107330419	-	G	G	-
adi_MSTRG.2001.1	ate_MSTRG.2266.1	clathrin heavy chain linker domain-containing protein 1-like	-	G	-	G
adi_MSTRG.28937.1	ate_MSTRG.11815.1	solute carrier family 35 member G1-like	-	G	G	-
adi_MSTRG.1744.2	ate_MSTRG.6980.1	polyamine oxidase-like	-	G	G	-
adi_MSTRG.5805.1	ate_MSTRG.6358.1	uncharacterized protein LOC107333750	-	G	PC	G
adi_MSTRG.16908.1	ate_MSTRG.752.1	integrin alpha-X-like	-	G	G	G
adi_MSTRG.6385.1	ate_MSTRG.21416.1	proton-coupled folate transporter-like	-	G	G	G
adi_MSTRG.18921.2	ate_MSTRG.21046.1	sodium channel protein 1 brain-like	-	G	-	G
adi_MSTRG.21243.2	ate_MSTRG.14610.1	extracellular sulfatase Sulf-1-like	-	G	G	G
adi_MSTRG.7351.1	ate_MSTRG.6146.1	tiggy-winkle hedgehog protein-like	-	G	PC	G
adi_MSTRG.11083.1	ate_MSTRG.9874.1	uncharacterized protein LOC107356276	-	G	G	G
adi_MSTRG.3691.2	ate_MSTRG.6429.1	LOW QUALITY PROTEIN: polyadenylate-binding protein 4-like	-	G	G	S
adi_MSTRG.22887.1	ate_MSTRG.22234.1	uncharacterized protein LOC107353121	-	G	G	-
adi_MSTRG.22670.1	ate_MSTRG.27620.1	urokinase plasminogen activator surface receptor-like	-	G	-	G
adi_MSTRG.27673.2	ate_MSTRG.16454.1	lipase member K-like	-	G	-	G
adi_MSTRG.22763.2	ate_MSTRG.7655.1	microphthalmia-associated transcription factor-like	-	G	PC	G
adi_MSTRG.1731.1	ate_MSTRG.6986.1	PIN2/TERF1-interacting telomerase inhibitor 1-like	-	G	G	S
