# Supplementary material for: Developmental system drift and modular gene regulatory networks shape gastrulation in Acropora
Source: Life Sci Alliance. 2025 Aug 14;8(11):e202503293. doi: 10.26508/lsa.202503293 (PMC12360431; doi:10.26508/lsa.202503293)
Supplement: Supplementary file 9 [file LSA-2025-03293_TableS8.xlsx]

## Sheet: S8
Table S8. GO Enrichment summary of upregulated orthologs at stage G in both species.
GO-ID	corr p-value (A. digitifera)	corr p-value (A. tenuis)	Description
48665	5.0172e-07	5.2589e-05	neuron fate specification
30910	1.6733e-06	1.2125e-06	olfactory placode formation
1708	1.4744e-05	0.00068039	cell fate specification
35270	2.7932e-05	0.00038493	endocrine system development
21538	3.9142e-05	2.4263e-05	epithalamus development
21984	5.4101e-05	3.1072e-05	adenohypophysis development
9611	6.5009e-05	2.4263e-05	response to wounding
30324	6.8176e-05	8.8483e-05	lung development
30323	8.9994e-05	0.00011123	respiratory tube development
21983	0.00010064	6.6474e-05	pituitary gland development
71699	0.00013163	2.4263e-05	olfactory placode morphogenesis
21536	0.00013372	0.00021043	diencephalon development
60235	0.0001357	2.4263e-05	lens induction in camera-type eye
48663	0.0001357	0.0019946	neuron fate commitment
60541	0.00019508	0.00068039	respiratory system development
50973	0.00025985	3.1072e-05	detection of mechanical stimulus involved in equilibrioception
71698	0.00025985	2.4263e-05	olfactory placode development
60219	0.00030138	0.00096902	camera-type eye photoreceptor cell differentiation
21513	0.00030138	5.3656e-05	spinal cord dorsal/ventral patterning
45165	0.00030138	0.0038617	cell fate commitment
30539	0.00030138	0.00012623	male genitalia development
21511	0.00032867	6.599e-05	spinal cord patterning
60070	0.0003298	0.0022162	canonical Wnt receptor signaling pathway
31328	0.00037992	0.015029	positive regulation of cellular biosynthetic process
2052	0.00042712	0.00014576	positive regulation of neuroblast proliferation
60788	0.00045877	0.00038493	ectodermal placode formation
9891	0.00048048	0.01724	positive regulation of biosynthetic process
10557	0.00064021	0.020034	positive regulation of macromolecule biosynthetic process
48864	0.00079216	0.0013997	stem cell development
2089	0.00079216	0.00042241	lens morphogenesis in camera-type eye
60579	0.00079216	0.00021043	ventral spinal cord interneuron fate commitment
43586	0.00088693	0.0018035	tongue development
43584	0.0012877	0.00016774	nose development
71697	0.0012877	0.00073973	ectodermal placode morphogenesis
33762	0.0012877	0.0064736	response to glucagon stimulus
1709	0.0013788	0.020365	cell fate determination
71696	0.0013914	0.00073973	ectodermal placode development
21982	0.0014953	4.9149e-05	pineal gland development
1501	0.0015505	0.0031438	skeletal system development
3	0.001615	0.014854	reproduction
48806	0.0017828	0.00042241	genitalia development
19827	0.0017828	0.0032748	stem cell maintenance
45445	0.0017828	0.0019946	myoblast differentiation
60042	0.0017828	0.0012797	retina morphogenesis in camera-type eye
35019	0.0017828	0.00073256	somatic stem cell maintenance
51173	0.0021984	0.031672	positive regulation of nitrogen compound metabolic process
55123	0.0023461	0.01878	digestive system development
43010	0.0024759	0.0034201	camera-type eye development
1706	0.0024759	0.0078616	endoderm formation
21854	0.0024759	0.0031438	hypothalamus development
21521	0.0024759	0.00042241	ventral spinal cord interneuron specification
7411	0.0025145	0.0036892	axon guidance
32355	0.0027675	0.0035115	response to estradiol stimulus
48627	0.0034838	0.00038493	myoblast development
6954	0.0035737	0.020871	inflammatory response
9649	0.0037116	0.001065	entrainment of circadian clock
48593	0.0039345	0.0071524	camera-type eye morphogenesis
60425	0.0041359	0.0027306	lung morphogenesis
43049	0.0042513	0.0001908	otic placode formation
33189	0.0045416	0.0031019	response to vitamin A
60322	0.004962	0.012351	head development
122	0.004962	0.043388	negative regulation of transcription from RNA polymerase II promoter
30238	0.004962	0.042268	male sex determination
45935	0.004962	0.043877	positive regulation of nucleobase, nucleoside, nucleotide and nucleic acid metabolic process
1711	0.0049745	0.0031438	endodermal cell fate commitment
48791	0.0055299	0.0035115	calcium ion-dependent exocytosis of neurotransmitter
21514	0.005711	0.0012476	ventral spinal cord interneuron differentiation
48565	0.005711	0.021991	digestive tract development
21517	0.005874	0.007011	ventral spinal cord development
48863	0.005874	0.014505	stem cell differentiation
3415	0.005874	0.0074844	chondrocyte hypertrophy
6928	0.005874	0.029877	cellular component movement
21987	0.005874	0.016553	cerebral cortex development
33273	0.005874	0.0082764	response to vitamin
1714	0.005874	0.0017809	endodermal cell fate specification
48852	0.005874	3.416e-05	diencephalon morphogenesis
71241	0.0059848	0.0016485	cellular response to inorganic substance
45595	0.0063034	0.04514	regulation of cell differentiation
7605	0.0063034	0.0089971	sensory perception of sound
60009	0.0065707	0.042268	Sertoli cell development
48732	0.0066722	0.035509	gland development
21953	0.0066724	0.012596	central nervous system neuron differentiation
70318	0.0069982	0.00038493	positive regulation of G0 to G1 transition
7409	0.0069982	0.015587	axonogenesis
21510	0.0069982	0.0027055	spinal cord development
30111	0.0069982	0.015348	regulation of Wnt receptor signaling pathway
21515	0.00766	0.0039759	cell differentiation in spinal cord
46661	0.00766	0.010316	male sex differentiation
8045	0.0090464	0.019398	motor axon guidance
42670	0.010164	0.025428	retinal cone cell differentiation
72006	0.010874	0.0039759	nephron development
50673	0.010928	0.0035115	epithelial cell proliferation
2063	0.010928	0.0027055	chondrocyte development
7267	0.010928	0.0096299	cell-cell signaling
50957	0.010928	0.00063938	equilibrioception
1656	0.011339	0.00068039	metanephros development
48873	0.011463	0.016698	homeostasis of number of cells within a tissue
60324	0.011463	0.0078616	face development
42471	0.011463	0.00073973	ear morphogenesis
45596	0.011463	0.036947	negative regulation of cell differentiation
60348	0.011463	0.0081085	bone development
48645	0.011463	0.0035115	organ formation
43583	0.011885	0.0017887	ear development
60284	0.011885	0.040975	regulation of cell development
43588	0.011885	0.0026387	skin development
43415	0.011885	0.0013588	positive regulation of skeletal muscle tissue regeneration
14717	0.011885	0.0013588	regulation of satellite cell activation involved in skeletal muscle regeneration
14718	0.011885	0.0013588	positive regulation of satellite cell activation involved in skeletal muscle regeneration
48286	0.01197	0.0078616	lung alveolus development
7154	0.012011	0.011638	cell communication
21978	0.012096	0.033108	telencephalon regionalization
33334	0.012229	0.025391	fin morphogenesis
9953	0.01242	0.0078616	dorsal/ventral pattern formation
60041	0.012987	0.014933	retina development in camera-type eye
60441	0.014155	0.0073771	epithelial tube branching involved in lung morphogenesis
7584	0.014178	0.034501	response to nutrient
6913	0.014413	0.049665	nucleocytoplasmic transport
9991	0.014413	0.014933	response to extracellular stimulus
48839	0.014508	0.0031438	inner ear development
43627	0.014508	0.022452	response to estrogen stimulus
1649	0.014508	0.001672	osteoblast differentiation
60795	0.014625	0.0011958	cell fate commitment involved in the formation of primary germ layers
31128	0.014948	0.0015503	developmental induction
48853	0.014948	9.3712e-05	forebrain morphogenesis
43416	0.014948	0.0013588	regulation of skeletal muscle tissue regeneration
46546	0.015492	0.022477	development of primary male sexual characteristics
71599	0.015492	0.0053501	otic vesicle development
45995	0.015504	0.0049422	regulation of embryonic development
32526	0.015504	0.0035998	response to retinoic acid
48870	0.015504	0.049669	cell motility
51674	0.015731	0.049669	localization of cell
31667	0.016464	0.01781	response to nutrient levels
50954	0.016464	0.021668	sensory perception of mechanical stimulus
8052	0.016477	0.0035115	sensory organ boundary specification
16360	0.016477	0.0035115	sensory organ precursor cell fate determination
7487	0.016912	0.0070423	analia development
51253	0.017217	0.049499	negative regulation of RNA metabolic process
33333	0.017217	0.043388	fin development
50678	0.017217	0.0070423	regulation of epithelial cell proliferation
30916	0.01726	0.0019946	otic vesicle formation
2088	0.017418	0.0035115	lens development in camera-type eye
30856	0.017418	0.016553	regulation of epithelial cell differentiation
3407	0.017418	0.034501	neural retina development
35295	0.017469	0.01203	tube development
17158	0.017469	0.0037367	regulation of calcium ion-dependent exocytosis
21879	0.017469	0.0078616	forebrain neuron differentiation
42472	0.017829	0.0013997	inner ear morphogenesis
60685	0.017829	0.001065	regulation of prostatic bud formation
45955	0.017829	0.0038617	negative regulation of calcium ion-dependent exocytosis
50910	0.017829	0.00063938	detection of mechanical stimulus involved in sensory perception of sound
7350	0.017829	0.032451	blastoderm segmentation
51093	0.017847	0.045197	negative regulation of developmental process
35282	0.018008	0.030169	segmentation
30178	0.018075	0.0165	negative regulation of Wnt receptor signaling pathway
21543	0.018075	0.014857	pallium development
60688	0.021092	0.0035115	regulation of morphogenesis of a branching structure
7530	0.02134	0.0050426	sex determination
9605	0.021704	0.0083773	response to external stimulus
70654	0.021704	0.04514	sensory epithelium regeneration
32501	0.021704	0.048213	multicellular organismal process
72023	0.021704	0.033108	thick ascending limb development
14831	0.021704	0.014854	gastro-intestinal system smooth muscle contraction
14846	0.021704	0.014854	esophagus smooth muscle contraction
72233	0.021704	0.033108	metanephric thick ascending limb development
71600	0.021776	0.0031438	otic vesicle morphogenesis
71248	0.022225	0.0043138	cellular response to metal ion
30900	0.022225	0.014551	forebrain development
2011	0.022602	0.047216	morphogenesis of an epithelial sheet
9880	0.022602	0.033326	embryonic pattern specification
18298	0.022711	0.04514	protein-chromophore linkage
10160	0.022711	0.0082764	formation of organ boundary
10574	0.022711	0.042268	regulation of vascular endothelial growth factor production
21761	0.025128	0.01878	limbic system development
1942	0.026717	0.013771	hair follicle development
22405	0.026717	0.013771	hair cycle process
48859	0.027476	0.010415	formation of anatomical boundary
90092	0.027821	0.04514	regulation of transmembrane receptor protein serine/threonine kinase signaling pathway
60478	0.027821	0.022696	acrosomal vesicle exocytosis
51239	0.028881	0.043388	regulation of multicellular organismal process
42633	0.029281	0.014505	hair cycle
19098	0.0299	0.014854	reproductive behavior
5513	0.030732	0.025428	detection of calcium ion
30166	0.030732	0.016698	proteoglycan biosynthetic process
45667	0.032992	0.0038617	regulation of osteoblast differentiation
21537	0.033264	0.016698	telencephalon development
42246	0.033727	0.016553	tissue regeneration
55113	0.033727	0.014213	epiboly involved in gastrulation with mouth forming second
33085	0.034408	0.022696	negative regulation of T cell differentiation in the thymus
72021	0.034408	0.043388	ascending thin limb development
72218	0.034408	0.043388	metanephric ascending thin limb development
7458	0.034408	0.043388	progression of morphogenetic furrow involved in compound eye morphogenesis
42060	0.034914	0.0053501	wound healing
2062	0.034948	0.0037456	chondrocyte differentiation
40037	0.035543	0.0049244	negative regulation of fibroblast growth factor receptor signaling pathway
33500	0.037299	0.016773	carbohydrate homeostasis
447	0.038368	0.031447	endonucleolytic cleavage in ITS1 to separate SSU-rRNA from 5.8S rRNA and LSU-rRNA from tricistronic rRNA transcript (SSU-rRNA, 5.8S rRNA, LSU-rRNA)
48643	0.038368	0.043388	positive regulation of skeletal muscle tissue development
14016	0.040288	0.048213	neuroblast differentiation
21872	0.046211	0.0048984	generation of neurons in the forebrain
43403	0.046211	0.0013997	skeletal muscle tissue regeneration
21871	0.046211	0.029292	forebrain regionalization
51216	0.04688	0.023891	cartilage development
71277	0.047773	0.014213	cellular response to calcium ion
48872	0.048328	0.048053	homeostasis of number of cells
30510	0.048605	0.022573	regulation of BMP signaling pathway
15015	0.048872	0.043388	heparan sulfate proteoglycan biosynthetic process, enzymatic modification
