# Supplementary material for: Developmental system drift and modular gene regulatory networks shape gastrulation in Acropora
Source: Life Sci Alliance. 2025 Aug 14;8(11):e202503293. doi: 10.26508/lsa.202503293 (PMC12360431; doi:10.26508/lsa.202503293)
Supplement: Supplementary file 10 [file LSA-2025-03293_TableS9.xlsx]

## Sheet: S9
Table S9. GO enrichment analysis of shared one-to-one orthologous genes upregulated between clusters.
Clusters	GO-ID	corr p-value (A. digitifera)	corr p-value (A. tenuis)	Description
AdC1-AtC1	30509	0.0024462	0.0026946	BMP signaling pathway
	48863	0.0072366	0.039122	stem cell differentiation
AdC4-AtC1	48664	0.0029713	0.03079	neuron fate determination
AdC4-AtC5	466	0.00016455	0.00068412	maturation of 5.8S rRNA from tricistronic rRNA transcript (SSU-rRNA, 5.8S rRNA, LSU-rRNA)
AdC5-AtC1	50769	0.0010929	0.0043083	positive regulation of neurogenesis
	71300	0.0045984	0.0082146	cellular response to retinoic acid
	7492	0.0085241	0.015902	endoderm development
AdC5-AtC3	1539	1.3324e-06	4.7106e-06	ciliary or flagellar motility
	9799	0.044434	0.041349	specification of symmetry
AdC5-AtC4	3341	0.018979	0.03157	cilium movement
