# Supplementary material for: Developmental system drift and modular gene regulatory networks shape gastrulation in Acropora
Source: Life Sci Alliance. 2025 Aug 14;8(11):e202503293. doi: 10.26508/lsa.202503293 (PMC12360431; doi:10.26508/lsa.202503293)
Supplement: Supplementary file 11 [file LSA-2025-03293_TableS10.xlsx]

## Sheet: S10
Table S10. One-to-one orthologous genes upregulated at gastrula stage (clusters C2, C3 and C4) based on K-means clustering.
ID-A. digitifera	ID-A. tenuis	Description	Cluster (A. digitifera)	Cluster (A. tenuis)
adi_MSTRG.23509.1	ate_MSTRG.10091.1	heat shock 70 kDa protein 12A-like	C4	C4
adi_MSTRG.16544.1	ate_MSTRG.11573.1	aristaless-related homeobox protein-like	C3	C4
adi_MSTRG.364.2	ate_MSTRG.10372.1	uncharacterized protein LOC107331591	C4	C4
adi_MSTRG.11142.1	ate_MSTRG.10626.1	synaptotagmin-7-like	C4	C4
adi_MSTRG.11138.1	ate_MSTRG.10629.1	synaptotagmin-7-like	C3	C4
adi_MSTRG.11160.1	ate_MSTRG.10637.1	MSTRG.11160.1-MSTRG.10637.1	C3	C4
adi_MSTRG.11128.1	ate_MSTRG.10696.1	synaptotagmin 1-like	C3	C3
adi_MSTRG.26652.1	ate_MSTRG.10901.1	dimethylaniline monooxygenase [N-oxide-forming] 5-like	C4	C3
adi_MSTRG.16359.1	ate_MSTRG.11034.1	G1/S-specific cyclin-E1-like	C2	C4
adi_MSTRG.13778.1	ate_MSTRG.5160.1	bromodomain adjacent to zinc finger domain protein 1A-like	C2	C4
adi_MSTRG.6008.1	ate_MSTRG.1117.1	uncharacterized protein C1orf158 homolog	C4	C4
adi_MSTRG.833.1	ate_MSTRG.11186.1	uncharacterized protein LOC107336284	C4	C4
adi_MSTRG.8703.1	ate_MSTRG.11307.1	TATA box-binding protein-associated factor RNA polymerase I subunit A-like	C4	C4
adi_MSTRG.6641.1	ate_MSTRG.11551.1	mitogen-activated protein kinase 4-like	C3	C4
adi_MSTRG.29428.1	ate_MSTRG.5172.1	bromodomain adjacent to zinc finger domain protein 1A-like	C2	C4
adi_MSTRG.24492.1	ate_MSTRG.11631.1	DNA-directed RNA polymerase III subunit RPC6-like	C2	C4
adi_MSTRG.24489.1	ate_MSTRG.11659.1	uncharacterized protein C14orf105-like	C4	C4
adi_MSTRG.16206.1	ate_MSTRG.11791.1	mucin-5B-like	C4	C4
adi_MSTRG.16197.1	ate_MSTRG.11797.1	mucin-2-like	C4	C4
adi_MSTRG.5936.1	ate_MSTRG.1180.1	uncharacterized protein LOC107333893	C3	C4
adi_MSTRG.28937.1	ate_MSTRG.11815.1	solute carrier family 35 member G1-like	C2	C4
adi_MSTRG.22706.2	ate_MSTRG.12393.1	ELKS/Rab6-interacting/CAST family member 1-like isoform X2	C3	C2
adi_MSTRG.18361.1	ate_MSTRG.12819.1	silk gland factor 3-like	C2	C4
adi_MSTRG.21564.1	ate_MSTRG.12916.1	uncharacterized protein LOC107351587	C4	C3
adi_MSTRG.17211.1	ate_MSTRG.12941.1	MSTRG.17211.1-MSTRG.12941.1	C3	C3
adi_MSTRG.22122.1	ate_MSTRG.13030.1	uncharacterized protein LOC107352192	C2	C4
adi_MSTRG.25711.2	ate_MSTRG.26313.1	bone morphogenetic protein 1-like	C2	C2
adi_MSTRG.13441.1	ate_MSTRG.13285.1	rhodopsin, G0-coupled-like	C4	C4
adi_MSTRG.13083.2	ate_MSTRG.13642.2	fructose-1-phosphate phosphatase YqaB-like	C3	C4
adi_MSTRG.20469.1	ate_MSTRG.13704.1	protein phosphatase 1 regulatory subunit 3B-like	C2	C4
adi_MSTRG.12431.1	ate_MSTRG.13804.1	lysoplasmalogenase-like protein TMEM86A	C2	C4
adi_MSTRG.22175.1	ate_MSTRG.13907.1	mRNA cap guanine-N7 methyltransferase-like	C3	C4
adi_MSTRG.1544.1	ate_MSTRG.13928.1	uncharacterized protein LOC107344248 isoform X1	C3	C2
adi_MSTRG.29997.1	ate_MSTRG.13984.1	uncharacterized protein LOC107329850	C4	C3
adi_MSTRG.2753.1	ate_MSTRG.13987.1	phosphoenolpyruvate carboxykinase [GTP], mitochondrial-like	C2	C4
adi_MSTRG.20441.1	ate_MSTRG.1409.1	uncharacterized protein LOC107331644	C4	C4
adi_MSTRG.5858.1	ate_MSTRG.14168.1	atrial natriuretic peptide receptor 1-like	C4	C3
adi_MSTRG.25234.1	ate_MSTRG.1419.1	uncharacterized protein LOC107355692	C4	C4
adi_MSTRG.17976.1	ate_MSTRG.14373.1	protein capicua homolog	C4	C2
adi_MSTRG.21243.2	ate_MSTRG.14610.1	extracellular sulfatase Sulf-1-like isoform X1	C3	C3
adi_MSTRG.27691.1	ate_MSTRG.14614.1	extracellular sulfatase Sulf-1-like isoform X2	C4	C3
adi_MSTRG.21245.1	ate_MSTRG.14625.1	cell wall integrity and stress response component 1-like	C4	C4
adi_MSTRG.27702.1	ate_MSTRG.14627.1	uncharacterized protein LOC107358832	C4	C3
adi_MSTRG.13757.1	ate_MSTRG.14678.1	bifunctional 3'-phosphoadenosine 5'-phosphosulfate synthase 2-like	C4	C4
adi_MSTRG.10404.1	ate_MSTRG.14855.1	uncharacterized protein LOC107338966	C4	C4
adi_MSTRG.7085.1	ate_MSTRG.14866.1	lutropin-choriogonadotropic hormone receptor-like	C3	C2
adi_MSTRG.22227.1	ate_MSTRG.14977.1	MSTRG.22227.1-MSTRG.14977.1	C2	C4
adi_MSTRG.3897.1	ate_MSTRG.15123.1	uncharacterized protein LOC107331734	C4	C4
adi_MSTRG.28631.1	ate_MSTRG.15142.1	LOW QUALITY PROTEIN: catalase-like	C2	C3
adi_MSTRG.7974.1	ate_MSTRG.15190.1	uncharacterized protein LOC107336239	C4	C4
adi_MSTRG.7986.1	ate_MSTRG.15219.1	uncharacterized protein LOC107336247	C4	C2
adi_MSTRG.17329.1	ate_MSTRG.15286.1	membrane progestin receptor gamma-A-like	C4	C4
adi_MSTRG.14747.3	ate_MSTRG.15350.1	uncharacterized protein LOC107343910	C4	C4
adi_MSTRG.7996.1	ate_MSTRG.15361.1	probable kinetochore protein SPC25	C4	C4
adi_MSTRG.14632.1	ate_MSTRG.15468.2	universal stress protein in QAH/OAS sulfhydrylase 3'region-like	C4	C4
adi_MSTRG.5137.2	ate_MSTRG.15476.1	flotillin-1-like	C4	C3
adi_MSTRG.15613.1	ate_MSTRG.15554.1	uncharacterized protein LOC107344886	C4	C2
adi_MSTRG.386.1	ate_MSTRG.10325.1	doublesex and mab-3 related transcription factor 3, truncated-like	C3	C4
adi_MSTRG.27579.1	ate_MSTRG.15993.1	protein FAM214A-like	C3	C4
adi_MSTRG.27591.1	ate_MSTRG.15999.1	uncharacterized protein LOC107358669	C4	C3
adi_MSTRG.24073.1	ate_MSTRG.16152.1	aquaporin-4-like	C4	C4
adi_MSTRG.24059.1	ate_MSTRG.16162.1	cAMP-dependent protein kinase type II regulatory subunit-like	C4	C4
adi_MSTRG.17677.1	ate_MSTRG.16314.1	MSTRG.17677.1-MSTRG.16314.1	C4	C2
adi_MSTRG.4574.1	ate_MSTRG.16390.1	receptor-type tyrosine-protein phosphatase F-like	C2	C3
adi_MSTRG.27673.2	ate_MSTRG.16454.1	lipase member K-like	C2	C2
adi_MSTRG.22626.1	ate_MSTRG.16480.1	lipase member K-like	C4	C4
adi_MSTRG.8364.1	ate_MSTRG.16541.1	major facilitator superfamily domain-containing protein 6-like	C4	C2
adi_MSTRG.9727.1	ate_MSTRG.16575.1	melanopsin-like	C3	C4
adi_MSTRG.6567.1	ate_MSTRG.16605.1	bifunctional coenzyme A synthase-like	C3	C4
adi_MSTRG.12279.1	ate_MSTRG.16653.1	ZP domain-containing protein-like	C3	C2
adi_MSTRG.18005.2	ate_MSTRG.16710.2	GFP-like non-fluorescent chromoprotein	C3	C4
adi_MSTRG.25785.1	ate_MSTRG.16756.1	uncharacterized protein LOC107356295 isoform X1	C4	C4
adi_MSTRG.5157.1	ate_MSTRG.16906.1	argininosuccinate synthase-like	C4	C2
adi_MSTRG.30099.1	ate_MSTRG.16944.1	uncharacterized protein LOC107330006	C4	C3
adi_MSTRG.7267.1	ate_MSTRG.17439.1	uncharacterized protein LOC107330097	C3	C3
adi_MSTRG.26857.1	ate_MSTRG.17446.1	myosin-7B-like	C3	C4
adi_MSTRG.5734.1	ate_MSTRG.17568.1	ribosome biogenesis protein NSA2 homolog	C4	C4
adi_MSTRG.2659.1	ate_MSTRG.17604.1	stress response protein nst1-like	C4	C4
adi_MSTRG.12692.1	ate_MSTRG.17727.1	probable ATP-dependent RNA helicase DDX47	C4	C4
adi_MSTRG.13695.1	ate_MSTRG.18015.1	doublesex- and mab-3-related transcription factor A2-like	C4	C4
adi_MSTRG.12007.2	ate_MSTRG.18001.1	hydroxysteroid 11-beta-dehydrogenase 1-like protein isoform X2	C2	C4
adi_MSTRG.18722.1	ate_MSTRG.9434.1	transcription factor COE2-like	C2	C4
adi_MSTRG.13545.1	ate_MSTRG.18032.1	uncharacterized protein LOC107342575	C2	C3
adi_MSTRG.9166.1	ate_MSTRG.18052.1	reticulon-1-A-like	C2	C2
adi_MSTRG.9132.1	ate_MSTRG.18059.1	protein fosB-like	C4	C2
adi_MSTRG.9508.1	ate_MSTRG.18243.1	serine/threonine-protein kinase STK11-like	C2	C4
adi_MSTRG.4038.1	ate_MSTRG.25558.1	fibroblast growth factor receptor 2-like isoform X6	C4	C3
adi_MSTRG.7813.1	ate_MSTRG.18480.1	60S ribosomal protein L27-like	C4	C2
adi_MSTRG.26527.1	ate_MSTRG.18655.1	myosin-11-like	C2	C2
adi_MSTRG.2200.1	ate_MSTRG.18672.1	RNA-binding protein MEX3B-like	C2	C4
adi_MSTRG.2211.1	ate_MSTRG.18685.1	histamine H2 receptor-like	C3	C4
adi_MSTRG.28966.1	ate_MSTRG.18696.1	protein BTN1-like	C3	C4
adi_MSTRG.17693.1	ate_MSTRG.18749.1	uncharacterized protein LOC107347166	C3	C2
adi_MSTRG.4088.1	ate_MSTRG.1878.1	transmembrane and coiled-coil domain-containing protein 3-like	C3	C2
adi_MSTRG.14781.1	ate_MSTRG.18885.1	carbohydrate sulfotransferase 11-like	C3	C4
adi_MSTRG.4102.1	ate_MSTRG.1891.1	Down syndrome cell adhesion molecule homolog isoform X5	C3	C2
adi_MSTRG.4078.1	ate_MSTRG.1893.1	probable protein disulfide-isomerase A6	C4	C3
adi_MSTRG.26764.1	ate_MSTRG.18962.1	uncharacterized protein LOC107357486	C4	C4
adi_MSTRG.20045.1	ate_MSTRG.19077.1	uncharacterized protein LOC107349928	C3	C4
adi_MSTRG.14349.1	ate_MSTRG.19143.1	tektin-1-like	C4	C4
adi_MSTRG.14326.1	ate_MSTRG.19152.1	tektin-1-like	C4	C4
adi_MSTRG.4719.1	ate_MSTRG.19263.1	DNA damage-regulated autophagy modulator protein 2-like	C4	C4
adi_MSTRG.5643.1	ate_MSTRG.19427.1	uncharacterized protein LOC107333517	C3	C3
adi_MSTRG.5598.1	ate_MSTRG.19477.1	uncharacterized protein LOC107333475	C2	C4
adi_MSTRG.9035.1	ate_MSTRG.19578.1	coiled-coil domain-containing protein 146-like	C4	C4
adi_MSTRG.28013.1	ate_MSTRG.19579.1	glutamic acid-rich protein-like	C4	C4
adi_MSTRG.2034.1	ate_MSTRG.19797.1	tctex1 domain-containing protein 1-B-like	C4	C4
adi_MSTRG.2157.2	ate_MSTRG.19990.1	putative L-type amino acid transporter 1-like protein MLAS	C2	C4
adi_MSTRG.3781.1	ate_MSTRG.20073.1	uncharacterized protein LOC107331618	C4	C3
adi_MSTRG.26250.1	ate_MSTRG.20276.1	uncharacterized protein LOC107356969	C4	C3
adi_MSTRG.10251.1	ate_MSTRG.20411.1	uncharacterized protein LOC107338840	C4	C4
adi_MSTRG.10280.1	ate_MSTRG.20418.1	E3 ubiquitin-protein ligase TRIM71-like	C2	C3
adi_MSTRG.565.1	ate_MSTRG.2045.1	cilia- and flagella-associated protein 44-like isoform X1	C4	C4
adi_MSTRG.15260.1	ate_MSTRG.20487.1	uncharacterized protein LOC107344476	C4	C4
adi_MSTRG.17157.1	ate_MSTRG.20572.1	uncharacterized protein LOC107346644	C3	C2
adi_MSTRG.28385.1	ate_MSTRG.20624.1	electron transfer flavoprotein-ubiquinone oxidoreductase, mitochondrial-like	C3	C4
adi_MSTRG.12519.1	ate_MSTRG.17857.1	forkhead box protein J1-B-like	C4	C4
adi_MSTRG.16442.1	ate_MSTRG.20659.1	uncharacterized protein LOC107345794	C4	C3
adi_MSTRG.10302.1	ate_MSTRG.20805.1	stabilizer of axonemal microtubules 1-like	C4	C4
adi_MSTRG.23073.1	ate_MSTRG.20917.1	uncharacterized protein LOC107353279	C3	C2
adi_MSTRG.5647.1	ate_MSTRG.20949.1	RING finger protein nhl-1-like	C4	C3
adi_MSTRG.23093.1	ate_MSTRG.21026.1	BTB/POZ domain-containing protein KCTD3-like	C2	C3
adi_MSTRG.18921.2	ate_MSTRG.21046.1	sodium channel protein 1 brain-like isoform X1	C2	C2
adi_MSTRG.16488.3	ate_MSTRG.21047.1	uncharacterized protein LOC107350131	C4	C3
adi_MSTRG.24077.1	ate_MSTRG.21178.1	kinesin-like protein KIFC3	C4	C3
adi_MSTRG.24063.1	ate_MSTRG.21189.1	uncharacterized protein LOC107354486	C2	C4
adi_MSTRG.24057.1	ate_MSTRG.21198.1	MSTRG.24057.1-MSTRG.21198.1	C2	C3
adi_MSTRG.18936.1	ate_MSTRG.21213.1	potassium voltage-gated channel subfamily H member 2-like isoform X3	C3	C4
adi_MSTRG.18939.1	ate_MSTRG.21214.1	potassium voltage-gated channel subfamily H member 2-like isoform X1	C3	C4
adi_MSTRG.6385.1	ate_MSTRG.21416.1	proton-coupled folate transporter-like	C2	C3
adi_MSTRG.23232.1	ate_MSTRG.21476.1	MSTRG.23232.1-MSTRG.21476.1	C4	C4
adi_MSTRG.23250.1	ate_MSTRG.21486.1	SH3 and PX domain-containing protein 2A-like	C4	C4
adi_MSTRG.24347.1	ate_MSTRG.21495.1	acid-sensing ion channel 2-like	C3	C2
adi_MSTRG.28868.1	ate_MSTRG.21548.1	translation initiation factor IF-2-like	C3	C4
adi_MSTRG.6462.1	ate_MSTRG.3519.1	histone deacetylase 1-like	C3	C4
adi_MSTRG.26080.1	ate_MSTRG.21805.1	sphingosine-1-phosphate phosphatase 2-like	C4	C4
adi_MSTRG.16908.1	ate_MSTRG.752.1	integrin alpha-X-like	C2	C3
adi_MSTRG.22887.1	ate_MSTRG.22234.1	uncharacterized protein LOC107353121	C2	C4
adi_MSTRG.28968.1	ate_MSTRG.22337.1	BTB/POZ domain-containing protein KCTD8-like	C4	C2
adi_MSTRG.7652.1	ate_MSTRG.22409.1	beta-2 adrenergic receptor-like	C3	C2
adi_MSTRG.10534.1	ate_MSTRG.22554.1	histone H2B-like	C4	C3
adi_MSTRG.12250.1	ate_MSTRG.22572.1	uncharacterized protein YER152C-like	C2	C4
adi_MSTRG.2001.1	ate_MSTRG.2266.1	clathrin heavy chain linker domain-containing protein 1-like isoform X3	C2	C2
adi_MSTRG.25940.1	ate_MSTRG.22849.1	enkurin-like	C4	C4
adi_MSTRG.11904.1	ate_MSTRG.22868.1	uncharacterized protein LOC107340731	C4	C2
adi_MSTRG.25668.1	ate_MSTRG.22890.1	uncharacterized protein DDB_G0283697-like	C4	C4
adi_MSTRG.25622.1	ate_MSTRG.22908.1	potassium voltage-gated channel subfamily C member 1-like	C4	C2
adi_MSTRG.5460.1	ate_MSTRG.22993.1	lipopolysaccharide-induced tumor necrosis factor-alpha factor homolog	C4	C2
adi_MSTRG.5469.1	ate_MSTRG.23006.1	uncharacterized protein LOC107333347	C4	C3
adi_MSTRG.5465.1	ate_MSTRG.23080.1	uncharacterized protein LOC107333324 isoform X2	C2	C2
adi_MSTRG.16689.1	ate_MSTRG.23274.1	uncharacterized protein LOC107346092	C4	C4
adi_MSTRG.11318.1	ate_MSTRG.23384.1	calumenin-like	C3	C4
adi_MSTRG.13806.1	ate_MSTRG.23409.1	uncharacterized protein LOC107342935	C3	C3
adi_MSTRG.13844.1	ate_MSTRG.23432.1	GTP-binding protein YPTC1-like	C4	C4
adi_MSTRG.9341.1	ate_MSTRG.23453.1	uncharacterized protein LOC107337697	C3	C3
adi_MSTRG.16922.1	ate_MSTRG.757.1	integrin alpha-X-like	C4	C4
adi_MSTRG.21617.1	ate_MSTRG.23717.1	ankyrin repeat, PH and SEC7 domain containing protein secG-like	C4	C4
adi_MSTRG.3138.1	ate_MSTRG.23800.1	uncharacterized protein LOC107328021	C3	C3
adi_MSTRG.13332.1	ate_MSTRG.24081.1	MSTRG.13332.1-MSTRG.24081.1	C3	C4
adi_MSTRG.17163.1	ate_MSTRG.24256.1	E3 ubiquitin-protein ligase HUWE1-like	C4	C4
adi_MSTRG.17182.1	ate_MSTRG.24266.1	uncharacterized protein LOC107346672	C4	C4
adi_MSTRG.22824.1	ate_MSTRG.24557.1	cysteine/serine-rich nuclear protein 3-like	C3	C3
adi_MSTRG.22801.2	ate_MSTRG.24565.1	MSTRG.22801.2-MSTRG.24565.1	C3	C2
adi_MSTRG.4913.1	ate_MSTRG.24669.1	neurocalcin homolog	C4	C2
adi_MSTRG.1598.1	ate_MSTRG.883.1	neurogenic locus notch homolog protein 1-like	C4	C3
adi_MSTRG.19539.1	ate_MSTRG.24863.1	LOW QUALITY PROTEIN: ATP-binding cassette sub-family F member 2-like	C2	C4
adi_MSTRG.9211.1	ate_MSTRG.24880.1	small nuclear ribonucleoprotein Sm D2	C4	C4
adi_MSTRG.10097.1	ate_MSTRG.25160.1	dual specificity tyrosine-phosphorylation-regulated kinase 2-like	C4	C3
adi_MSTRG.29204.1	ate_MSTRG.25246.1	protein phosphatase 1 regulatory subunit 3D-like	C4	C4
adi_MSTRG.25270.1	ate_MSTRG.25262.1	uncharacterized protein LOC107330419	C2	C4
adi_MSTRG.18053.1	ate_MSTRG.25461.1	probable serine/threonine-protein kinase DDB_G0271682	C2	C4
adi_MSTRG.17473.1	ate_MSTRG.25507.2	uncharacterized protein LOC107346996 isoform X3	C4	C3
adi_MSTRG.7771.1	ate_MSTRG.24752.1	protocadherin-like protein	C4	C2
adi_MSTRG.28221.1	ate_MSTRG.25686.1	uncharacterized protein LOC107327571	C2	C4
adi_MSTRG.9956.2	ate_MSTRG.25819.1	kinetochore protein NDC80 homolog isoform X2	C2	C4
adi_MSTRG.30378.1	ate_MSTRG.25843.1	uncharacterized protein LOC107330288	C3	C2
adi_MSTRG.22278.1	ate_MSTRG.26185.1	uncharacterized protein LOC107352337	C4	C4
adi_MSTRG.395.1	ate_MSTRG.26275.1	E3 ubiquitin-protein ligase NRDP1-like	C4	C2
adi_MSTRG.13373.1	ate_MSTRG.21708.1	paired mesoderm homeobox protein 2B-like isoform X1	C3	C2
adi_MSTRG.11820.1	ate_MSTRG.26436.1	uncharacterized protein LOC107340645	C3	C4
adi_MSTRG.11833.1	ate_MSTRG.26441.1	uncharacterized protein LOC107340647	C3	C2
adi_MSTRG.13318.1	ate_MSTRG.2648.1	gamma-aminobutyric acid receptor subunit alpha-6-like	C4	C4
adi_MSTRG.16000.1	ate_MSTRG.26731.1	calmodulin-like protein 3	C4	C4
adi_MSTRG.15975.1	ate_MSTRG.26772.1	uncharacterized protein LOC107345248	C2	C4
adi_MSTRG.22486.1	ate_MSTRG.26875.1	uncharacterized protein LOC107352702	C3	C4
adi_MSTRG.13266.1	ate_MSTRG.2711.1	gamma-aminobutyric acid receptor subunit alpha-5-like isoform X1	C4	C2
adi_MSTRG.3217.1	ate_MSTRG.2716.1	aquaporin-11-like	C3	C4
adi_MSTRG.23304.1	ate_MSTRG.27208.1	uncharacterized protein LOC107341139	C3	C2
adi_MSTRG.18869.1	ate_MSTRG.27467.1	uncharacterized protein LOC107342494 isoform X2	C2	C2
adi_MSTRG.22670.1	ate_MSTRG.27620.1	urokinase plasminogen activator surface receptor-like	C2	C2
adi_MSTRG.15305.1	ate_MSTRG.27664.1	uncharacterized methyltransferase C25B8.09-like isoform X1	C3	C4
adi_MSTRG.15304.1	ate_MSTRG.27666.1	uncharacterized protein LOC107344589 isoform X3	C3	C4
adi_MSTRG.27694.1	ate_MSTRG.282.1	heme-binding protein 2-like	C3	C4
adi_MSTRG.16295.1	ate_MSTRG.2971.1	serine/threonine-protein kinase SMG1-like	C4	C2
adi_MSTRG.16750.1	ate_MSTRG.3006.1	MSTRG.16750.1-MSTRG.3006.1	C4	C4
adi_MSTRG.1115.1	ate_MSTRG.3196.1	uncharacterized protein CXorf65 homolog	C3	C4
adi_MSTRG.254.1	ate_MSTRG.3352.1	cell number regulator 2-like	C4	C2
adi_MSTRG.12028.1	ate_MSTRG.3362.1	E3 ubiquitin-protein ligase RGLG1-like	C3	C4
adi_MSTRG.12023.1	ate_MSTRG.3449.1	coiled-coil-helix-coiled-coil-helix domain-containing protein 2-like	C4	C4
adi_MSTRG.15324.1	ate_MSTRG.18341.1	pituitary homeobox 2-like	C4	C4
adi_MSTRG.5212.1	ate_MSTRG.3693.1	myosin-10-like	C2	C4
adi_MSTRG.9384.1	ate_MSTRG.3814.1	uncharacterized protein LOC107337842	C3	C4
adi_MSTRG.12607.1	ate_MSTRG.3901.1	kinesin-like protein KIF3A	C4	C2
adi_MSTRG.5374.1	ate_MSTRG.23610.1	PR domain zinc finger protein 14-like	C3	C4
adi_MSTRG.17631.1	ate_MSTRG.4056.1	guanine nucleotide-binding protein G(t) subunit alpha-2-like	C3	C2
adi_MSTRG.29940.1	ate_MSTRG.4179.1	MSTRG.29940.1-MSTRG.4179.1	C4	C3
adi_MSTRG.16290.1	ate_MSTRG.11063.1	transcription factor SOX-14-like	C3	C4
adi_MSTRG.20762.1	ate_MSTRG.4359.1	uncharacterized protein LOC107350691	C3	C4
adi_MSTRG.17961.1	ate_MSTRG.4467.1	tropomyosin alpha-4 chain-like	C3	C3
adi_MSTRG.17925.1	ate_MSTRG.4475.1	MSTRG.17925.1-MSTRG.4475.1	C3	C2
adi_MSTRG.25470.1	ate_MSTRG.4502.1	eukaryotic translation initiation factor 3 subunit B-like	C4	C3
adi_MSTRG.12626.1	ate_MSTRG.4576.1	uncharacterized protein LOC107341611	C4	C4
adi_MSTRG.21058.1	ate_MSTRG.458.1	galactoside 3(4)-L-fucosyltransferase-like	C3	C4
adi_MSTRG.25736.1	ate_MSTRG.4930.1	39S ribosomal protein L13, mitochondrial-like	C2	C4
adi_MSTRG.25677.1	ate_MSTRG.4931.1	PHD finger protein 23A-like	C4	C2
adi_MSTRG.22838.1	ate_MSTRG.4956.1	uncharacterized protein LOC107353048	C2	C4
adi_MSTRG.6087.1	ate_MSTRG.5018.1	F-box/WD repeat-containing protein 1A-like	C4	C4
adi_MSTRG.21181.1	ate_MSTRG.5050.1	uncharacterized protein LOC107351152	C4	C2
adi_MSTRG.16880.1	ate_MSTRG.5100.1	uncharacterized protein LOC107346275 isoform X1	C4	C4
adi_MSTRG.1867.1	ate_MSTRG.15696.1	putative transcription factor SOX-14	C4	C4
adi_MSTRG.14803.1	ate_MSTRG.7006.1	transcription factor Sox-14-like	C3	C4
adi_MSTRG.6659.1	ate_MSTRG.5187.1	uncharacterized protein LOC107334735	C4	C2
adi_MSTRG.16996.1	ate_MSTRG.5266.1	synaptotagmin-14-like	C4	C4
adi_MSTRG.27871.1	ate_MSTRG.5423.1	uncharacterized protein LOC107327050	C2	C4
adi_MSTRG.8844.1	ate_MSTRG.5573.1	alpha-2 adrenergic receptor-like	C4	C3
adi_MSTRG.7252.1	ate_MSTRG.561.1	multiple epidermal growth factor-like domains protein 11	C4	C2
adi_MSTRG.25355.1	ate_MSTRG.5638.1	uncharacterized protein LOC107355837	C4	C2
adi_MSTRG.7477.1	ate_MSTRG.5704.1	fatty-acid amide hydrolase 2-A-like	C4	C4
adi_MSTRG.6782.2	ate_MSTRG.5764.1	transmembrane protein 229B-like	C3	C4
adi_MSTRG.12263.1	ate_MSTRG.5974.1	uromodulin-like	C4	C2
adi_MSTRG.4155.2	ate_MSTRG.6071.1	transmembrane protein 45B-like	C3	C3
adi_MSTRG.4106.1	ate_MSTRG.6076.1	allatostatin-A receptor-like	C2	C3
adi_MSTRG.3716.1	ate_MSTRG.6403.1	uncharacterized protein LOC107331519	C4	C4
adi_MSTRG.3691.2	ate_MSTRG.6429.1	LOW QUALITY PROTEIN: polyadenylate-binding protein 4-like	C3	C4
adi_MSTRG.29484.1	ate_MSTRG.6856.1	cell wall protein IFF6-like	C4	C2
adi_MSTRG.1748.1	ate_MSTRG.6977.1	testicular haploid expressed gene protein-like	C4	C4
adi_MSTRG.1744.2	ate_MSTRG.6980.1	polyamine oxidase-like isoform X1	C2	C4
adi_MSTRG.3082.1	ate_MSTRG.7083.1	transcription factor Sox-2-like	C4	C4
adi_MSTRG.1744.3	ate_MSTRG.7043.1	polyamine oxidase-like isoform X4	C2	C4
adi_MSTRG.12532.1	ate_MSTRG.405.1	T-box transcription factor TBX20-like isoform X1	C4	C4
adi_MSTRG.16913.1	ate_MSTRG.723.1	uncharacterized protein LOC107346352	C4	C4
adi_MSTRG.28644.1	ate_MSTRG.726.1	uncharacterized protein LOC107328067	C4	C4
adi_MSTRG.17855.1	ate_MSTRG.7276.1	proteasome subunit beta type-3-like	C4	C4
adi_MSTRG.27979.1	ate_MSTRG.7299.1	cannabinoid receptor type 1B-like	C3	C3
adi_MSTRG.20524.1	ate_MSTRG.7497.1	uncharacterized protein LOC107350452	C4	C4
adi_MSTRG.12667.1	ate_MSTRG.430.1	T-box transcription factor TBX3-like	C2	C4
adi_MSTRG.13464.1	ate_MSTRG.13247.1	thyrotroph embryonic factor-like	C2	C4
adi_MSTRG.15522.1	ate_MSTRG.7628.1	thioredoxin domain-containing protein 9-like	C3	C4
adi_MSTRG.22748.1	ate_MSTRG.7662.1	uncharacterized protein LOC107352955 isoform X2	C4	C3
adi_MSTRG.22752.1	ate_MSTRG.7671.1	la-related protein 1B-like	C4	C4
adi_MSTRG.25722.1	ate_MSTRG.7769.1	HMG1/2-like protein	C4	C4
adi_MSTRG.1675.1	ate_MSTRG.7800.1	transcription elongation factor SPT5-like	C4	C4
adi_MSTRG.25754.1	ate_MSTRG.7804.1	40S ribosomal protein S3a-like	C4	C3
adi_MSTRG.14175.1	ate_MSTRG.7951.1	extended synaptotagmin-2-A-like	C4	C2
adi_MSTRG.14190.1	ate_MSTRG.7953.1	radial spoke head 1 homolog	C4	C4
adi_MSTRG.23538.1	ate_MSTRG.8218.1	histone H2A-like	C4	C4
adi_MSTRG.10043.1	ate_MSTRG.8248.1	elongation factor 2-like	C4	C4
adi_MSTRG.7654.1	ate_MSTRG.8433.1	adenylate kinase 8-like	C3	C4
adi_MSTRG.9440.1	ate_MSTRG.8499.1	uncharacterized protein LOC107337887 isoform X2	C4	C3
adi_MSTRG.9554.1	ate_MSTRG.8558.1	Golgi pH regulator-like	C4	C4
adi_MSTRG.28371.1	ate_MSTRG.20626.1	thyrotroph embryonic factor-like	C3	C2
adi_MSTRG.2843.1	ate_MSTRG.8996.1	serine-rich adhesin for platelets-like	C2	C4
adi_MSTRG.16897.1	ate_MSTRG.9107.1	MSTRG.16897.1-MSTRG.9107.1	C3	C4
adi_MSTRG.14063.1	ate_MSTRG.917.1	LOW QUALITY PROTEIN: nmrA-like family domain-containing protein 1	C4	C4
adi_MSTRG.18849.1	ate_MSTRG.9421.1	coiled-coil domain-containing protein 149-like	C3	C4
adi_MSTRG.1003.1	ate_MSTRG.2219.1	zinc finger protein ZIC 4-like	C3	C4
adi_MSTRG.12723.1	ate_MSTRG.9514.1	wee1-like protein kinase 1-A	C2	C4
adi_MSTRG.15370.1	ate_MSTRG.9797.1	calcium-binding mitochondrial carrier protein SCaMC-2-like	C2	C4
adi_MSTRG.15410.1	ate_MSTRG.9799.1	short transient receptor potential channel 4-like	C3	C4
adi_MSTRG.11083.1	ate_MSTRG.9874.1	uncharacterized protein LOC107356276	C2	C3
adi_MSTRG.140.1	ate_MSTRG.99.1	pre-mRNA-processing-splicing factor 8-like	C4	C2
adi_MSTRG.3606.1	ate_MSTRG.9991.1	uncharacterized protein LOC107331310	C2	C4
