# Supplementary material for: Developmental system drift and modular gene regulatory networks shape gastrulation in Acropora
Source: Life Sci Alliance. 2025 Aug 14;8(11):e202503293. doi: 10.26508/lsa.202503293 (PMC12360431; doi:10.26508/lsa.202503293)
Supplement: Supplementary file 12 [file LSA-2025-03293_TableS11.xlsx]

## Sheet: S11
Table S11. GO enrichment analysis of shared one-to-one orthologous genes upregulated at the gastrula stage (clusters C2, C3, and C4).
GO-ID	corr p-value (A. digitifera)	corr p-value (A. tenuis)	Description
30324	5.6395e-05	0.00064032	lung development
30323	5.6395e-05	0.00064032	respiratory tube development
21538	7.1652e-05	0.00069853	epithalamus development
48665	0.00017759	0.0079601	neuron fate specification
1708	0.00018042	0.0090352	cell fate specification
21536	0.00036612	0.0075637	diencephalon development
45165	0.00063262	0.01669	cell fate commitment
21984	0.00084271	0.0044657	adenohypophysis development
60541	0.00084271	0.0035566	respiratory system development
1709	0.0024788	0.027009	cell fate determination
35282	0.003709	0.0093713	segmentation
21983	0.003709	0.0090352	pituitary gland development
33273	0.003709	0.010701	response to vitamin
43586	0.003709	0.0058512	tongue development
33189	0.003709	0.0079145	response to vitamin A
21513	0.003709	0.00070004	spinal cord dorsal/ventral patterning
9611	0.003709	0.00069853	response to wounding
21987	0.003709	0.010701	cerebral cortex development
21511	0.0037507	0.00076482	spinal cord patterning
50973	0.0037507	0.00069853	detection of mechanical stimulus involved in equilibrioception
35270	0.0037507	0.037235	endocrine system development
48663	0.0037507	0.030238	neuron fate commitment
60788	0.0045944	0.0042373	ectodermal placode formation
7350	0.0049505	0.018127	blastoderm segmentation
9880	0.0049505	0.012605	embryonic pattern specification
9991	0.005327	0.0068131	response to extracellular stimulus
30539	0.005327	0.0041873	male genitalia development
1501	0.00623	0.018127	skeletal system development
1706	0.00623	0.012485	endoderm formation
21854	0.00623	0.0079145	hypothalamus development
2052	0.0064946	0.0042373	positive regulation of neuroblast proliferation
30910	0.0067082	0.0021408	olfactory placode formation
31667	0.0070294	0.0090352	response to nutrient levels
71697	0.0076157	0.006186	ectodermal placode morphogenesis
71696	0.0082706	0.006186	ectodermal placode development
7584	0.0082706	0.021657	response to nutrient
3	0.0082706	0.012605	reproduction
60284	0.0082706	0.03687	regulation of cell development
21543	0.0082706	0.016197	pallium development
35295	0.0082706	0.0047473	tube development
21521	0.0082706	0.0022584	ventral spinal cord interneuron specification
43010	0.0082706	0.014744	camera-type eye development
48593	0.0097083	0.042632	camera-type eye morphogenesis
21982	0.0097083	0.00070004	pineal gland development
48565	0.0099738	0.03827	digestive tract development
60042	0.01079	0.023201	retina morphogenesis in camera-type eye
60235	0.011387	0.0021408	lens induction in camera-type eye
1764	0.013101	0.025785	neuron migration
30900	0.013101	0.024037	forebrain development
1711	0.013845	0.0079145	endodermal cell fate commitment
60324	0.013979	0.031991	face development
2089	0.013979	0.0094789	lens morphogenesis in camera-type eye
60579	0.013979	0.0047473	ventral spinal cord interneuron fate commitment
48791	0.013979	0.010701	calcium ion-dependent exocytosis of neurotransmitter
45955	0.013979	0.0042373	negative regulation of calcium ion-dependent exocytosis
32526	0.014949	0.010701	response to retinoic acid
7588	0.014949	0.037235	excretion
19827	0.014949	0.029364	stem cell maintenance
7420	0.015131	0.031991	brain development
9953	0.015156	0.023201	dorsal/ventral pattern formation
22414	0.016165	0.03687	reproductive process
71248	0.016911	0.0094789	cellular response to metal ion
71241	0.016911	0.0085315	cellular response to inorganic substance
48864	0.016911	0.030712	stem cell development
9605	0.017451	0.012884	response to external stimulus
32355	0.017451	0.030238	response to estradiol stimulus
48286	0.017451	0.0098295	lung alveolus development
21761	0.01838	0.031405	limbic system development
48806	0.01838	0.030421	genitalia development
35019	0.01838	0.025055	somatic stem cell maintenance
30856	0.01838	0.01669	regulation of epithelial cell differentiation
60425	0.018382	0.035957	lung morphogenesis
7617	0.019578	0.011755	mating behavior
50896	0.019708	0.027499	response to stimulus
1714	0.020247	0.0079145	endodermal cell fate specification
5513	0.020247	0.015727	detection of calcium ion
48852	0.020247	0.0035566	diencephalon morphogenesis
71277	0.021023	0.019327	cellular response to calcium ion
21510	0.021669	0.025115	spinal cord development
40037	0.022072	0.022031	negative regulation of fibroblast growth factor receptor signaling pathway
19098	0.022072	0.011755	reproductive behavior
17158	0.022072	0.0090352	regulation of calcium ion-dependent exocytosis
71699	0.023932	0.006186	olfactory placode morphogenesis
48853	0.026156	0.0035566	forebrain morphogenesis
50773	0.026156	0.032897	regulation of dendrite development
48627	0.026156	0.0053862	myoblast development
51966	0.026632	0.020754	regulation of synaptic transmission, glutamatergic
42471	0.028172	0.0094789	ear morphogenesis
50957	0.028172	0.0042373	equilibrioception
51704	0.02965	0.021853	multi-organism process
7154	0.029744	0.029964	cell communication
42221	0.031612	0.021405	response to chemical stimulus
21514	0.031742	0.010448	ventral spinal cord interneuron differentiation
71698	0.03209	0.0068131	olfactory placode development
1942	0.032178	0.013588	hair follicle development
22405	0.032178	0.013588	hair cycle process
7618	0.032178	0.024192	mating
7267	0.033124	0.029964	cell-cell signaling
42633	0.034518	0.014752	hair cycle
51099	0.034627	0.037235	positive regulation of binding
70983	0.034704	0.0094789	dendrite guidance
43588	0.035308	0.010976	skin development
21537	0.036578	0.044512	telencephalon development
70318	0.040519	0.0053862	positive regulation of G0 to G1 transition
8052	0.04153	0.010701	sensory organ boundary specification
16360	0.04153	0.010701	sensory organ precursor cell fate determination
50910	0.045954	0.0042373	detection of mechanical stimulus involved in sensory perception of sound
43049	0.045954	0.0075637	otic placode formation
50769	0.047477	0.024037	positive regulation of neurogenesis
