# Supplementary material for: Developmental system drift and modular gene regulatory networks shape gastrulation in Acropora
Source: Life Sci Alliance. 2025 Aug 14;8(11):e202503293. doi: 10.26508/lsa.202503293 (PMC12360431; doi:10.26508/lsa.202503293)
Supplement: Supplementary file 13 [file LSA-2025-03293_TableS12.xlsx]

## Sheet: S12
Tabla S12. Paralog pairs expressed during gastrulation.
Species	paralog 1	paralog 2	Description (paralog 1)	Description (paralog 2)
A. digitifera	adi_MSTRG.1.1	adi_MSTRG.5013.1	uncharacterized protein LOC107353686	uncharacterized protein LOC107332840
A. digitifera	adi_MSTRG.10001.1	adi_MSTRG.12774.1	failed axon connections homolog	failed axon connections homolog
A. digitifera	adi_MSTRG.10003.1	adi_MSTRG.15910.2	neuralized-like protein 4	neuralized-like protein 4
A. digitifera	adi_MSTRG.10006.1	adi_MSTRG.10006.2	protein LZIC-like	protein LZIC-like
A. digitifera	adi_MSTRG.10006.1	adi_MSTRG.10006.3	protein LZIC-like	protein LZIC-like
A. digitifera	adi_MSTRG.10006.2	adi_MSTRG.10006.3	protein LZIC-like	protein LZIC-like
A. digitifera	adi_MSTRG.10007.1	adi_MSTRG.10007.2	adi_MSTRG.10007.1	adi_MSTRG.10007.2
A. digitifera	adi_MSTRG.10007.1	adi_MSTRG.10007.3	adi_MSTRG.10007.1	adi_MSTRG.10007.3
A. digitifera	adi_MSTRG.10007.1	adi_MSTRG.10007.4	adi_MSTRG.10007.1	adi_MSTRG.10007.4
A. digitifera	adi_MSTRG.10007.2	adi_MSTRG.10007.3	adi_MSTRG.10007.2	adi_MSTRG.10007.3
A. digitifera	adi_MSTRG.10007.2	adi_MSTRG.10007.4	adi_MSTRG.10007.2	adi_MSTRG.10007.4
A. digitifera	adi_MSTRG.10007.3	adi_MSTRG.10007.4	adi_MSTRG.10007.3	adi_MSTRG.10007.4
A. digitifera	adi_MSTRG.1001.1	adi_MSTRG.18363.1	cullin-3-like	cullin-5-like
A. digitifera	adi_MSTRG.1001.1	adi_MSTRG.18368.1	cullin-3-like	cullin-5-like
A. digitifera	adi_MSTRG.1001.1	adi_MSTRG.22023.1	cullin-3-like	cullin-4A-like
A. digitifera	adi_MSTRG.1001.1	adi_MSTRG.22274.1	cullin-3-like	anaphase-promoting complex subunit 2-like
A. digitifera	adi_MSTRG.1001.1	adi_MSTRG.8195.1	cullin-3-like	cullin-1-like
A. digitifera	adi_MSTRG.1001.1	adi_MSTRG.8195.2	cullin-3-like	cullin-1-like
A. digitifera	adi_MSTRG.1001.1	adi_MSTRG.8195.3	cullin-3-like	cullin-1-like
A. digitifera	adi_MSTRG.1001.1	adi_MSTRG.8195.4	cullin-3-like	cullin-1-like
A. digitifera	adi_MSTRG.10025.1	adi_MSTRG.10025.2	FERM domain-containing protein 5-like	FERM domain-containing protein 5-like
A. digitifera	adi_MSTRG.10029.1	adi_MSTRG.10029.2	mucosa-associated lymphoid tissue lymphoma translocation protein 1 homolog	mucosa-associated lymphoid tissue lymphoma translocation protein 1-like
A. digitifera	adi_MSTRG.10031.1	adi_MSTRG.10031.2	fibroblast growth factor 1-like	fibroblast growth factor 1-like
A. digitifera	adi_MSTRG.10033.1	adi_MSTRG.10033.2	uncharacterized protein LOC107338574	uncharacterized protein LOC107338574
A. digitifera	adi_MSTRG.10037.1	adi_MSTRG.16606.1	uncharacterized protein LOC107331733	uncharacterized protein LOC107337551
A. digitifera	adi_MSTRG.10039.1	adi_MSTRG.29811.1	stimulated by retinoic acid gene 6 protein homolog	stimulated by retinoic acid gene 6 protein homolog
A. digitifera	adi_MSTRG.10039.1	adi_MSTRG.8644.1	stimulated by retinoic acid gene 6 protein homolog	stimulated by retinoic acid gene 6 protein homolog
A. digitifera	adi_MSTRG.10040.1	adi_MSTRG.10040.2	casein kinase I isoform gamma-3-like	casein kinase I isoform gamma-3-like
A. digitifera	adi_MSTRG.10044.1	adi_MSTRG.16521.1	poly(A) RNA polymerase GLD2-B-like	poly(A) RNA polymerase GLD2-B-like
A. digitifera	adi_MSTRG.10044.1	adi_MSTRG.20438.1	poly(A) RNA polymerase GLD2-B-like	non-canonical poly(A) RNA polymerase PAPD5-like
A. digitifera	adi_MSTRG.10044.1	adi_MSTRG.2408.1	poly(A) RNA polymerase GLD2-B-like	terminal uridylyltransferase 7-like
A. digitifera	adi_MSTRG.10048.1	adi_MSTRG.19063.1	rab proteins geranylgeranyltransferase component A 1-like	rab proteins geranylgeranyltransferase component A 1-like
A. digitifera	adi_MSTRG.10048.1	adi_MSTRG.21221.1	rab proteins geranylgeranyltransferase component A 1-like	rab proteins geranylgeranyltransferase component A-like
A. digitifera	adi_MSTRG.10048.1	adi_MSTRG.25030.1	rab proteins geranylgeranyltransferase component A 1-like	rab proteins geranylgeranyltransferase component A 1-like
A. digitifera	adi_MSTRG.10048.1	adi_MSTRG.25042.1	rab proteins geranylgeranyltransferase component A 1-like	rab proteins geranylgeranyltransferase component A-like
A. digitifera	adi_MSTRG.10048.1	adi_MSTRG.25042.2	rab proteins geranylgeranyltransferase component A 1-like	rab proteins geranylgeranyltransferase component A-like
A. digitifera	adi_MSTRG.10049.1	adi_MSTRG.10049.2	probable gluconokinase	probable gluconokinase
A. digitifera	adi_MSTRG.10054.1	adi_MSTRG.10113.1	cation channel sperm-associated protein subunit delta-like	uncharacterized protein C1orf101-like
A. digitifera	adi_MSTRG.10054.1	adi_MSTRG.10113.2	cation channel sperm-associated protein subunit delta-like	uncharacterized protein C1orf101-like
A. digitifera	adi_MSTRG.10054.1	adi_MSTRG.18373.1	cation channel sperm-associated protein subunit delta-like	uncharacterized protein C1orf101-like
A. digitifera	adi_MSTRG.10054.1	adi_MSTRG.18911.1	cation channel sperm-associated protein subunit delta-like	uncharacterized protein C1orf101-like
A. digitifera	adi_MSTRG.10054.1	adi_MSTRG.18917.1	cation channel sperm-associated protein subunit delta-like	uncharacterized protein C1orf101-like
A. digitifera	adi_MSTRG.10054.1	adi_MSTRG.22771.1	cation channel sperm-associated protein subunit delta-like	uncharacterized protein C1orf101-like
A. digitifera	adi_MSTRG.10054.1	adi_MSTRG.26746.1	cation channel sperm-associated protein subunit delta-like	uncharacterized protein C1orf101-like
A. digitifera	adi_MSTRG.10054.1	adi_MSTRG.28485.1	cation channel sperm-associated protein subunit delta-like	uncharacterized protein C1orf101-like
A. digitifera	adi_MSTRG.10054.1	adi_MSTRG.29143.2	cation channel sperm-associated protein subunit delta-like	uncharacterized protein C1orf101-like
A. digitifera	adi_MSTRG.10054.1	adi_MSTRG.5251.1	cation channel sperm-associated protein subunit delta-like	uncharacterized protein C1orf101-like
A. digitifera	adi_MSTRG.10055.2	adi_MSTRG.10055.3	uncharacterized protein LOC107338580	uncharacterized protein LOC107338580
A. digitifera	adi_MSTRG.10055.2	adi_MSTRG.20727.1	uncharacterized protein LOC107338580	uncharacterized protein LOC107338580
A. digitifera	adi_MSTRG.10055.2	adi_MSTRG.25922.1	uncharacterized protein LOC107338580	uncharacterized protein LOC107338580
A. digitifera	adi_MSTRG.10055.2	adi_MSTRG.4940.1	uncharacterized protein LOC107338580	uncharacterized protein LOC107332709
A. digitifera	adi_MSTRG.10055.3	adi_MSTRG.20727.1	uncharacterized protein LOC107338580	uncharacterized protein LOC107338580
A. digitifera	adi_MSTRG.10055.3	adi_MSTRG.25922.1	uncharacterized protein LOC107338580	uncharacterized protein LOC107338580
A. digitifera	adi_MSTRG.10055.3	adi_MSTRG.4940.1	uncharacterized protein LOC107338580	uncharacterized protein LOC107332709
A. digitifera	adi_MSTRG.10058.1	adi_MSTRG.10058.2	uncharacterized protein LOC107338459	uncharacterized protein LOC107338459
A. digitifera	adi_MSTRG.10058.1	adi_MSTRG.10058.3	uncharacterized protein LOC107338459	uncharacterized protein LOC107338459
A. digitifera	adi_MSTRG.10058.1	adi_MSTRG.10058.4	uncharacterized protein LOC107338459	uncharacterized protein LOC107338459
A. digitifera	adi_MSTRG.10058.2	adi_MSTRG.10058.3	uncharacterized protein LOC107338459	uncharacterized protein LOC107338459
A. digitifera	adi_MSTRG.10058.2	adi_MSTRG.10058.4	uncharacterized protein LOC107338459	uncharacterized protein LOC107338459
A. digitifera	adi_MSTRG.10058.3	adi_MSTRG.10058.4	uncharacterized protein LOC107338459	uncharacterized protein LOC107338459
A. digitifera	adi_MSTRG.10060.1	adi_MSTRG.23558.1	FERM domain-containing protein 3-like	band 4.1-like protein 4A
A. digitifera	adi_MSTRG.10063.1	adi_MSTRG.10063.2	uncharacterized protein LOC107338560	uncharacterized protein LOC107338560
A. digitifera	adi_MSTRG.10064.1	adi_MSTRG.10064.2	alpha-enolase-like	alpha-enolase-like
A. digitifera	adi_MSTRG.10065.1	adi_MSTRG.10065.2	msx2-interacting protein-like	msx2-interacting protein-like
A. digitifera	adi_MSTRG.10067.1	adi_MSTRG.17032.1	uncharacterized protein LOC107338624	uncharacterized protein LOC107346547
A. digitifera	adi_MSTRG.1007.1	adi_MSTRG.1007.2	disks large homolog 1-like	disks large homolog 1-like
A. digitifera	adi_MSTRG.1007.2	adi_MSTRG.1007.3	disks large homolog 1-like	disks large homolog 1-like
A. digitifera	adi_MSTRG.10075.1	adi_MSTRG.1799.1	zinc phosphodiesterase ELAC protein 1-like	zinc phosphodiesterase ELAC protein 1-like
A. digitifera	adi_MSTRG.10075.1	adi_MSTRG.1800.1	zinc phosphodiesterase ELAC protein 1-like	zinc phosphodiesterase ELAC protein 1-like
A. digitifera	adi_MSTRG.10082.1	adi_MSTRG.12477.1	uncharacterized protein LOC107348879	uncharacterized protein LOC107348879
A. digitifera	adi_MSTRG.10082.1	adi_MSTRG.12478.1	uncharacterized protein LOC107348879	uncharacterized protein LOC107348879
A. digitifera	adi_MSTRG.10082.1	adi_MSTRG.13698.1	uncharacterized protein LOC107348879	uncharacterized protein LOC107348879
A. digitifera	adi_MSTRG.10082.1	adi_MSTRG.13699.1	uncharacterized protein LOC107348879	uncharacterized protein LOC107348879
A. digitifera	adi_MSTRG.10082.1	adi_MSTRG.13892.1	uncharacterized protein LOC107348879	uncharacterized protein LOC107348879
A. digitifera	adi_MSTRG.10082.1	adi_MSTRG.19880.1	uncharacterized protein LOC107348879	uncharacterized protein LOC107348879
A. digitifera	adi_MSTRG.10082.1	adi_MSTRG.2108.1	uncharacterized protein LOC107348879	uncharacterized protein LOC107348879
A. digitifera	adi_MSTRG.10082.1	adi_MSTRG.24219.1	uncharacterized protein LOC107348879	uncharacterized protein LOC107348879
A. digitifera	adi_MSTRG.10082.1	adi_MSTRG.27128.1	uncharacterized protein LOC107348879	uncharacterized protein LOC107358094
A. digitifera	adi_MSTRG.10082.1	adi_MSTRG.4464.1	uncharacterized protein LOC107348879	uncharacterized protein LOC107348879
A. digitifera	adi_MSTRG.10082.1	adi_MSTRG.4464.2	uncharacterized protein LOC107348879	uncharacterized protein LOC107348879
A. digitifera	adi_MSTRG.10082.1	adi_MSTRG.8059.1	uncharacterized protein LOC107348879	uncharacterized protein LOC107348879
A. digitifera	adi_MSTRG.10082.1	adi_MSTRG.8059.2	uncharacterized protein LOC107348879	uncharacterized protein LOC107348879
A. digitifera	adi_MSTRG.10082.1	adi_MSTRG.8059.3	uncharacterized protein LOC107348879	uncharacterized protein LOC107348879
A. digitifera	adi_MSTRG.10083.1	adi_MSTRG.11110.1	leucine-rich repeat-containing protein 57-like	leucine-rich repeat-containing protein 57-like
A. digitifera	adi_MSTRG.10085.2	adi_MSTRG.23864.1	prohibitin-like	prohibitin-2-like
A. digitifera	adi_MSTRG.10085.2	adi_MSTRG.23864.2	prohibitin-like	prohibitin-2-like
A. digitifera	adi_MSTRG.10092.1	adi_MSTRG.18662.1	uncharacterized protein LOC107338652	uncharacterized protein LOC107348341
A. digitifera	adi_MSTRG.10092.1	adi_MSTRG.23542.1	uncharacterized protein LOC107338652	TNF receptor-associated factor 5-like
A. digitifera	adi_MSTRG.10092.1	adi_MSTRG.24856.1	uncharacterized protein LOC107338652	uncharacterized protein LOC107355313
A. digitifera	adi_MSTRG.10092.1	adi_MSTRG.28546.1	uncharacterized protein LOC107338652	uncharacterized protein LOC107327998
A. digitifera	adi_MSTRG.10092.1	adi_MSTRG.423.1	uncharacterized protein LOC107338652	uncharacterized protein LOC107355313
A. digitifera	adi_MSTRG.10092.1	adi_MSTRG.6281.1	uncharacterized protein LOC107338652	uncharacterized protein LOC107356996
A. digitifera	adi_MSTRG.10092.1	adi_MSTRG.6281.2	uncharacterized protein LOC107338652	uncharacterized protein LOC107356996
A. digitifera	adi_MSTRG.10094.1	adi_MSTRG.14696.1	uncharacterized protein LOC107338633	uncharacterized protein LOC107338633
A. digitifera	adi_MSTRG.10094.1	adi_MSTRG.16019.1	uncharacterized protein LOC107338633	uncharacterized protein LOC107357153
A. digitifera	adi_MSTRG.10094.1	adi_MSTRG.26413.1	uncharacterized protein LOC107338633	uncharacterized protein LOC107357153
A. digitifera	adi_MSTRG.10094.1	adi_MSTRG.408.1	uncharacterized protein LOC107338633	uncharacterized protein LOC107328474
A. digitifera	adi_MSTRG.10094.1	adi_MSTRG.4425.1	uncharacterized protein LOC107338633	uncharacterized protein LOC107332259
A. digitifera	adi_MSTRG.10094.1	adi_MSTRG.5696.1	uncharacterized protein LOC107338633	uncharacterized protein LOC107333560
A. digitifera	adi_MSTRG.1010.1	adi_MSTRG.1010.2	alkaline ceramidase 3-like	alkaline ceramidase 3-like
A. digitifera	adi_MSTRG.10100.1	adi_MSTRG.2115.1	uncharacterized protein LOC107353440	uncharacterized protein LOC107353440
A. digitifera	adi_MSTRG.10100.1	adi_MSTRG.23235.1	uncharacterized protein LOC107353440	uncharacterized protein LOC107353440
A. digitifera	adi_MSTRG.10100.1	adi_MSTRG.23235.2	uncharacterized protein LOC107353440	uncharacterized protein LOC107353440
A. digitifera	adi_MSTRG.10103.1	adi_MSTRG.23001.1	uncharacterized protein LOC107338634	uncharacterized protein LOC107344909
A. digitifera	adi_MSTRG.10105.1	adi_MSTRG.20776.1	translation initiation factor IF-2-like	putative uncharacterized protein DDB_G0271982
A. digitifera	adi_MSTRG.10105.1	adi_MSTRG.21961.1	translation initiation factor IF-2-like	nucleoporin GLE1-like
A. digitifera	adi_MSTRG.10105.1	adi_MSTRG.24798.1	translation initiation factor IF-2-like	uncharacterized protein LOC107355275
A. digitifera	adi_MSTRG.10105.1	adi_MSTRG.28143.1	translation initiation factor IF-2-like	translation initiation factor IF-2-like
A. digitifera	adi_MSTRG.10105.1	adi_MSTRG.7329.1	translation initiation factor IF-2-like	translation initiation factor IF-2-like
A. digitifera	adi_MSTRG.10106.1	adi_MSTRG.10106.2	coiled-coil domain-containing protein 14-like	coiled-coil domain-containing protein 14-like
A. digitifera	adi_MSTRG.1011.1	adi_MSTRG.1043.1	protein MIS12 homolog	protein MIS12 homolog
A. digitifera	adi_MSTRG.10110.1	adi_MSTRG.10110.2	glucose-6-phosphate 1-dehydrogenase-like	glucose-6-phosphate 1-dehydrogenase-like
A. digitifera	adi_MSTRG.10113.1	adi_MSTRG.10113.2	uncharacterized protein C1orf101-like	uncharacterized protein C1orf101-like
A. digitifera	adi_MSTRG.10113.1	adi_MSTRG.18373.1	uncharacterized protein C1orf101-like	uncharacterized protein C1orf101-like
A. digitifera	adi_MSTRG.10113.1	adi_MSTRG.18911.1	uncharacterized protein C1orf101-like	uncharacterized protein C1orf101-like
A. digitifera	adi_MSTRG.10113.1	adi_MSTRG.18917.1	uncharacterized protein C1orf101-like	uncharacterized protein C1orf101-like
A. digitifera	adi_MSTRG.10113.1	adi_MSTRG.22771.1	uncharacterized protein C1orf101-like	uncharacterized protein C1orf101-like
A. digitifera	adi_MSTRG.10113.1	adi_MSTRG.26746.1	uncharacterized protein C1orf101-like	uncharacterized protein C1orf101-like
A. digitifera	adi_MSTRG.10113.1	adi_MSTRG.28485.1	uncharacterized protein C1orf101-like	uncharacterized protein C1orf101-like
A. digitifera	adi_MSTRG.10113.1	adi_MSTRG.29143.2	uncharacterized protein C1orf101-like	uncharacterized protein C1orf101-like
A. digitifera	adi_MSTRG.10113.1	adi_MSTRG.5251.1	uncharacterized protein C1orf101-like	uncharacterized protein C1orf101-like
A. digitifera	adi_MSTRG.10113.2	adi_MSTRG.18373.1	uncharacterized protein C1orf101-like	uncharacterized protein C1orf101-like
A. digitifera	adi_MSTRG.10113.2	adi_MSTRG.18911.1	uncharacterized protein C1orf101-like	uncharacterized protein C1orf101-like
A. digitifera	adi_MSTRG.10113.2	adi_MSTRG.18917.1	uncharacterized protein C1orf101-like	uncharacterized protein C1orf101-like
A. digitifera	adi_MSTRG.10113.2	adi_MSTRG.26746.1	uncharacterized protein C1orf101-like	uncharacterized protein C1orf101-like
A. digitifera	adi_MSTRG.10113.2	adi_MSTRG.28485.1	uncharacterized protein C1orf101-like	uncharacterized protein C1orf101-like
A. digitifera	adi_MSTRG.10113.2	adi_MSTRG.29143.2	uncharacterized protein C1orf101-like	uncharacterized protein C1orf101-like
A. digitifera	adi_MSTRG.10113.2	adi_MSTRG.5251.1	uncharacterized protein C1orf101-like	uncharacterized protein C1orf101-like
A. digitifera	adi_MSTRG.10115.1	adi_MSTRG.30210.1	suppressor of SWI4 1 homolog	protein Peter pan-like
A. digitifera	adi_MSTRG.10120.1	adi_MSTRG.10157.1	hemicentin-2-like	protein turtle homolog A-like
A. digitifera	adi_MSTRG.10120.1	adi_MSTRG.10754.1	hemicentin-2-like	basement membrane proteoglycan-like
A. digitifera	adi_MSTRG.10120.1	adi_MSTRG.19415.2	hemicentin-2-like	uncharacterized protein LOC107349245
A. digitifera	adi_MSTRG.10120.1	adi_MSTRG.29191.1	hemicentin-2-like	hemicentin-2-like
A. digitifera	adi_MSTRG.10120.1	adi_MSTRG.8846.1	hemicentin-2-like	roundabout homolog 1-like
A. digitifera	adi_MSTRG.10122.1	adi_MSTRG.1152.1	uncharacterized protein LOC107338704	uncharacterized protein LOC107338260
A. digitifera	adi_MSTRG.10122.1	adi_MSTRG.17197.1	uncharacterized protein LOC107338704	uncharacterized protein LOC107328302
A. digitifera	adi_MSTRG.10122.1	adi_MSTRG.9172.1	uncharacterized protein LOC107338704	uncharacterized protein LOC107358188
A. digitifera	adi_MSTRG.10123.1	adi_MSTRG.19050.1	GFP-like fluorescent chromoprotein FP506	GFP-like fluorescent chromoprotein FP506
A. digitifera	adi_MSTRG.10123.1	adi_MSTRG.8308.1	GFP-like fluorescent chromoprotein FP506	GFP-like fluorescent chromoprotein FP506
A. digitifera	adi_MSTRG.10129.1	adi_MSTRG.16801.1	uncharacterized protein LOC107338693	uncharacterized protein LOC107346218
A. digitifera	adi_MSTRG.10129.1	adi_MSTRG.19770.2	uncharacterized protein LOC107338693	uncharacterized protein LOC107346218
A. digitifera	adi_MSTRG.10129.1	adi_MSTRG.26916.1	uncharacterized protein LOC107338693	uncharacterized protein LOC107346218
A. digitifera	adi_MSTRG.10129.1	adi_MSTRG.4778.1	uncharacterized protein LOC107338693	uncharacterized protein LOC107332551
A. digitifera	adi_MSTRG.1013.1	adi_MSTRG.1013.2	60S ribosomal protein L35a-like	60S ribosomal protein L35a-like
A. digitifera	adi_MSTRG.10134.1	adi_MSTRG.10140.1	uncharacterized protein LOC107338694	D-inositol 3-phosphate glycosyltransferase-like
A. digitifera	adi_MSTRG.10134.1	adi_MSTRG.18889.1	uncharacterized protein LOC107338694	uncharacterized protein LOC107354137
A. digitifera	adi_MSTRG.10134.1	adi_MSTRG.20809.1	uncharacterized protein LOC107338694	D-inositol 3-phosphate glycosyltransferase-like
A. digitifera	adi_MSTRG.10134.1	adi_MSTRG.20809.2	uncharacterized protein LOC107338694	D-inositol 3-phosphate glycosyltransferase-like
A. digitifera	adi_MSTRG.10134.1	adi_MSTRG.25871.1	uncharacterized protein LOC107338694	D-inositol 3-phosphate glycosyltransferase-like
A. digitifera	adi_MSTRG.10134.1	adi_MSTRG.26121.1	uncharacterized protein LOC107338694	uncharacterized protein LOC107356760
A. digitifera	adi_MSTRG.10134.1	adi_MSTRG.26180.1	uncharacterized protein LOC107338694	uncharacterized protein LOC107356760
A. digitifera	adi_MSTRG.10134.1	adi_MSTRG.26206.1	uncharacterized protein LOC107338694	NFX1-type zinc finger-containing protein 1-like
A. digitifera	adi_MSTRG.10134.1	adi_MSTRG.26258.1	uncharacterized protein LOC107338694	D-inositol 3-phosphate glycosyltransferase-like
A. digitifera	adi_MSTRG.10134.1	adi_MSTRG.27489.1	uncharacterized protein LOC107338694	uncharacterized protein LOC107352364
A. digitifera	adi_MSTRG.10134.1	adi_MSTRG.29742.1	uncharacterized protein LOC107338694	uncharacterized protein LOC107329499
A. digitifera	adi_MSTRG.10140.1	adi_MSTRG.20809.1	D-inositol 3-phosphate glycosyltransferase-like	D-inositol 3-phosphate glycosyltransferase-like
A. digitifera	adi_MSTRG.10140.1	adi_MSTRG.20809.2	D-inositol 3-phosphate glycosyltransferase-like	D-inositol 3-phosphate glycosyltransferase-like
A. digitifera	adi_MSTRG.10140.1	adi_MSTRG.25871.1	D-inositol 3-phosphate glycosyltransferase-like	D-inositol 3-phosphate glycosyltransferase-like
A. digitifera	adi_MSTRG.10140.1	adi_MSTRG.26121.1	D-inositol 3-phosphate glycosyltransferase-like	uncharacterized protein LOC107356760
A. digitifera	adi_MSTRG.10140.1	adi_MSTRG.26180.1	D-inositol 3-phosphate glycosyltransferase-like	uncharacterized protein LOC107356760
A. digitifera	adi_MSTRG.10140.1	adi_MSTRG.26206.1	D-inositol 3-phosphate glycosyltransferase-like	NFX1-type zinc finger-containing protein 1-like
A. digitifera	adi_MSTRG.10140.1	adi_MSTRG.27489.1	D-inositol 3-phosphate glycosyltransferase-like	uncharacterized protein LOC107352364
A. digitifera	adi_MSTRG.10140.1	adi_MSTRG.29742.1	D-inositol 3-phosphate glycosyltransferase-like	uncharacterized protein LOC107329499
A. digitifera	adi_MSTRG.10144.1	adi_MSTRG.21336.1	ras GTPase-activating protein 1-like	ras GTPase-activating-like protein IQGAP1
A. digitifera	adi_MSTRG.10146.1	adi_MSTRG.9149.1	dehydrogenase/reductase SDR family member 9-like	retinol dehydrogenase 7-like
A. digitifera	adi_MSTRG.10146.1	adi_MSTRG.9149.2	dehydrogenase/reductase SDR family member 9-like	retinol dehydrogenase 7-like
A. digitifera	adi_MSTRG.10146.1	adi_MSTRG.9149.4	dehydrogenase/reductase SDR family member 9-like	retinol dehydrogenase 7-like
A. digitifera	adi_MSTRG.10149.1	adi_MSTRG.26638.1	uncharacterized protein LOC107336544	uncharacterized protein LOC107347987
A. digitifera	adi_MSTRG.10149.1	adi_MSTRG.8277.1	uncharacterized protein LOC107336544	uncharacterized protein LOC107336544
A. digitifera	adi_MSTRG.10156.1	adi_MSTRG.10156.2	uncharacterized protein LOC107338777	uncharacterized protein LOC107338777
A. digitifera	adi_MSTRG.10156.1	adi_MSTRG.10156.3	uncharacterized protein LOC107338777	uncharacterized protein LOC107338777
A. digitifera	adi_MSTRG.10156.1	adi_MSTRG.23599.1	uncharacterized protein LOC107338777	uncharacterized protein LOC107353884
A. digitifera	adi_MSTRG.10156.1	adi_MSTRG.23599.2	uncharacterized protein LOC107338777	uncharacterized protein LOC107353884
A. digitifera	adi_MSTRG.10156.1	adi_MSTRG.30701.1	uncharacterized protein LOC107338777	uncharacterized protein LOC107330697
A. digitifera	adi_MSTRG.10156.2	adi_MSTRG.10156.3	uncharacterized protein LOC107338777	uncharacterized protein LOC107338777
A. digitifera	adi_MSTRG.10156.2	adi_MSTRG.23599.1	uncharacterized protein LOC107338777	uncharacterized protein LOC107353884
A. digitifera	adi_MSTRG.10156.2	adi_MSTRG.23599.2	uncharacterized protein LOC107338777	uncharacterized protein LOC107353884
A. digitifera	adi_MSTRG.10156.2	adi_MSTRG.30701.1	uncharacterized protein LOC107338777	uncharacterized protein LOC107330697
A. digitifera	adi_MSTRG.10156.3	adi_MSTRG.23599.1	uncharacterized protein LOC107338777	uncharacterized protein LOC107353884
A. digitifera	adi_MSTRG.10156.3	adi_MSTRG.23599.2	uncharacterized protein LOC107338777	uncharacterized protein LOC107353884
A. digitifera	adi_MSTRG.10156.3	adi_MSTRG.30701.1	uncharacterized protein LOC107338777	uncharacterized protein LOC107330697
A. digitifera	adi_MSTRG.10157.1	adi_MSTRG.29191.1	protein turtle homolog A-like	hemicentin-2-like
A. digitifera	adi_MSTRG.10157.1	adi_MSTRG.8846.1	protein turtle homolog A-like	roundabout homolog 1-like
A. digitifera	adi_MSTRG.10158.1	adi_MSTRG.23221.1	tubulin delta chain-like	tubulin delta chain-like
A. digitifera	adi_MSTRG.10161.1	adi_MSTRG.10175.1	myoferlin-like	myoferlin-like
A. digitifera	adi_MSTRG.10161.1	adi_MSTRG.10176.1	myoferlin-like	dysferlin-like
A. digitifera	adi_MSTRG.10161.1	adi_MSTRG.10179.1	myoferlin-like	myoferlin-like
A. digitifera	adi_MSTRG.10161.1	adi_MSTRG.237.1	myoferlin-like	otoferlin-like
A. digitifera	adi_MSTRG.10162.1	adi_MSTRG.14688.1	uncharacterized protein LOC107338726	uncharacterized protein LOC107343867
A. digitifera	adi_MSTRG.10163.1	adi_MSTRG.10163.2	serine/threonine-protein kinase ULK3-like	serine/threonine-protein kinase ULK3-like
A. digitifera	adi_MSTRG.10163.1	adi_MSTRG.10163.3	serine/threonine-protein kinase ULK3-like	serine/threonine-protein kinase ULK3-like
A. digitifera	adi_MSTRG.10163.1	adi_MSTRG.131.2	serine/threonine-protein kinase ULK3-like	serine/threonine-protein kinase 36-like
A. digitifera	adi_MSTRG.10163.1	adi_MSTRG.20143.1	serine/threonine-protein kinase ULK3-like	serine/threonine-protein kinase Nek1-like
A. digitifera	adi_MSTRG.10163.1	adi_MSTRG.7264.1	serine/threonine-protein kinase ULK3-like	serine/threonine-protein kinase ULK2-like
A. digitifera	adi_MSTRG.10163.2	adi_MSTRG.5190.1	serine/threonine-protein kinase ULK3-like	serine/threonine-protein kinase Nek7-like
A. digitifera	adi_MSTRG.10164.1	adi_MSTRG.10164.2	WD repeat-containing protein 6-like	WD repeat-containing protein 6-like
A. digitifera	adi_MSTRG.1017.1	adi_MSTRG.1017.2	lysosome-associated membrane glycoprotein 1-like	lysosome-associated membrane glycoprotein 1-like
A. digitifera	adi_MSTRG.1017.1	adi_MSTRG.1017.3	lysosome-associated membrane glycoprotein 1-like	lysosome-associated membrane glycoprotein 1-like
A. digitifera	adi_MSTRG.1017.2	adi_MSTRG.1017.3	lysosome-associated membrane glycoprotein 1-like	lysosome-associated membrane glycoprotein 1-like
A. digitifera	adi_MSTRG.1017.3	adi_MSTRG.1070.1	lysosome-associated membrane glycoprotein 1-like	lysosome-associated membrane glycoprotein 1-like
A. digitifera	adi_MSTRG.10173.1	adi_MSTRG.18221.1	MMS19 nucleotide excision repair protein homolog	MMS19 nucleotide excision repair protein homolog
A. digitifera	adi_MSTRG.10174.1	adi_MSTRG.10175.1	myoferlin-like	myoferlin-like
A. digitifera	adi_MSTRG.10174.1	adi_MSTRG.10177.1	myoferlin-like	myoferlin-like
A. digitifera	adi_MSTRG.10174.1	adi_MSTRG.10182.1	myoferlin-like	dysferlin-like
A. digitifera	adi_MSTRG.10175.1	adi_MSTRG.10176.1	myoferlin-like	dysferlin-like
A. digitifera	adi_MSTRG.10175.1	adi_MSTRG.10177.1	myoferlin-like	myoferlin-like
A. digitifera	adi_MSTRG.10175.1	adi_MSTRG.10179.1	myoferlin-like	myoferlin-like
A. digitifera	adi_MSTRG.10175.1	adi_MSTRG.10182.1	myoferlin-like	dysferlin-like
A. digitifera	adi_MSTRG.10175.1	adi_MSTRG.237.1	myoferlin-like	otoferlin-like
A. digitifera	adi_MSTRG.10176.1	adi_MSTRG.10179.1	dysferlin-like	myoferlin-like
A. digitifera	adi_MSTRG.10176.1	adi_MSTRG.237.1	dysferlin-like	otoferlin-like
A. digitifera	adi_MSTRG.10177.1	adi_MSTRG.10182.1	myoferlin-like	dysferlin-like
A. digitifera	adi_MSTRG.10177.1	adi_MSTRG.10188.1	myoferlin-like	dysferlin-like
A. digitifera	adi_MSTRG.10178.1	adi_MSTRG.10178.2	nucleolysin TIAR-like	nucleolysin TIAR-like
A. digitifera	adi_MSTRG.10178.2	adi_MSTRG.3867.1	nucleolysin TIAR-like	probable RNA-binding protein 18
A. digitifera	adi_MSTRG.10179.1	adi_MSTRG.237.1	myoferlin-like	otoferlin-like
A. digitifera	adi_MSTRG.10180.1	adi_MSTRG.10180.2	G protein-coupled receptor kinase 5-like	G protein-coupled receptor kinase 5-like
A. digitifera	adi_MSTRG.10181.1	adi_MSTRG.10199.1	myoferlin-like	dysferlin-like
A. digitifera	adi_MSTRG.10185.1	adi_MSTRG.1314.1	uncharacterized protein LOC107338735	uncharacterized protein LOC107341063
A. digitifera	adi_MSTRG.10185.1	adi_MSTRG.18273.1	uncharacterized protein LOC107338735	uncharacterized protein LOC107347831
A. digitifera	adi_MSTRG.10185.1	adi_MSTRG.18273.2	uncharacterized protein LOC107338735	uncharacterized protein LOC107347831
A. digitifera	adi_MSTRG.10185.1	adi_MSTRG.21777.1	uncharacterized protein LOC107338735	uncharacterized protein LOC107351794
A. digitifera	adi_MSTRG.10185.1	adi_MSTRG.413.1	uncharacterized protein LOC107338735	uncharacterized protein LOC107328850
A. digitifera	adi_MSTRG.10186.1	adi_MSTRG.10191.1	myoferlin-like	myoferlin-like
A. digitifera	adi_MSTRG.1019.1	adi_MSTRG.22253.1	disks large homolog 1-like	tyrosine-protein phosphatase non-receptor type 13-like
A. digitifera	adi_MSTRG.1019.1	adi_MSTRG.9839.1	disks large homolog 1-like	multiple PDZ domain protein-like
A. digitifera	adi_MSTRG.10192.1	adi_MSTRG.10207.1	myoferlin-like	dysferlin-like
A. digitifera	adi_MSTRG.10196.1	adi_MSTRG.10196.2	heparanase-like	heparanase-like
A. digitifera	adi_MSTRG.10199.1	adi_MSTRG.10242.1	dysferlin-like	myoferlin-like
A. digitifera	adi_MSTRG.102.1	adi_MSTRG.1829.1	LIM domain kinase 1-like	dual specificity testis-specific protein kinase 1-like
A. digitifera	adi_MSTRG.1020.1	adi_MSTRG.1020.2	putative GPI-anchored protein PB15E9.01c	lysosome-associated membrane glycoprotein 1-like
A. digitifera	adi_MSTRG.10205.1	adi_MSTRG.29778.1	G protein-coupled receptor kinase 5-like	serine/threonine-protein kinase Sgk1-like
A. digitifera	adi_MSTRG.10205.1	adi_MSTRG.6979.1	G protein-coupled receptor kinase 5-like	serine/threonine-protein kinase Sgk1-like
A. digitifera	adi_MSTRG.10208.1	adi_MSTRG.10208.2	MMS19 nucleotide excision repair protein homolog	MMS19 nucleotide excision repair protein homolog
A. digitifera	adi_MSTRG.10208.1	adi_MSTRG.18206.1	MMS19 nucleotide excision repair protein homolog	MMS19 nucleotide excision repair protein homolog
A. digitifera	adi_MSTRG.10208.2	adi_MSTRG.18206.1	MMS19 nucleotide excision repair protein homolog	MMS19 nucleotide excision repair protein homolog
A. digitifera	adi_MSTRG.10220.1	adi_MSTRG.10220.3	octopamine receptor 1-like	octopamine receptor 1-like
A. digitifera	adi_MSTRG.10220.1	adi_MSTRG.10221.1	octopamine receptor 1-like	octopamine receptor 1-like
A. digitifera	adi_MSTRG.10220.1	adi_MSTRG.10220.2	octopamine receptor 1-like	uncharacterized protein LOC107338784
A. digitifera	adi_MSTRG.10220.3	adi_MSTRG.10221.1	octopamine receptor 1-like	octopamine receptor 1-like
A. digitifera	adi_MSTRG.10223.1	adi_MSTRG.27345.1	melanocyte-stimulating hormone receptor-like	trace amine-associated receptor 7f-like
A. digitifera	adi_MSTRG.10223.1	adi_MSTRG.27356.1	melanocyte-stimulating hormone receptor-like	trace amine-associated receptor 2-like
A. digitifera	adi_MSTRG.10223.1	adi_MSTRG.27463.1	melanocyte-stimulating hormone receptor-like	trace amine-associated receptor 7f-like
A. digitifera	adi_MSTRG.10223.1	adi_MSTRG.5324.1	melanocyte-stimulating hormone receptor-like	trace amine-associated receptor 9-like
A. digitifera	adi_MSTRG.10223.1	adi_MSTRG.8840.1	melanocyte-stimulating hormone receptor-like	melanocyte-stimulating hormone receptor-like
A. digitifera	adi_MSTRG.10224.1	adi_MSTRG.30466.1	high mobility group protein 20A-like	SWI/SNF-related matrix-associated actin-dependent regulator of chromatin subfamily E member 1-related-like
A. digitifera	adi_MSTRG.10231.1	adi_MSTRG.16139.1	alanine aminotransferase 1-like	alanine aminotransferase 2-like
A. digitifera	adi_MSTRG.10231.1	adi_MSTRG.16139.2	alanine aminotransferase 1-like	alanine aminotransferase 2-like
A. digitifera	adi_MSTRG.10231.1	adi_MSTRG.16157.1	alanine aminotransferase 1-like	alanine aminotransferase 1-like
A. digitifera	adi_MSTRG.10232.1	adi_MSTRG.7714.1	hephaestin-like protein	hephaestin-like protein
A. digitifera	adi_MSTRG.10238.1	adi_MSTRG.5410.1	galactosylgalactosylxylosylprotein 3-beta-glucuronosyltransferase 3-like	galactosylgalactosylxylosylprotein 3-beta-glucuronosyltransferase 1-like
A. digitifera	adi_MSTRG.10241.1	adi_MSTRG.10241.2	UPF0687 protein C20orf27 homolog	UPF0687 protein C20orf27 homolog
A. digitifera	adi_MSTRG.10241.1	adi_MSTRG.10241.3	UPF0687 protein C20orf27 homolog	UPF0687 protein C20orf27 homolog
A. digitifera	adi_MSTRG.10241.1	adi_MSTRG.10241.4	UPF0687 protein C20orf27 homolog	UPF0687 protein C20orf27 homolog
A. digitifera	adi_MSTRG.10241.2	adi_MSTRG.10241.3	UPF0687 protein C20orf27 homolog	UPF0687 protein C20orf27 homolog
A. digitifera	adi_MSTRG.10241.2	adi_MSTRG.10241.4	UPF0687 protein C20orf27 homolog	UPF0687 protein C20orf27 homolog
A. digitifera	adi_MSTRG.10241.3	adi_MSTRG.10241.4	UPF0687 protein C20orf27 homolog	UPF0687 protein C20orf27 homolog
A. digitifera	adi_MSTRG.10246.1	adi_MSTRG.16131.1	alanine aminotransferase 2-like	alanine aminotransferase 2-like
A. digitifera	adi_MSTRG.10250.1	adi_MSTRG.15011.1	uncharacterized protein LOC107338839	uncharacterized protein LOC107344209
A. digitifera	adi_MSTRG.10250.1	adi_MSTRG.15012.1	uncharacterized protein LOC107338839	uncharacterized protein LOC107344238
A. digitifera	adi_MSTRG.10250.1	adi_MSTRG.15012.2	uncharacterized protein LOC107338839	uncharacterized protein LOC107344238
A. digitifera	adi_MSTRG.10250.1	adi_MSTRG.19647.1	uncharacterized protein LOC107338839	uncharacterized protein LOC107349537
A. digitifera	adi_MSTRG.10250.1	adi_MSTRG.19704.1	uncharacterized protein LOC107338839	uncharacterized protein LOC107349548
A. digitifera	adi_MSTRG.10252.1	adi_MSTRG.10252.2	uncharacterized protein LOC107338833	uncharacterized protein LOC107338833
A. digitifera	adi_MSTRG.10252.1	adi_MSTRG.14858.1	uncharacterized protein LOC107338833	uncharacterized protein LOC107344017
A. digitifera	adi_MSTRG.10252.2	adi_MSTRG.14858.1	uncharacterized protein LOC107338833	uncharacterized protein LOC107344017
A. digitifera	adi_MSTRG.10252.2	adi_MSTRG.23952.1	uncharacterized protein LOC107338833	RING finger and CHY zinc finger domain-containing protein 1-like
A. digitifera	adi_MSTRG.10253.1	adi_MSTRG.10253.2	peptidyl-tRNA hydrolase ICT1, mitochondrial-like	peptidyl-tRNA hydrolase ICT1, mitochondrial-like
A. digitifera	adi_MSTRG.1026.1	adi_MSTRG.1026.2	slit homolog 1 protein-like	slit homolog 1 protein-like
A. digitifera	adi_MSTRG.1026.1	adi_MSTRG.968.1	slit homolog 1 protein-like	latent-transforming growth factor beta-binding protein 1-like
A. digitifera	adi_MSTRG.1026.2	adi_MSTRG.968.1	slit homolog 1 protein-like	latent-transforming growth factor beta-binding protein 1-like
A. digitifera	adi_MSTRG.10266.1	adi_MSTRG.10266.2	conserved oligomeric Golgi complex subunit 3-like	conserved oligomeric Golgi complex subunit 3-like
A. digitifera	adi_MSTRG.10266.1	adi_MSTRG.10266.3	conserved oligomeric Golgi complex subunit 3-like	conserved oligomeric Golgi complex subunit 3-like
A. digitifera	adi_MSTRG.10266.2	adi_MSTRG.10266.3	conserved oligomeric Golgi complex subunit 3-like	conserved oligomeric Golgi complex subunit 3-like
A. digitifera	adi_MSTRG.10267.1	adi_MSTRG.2845.1	ribosome-recycling factor, mitochondrial-like	ribosome-recycling factor, mitochondrial-like
A. digitifera	adi_MSTRG.10269.1	adi_MSTRG.29411.1	uncharacterized protein LOC107329071	uncharacterized protein LOC107329071
A. digitifera	adi_MSTRG.10275.1	adi_MSTRG.29368.1	deoxyguanosine kinase-like	deoxyguanosine kinase-like
A. digitifera	adi_MSTRG.10279.1	adi_MSTRG.16158.1	alanine aminotransferase 2-like	alanine aminotransferase 1-like
A. digitifera	adi_MSTRG.10279.1	adi_MSTRG.7527.1	alanine aminotransferase 2-like	alanine aminotransferase 2-like
A. digitifera	adi_MSTRG.10281.2	adi_MSTRG.1401.1	uncharacterized protein LOC107338819	uncharacterized protein LOC107342927
A. digitifera	adi_MSTRG.10281.2	adi_MSTRG.25799.1	uncharacterized protein LOC107338819	uncharacterized protein LOC107356330
A. digitifera	adi_MSTRG.10281.2	adi_MSTRG.8277.1	uncharacterized protein LOC107338819	uncharacterized protein LOC107336544
A. digitifera	adi_MSTRG.10284.1	adi_MSTRG.25958.1	diacylglycerol kinase beta-like	diacylglycerol kinase epsilon-like
A. digitifera	adi_MSTRG.10284.1	adi_MSTRG.25958.2	diacylglycerol kinase beta-like	diacylglycerol kinase epsilon-like
A. digitifera	adi_MSTRG.10288.1	adi_MSTRG.10288.2	acyl-coenzyme A oxidase, peroxisomal-like	acyl-coenzyme A oxidase, peroxisomal-like
A. digitifera	adi_MSTRG.10288.1	adi_MSTRG.2182.1	acyl-coenzyme A oxidase, peroxisomal-like	acyl-coenzyme A oxidase 2, peroxisomal-like
A. digitifera	adi_MSTRG.10288.2	adi_MSTRG.2182.1	acyl-coenzyme A oxidase, peroxisomal-like	acyl-coenzyme A oxidase 2, peroxisomal-like
A. digitifera	adi_MSTRG.10289.1	adi_MSTRG.10289.2	DNA-directed RNA polymerase III subunit RPC5-like	DNA-directed RNA polymerase III subunit RPC5-like
A. digitifera	adi_MSTRG.10294.1	adi_MSTRG.11487.1	caspase-1-like	caspase-8-like
A. digitifera	adi_MSTRG.10298.1	adi_MSTRG.16595.1	proline-rich proteoglycan 2-like	proline-rich proteoglycan 2-like
A. digitifera	adi_MSTRG.10299.1	adi_MSTRG.19478.1	diacylglycerol kinase gamma-like	diacylglycerol kinase zeta-like
A. digitifera	adi_MSTRG.10299.1	adi_MSTRG.25958.1	diacylglycerol kinase gamma-like	diacylglycerol kinase epsilon-like
A. digitifera	adi_MSTRG.103.1	adi_MSTRG.111.1	uncharacterized protein LOC107341192	uncharacterized protein LOC107355987
A. digitifera	adi_MSTRG.103.1	adi_MSTRG.111.2	uncharacterized protein LOC107341192	uncharacterized protein LOC107355987
A. digitifera	adi_MSTRG.103.1	adi_MSTRG.111.3	uncharacterized protein LOC107341192	uncharacterized protein LOC107355987
A. digitifera	adi_MSTRG.103.1	adi_MSTRG.111.4	uncharacterized protein LOC107341192	uncharacterized protein LOC107355987
A. digitifera	adi_MSTRG.1030.1	adi_MSTRG.1030.2	myosin-10-like	myosin-10-like
A. digitifera	adi_MSTRG.1030.1	adi_MSTRG.1030.3	myosin-10-like	myosin-10-like
A. digitifera	adi_MSTRG.1030.2	adi_MSTRG.1030.3	myosin-10-like	myosin-10-like
A. digitifera	adi_MSTRG.10300.1	adi_MSTRG.10300.2	calcium-binding protein P-like	calcium-binding protein P-like
A. digitifera	adi_MSTRG.10301.1	adi_MSTRG.30209.1	PMS1 protein homolog 1-like	PMS1 protein homolog 1-like
A. digitifera	adi_MSTRG.10311.1	adi_MSTRG.26489.1	N-acetylated-alpha-linked acidic dipeptidase 2-like	glutamate carboxypeptidase 2-like
A. digitifera	adi_MSTRG.10311.1	adi_MSTRG.26489.2	N-acetylated-alpha-linked acidic dipeptidase 2-like	glutamate carboxypeptidase 2-like
A. digitifera	adi_MSTRG.10314.1	adi_MSTRG.10314.2	uncharacterized protein LOC107338889	uncharacterized protein LOC107338889
A. digitifera	adi_MSTRG.10314.1	adi_MSTRG.10941.1	uncharacterized protein LOC107338889	uncharacterized protein LOC107339559
A. digitifera	adi_MSTRG.10314.1	adi_MSTRG.10941.2	uncharacterized protein LOC107338889	uncharacterized protein LOC107339559
A. digitifera	adi_MSTRG.10314.1	adi_MSTRG.11688.1	uncharacterized protein LOC107338889	uncharacterized protein LOC107340496
A. digitifera	adi_MSTRG.10314.1	adi_MSTRG.3997.1	uncharacterized protein LOC107338889	uncharacterized protein LOC107338889
A. digitifera	adi_MSTRG.10314.2	adi_MSTRG.10941.1	uncharacterized protein LOC107338889	uncharacterized protein LOC107339559
A. digitifera	adi_MSTRG.10314.2	adi_MSTRG.10941.2	uncharacterized protein LOC107338889	uncharacterized protein LOC107339559
A. digitifera	adi_MSTRG.10314.2	adi_MSTRG.11688.1	uncharacterized protein LOC107338889	uncharacterized protein LOC107340496
A. digitifera	adi_MSTRG.10314.2	adi_MSTRG.28807.1	uncharacterized protein LOC107338889	uncharacterized protein LOC107328363
A. digitifera	adi_MSTRG.10314.2	adi_MSTRG.3997.1	uncharacterized protein LOC107338889	uncharacterized protein LOC107338889
A. digitifera	adi_MSTRG.10318.1	adi_MSTRG.12301.1	unconventional myosin-VIIa-like	myosin-VIIa-like
A. digitifera	adi_MSTRG.10318.1	adi_MSTRG.29208.1	unconventional myosin-VIIa-like	unconventional myosin-VIIa-like
A. digitifera	adi_MSTRG.10320.1	adi_MSTRG.10320.2	cyclic pyranopterin monophosphate synthase accessory protein-like	cyclic pyranopterin monophosphate synthase accessory protein-like
A. digitifera	adi_MSTRG.10322.1	adi_MSTRG.12301.1	unconventional myosin-VIIa-like	myosin-VIIa-like
A. digitifera	adi_MSTRG.10323.1	adi_MSTRG.10323.2	somatostatin receptor type 5-like	somatostatin receptor type 5-like
A. digitifera	adi_MSTRG.10323.1	adi_MSTRG.10339.1	somatostatin receptor type 5-like	somatostatin receptor type 5-like
A. digitifera	adi_MSTRG.10323.1	adi_MSTRG.20669.1	somatostatin receptor type 5-like	neuromedin-K receptor-like
A. digitifera	adi_MSTRG.10323.1	adi_MSTRG.2417.1	somatostatin receptor type 5-like	adenosine receptor A3-like
A. digitifera	adi_MSTRG.10323.1	adi_MSTRG.26483.1	somatostatin receptor type 5-like	melanocyte-stimulating hormone receptor-like
A. digitifera	adi_MSTRG.10323.1	adi_MSTRG.27658.1	somatostatin receptor type 5-like	histamine H4 receptor-like
A. digitifera	adi_MSTRG.10323.1	adi_MSTRG.27686.1	somatostatin receptor type 5-like	trace amine-associated receptor 7d-like
A. digitifera	adi_MSTRG.10323.1	adi_MSTRG.28583.1	somatostatin receptor type 5-like	galanin receptor type 1-like
A. digitifera	adi_MSTRG.10323.2	adi_MSTRG.10339.1	somatostatin receptor type 5-like	somatostatin receptor type 5-like
A. digitifera	adi_MSTRG.10323.2	adi_MSTRG.20669.1	somatostatin receptor type 5-like	neuromedin-K receptor-like
A. digitifera	adi_MSTRG.10323.2	adi_MSTRG.2417.1	somatostatin receptor type 5-like	adenosine receptor A3-like
A. digitifera	adi_MSTRG.10323.2	adi_MSTRG.26483.1	somatostatin receptor type 5-like	melanocyte-stimulating hormone receptor-like
A. digitifera	adi_MSTRG.10323.2	adi_MSTRG.27658.1	somatostatin receptor type 5-like	histamine H4 receptor-like
A. digitifera	adi_MSTRG.10323.2	adi_MSTRG.27686.1	somatostatin receptor type 5-like	trace amine-associated receptor 7d-like
A. digitifera	adi_MSTRG.10323.2	adi_MSTRG.28583.1	somatostatin receptor type 5-like	galanin receptor type 1-like
A. digitifera	adi_MSTRG.10323.2	adi_MSTRG.29214.1	somatostatin receptor type 5-like	unconventional myosin-VIIa-like
A. digitifera	adi_MSTRG.10330.1	adi_MSTRG.12905.1	uncharacterized protein LOC107338880	uncharacterized protein LOC107338880
A. digitifera	adi_MSTRG.10331.1	adi_MSTRG.10342.1	uncharacterized protein LOC107338918	uncharacterized protein LOC107338920
A. digitifera	adi_MSTRG.10331.1	adi_MSTRG.10347.1	uncharacterized protein LOC107338918	uncharacterized protein LOC107336496
A. digitifera	adi_MSTRG.10331.1	adi_MSTRG.14543.1	uncharacterized protein LOC107338918	receptor-type tyrosine-protein phosphatase S-like
A. digitifera	adi_MSTRG.10331.1	adi_MSTRG.14543.2	uncharacterized protein LOC107338918	epithelial discoidin domain-containing receptor 1-like
A. digitifera	adi_MSTRG.10331.1	adi_MSTRG.14612.1	uncharacterized protein LOC107338918	uncharacterized protein LOC107343714
A. digitifera	adi_MSTRG.10331.1	adi_MSTRG.18230.1	uncharacterized protein LOC107338918	uncharacterized protein LOC107338920
A. digitifera	adi_MSTRG.10331.1	adi_MSTRG.22631.1	uncharacterized protein LOC107338918	epithelial discoidin domain-containing receptor 1-like
A. digitifera	adi_MSTRG.10331.1	adi_MSTRG.29474.1	uncharacterized protein LOC107338918	uncharacterized protein LOC107329188
A. digitifera	adi_MSTRG.10331.1	adi_MSTRG.7123.1	uncharacterized protein LOC107338918	uncharacterized protein LOC107336497
A. digitifera	adi_MSTRG.10331.1	adi_MSTRG.7133.1	uncharacterized protein LOC107338918	retinoschisin-like
A. digitifera	adi_MSTRG.10331.1	adi_MSTRG.8197.1	uncharacterized protein LOC107338918	epithelial discoidin domain-containing receptor 1-like
A. digitifera	adi_MSTRG.10331.1	adi_MSTRG.8205.1	uncharacterized protein LOC107338918	uncharacterized protein LOC107336497
A. digitifera	adi_MSTRG.10331.1	adi_MSTRG.8223.1	uncharacterized protein LOC107338918	uncharacterized protein LOC107336496
A. digitifera	adi_MSTRG.10337.1	adi_MSTRG.14705.1	uncharacterized protein LOC107338920	receptor-type tyrosine-protein phosphatase delta-like
A. digitifera	adi_MSTRG.10337.1	adi_MSTRG.8223.1	uncharacterized protein LOC107338920	uncharacterized protein LOC107336496
A. digitifera	adi_MSTRG.10339.1	adi_MSTRG.20669.1	somatostatin receptor type 5-like	neuromedin-K receptor-like
A. digitifera	adi_MSTRG.10339.1	adi_MSTRG.2417.1	somatostatin receptor type 5-like	adenosine receptor A3-like
A. digitifera	adi_MSTRG.10339.1	adi_MSTRG.26483.1	somatostatin receptor type 5-like	melanocyte-stimulating hormone receptor-like
A. digitifera	adi_MSTRG.10339.1	adi_MSTRG.27658.1	somatostatin receptor type 5-like	histamine H4 receptor-like
A. digitifera	adi_MSTRG.10339.1	adi_MSTRG.27686.1	somatostatin receptor type 5-like	trace amine-associated receptor 7d-like
A. digitifera	adi_MSTRG.10339.1	adi_MSTRG.28583.1	somatostatin receptor type 5-like	galanin receptor type 1-like
A. digitifera	adi_MSTRG.1034.1	adi_MSTRG.16071.1	trafficking protein particle complex subunit 1-like	trafficking protein particle complex subunit 4-like
A. digitifera	adi_MSTRG.10341.1	adi_MSTRG.22638.1	receptor-type tyrosine-protein phosphatase mu-like	venom prothrombin activator omicarin-C non-catalytic subunit-like
A. digitifera	adi_MSTRG.10341.1	adi_MSTRG.7125.1	receptor-type tyrosine-protein phosphatase mu-like	protein sidekick-1-like
A. digitifera	adi_MSTRG.10342.1	adi_MSTRG.10347.1	uncharacterized protein LOC107338920	uncharacterized protein LOC107336496
A. digitifera	adi_MSTRG.10342.1	adi_MSTRG.14543.1	uncharacterized protein LOC107338920	receptor-type tyrosine-protein phosphatase S-like
A. digitifera	adi_MSTRG.10342.1	adi_MSTRG.14543.2	uncharacterized protein LOC107338920	epithelial discoidin domain-containing receptor 1-like
A. digitifera	adi_MSTRG.10342.1	adi_MSTRG.18230.1	uncharacterized protein LOC107338920	uncharacterized protein LOC107338920
A. digitifera	adi_MSTRG.10342.1	adi_MSTRG.29474.1	uncharacterized protein LOC107338920	uncharacterized protein LOC107329188
A. digitifera	adi_MSTRG.10342.1	adi_MSTRG.7123.1	uncharacterized protein LOC107338920	uncharacterized protein LOC107336497
A. digitifera	adi_MSTRG.10342.1	adi_MSTRG.7133.1	uncharacterized protein LOC107338920	retinoschisin-like
A. digitifera	adi_MSTRG.10342.1	adi_MSTRG.8197.1	uncharacterized protein LOC107338920	epithelial discoidin domain-containing receptor 1-like
A. digitifera	adi_MSTRG.10342.1	adi_MSTRG.8205.1	uncharacterized protein LOC107338920	uncharacterized protein LOC107336497
A. digitifera	adi_MSTRG.10343.1	adi_MSTRG.10343.2	proteasome subunit alpha type-1-like	proteasome subunit alpha type-1-like
A. digitifera	adi_MSTRG.10343.1	adi_MSTRG.9504.1	proteasome subunit alpha type-1-like	proteasome subunit alpha type-1-like
A. digitifera	adi_MSTRG.10343.2	adi_MSTRG.9504.1	proteasome subunit alpha type-1-like	proteasome subunit alpha type-1-like
A. digitifera	adi_MSTRG.10344.1	adi_MSTRG.5391.1	receptor-type tyrosine-protein phosphatase T-like	receptor-type tyrosine-protein phosphatase mu-like
A. digitifera	adi_MSTRG.10347.1	adi_MSTRG.14543.1	uncharacterized protein LOC107336496	receptor-type tyrosine-protein phosphatase S-like
A. digitifera	adi_MSTRG.10347.1	adi_MSTRG.14543.2	uncharacterized protein LOC107336496	epithelial discoidin domain-containing receptor 1-like
A. digitifera	adi_MSTRG.10347.1	adi_MSTRG.14612.1	uncharacterized protein LOC107336496	uncharacterized protein LOC107343714
A. digitifera	adi_MSTRG.10347.1	adi_MSTRG.18230.1	uncharacterized protein LOC107336496	uncharacterized protein LOC107338920
A. digitifera	adi_MSTRG.10347.1	adi_MSTRG.22631.1	uncharacterized protein LOC107336496	epithelial discoidin domain-containing receptor 1-like
A. digitifera	adi_MSTRG.10347.1	adi_MSTRG.29474.1	uncharacterized protein LOC107336496	uncharacterized protein LOC107329188
A. digitifera	adi_MSTRG.10347.1	adi_MSTRG.7123.1	uncharacterized protein LOC107336496	uncharacterized protein LOC107336497
A. digitifera	adi_MSTRG.10347.1	adi_MSTRG.7133.1	uncharacterized protein LOC107336496	retinoschisin-like
A. digitifera	adi_MSTRG.10347.1	adi_MSTRG.8197.1	uncharacterized protein LOC107336496	epithelial discoidin domain-containing receptor 1-like
A. digitifera	adi_MSTRG.10347.1	adi_MSTRG.8205.1	uncharacterized protein LOC107336496	uncharacterized protein LOC107336497
A. digitifera	adi_MSTRG.10347.1	adi_MSTRG.8223.1	uncharacterized protein LOC107336496	uncharacterized protein LOC107336496
A. digitifera	adi_MSTRG.1035.1	adi_MSTRG.1035.2	kelch domain-containing protein 3-like	kelch domain-containing protein 3-like
A. digitifera	adi_MSTRG.1035.1	adi_MSTRG.1035.3	kelch domain-containing protein 3-like	kelch domain-containing protein 3-like
A. digitifera	adi_MSTRG.1035.1	adi_MSTRG.13088.1	kelch domain-containing protein 3-like	rab9 effector protein with kelch motifs-like
A. digitifera	adi_MSTRG.1035.1	adi_MSTRG.13088.2	kelch domain-containing protein 3-like	rab9 effector protein with kelch motifs-like
A. digitifera	adi_MSTRG.1035.2	adi_MSTRG.1035.3	kelch domain-containing protein 3-like	kelch domain-containing protein 3-like
A. digitifera	adi_MSTRG.1035.2	adi_MSTRG.13088.1	kelch domain-containing protein 3-like	rab9 effector protein with kelch motifs-like
A. digitifera	adi_MSTRG.1035.2	adi_MSTRG.13088.2	kelch domain-containing protein 3-like	rab9 effector protein with kelch motifs-like
A. digitifera	adi_MSTRG.1035.3	adi_MSTRG.13088.1	kelch domain-containing protein 3-like	rab9 effector protein with kelch motifs-like
A. digitifera	adi_MSTRG.1035.3	adi_MSTRG.13088.2	kelch domain-containing protein 3-like	rab9 effector protein with kelch motifs-like
A. digitifera	adi_MSTRG.10353.1	adi_MSTRG.14551.1	coiled-coil domain-containing protein 130 homolog	coiled-coil domain-containing protein 130 homolog
A. digitifera	adi_MSTRG.10354.1	adi_MSTRG.10354.2	receptor-type tyrosine-protein phosphatase T-like	receptor-type tyrosine-protein phosphatase T-like
A. digitifera	adi_MSTRG.10354.1	adi_MSTRG.14531.1	receptor-type tyrosine-protein phosphatase T-like	receptor-type tyrosine-protein phosphatase S-like
A. digitifera	adi_MSTRG.10354.1	adi_MSTRG.4840.1	receptor-type tyrosine-protein phosphatase T-like	Down syndrome cell adhesion molecule homolog
A. digitifera	adi_MSTRG.10354.1	adi_MSTRG.4840.2	receptor-type tyrosine-protein phosphatase T-like	Down syndrome cell adhesion molecule homolog
A. digitifera	adi_MSTRG.10354.1	adi_MSTRG.4840.3	receptor-type tyrosine-protein phosphatase T-like	Down syndrome cell adhesion molecule homolog
A. digitifera	adi_MSTRG.10354.1	adi_MSTRG.8202.1	receptor-type tyrosine-protein phosphatase T-like	uncharacterized protein LOC107336496
A. digitifera	adi_MSTRG.10354.2	adi_MSTRG.10359.1	receptor-type tyrosine-protein phosphatase T-like	uncharacterized protein LOC107347818
A. digitifera	adi_MSTRG.10354.2	adi_MSTRG.14531.1	receptor-type tyrosine-protein phosphatase T-like	receptor-type tyrosine-protein phosphatase S-like
A. digitifera	adi_MSTRG.10354.2	adi_MSTRG.14706.1	receptor-type tyrosine-protein phosphatase T-like	uncharacterized protein LOC107347818
A. digitifera	adi_MSTRG.10354.2	adi_MSTRG.18284.1	receptor-type tyrosine-protein phosphatase T-like	receptor-type tyrosine-protein phosphatase F-like
A. digitifera	adi_MSTRG.10354.2	adi_MSTRG.22716.1	receptor-type tyrosine-protein phosphatase T-like	tyrosine-protein phosphatase Lar-like
A. digitifera	adi_MSTRG.10354.2	adi_MSTRG.4841.1	receptor-type tyrosine-protein phosphatase T-like	Down syndrome cell adhesion molecule homolog
A. digitifera	adi_MSTRG.10354.2	adi_MSTRG.7126.1	receptor-type tyrosine-protein phosphatase T-like	protein sidekick-1-like
A. digitifera	adi_MSTRG.10354.2	adi_MSTRG.8202.1	receptor-type tyrosine-protein phosphatase T-like	uncharacterized protein LOC107336496
A. digitifera	adi_MSTRG.10355.1	adi_MSTRG.13606.1	receptor-type tyrosine-protein phosphatase T-like	receptor-type tyrosine-protein phosphatase T-like
A. digitifera	adi_MSTRG.10355.1	adi_MSTRG.14656.1	receptor-type tyrosine-protein phosphatase T-like	receptor-type tyrosine-protein phosphatase delta-like
A. digitifera	adi_MSTRG.10355.1	adi_MSTRG.25058.1	receptor-type tyrosine-protein phosphatase T-like	receptor-type tyrosine-protein phosphatase alpha-like
A. digitifera	adi_MSTRG.10355.1	adi_MSTRG.3194.1	receptor-type tyrosine-protein phosphatase T-like	receptor-type tyrosine-protein phosphatase delta-like
A. digitifera	adi_MSTRG.10355.1	adi_MSTRG.5371.1	receptor-type tyrosine-protein phosphatase T-like	receptor-type tyrosine-protein phosphatase mu-like
A. digitifera	adi_MSTRG.10355.1	adi_MSTRG.7114.1	receptor-type tyrosine-protein phosphatase T-like	receptor-type tyrosine-protein phosphatase S-like
A. digitifera	adi_MSTRG.10355.1	adi_MSTRG.7218.1	receptor-type tyrosine-protein phosphatase T-like	receptor-type tyrosine-protein phosphatase delta-like
A. digitifera	adi_MSTRG.10355.1	adi_MSTRG.7226.1	receptor-type tyrosine-protein phosphatase T-like	receptor-type tyrosine-protein phosphatase alpha-like
A. digitifera	adi_MSTRG.10356.1	adi_MSTRG.14704.1	epithelial discoidin domain-containing receptor 1-like	epithelial discoidin domain-containing receptor 1-like
A. digitifera	adi_MSTRG.10356.1	adi_MSTRG.29474.1	epithelial discoidin domain-containing receptor 1-like	uncharacterized protein LOC107329188
A. digitifera	adi_MSTRG.10356.1	adi_MSTRG.8205.1	epithelial discoidin domain-containing receptor 1-like	uncharacterized protein LOC107336497
A. digitifera	adi_MSTRG.10358.1	adi_MSTRG.14525.1	uncharacterized protein LOC107343699	uncharacterized protein LOC107343699
A. digitifera	adi_MSTRG.10359.1	adi_MSTRG.14531.1	uncharacterized protein LOC107347818	receptor-type tyrosine-protein phosphatase S-like
A. digitifera	adi_MSTRG.10359.1	adi_MSTRG.14706.1	uncharacterized protein LOC107347818	uncharacterized protein LOC107347818
A. digitifera	adi_MSTRG.10359.1	adi_MSTRG.4840.1	uncharacterized protein LOC107347818	Down syndrome cell adhesion molecule homolog
A. digitifera	adi_MSTRG.10359.1	adi_MSTRG.4840.2	uncharacterized protein LOC107347818	Down syndrome cell adhesion molecule homolog
A. digitifera	adi_MSTRG.10359.1	adi_MSTRG.8202.1	uncharacterized protein LOC107347818	uncharacterized protein LOC107336496
A. digitifera	adi_MSTRG.10370.1	adi_MSTRG.1124.1	gamma-aminobutyric acid receptor subunit beta-2-like	glycine receptor subunit alpha-2-like
A. digitifera	adi_MSTRG.10372.1	adi_MSTRG.13606.1	receptor-type tyrosine-protein phosphatase delta-like	receptor-type tyrosine-protein phosphatase T-like
A. digitifera	adi_MSTRG.10372.1	adi_MSTRG.3194.1	receptor-type tyrosine-protein phosphatase delta-like	receptor-type tyrosine-protein phosphatase delta-like
A. digitifera	adi_MSTRG.10372.1	adi_MSTRG.7226.1	receptor-type tyrosine-protein phosphatase delta-like	receptor-type tyrosine-protein phosphatase alpha-like
A. digitifera	adi_MSTRG.10381.1	adi_MSTRG.10381.2	transcription factor BTF3 homolog 4-like	transcription factor BTF3 homolog 4-like
A. digitifera	adi_MSTRG.10381.1	adi_MSTRG.10381.3	transcription factor BTF3 homolog 4-like	transcription factor BTF3 homolog 4-like
A. digitifera	adi_MSTRG.10381.1	adi_MSTRG.10381.4	transcription factor BTF3 homolog 4-like	transcription factor BTF3 homolog 4-like
A. digitifera	adi_MSTRG.10381.1	adi_MSTRG.10381.5	transcription factor BTF3 homolog 4-like	transcription factor BTF3 homolog 4-like
A. digitifera	adi_MSTRG.10381.2	adi_MSTRG.10381.3	transcription factor BTF3 homolog 4-like	transcription factor BTF3 homolog 4-like
A. digitifera	adi_MSTRG.10381.2	adi_MSTRG.10381.4	transcription factor BTF3 homolog 4-like	transcription factor BTF3 homolog 4-like
A. digitifera	adi_MSTRG.10381.2	adi_MSTRG.10381.5	transcription factor BTF3 homolog 4-like	transcription factor BTF3 homolog 4-like
A. digitifera	adi_MSTRG.10381.3	adi_MSTRG.10381.4	transcription factor BTF3 homolog 4-like	transcription factor BTF3 homolog 4-like
A. digitifera	adi_MSTRG.10381.3	adi_MSTRG.10381.5	transcription factor BTF3 homolog 4-like	transcription factor BTF3 homolog 4-like
A. digitifera	adi_MSTRG.10381.4	adi_MSTRG.10381.5	transcription factor BTF3 homolog 4-like	transcription factor BTF3 homolog 4-like
A. digitifera	adi_MSTRG.10382.1	adi_MSTRG.10382.2	phosphatidylinositol-glycan biosynthesis class W protein-like	phosphatidylinositol-glycan biosynthesis class W protein-like
A. digitifera	adi_MSTRG.10382.1	adi_MSTRG.10382.3	phosphatidylinositol-glycan biosynthesis class W protein-like	phosphatidylinositol-glycan biosynthesis class W protein-like
A. digitifera	adi_MSTRG.10382.2	adi_MSTRG.10382.3	phosphatidylinositol-glycan biosynthesis class W protein-like	phosphatidylinositol-glycan biosynthesis class W protein-like
A. digitifera	adi_MSTRG.10386.1	adi_MSTRG.10386.2	thioredoxin domain-containing protein 12-like	thioredoxin domain-containing protein 12-like
A. digitifera	adi_MSTRG.10386.1	adi_MSTRG.30334.1	thioredoxin domain-containing protein 12-like	protein disulfide-isomerase A5-like
A. digitifera	adi_MSTRG.10386.1	adi_MSTRG.6334.1	thioredoxin domain-containing protein 12-like	thioredoxin domain-containing protein 12-like
A. digitifera	adi_MSTRG.10386.1	adi_MSTRG.6378.1	thioredoxin domain-containing protein 12-like	thioredoxin domain-containing protein 12-like
A. digitifera	adi_MSTRG.10386.1	adi_MSTRG.6383.1	thioredoxin domain-containing protein 12-like	protein disulfide-isomerase A5-like
A. digitifera	adi_MSTRG.10386.2	adi_MSTRG.30334.1	thioredoxin domain-containing protein 12-like	protein disulfide-isomerase A5-like
A. digitifera	adi_MSTRG.10386.2	adi_MSTRG.6334.1	thioredoxin domain-containing protein 12-like	thioredoxin domain-containing protein 12-like
A. digitifera	adi_MSTRG.10386.2	adi_MSTRG.6378.1	thioredoxin domain-containing protein 12-like	thioredoxin domain-containing protein 12-like
A. digitifera	adi_MSTRG.10386.2	adi_MSTRG.6383.1	thioredoxin domain-containing protein 12-like	protein disulfide-isomerase A5-like
A. digitifera	adi_MSTRG.104.1	adi_MSTRG.21142.1	caspase-3-like	caspase-3-like
A. digitifera	adi_MSTRG.10416.1	adi_MSTRG.30596.1	adi_MSTRG.10416.1	adi_MSTRG.30596.1
A. digitifera	adi_MSTRG.10417.1	adi_MSTRG.6317.1	lysophosphatidic acid phosphatase type 6-like	lysosomal acid phosphatase-like
A. digitifera	adi_MSTRG.10418.1	adi_MSTRG.10418.2	uncharacterized protein LOC107339015	uncharacterized protein LOC107339015
A. digitifera	adi_MSTRG.1042.1	adi_MSTRG.1042.3	palmitoyltransferase ZDHHC23-like	palmitoyltransferase ZDHHC23-like
A. digitifera	adi_MSTRG.1042.2	adi_MSTRG.1042.4	palmitoyltransferase ZDHHC23-like	palmitoyltransferase ZDHHC23-like
A. digitifera	adi_MSTRG.10421.1	adi_MSTRG.10421.2	serine/arginine-rich splicing factor 7-like	serine/arginine-rich splicing factor 7-like
A. digitifera	adi_MSTRG.10442.1	adi_MSTRG.20137.1	thimet oligopeptidase-like	probable cytosolic oligopeptidase A
A. digitifera	adi_MSTRG.10442.1	adi_MSTRG.3601.1	thimet oligopeptidase-like	mitochondrial intermediate peptidase-like
A. digitifera	adi_MSTRG.10445.1	adi_MSTRG.1132.1	leucine-rich repeat-containing protein 74B-like	leucine-rich repeat-containing protein 74A-like
A. digitifera	adi_MSTRG.10445.1	adi_MSTRG.12022.1	leucine-rich repeat-containing protein 74B-like	leucine-rich repeat-containing protein 74A-like
A. digitifera	adi_MSTRG.10445.1	adi_MSTRG.4562.1	leucine-rich repeat-containing protein 74B-like	leucine-rich repeat-containing protein 74A-like
A. digitifera	adi_MSTRG.1045.1	adi_MSTRG.14907.2	26S protease regulatory subunit 10B	26S protease regulatory subunit 7
A. digitifera	adi_MSTRG.1045.1	adi_MSTRG.14907.3	26S protease regulatory subunit 10B	26S protease regulatory subunit 7
A. digitifera	adi_MSTRG.1045.1	adi_MSTRG.14907.4	26S protease regulatory subunit 10B	26S protease regulatory subunit 7
A. digitifera	adi_MSTRG.10450.1	adi_MSTRG.21904.1	uncharacterized protein LOC107339006	uncharacterized protein LOC107351944
A. digitifera	adi_MSTRG.10450.1	adi_MSTRG.26462.1	uncharacterized protein LOC107339006	uncharacterized protein LOC107356990
A. digitifera	adi_MSTRG.10450.1	adi_MSTRG.8973.1	uncharacterized protein LOC107339006	uncharacterized protein LOC107337321
A. digitifera	adi_MSTRG.10453.1	adi_MSTRG.17240.2	uncharacterized protein LOC107346747	uncharacterized protein LOC107346747
A. digitifera	adi_MSTRG.10456.1	adi_MSTRG.10456.2	uncharacterized protein LOC107339032	uncharacterized protein LOC107339032
A. digitifera	adi_MSTRG.10458.1	adi_MSTRG.10459.1	uncharacterized HIT-like protein slr1234	uncharacterized protein LOC107338994
A. digitifera	adi_MSTRG.1046.1	adi_MSTRG.18039.1	A disintegrin and metalloproteinase with thrombospondin motifs 6-like	A disintegrin and metalloproteinase with thrombospondin motifs 6-like
A. digitifera	adi_MSTRG.10473.1	adi_MSTRG.10473.2	neogenin-like	neogenin-like
A. digitifera	adi_MSTRG.10474.1	adi_MSTRG.1976.1	potassium voltage-gated channel subfamily H member 8-like	potassium voltage-gated channel subfamily H member 8-like
A. digitifera	adi_MSTRG.10474.1	adi_MSTRG.30080.1	potassium voltage-gated channel subfamily H member 8-like	potassium voltage-gated channel subfamily H member 8-like
A. digitifera	adi_MSTRG.10483.1	adi_MSTRG.30730.1	protein-L-isoaspartate(D-aspartate) O-methyltransferase-like	protein-L-isoaspartate(D-aspartate) O-methyltransferase-like
A. digitifera	adi_MSTRG.10485.1	adi_MSTRG.10485.2	uncharacterized protein LOC107339095	uncharacterized protein LOC107339095
A. digitifera	adi_MSTRG.10492.1	adi_MSTRG.23328.1	uncharacterized protein LOC107339065	pentatricopeptide repeat-containing protein At2g16880-like
A. digitifera	adi_MSTRG.10495.1	adi_MSTRG.10601.1	COP9 signalosome complex subunit 8-like	COP9 signalosome complex subunit 8-like
A. digitifera	adi_MSTRG.10497.1	adi_MSTRG.10755.1	ferrochelatase, mitochondrial-like	ferrochelatase, mitochondrial-like
A. digitifera	adi_MSTRG.10498.1	adi_MSTRG.10757.1	uncharacterized protein LOC107339343	uncharacterized protein LOC107339343
A. digitifera	adi_MSTRG.10498.1	adi_MSTRG.11909.1	uncharacterized protein LOC107339343	uncharacterized protein LOC107340729
A. digitifera	adi_MSTRG.10498.1	adi_MSTRG.11932.1	uncharacterized protein LOC107339343	uncharacterized protein LOC107340682
A. digitifera	adi_MSTRG.10498.1	adi_MSTRG.27723.1	uncharacterized protein LOC107339343	uncharacterized protein LOC107358902
A. digitifera	adi_MSTRG.10498.1	adi_MSTRG.27816.1	uncharacterized protein LOC107339343	uncharacterized protein LOC107358900
A. digitifera	adi_MSTRG.10498.1	adi_MSTRG.11960.1	uncharacterized protein LOC107339343	uncharacterized protein LOC107340682
A. digitifera	adi_MSTRG.10498.1	adi_MSTRG.12001.1	uncharacterized protein LOC107339343	uncharacterized protein LOC107340729
A. digitifera	adi_MSTRG.10498.1	adi_MSTRG.27725.1	uncharacterized protein LOC107339343	uncharacterized protein LOC107358900
A. digitifera	adi_MSTRG.10500.1	adi_MSTRG.10760.1	uncharacterized protein LOC107339038	uncharacterized protein LOC107339343
A. digitifera	adi_MSTRG.10500.1	adi_MSTRG.11960.1	uncharacterized protein LOC107339038	uncharacterized protein LOC107340682
A. digitifera	adi_MSTRG.10500.1	adi_MSTRG.12001.1	uncharacterized protein LOC107339038	uncharacterized protein LOC107340729
A. digitifera	adi_MSTRG.10500.1	adi_MSTRG.27725.1	uncharacterized protein LOC107339038	uncharacterized protein LOC107358900
A. digitifera	adi_MSTRG.10512.1	adi_MSTRG.10512.2	uncharacterized protein LOC107339097	uncharacterized protein LOC107339097
A. digitifera	adi_MSTRG.10512.1	adi_MSTRG.10512.3	uncharacterized protein LOC107339097	uncharacterized protein LOC107339097
A. digitifera	adi_MSTRG.10512.1	adi_MSTRG.10512.4	uncharacterized protein LOC107339097	uncharacterized protein LOC107339097
A. digitifera	adi_MSTRG.10512.2	adi_MSTRG.10512.3	uncharacterized protein LOC107339097	uncharacterized protein LOC107339097
A. digitifera	adi_MSTRG.10512.2	adi_MSTRG.10512.4	uncharacterized protein LOC107339097	uncharacterized protein LOC107339097
A. digitifera	adi_MSTRG.10512.3	adi_MSTRG.10512.4	uncharacterized protein LOC107339097	uncharacterized protein LOC107339097
A. digitifera	adi_MSTRG.10513.1	adi_MSTRG.10513.2	heterogeneous nuclear ribonucleoprotein U-like protein 1	heterogeneous nuclear ribonucleoprotein U-like protein 1
A. digitifera	adi_MSTRG.10513.1	adi_MSTRG.10513.3	heterogeneous nuclear ribonucleoprotein U-like protein 1	heterogeneous nuclear ribonucleoprotein U-like protein 1
A. digitifera	adi_MSTRG.10513.1	adi_MSTRG.10513.4	heterogeneous nuclear ribonucleoprotein U-like protein 1	heterogeneous nuclear ribonucleoprotein U-like protein 1
A. digitifera	adi_MSTRG.10513.1	adi_MSTRG.10513.5	heterogeneous nuclear ribonucleoprotein U-like protein 1	heterogeneous nuclear ribonucleoprotein U-like protein 1
A. digitifera	adi_MSTRG.10513.1	adi_MSTRG.10513.6	heterogeneous nuclear ribonucleoprotein U-like protein 1	heterogeneous nuclear ribonucleoprotein U-like protein 1
A. digitifera	adi_MSTRG.10513.1	adi_MSTRG.10513.7	heterogeneous nuclear ribonucleoprotein U-like protein 1	heterogeneous nuclear ribonucleoprotein U-like protein 1
A. digitifera	adi_MSTRG.10513.2	adi_MSTRG.10513.3	heterogeneous nuclear ribonucleoprotein U-like protein 1	heterogeneous nuclear ribonucleoprotein U-like protein 1
A. digitifera	adi_MSTRG.10513.2	adi_MSTRG.10513.4	heterogeneous nuclear ribonucleoprotein U-like protein 1	heterogeneous nuclear ribonucleoprotein U-like protein 1
A. digitifera	adi_MSTRG.10513.2	adi_MSTRG.10513.5	heterogeneous nuclear ribonucleoprotein U-like protein 1	heterogeneous nuclear ribonucleoprotein U-like protein 1
A. digitifera	adi_MSTRG.10513.2	adi_MSTRG.10513.6	heterogeneous nuclear ribonucleoprotein U-like protein 1	heterogeneous nuclear ribonucleoprotein U-like protein 1
A. digitifera	adi_MSTRG.10513.2	adi_MSTRG.10513.7	heterogeneous nuclear ribonucleoprotein U-like protein 1	heterogeneous nuclear ribonucleoprotein U-like protein 1
A. digitifera	adi_MSTRG.10513.2	adi_MSTRG.7163.1	heterogeneous nuclear ribonucleoprotein U-like protein 1	heterogeneous nuclear ribonucleoprotein U-like protein 1
A. digitifera	adi_MSTRG.10513.3	adi_MSTRG.10513.4	heterogeneous nuclear ribonucleoprotein U-like protein 1	heterogeneous nuclear ribonucleoprotein U-like protein 1
A. digitifera	adi_MSTRG.10513.3	adi_MSTRG.10513.5	heterogeneous nuclear ribonucleoprotein U-like protein 1	heterogeneous nuclear ribonucleoprotein U-like protein 1
A. digitifera	adi_MSTRG.10513.3	adi_MSTRG.10513.6	heterogeneous nuclear ribonucleoprotein U-like protein 1	heterogeneous nuclear ribonucleoprotein U-like protein 1
A. digitifera	adi_MSTRG.10513.4	adi_MSTRG.10513.5	heterogeneous nuclear ribonucleoprotein U-like protein 1	heterogeneous nuclear ribonucleoprotein U-like protein 1
A. digitifera	adi_MSTRG.10513.4	adi_MSTRG.10513.6	heterogeneous nuclear ribonucleoprotein U-like protein 1	heterogeneous nuclear ribonucleoprotein U-like protein 1
A. digitifera	adi_MSTRG.10513.4	adi_MSTRG.10513.7	heterogeneous nuclear ribonucleoprotein U-like protein 1	heterogeneous nuclear ribonucleoprotein U-like protein 1
A. digitifera	adi_MSTRG.10513.4	adi_MSTRG.7163.1	heterogeneous nuclear ribonucleoprotein U-like protein 1	heterogeneous nuclear ribonucleoprotein U-like protein 1
A. digitifera	adi_MSTRG.10513.5	adi_MSTRG.10513.6	heterogeneous nuclear ribonucleoprotein U-like protein 1	heterogeneous nuclear ribonucleoprotein U-like protein 1
A. digitifera	adi_MSTRG.10513.5	adi_MSTRG.10513.7	heterogeneous nuclear ribonucleoprotein U-like protein 1	heterogeneous nuclear ribonucleoprotein U-like protein 1
A. digitifera	adi_MSTRG.10513.5	adi_MSTRG.7163.1	heterogeneous nuclear ribonucleoprotein U-like protein 1	heterogeneous nuclear ribonucleoprotein U-like protein 1
A. digitifera	adi_MSTRG.10513.6	adi_MSTRG.10513.7	heterogeneous nuclear ribonucleoprotein U-like protein 1	heterogeneous nuclear ribonucleoprotein U-like protein 1
A. digitifera	adi_MSTRG.10513.7	adi_MSTRG.7163.1	heterogeneous nuclear ribonucleoprotein U-like protein 1	heterogeneous nuclear ribonucleoprotein U-like protein 1
A. digitifera	adi_MSTRG.10515.1	adi_MSTRG.10515.2	lysine-specific demethylase 8-like	lysine-specific demethylase 8-like
A. digitifera	adi_MSTRG.10516.1	adi_MSTRG.27093.1	androgen-induced gene 1 protein-like	androgen-induced gene 1 protein-like
A. digitifera	adi_MSTRG.10516.1	adi_MSTRG.846.1	androgen-induced gene 1 protein-like	androgen-induced gene 1 protein-like
A. digitifera	adi_MSTRG.10526.1	adi_MSTRG.10526.2	zinc finger CCCH domain-containing protein 15 homolog	zinc finger CCCH domain-containing protein 15 homolog
A. digitifera	adi_MSTRG.10527.1	adi_MSTRG.10527.2	leucine-rich PPR motif-containing protein, mitochondrial-like	leucine-rich PPR motif-containing protein, mitochondrial-like
A. digitifera	adi_MSTRG.10531.1	adi_MSTRG.29589.1	AP-4 complex subunit mu-like	AP-4 complex subunit mu-like
A. digitifera	adi_MSTRG.10534.1	adi_MSTRG.16553.2	histone H2B-like	histone H2B-like
A. digitifera	adi_MSTRG.10534.1	adi_MSTRG.18927.1	histone H2B-like	histone H2B, gonadal-like
A. digitifera	adi_MSTRG.10534.1	adi_MSTRG.28046.2	histone H2B-like	histone H2B-like
A. digitifera	adi_MSTRG.10535.1	adi_MSTRG.2853.1	histone H3	histone H3
A. digitifera	adi_MSTRG.10535.1	adi_MSTRG.29016.1	histone H3	histone H3
A. digitifera	adi_MSTRG.10537.1	adi_MSTRG.30544.1	adi_MSTRG.10537.1	adi_MSTRG.30544.1
A. digitifera	adi_MSTRG.1054.1	adi_MSTRG.1054.2	phosphoglycolate phosphatase-like	phosphoglycolate phosphatase-like
A. digitifera	adi_MSTRG.1054.1	adi_MSTRG.1054.3	phosphoglycolate phosphatase-like	phosphoglycolate phosphatase-like
A. digitifera	adi_MSTRG.1054.1	adi_MSTRG.1054.4	phosphoglycolate phosphatase-like	phosphoglycolate phosphatase-like
A. digitifera	adi_MSTRG.1054.2	adi_MSTRG.1054.3	phosphoglycolate phosphatase-like	phosphoglycolate phosphatase-like
A. digitifera	adi_MSTRG.1054.2	adi_MSTRG.1054.4	phosphoglycolate phosphatase-like	phosphoglycolate phosphatase-like
A. digitifera	adi_MSTRG.1054.3	adi_MSTRG.1054.4	phosphoglycolate phosphatase-like	phosphoglycolate phosphatase-like
A. digitifera	adi_MSTRG.10547.1	adi_MSTRG.10547.2	inactive rhomboid protein 1-like	inactive rhomboid protein 1-like
A. digitifera	adi_MSTRG.10555.1	adi_MSTRG.10555.2	trichohyalin-like	trichohyalin-like
A. digitifera	adi_MSTRG.10558.1	adi_MSTRG.10558.2	diphthine methyltransferase-like	diphthine methyltransferase-like
A. digitifera	adi_MSTRG.1056.1	adi_MSTRG.1062.1	A disintegrin and metalloproteinase with thrombospondin motifs 18-like	A disintegrin and metalloproteinase with thrombospondin motifs 16-like
A. digitifera	adi_MSTRG.1057.1	adi_MSTRG.18039.1	A disintegrin and metalloproteinase with thrombospondin motifs 18-like	A disintegrin and metalloproteinase with thrombospondin motifs 6-like
A. digitifera	adi_MSTRG.10570.1	adi_MSTRG.20450.1	ephrin type-B receptor 1-B-like	ephrin type-A receptor 4a-like
A. digitifera	adi_MSTRG.10570.1	adi_MSTRG.23859.1	ephrin type-B receptor 1-B-like	ephrin type-A receptor 4a-like
A. digitifera	adi_MSTRG.10570.1	adi_MSTRG.26097.1	ephrin type-B receptor 1-B-like	ephrin type-B receptor 1-B-like
A. digitifera	adi_MSTRG.10570.1	adi_MSTRG.26097.2	ephrin type-B receptor 1-B-like	ephrin type-B receptor 2-like
A. digitifera	adi_MSTRG.10570.1	adi_MSTRG.27695.1	ephrin type-B receptor 1-B-like	ephrin type-A receptor 4a-like
A. digitifera	adi_MSTRG.10575.1	adi_MSTRG.19983.1	uncharacterized protein LOC107331459	uncharacterized protein LOC107349906
A. digitifera	adi_MSTRG.10576.1	adi_MSTRG.23277.1	branchpoint-bridging protein-like	uncharacterized protein LOC107329969
A. digitifera	adi_MSTRG.10576.1	adi_MSTRG.9076.1	branchpoint-bridging protein-like	branchpoint-bridging protein-like
A. digitifera	adi_MSTRG.10583.1	adi_MSTRG.10583.2	putative E3 ubiquitin-protein ligase UNKL	putative E3 ubiquitin-protein ligase UNKL
A. digitifera	adi_MSTRG.10585.1	adi_MSTRG.10586.1	uncharacterized protein LOC107339179	uncharacterized protein LOC107339182
A. digitifera	adi_MSTRG.10589.1	adi_MSTRG.575.1	uncharacterized protein LOC107339154	transmembrane and TPR repeat-containing protein 4-like
A. digitifera	adi_MSTRG.1059.1	adi_MSTRG.1059.2	dnaJ homolog subfamily C member 12-like	dnaJ homolog subfamily C member 12-like
A. digitifera	adi_MSTRG.10590.1	adi_MSTRG.10590.2	KRR1 small subunit processome component homolog	KRR1 small subunit processome component homolog
A. digitifera	adi_MSTRG.10590.1	adi_MSTRG.9318.1	KRR1 small subunit processome component homolog	KRR1 small subunit processome component homolog
A. digitifera	adi_MSTRG.10590.1	adi_MSTRG.9318.2	KRR1 small subunit processome component homolog	KRR1 small subunit processome component homolog
A. digitifera	adi_MSTRG.10590.2	adi_MSTRG.9318.1	KRR1 small subunit processome component homolog	KRR1 small subunit processome component homolog
A. digitifera	adi_MSTRG.10590.2	adi_MSTRG.9318.2	KRR1 small subunit processome component homolog	KRR1 small subunit processome component homolog
A. digitifera	adi_MSTRG.10594.2	adi_MSTRG.14654.1	inosine-5'-monophosphate dehydrogenase 1b-like	inosine-5'-monophosphate dehydrogenase 1-like
A. digitifera	adi_MSTRG.10595.1	adi_MSTRG.16946.1	uncharacterized protein LOC107339179	tRNA wybutosine-synthesizing protein 5-like
A. digitifera	adi_MSTRG.10595.1	adi_MSTRG.5847.1	uncharacterized protein LOC107339179	lysine-specific demethylase 8-like
A. digitifera	adi_MSTRG.10595.1	adi_MSTRG.5847.2	uncharacterized protein LOC107339179	lysine-specific demethylase 8-like
A. digitifera	adi_MSTRG.10595.1	adi_MSTRG.7481.1	uncharacterized protein LOC107339179	uncharacterized protein LOC107335620
A. digitifera	adi_MSTRG.10597.1	adi_MSTRG.10597.2	zinc finger MYND domain-containing protein 12-like	zinc finger MYND domain-containing protein 12-like
A. digitifera	adi_MSTRG.10598.1	adi_MSTRG.12221.1	D-inositol 3-phosphate glycosyltransferase-like	D-inositol 3-phosphate glycosyltransferase-like
A. digitifera	adi_MSTRG.10598.1	adi_MSTRG.13953.1	D-inositol 3-phosphate glycosyltransferase-like	D-inositol 3-phosphate glycosyltransferase-like
A. digitifera	adi_MSTRG.10598.1	adi_MSTRG.18889.1	D-inositol 3-phosphate glycosyltransferase-like	uncharacterized protein LOC107354137
A. digitifera	adi_MSTRG.10598.1	adi_MSTRG.20809.1	D-inositol 3-phosphate glycosyltransferase-like	D-inositol 3-phosphate glycosyltransferase-like
A. digitifera	adi_MSTRG.10598.1	adi_MSTRG.20809.2	D-inositol 3-phosphate glycosyltransferase-like	D-inositol 3-phosphate glycosyltransferase-like
A. digitifera	adi_MSTRG.10598.1	adi_MSTRG.21925.1	D-inositol 3-phosphate glycosyltransferase-like	D-inositol 3-phosphate glycosyltransferase-like
A. digitifera	adi_MSTRG.10598.1	adi_MSTRG.25194.1	D-inositol 3-phosphate glycosyltransferase-like	uncharacterized protein LOC107355669
A. digitifera	adi_MSTRG.10598.1	adi_MSTRG.25871.1	D-inositol 3-phosphate glycosyltransferase-like	D-inositol 3-phosphate glycosyltransferase-like
A. digitifera	adi_MSTRG.10598.1	adi_MSTRG.26121.1	D-inositol 3-phosphate glycosyltransferase-like	uncharacterized protein LOC107356760
A. digitifera	adi_MSTRG.10598.1	adi_MSTRG.26180.1	D-inositol 3-phosphate glycosyltransferase-like	uncharacterized protein LOC107356760
A. digitifera	adi_MSTRG.10598.1	adi_MSTRG.26206.1	D-inositol 3-phosphate glycosyltransferase-like	NFX1-type zinc finger-containing protein 1-like
A. digitifera	adi_MSTRG.10598.1	adi_MSTRG.26258.1	D-inositol 3-phosphate glycosyltransferase-like	D-inositol 3-phosphate glycosyltransferase-like
A. digitifera	adi_MSTRG.10598.1	adi_MSTRG.27489.1	D-inositol 3-phosphate glycosyltransferase-like	uncharacterized protein LOC107352364
A. digitifera	adi_MSTRG.10600.1	adi_MSTRG.4247.1	uncharacterized protein LOC107332127	uncharacterized protein LOC107332127
A. digitifera	adi_MSTRG.10604.1	adi_MSTRG.10605.1	ras-related protein Rab-10-like	endothelin-converting enzyme 1-like
A. digitifera	adi_MSTRG.10605.1	adi_MSTRG.10605.2	endothelin-converting enzyme 1-like	endothelin-converting enzyme 1-like
A. digitifera	adi_MSTRG.10605.1	adi_MSTRG.15856.1	endothelin-converting enzyme 1-like	endothelin-converting enzyme 1-like
A. digitifera	adi_MSTRG.10605.2	adi_MSTRG.15856.1	endothelin-converting enzyme 1-like	endothelin-converting enzyme 1-like
A. digitifera	adi_MSTRG.10614.1	adi_MSTRG.10614.3	uncharacterized protein LOC107339228	uncharacterized protein LOC107339228
A. digitifera	adi_MSTRG.10614.1	adi_MSTRG.27429.1	uncharacterized protein LOC107339228	uncharacterized protein LOC107358514
A. digitifera	adi_MSTRG.10614.2	adi_MSTRG.10614.4	peptidyl-prolyl cis-trans isomerase-like 6	peptidyl-prolyl cis-trans isomerase-like 6
A. digitifera	adi_MSTRG.10614.3	adi_MSTRG.27429.1	uncharacterized protein LOC107339228	uncharacterized protein LOC107358514
A. digitifera	adi_MSTRG.10615.1	adi_MSTRG.10653.1	octopamine receptor 1-like	5-hydroxytryptamine receptor 7-like
A. digitifera	adi_MSTRG.10619.1	adi_MSTRG.30078.1	cilia- and flagella-associated protein 74-like	cilia- and flagella-associated protein 74-like
A. digitifera	adi_MSTRG.10620.1	adi_MSTRG.28883.1	serine/threonine-protein kinase mTOR-like	serine/threonine-protein kinase mTOR-like
A. digitifera	adi_MSTRG.10622.1	adi_MSTRG.10622.2	E3 ubiquitin-protein ligase parkin-like	E3 ubiquitin-protein ligase parkin-like
A. digitifera	adi_MSTRG.10623.1	adi_MSTRG.10623.2	uncharacterized protein LOC107339249	uncharacterized protein LOC107339249
A. digitifera	adi_MSTRG.10629.1	adi_MSTRG.26042.1	uncharacterized protein LOC107339221	uncharacterized protein LOC107356666
A. digitifera	adi_MSTRG.10629.1	adi_MSTRG.28657.1	uncharacterized protein LOC107339221	uncharacterized protein LOC107328078
A. digitifera	adi_MSTRG.10633.1	adi_MSTRG.10633.2	putative methyltransferase NSUN6	putative methyltransferase NSUN6
A. digitifera	adi_MSTRG.10639.1	adi_MSTRG.10639.2	uncharacterized protein C3orf26 homolog	uncharacterized protein C3orf26 homolog
A. digitifera	adi_MSTRG.10643.1	adi_MSTRG.10643.3	profilin-4-like	profilin-4-like
A. digitifera	adi_MSTRG.10644.1	adi_MSTRG.10644.2	protein FAM228B-like	protein FAM228B-like
A. digitifera	adi_MSTRG.10644.1	adi_MSTRG.10644.4	protein FAM228B-like	protein FAM228B-like
A. digitifera	adi_MSTRG.10645.1	adi_MSTRG.10645.2	U7 snRNA-associated Sm-like protein LSm10	U7 snRNA-associated Sm-like protein LSm10
A. digitifera	adi_MSTRG.10649.1	adi_MSTRG.20401.1	ephrin type-B receptor 1-B-like	ephrin type-B receptor 3-like
A. digitifera	adi_MSTRG.10651.1	adi_MSTRG.4255.1	uncharacterized protein LOC107339183	uncharacterized protein LOC107332123
A. digitifera	adi_MSTRG.10660.1	adi_MSTRG.10660.2	moesin-like	moesin-like
A. digitifera	adi_MSTRG.10660.2	adi_MSTRG.16217.1	moesin-like	tyrosine-protein phosphatase non-receptor type 21-like
A. digitifera	adi_MSTRG.10662.1	adi_MSTRG.10662.2	uncharacterized protein LOC107339252	uncharacterized protein LOC107339252
A. digitifera	adi_MSTRG.10663.1	adi_MSTRG.10663.2	dnaJ homolog subfamily C member 28-like	dnaJ homolog subfamily C member 28-like
A. digitifera	adi_MSTRG.10667.1	adi_MSTRG.10667.2	uncharacterized protein C6orf118-like	uncharacterized protein C6orf118-like
A. digitifera	adi_MSTRG.10669.1	adi_MSTRG.10669.2	sodium-independent sulfate anion transporter-like	sodium-independent sulfate anion transporter-like
A. digitifera	adi_MSTRG.10672.1	adi_MSTRG.10672.2	ER lumen protein-retaining receptor 2-like	ER lumen protein-retaining receptor 2-like
A. digitifera	adi_MSTRG.10673.1	adi_MSTRG.10673.2	ornithine carbamoyltransferase, mitochondrial-like	ornithine carbamoyltransferase, mitochondrial-like
A. digitifera	adi_MSTRG.10673.1	adi_MSTRG.10673.3	ornithine carbamoyltransferase, mitochondrial-like	ornithine carbamoyltransferase, mitochondrial-like
A. digitifera	adi_MSTRG.10673.2	adi_MSTRG.10673.3	ornithine carbamoyltransferase, mitochondrial-like	ornithine carbamoyltransferase, mitochondrial-like
A. digitifera	adi_MSTRG.10675.1	adi_MSTRG.10675.2	X-linked retinitis pigmentosa GTPase regulator-like	X-linked retinitis pigmentosa GTPase regulator-like
A. digitifera	adi_MSTRG.10675.1	adi_MSTRG.11744.1	X-linked retinitis pigmentosa GTPase regulator-like	E3 ubiquitin-protein ligase HERC2-like
A. digitifera	adi_MSTRG.10675.1	adi_MSTRG.12918.1	X-linked retinitis pigmentosa GTPase regulator-like	probable E3 ubiquitin-protein ligase HERC4
A. digitifera	adi_MSTRG.10675.1	adi_MSTRG.25656.1	X-linked retinitis pigmentosa GTPase regulator-like	DNA ligase 1-like
A. digitifera	adi_MSTRG.10675.1	adi_MSTRG.6146.2	X-linked retinitis pigmentosa GTPase regulator-like	protein RCC2 homolog
A. digitifera	adi_MSTRG.10675.2	adi_MSTRG.25656.1	X-linked retinitis pigmentosa GTPase regulator-like	DNA ligase 1-like
A. digitifera	adi_MSTRG.10675.2	adi_MSTRG.6864.1	X-linked retinitis pigmentosa GTPase regulator-like	secretion-regulating guanine nucleotide exchange factor-like
A. digitifera	adi_MSTRG.10679.1	adi_MSTRG.14115.1	uncharacterized protein LOC107339283	ATP-dependent DNA helicase PIF1-like
A. digitifera	adi_MSTRG.10679.1	adi_MSTRG.25152.1	uncharacterized protein LOC107339283	uncharacterized protein LOC107339283
A. digitifera	adi_MSTRG.10679.1	adi_MSTRG.459.1	uncharacterized protein LOC107339283	uncharacterized protein LOC107333045
A. digitifera	adi_MSTRG.10680.1	adi_MSTRG.1516.1	uncharacterized protein LOC107339308	nucleotide-binding oligomerization domain-containing protein 2-like
A. digitifera	adi_MSTRG.10680.1	adi_MSTRG.17823.1	uncharacterized protein LOC107339308	uncharacterized protein LOC107347432
A. digitifera	adi_MSTRG.10680.1	adi_MSTRG.17826.1	uncharacterized protein LOC107339308	D-inositol 3-phosphate glycosyltransferase-like
A. digitifera	adi_MSTRG.10680.1	adi_MSTRG.17835.1	uncharacterized protein LOC107339308	uncharacterized protein LOC107347415
A. digitifera	adi_MSTRG.10680.1	adi_MSTRG.17841.1	uncharacterized protein LOC107339308	D-inositol 3-phosphate glycosyltransferase-like
A. digitifera	adi_MSTRG.10680.1	adi_MSTRG.17841.2	uncharacterized protein LOC107339308	D-inositol 3-phosphate glycosyltransferase-like
A. digitifera	adi_MSTRG.10680.1	adi_MSTRG.19031.1	uncharacterized protein LOC107339308	uncharacterized protein LOC107347432
A. digitifera	adi_MSTRG.10680.1	adi_MSTRG.19121.1	uncharacterized protein LOC107339308	uncharacterized protein LOC107348902
A. digitifera	adi_MSTRG.10680.1	adi_MSTRG.19572.1	uncharacterized protein LOC107339308	uncharacterized protein LOC107336267
A. digitifera	adi_MSTRG.10680.1	adi_MSTRG.20037.1	uncharacterized protein LOC107339308	uncharacterized protein LOC107349827
A. digitifera	adi_MSTRG.10680.1	adi_MSTRG.26348.1	uncharacterized protein LOC107339308	uncharacterized protein LOC107357068
A. digitifera	adi_MSTRG.10680.1	adi_MSTRG.7750.1	uncharacterized protein LOC107339308	uncharacterized protein LOC107335955
A. digitifera	adi_MSTRG.10681.1	adi_MSTRG.10681.2	uncharacterized protein LOC107339308	uncharacterized protein LOC107339308
A. digitifera	adi_MSTRG.10681.1	adi_MSTRG.24795.1	uncharacterized protein LOC107339308	uncharacterized protein LOC107355252
A. digitifera	adi_MSTRG.10681.1	adi_MSTRG.6729.1	uncharacterized protein LOC107339308	uncharacterized protein LOC107339308
A. digitifera	adi_MSTRG.10681.2	adi_MSTRG.6729.1	uncharacterized protein LOC107339308	uncharacterized protein LOC107339308
A. digitifera	adi_MSTRG.10683.1	adi_MSTRG.22292.1	peroxisomal targeting signal 2 receptor-like	peroxisomal targeting signal 2 receptor-like
A. digitifera	adi_MSTRG.10688.1	adi_MSTRG.14451.1	uncharacterized protein LOC107357464	uncharacterized protein LOC107343566
A. digitifera	adi_MSTRG.10688.1	adi_MSTRG.14909.1	uncharacterized protein LOC107357464	uncharacterized protein LOC107344089
A. digitifera	adi_MSTRG.10688.1	adi_MSTRG.16077.1	uncharacterized protein LOC107357464	uncharacterized protein LOC107345322
A. digitifera	adi_MSTRG.10688.1	adi_MSTRG.1757.1	uncharacterized protein LOC107357464	uncharacterized protein LOC107346358
A. digitifera	adi_MSTRG.10688.1	adi_MSTRG.20775.1	uncharacterized protein LOC107357464	uncharacterized protein LOC107358476
A. digitifera	adi_MSTRG.10688.1	adi_MSTRG.21215.1	uncharacterized protein LOC107357464	uncharacterized protein LOC107351212
A. digitifera	adi_MSTRG.10688.1	adi_MSTRG.26595.1	uncharacterized protein LOC107357464	uncharacterized protein LOC107357340
A. digitifera	adi_MSTRG.10688.1	adi_MSTRG.27404.1	uncharacterized protein LOC107357464	uncharacterized protein LOC107358488
A. digitifera	adi_MSTRG.10688.1	adi_MSTRG.28387.1	uncharacterized protein LOC107357464	uncharacterized protein LOC107327742
A. digitifera	adi_MSTRG.10688.1	adi_MSTRG.29891.1	uncharacterized protein LOC107357464	uncharacterized protein LOC107357464
A. digitifera	adi_MSTRG.10688.1	adi_MSTRG.30545.1	uncharacterized protein LOC107357464	uncharacterized protein LOC107330535
A. digitifera	adi_MSTRG.10688.1	adi_MSTRG.3590.1	uncharacterized protein LOC107357464	uncharacterized protein LOC107331323
A. digitifera	adi_MSTRG.10688.1	adi_MSTRG.5367.1	uncharacterized protein LOC107357464	uncharacterized protein LOC107333236
A. digitifera	adi_MSTRG.10688.1	adi_MSTRG.9877.1	uncharacterized protein LOC107357464	uncharacterized protein LOC107338346
A. digitifera	adi_MSTRG.10692.1	adi_MSTRG.10692.2	uncharacterized protein LOC107339308	uncharacterized protein LOC107339308
A. digitifera	adi_MSTRG.10699.1	adi_MSTRG.9300.1	uncharacterized protein LOC107339207	FYVE, RhoGEF and PH domain-containing protein 4-like
A. digitifera	adi_MSTRG.107.1	adi_MSTRG.109.1	uncharacterized protein LOC107341814	uncharacterized protein LOC107357903
A. digitifera	adi_MSTRG.10700.1	adi_MSTRG.26231.1	uncharacterized protein LOC107337382	uncharacterized protein LOC107356911
A. digitifera	adi_MSTRG.10700.1	adi_MSTRG.29966.1	uncharacterized protein LOC107337382	uncharacterized protein LOC107337382
A. digitifera	adi_MSTRG.10700.1	adi_MSTRG.8953.1	uncharacterized protein LOC107337382	uncharacterized protein LOC107337382
A. digitifera	adi_MSTRG.10703.1	adi_MSTRG.10703.2	pre-mRNA-processing factor 17-like	pre-mRNA-processing factor 17-like
A. digitifera	adi_MSTRG.10703.1	adi_MSTRG.9714.1	pre-mRNA-processing factor 17-like	WD repeat-containing protein 25-like
A. digitifera	adi_MSTRG.10703.2	adi_MSTRG.9714.1	pre-mRNA-processing factor 17-like	WD repeat-containing protein 25-like
A. digitifera	adi_MSTRG.10704.1	adi_MSTRG.22173.1	uncharacterized protein LOC107339328	golgin subfamily B member 1-like
A. digitifera	adi_MSTRG.10706.1	adi_MSTRG.10706.2	probable palmitoyltransferase ZDHHC14	probable palmitoyltransferase ZDHHC14
A. digitifera	adi_MSTRG.10707.1	adi_MSTRG.1289.1	uncharacterized protein LOC107339329	uncharacterized protein LOC107341178
A. digitifera	adi_MSTRG.10707.1	adi_MSTRG.21017.1	uncharacterized protein LOC107339329	uncharacterized protein LOC107350986
A. digitifera	adi_MSTRG.10712.1	adi_MSTRG.25352.1	AP-4 complex subunit beta-1-like	beta-adaptin-like protein A
A. digitifera	adi_MSTRG.10716.1	adi_MSTRG.13568.1	uncharacterized protein LOC107342700	uncharacterized protein LOC107342650
A. digitifera	adi_MSTRG.10716.1	adi_MSTRG.20917.1	uncharacterized protein LOC107342700	uncharacterized protein LOC107350875
A. digitifera	adi_MSTRG.10716.1	adi_MSTRG.7033.1	uncharacterized protein LOC107342700	uncharacterized protein LOC107350875
A. digitifera	adi_MSTRG.10720.1	adi_MSTRG.25301.1	beclin-1-like	beclin-1-like
A. digitifera	adi_MSTRG.10721.1	adi_MSTRG.10725.1	uncharacterized protein LOC107339370	uncharacterized protein LOC107339370
A. digitifera	adi_MSTRG.10728.1	adi_MSTRG.15401.1	AP-4 complex subunit beta-1-like	AP-3 complex subunit beta-1-like
A. digitifera	adi_MSTRG.10728.1	adi_MSTRG.5040.1	AP-4 complex subunit beta-1-like	AP-4 complex subunit epsilon-1-like
A. digitifera	adi_MSTRG.10735.1	adi_MSTRG.10735.2	uncharacterized protein LOC107339330	uncharacterized protein LOC107339330
A. digitifera	adi_MSTRG.10735.1	adi_MSTRG.10735.3	uncharacterized protein LOC107339330	uncharacterized protein LOC107339330
A. digitifera	adi_MSTRG.10735.1	adi_MSTRG.25302.1	uncharacterized protein LOC107339330	uncharacterized protein LOC107355800
A. digitifera	adi_MSTRG.10735.1	adi_MSTRG.25302.2	uncharacterized protein LOC107339330	uncharacterized protein LOC107355800
A. digitifera	adi_MSTRG.10735.1	adi_MSTRG.25302.3	uncharacterized protein LOC107339330	uncharacterized protein LOC107355800
A. digitifera	adi_MSTRG.10735.1	adi_MSTRG.25302.5	uncharacterized protein LOC107339330	uncharacterized protein LOC107355800
A. digitifera	adi_MSTRG.10735.1	adi_MSTRG.25302.6	uncharacterized protein LOC107339330	uncharacterized protein LOC107355800
A. digitifera	adi_MSTRG.10735.1	adi_MSTRG.25302.7	uncharacterized protein LOC107339330	uncharacterized protein LOC107355800
A. digitifera	adi_MSTRG.10735.2	adi_MSTRG.10735.3	uncharacterized protein LOC107339330	uncharacterized protein LOC107339330
A. digitifera	adi_MSTRG.10735.2	adi_MSTRG.25302.1	uncharacterized protein LOC107339330	uncharacterized protein LOC107355800
A. digitifera	adi_MSTRG.10735.2	adi_MSTRG.25302.2	uncharacterized protein LOC107339330	uncharacterized protein LOC107355800
A. digitifera	adi_MSTRG.10735.2	adi_MSTRG.25302.3	uncharacterized protein LOC107339330	uncharacterized protein LOC107355800
A. digitifera	adi_MSTRG.10735.2	adi_MSTRG.25302.5	uncharacterized protein LOC107339330	uncharacterized protein LOC107355800
A. digitifera	adi_MSTRG.10735.2	adi_MSTRG.25302.6	uncharacterized protein LOC107339330	uncharacterized protein LOC107355800
A. digitifera	adi_MSTRG.10735.2	adi_MSTRG.25302.7	uncharacterized protein LOC107339330	uncharacterized protein LOC107355800
A. digitifera	adi_MSTRG.10735.3	adi_MSTRG.25302.1	uncharacterized protein LOC107339330	uncharacterized protein LOC107355800
A. digitifera	adi_MSTRG.10735.3	adi_MSTRG.25302.2	uncharacterized protein LOC107339330	uncharacterized protein LOC107355800
A. digitifera	adi_MSTRG.10735.3	adi_MSTRG.25302.3	uncharacterized protein LOC107339330	uncharacterized protein LOC107355800
A. digitifera	adi_MSTRG.10735.3	adi_MSTRG.25302.5	uncharacterized protein LOC107339330	uncharacterized protein LOC107355800
A. digitifera	adi_MSTRG.10735.3	adi_MSTRG.25302.6	uncharacterized protein LOC107339330	uncharacterized protein LOC107355800
A. digitifera	adi_MSTRG.10735.3	adi_MSTRG.30471.1	uncharacterized protein LOC107339330	uncharacterized protein LOC107330419
A. digitifera	adi_MSTRG.10735.3	adi_MSTRG.25302.7	uncharacterized protein LOC107339330	uncharacterized protein LOC107355800
A. digitifera	adi_MSTRG.10743.1	adi_MSTRG.13572.1	uncharacterized protein LOC107339376	uncharacterized protein LOC107354790
A. digitifera	adi_MSTRG.10743.1	adi_MSTRG.24463.1	uncharacterized protein LOC107339376	uncharacterized protein LOC107354790
A. digitifera	adi_MSTRG.10752.1	adi_MSTRG.25352.1	AP-4 complex subunit beta-1-like	beta-adaptin-like protein A
A. digitifera	adi_MSTRG.10754.1	adi_MSTRG.19415.2	basement membrane proteoglycan-like	uncharacterized protein LOC107349245
A. digitifera	adi_MSTRG.10754.1	adi_MSTRG.25314.1	basement membrane proteoglycan-like	peroxidasin homolog
A. digitifera	adi_MSTRG.10754.1	adi_MSTRG.29191.1	basement membrane proteoglycan-like	hemicentin-2-like
A. digitifera	adi_MSTRG.10754.1	adi_MSTRG.8846.1	basement membrane proteoglycan-like	roundabout homolog 1-like
A. digitifera	adi_MSTRG.10757.1	adi_MSTRG.11909.1	uncharacterized protein LOC107339343	uncharacterized protein LOC107340729
A. digitifera	adi_MSTRG.10757.1	adi_MSTRG.11960.1	uncharacterized protein LOC107339343	uncharacterized protein LOC107340682
A. digitifera	adi_MSTRG.10757.1	adi_MSTRG.27723.1	uncharacterized protein LOC107339343	uncharacterized protein LOC107358902
A. digitifera	adi_MSTRG.10758.1	adi_MSTRG.29876.1	uncharacterized protein LOC107339378	uncharacterized protein LOC107329628
A. digitifera	adi_MSTRG.10759.1	adi_MSTRG.10759.2	toll-like receptor 6	toll-like receptor 6
A. digitifera	adi_MSTRG.1076.1	adi_MSTRG.1116.1	centromere-associated protein E-like	golgin subfamily B member 1-like
A. digitifera	adi_MSTRG.1076.1	adi_MSTRG.1117.1	centromere-associated protein E-like	golgin subfamily A member 4-like
A. digitifera	adi_MSTRG.1076.1	adi_MSTRG.1117.2	centromere-associated protein E-like	golgin subfamily A member 4-like
A. digitifera	adi_MSTRG.10760.1	adi_MSTRG.11960.1	uncharacterized protein LOC107339343	uncharacterized protein LOC107340682
A. digitifera	adi_MSTRG.10760.1	adi_MSTRG.12001.1	uncharacterized protein LOC107339343	uncharacterized protein LOC107340729
A. digitifera	adi_MSTRG.10760.1	adi_MSTRG.27725.1	uncharacterized protein LOC107339343	uncharacterized protein LOC107358900
A. digitifera	adi_MSTRG.10766.1	adi_MSTRG.14451.1	uncharacterized protein LOC107339406	uncharacterized protein LOC107343566
A. digitifera	adi_MSTRG.10766.1	adi_MSTRG.14451.2	uncharacterized protein LOC107339406	uncharacterized protein LOC107343566
A. digitifera	adi_MSTRG.10766.1	adi_MSTRG.16077.1	uncharacterized protein LOC107339406	uncharacterized protein LOC107345322
A. digitifera	adi_MSTRG.10766.1	adi_MSTRG.1757.1	uncharacterized protein LOC107339406	uncharacterized protein LOC107346358
A. digitifera	adi_MSTRG.10766.1	adi_MSTRG.25039.1	uncharacterized protein LOC107339406	uncharacterized protein LOC107346358
A. digitifera	adi_MSTRG.10766.1	adi_MSTRG.27404.1	uncharacterized protein LOC107339406	uncharacterized protein LOC107358488
A. digitifera	adi_MSTRG.10766.1	adi_MSTRG.28387.1	uncharacterized protein LOC107339406	uncharacterized protein LOC107327742
A. digitifera	adi_MSTRG.10766.1	adi_MSTRG.30545.1	uncharacterized protein LOC107339406	uncharacterized protein LOC107330535
A. digitifera	adi_MSTRG.10766.1	adi_MSTRG.14909.1	uncharacterized protein LOC107339406	uncharacterized protein LOC107344089
A. digitifera	adi_MSTRG.10766.1	adi_MSTRG.20775.1	uncharacterized protein LOC107339406	uncharacterized protein LOC107358476
A. digitifera	adi_MSTRG.10766.1	adi_MSTRG.26595.1	uncharacterized protein LOC107339406	uncharacterized protein LOC107357340
A. digitifera	adi_MSTRG.10766.1	adi_MSTRG.29891.1	uncharacterized protein LOC107339406	uncharacterized protein LOC107357464
A. digitifera	adi_MSTRG.10766.1	adi_MSTRG.3590.1	uncharacterized protein LOC107339406	uncharacterized protein LOC107331323
A. digitifera	adi_MSTRG.10766.1	adi_MSTRG.5367.1	uncharacterized protein LOC107339406	uncharacterized protein LOC107333236
A. digitifera	adi_MSTRG.10766.1	adi_MSTRG.9877.1	uncharacterized protein LOC107339406	uncharacterized protein LOC107338346
A. digitifera	adi_MSTRG.10767.1	adi_MSTRG.11294.1	uncharacterized protein LOC107340067	uncharacterized protein LOC107340067
A. digitifera	adi_MSTRG.10767.1	adi_MSTRG.17525.1	uncharacterized protein LOC107340067	uncharacterized protein LOC107340067
A. digitifera	adi_MSTRG.10767.1	adi_MSTRG.29290.1	uncharacterized protein LOC107340067	uncharacterized protein LOC107328948
A. digitifera	adi_MSTRG.10767.1	adi_MSTRG.29819.1	uncharacterized protein LOC107340067	uncharacterized protein LOC107329625
A. digitifera	adi_MSTRG.1077.1	adi_MSTRG.1077.2	fibronectin type-III domain-containing protein 3A-like	fibronectin type-III domain-containing protein 3A-like
A. digitifera	adi_MSTRG.10772.1	adi_MSTRG.27084.1	protein HGV2-like	histone-binding protein N1/N2-like
A. digitifera	adi_MSTRG.10772.1	adi_MSTRG.27084.2	protein HGV2-like	histone-binding protein N1/N2-like
A. digitifera	adi_MSTRG.10772.1	adi_MSTRG.27084.3	protein HGV2-like	histone-binding protein N1/N2-like
A. digitifera	adi_MSTRG.10772.1	adi_MSTRG.28098.1	protein HGV2-like	protein HGV2-like
A. digitifera	adi_MSTRG.10772.1	adi_MSTRG.28098.2	protein HGV2-like	protein HGV2-like
A. digitifera	adi_MSTRG.10773.1	adi_MSTRG.10773.2	uncharacterized protein LOC107339409	uncharacterized protein LOC107339409
A. digitifera	adi_MSTRG.10773.1	adi_MSTRG.10773.3	uncharacterized protein LOC107339409	uncharacterized protein LOC107339409
A. digitifera	adi_MSTRG.10773.1	adi_MSTRG.10773.4	uncharacterized protein LOC107339409	uncharacterized protein LOC107339409
A. digitifera	adi_MSTRG.10773.1	adi_MSTRG.9991.1	uncharacterized protein LOC107339409	uncharacterized protein LOC107338490
A. digitifera	adi_MSTRG.10773.2	adi_MSTRG.10773.3	uncharacterized protein LOC107339409	uncharacterized protein LOC107339409
A. digitifera	adi_MSTRG.10773.2	adi_MSTRG.10773.4	uncharacterized protein LOC107339409	uncharacterized protein LOC107339409
A. digitifera	adi_MSTRG.10773.2	adi_MSTRG.6722.1	uncharacterized protein LOC107339409	uncharacterized protein LOC107334755
A. digitifera	adi_MSTRG.10773.2	adi_MSTRG.9991.1	uncharacterized protein LOC107339409	uncharacterized protein LOC107338490
A. digitifera	adi_MSTRG.10773.3	adi_MSTRG.10773.4	uncharacterized protein LOC107339409	uncharacterized protein LOC107339409
A. digitifera	adi_MSTRG.10773.4	adi_MSTRG.6722.1	uncharacterized protein LOC107339409	uncharacterized protein LOC107334755
A. digitifera	adi_MSTRG.10779.1	adi_MSTRG.23040.1	choline transporter-like protein 4	choline transporter-like protein 4
A. digitifera	adi_MSTRG.10779.1	adi_MSTRG.26789.1	choline transporter-like protein 4	choline transporter-like protein 4
A. digitifera	adi_MSTRG.10779.1	adi_MSTRG.5675.1	choline transporter-like protein 4	choline transporter-like protein 4
A. digitifera	adi_MSTRG.10779.1	adi_MSTRG.5675.3	choline transporter-like protein 4	choline transporter-like protein 2
A. digitifera	adi_MSTRG.10795.1	adi_MSTRG.22346.1	uncharacterized protein K02A2.6-like	uncharacterized protein K02A2.6-like
A. digitifera	adi_MSTRG.10795.1	adi_MSTRG.30604.1	uncharacterized protein K02A2.6-like	uncharacterized protein K02A2.6-like
A. digitifera	adi_MSTRG.10806.1	adi_MSTRG.10806.2	cyclin-dependent kinase 9-like	cyclin-dependent kinase 9-like
A. digitifera	adi_MSTRG.10806.1	adi_MSTRG.10806.3	cyclin-dependent kinase 9-like	cyclin-dependent kinase 9-like
A. digitifera	adi_MSTRG.10806.1	adi_MSTRG.10806.4	cyclin-dependent kinase 9-like	cyclin-dependent kinase 9-like
A. digitifera	adi_MSTRG.10806.1	adi_MSTRG.10806.5	cyclin-dependent kinase 9-like	cyclin-dependent kinase 9-like
A. digitifera	adi_MSTRG.10806.2	adi_MSTRG.10806.3	cyclin-dependent kinase 9-like	cyclin-dependent kinase 9-like
A. digitifera	adi_MSTRG.10806.2	adi_MSTRG.10806.4	cyclin-dependent kinase 9-like	cyclin-dependent kinase 9-like
A. digitifera	adi_MSTRG.10806.2	adi_MSTRG.10806.5	cyclin-dependent kinase 9-like	cyclin-dependent kinase 9-like
A. digitifera	adi_MSTRG.10806.3	adi_MSTRG.10806.4	cyclin-dependent kinase 9-like	cyclin-dependent kinase 9-like
A. digitifera	adi_MSTRG.10806.3	adi_MSTRG.10806.5	cyclin-dependent kinase 9-like	cyclin-dependent kinase 9-like
A. digitifera	adi_MSTRG.10806.4	adi_MSTRG.10806.5	cyclin-dependent kinase 9-like	cyclin-dependent kinase 9-like
A. digitifera	adi_MSTRG.10816.1	adi_MSTRG.30174.1	WD repeat-containing protein 66-like	WD repeat-containing protein 66-like
A. digitifera	adi_MSTRG.10829.1	adi_MSTRG.25733.1	vacuolar protein sorting-associated protein 13B-like	vacuolar protein sorting-associated protein 13C-like
A. digitifera	adi_MSTRG.10832.1	adi_MSTRG.25758.1	vacuolar protein sorting-associated protein 13B-like	vacuolar protein sorting-associated protein 13C-like
A. digitifera	adi_MSTRG.10832.1	adi_MSTRG.4388.1	vacuolar protein sorting-associated protein 13B-like	vacuolar protein sorting-associated protein 13C-like
A. digitifera	adi_MSTRG.10832.1	adi_MSTRG.7563.1	vacuolar protein sorting-associated protein 13B-like	vacuolar protein sorting-associated protein 13D-like
A. digitifera	adi_MSTRG.10838.1	adi_MSTRG.8241.1	uncharacterized protein LOC107349606	uncharacterized protein LOC107336557
A. digitifera	adi_MSTRG.1084.1	adi_MSTRG.1084.3	arginine and glutamate-rich protein 1-A-like	arginine and glutamate-rich protein 1-like
A. digitifera	adi_MSTRG.10848.1	adi_MSTRG.10890.1	D-alanine--D-alanine ligase-like	D-alanine--D-alanine ligase-like
A. digitifera	adi_MSTRG.10848.1	adi_MSTRG.30691.1	D-alanine--D-alanine ligase-like	D-alanine--D-alanine ligase-like
A. digitifera	adi_MSTRG.10855.1	adi_MSTRG.10886.1	adi_MSTRG.10855.1	adi_MSTRG.10886.1
A. digitifera	adi_MSTRG.10860.1	adi_MSTRG.10860.2	uncharacterized protein LOC107339465	uncharacterized protein LOC107339465
A. digitifera	adi_MSTRG.10861.1	adi_MSTRG.30200.1	WD repeat-containing protein 66-like	WD repeat-containing protein 66-like
A. digitifera	adi_MSTRG.10862.1	adi_MSTRG.19207.1	uncharacterized protein LOC107339542	uncharacterized protein LOC107348961
A. digitifera	adi_MSTRG.10865.1	adi_MSTRG.1376.1	neuronal acetylcholine receptor subunit alpha-10-like	neuronal acetylcholine receptor subunit alpha-10-like
A. digitifera	adi_MSTRG.10868.1	adi_MSTRG.10868.2	beta-1,3-galactosyltransferase 5-like	beta-1,3-galactosyltransferase 5-like
A. digitifera	adi_MSTRG.10870.1	adi_MSTRG.10871.1	proline-rich protein 11-like	proline-rich protein 11-like
A. digitifera	adi_MSTRG.10877.1	adi_MSTRG.10877.2	fibrosin-1-like protein	fibrosin-1-like protein
A. digitifera	adi_MSTRG.10879.1	adi_MSTRG.10879.2	poly(A)-specific ribonuclease PARN-like domain-containing protein 1	poly(A)-specific ribonuclease PARN-like domain-containing protein 1
A. digitifera	adi_MSTRG.1088.1	adi_MSTRG.1088.2	uncharacterized protein CXorf65 homolog	uncharacterized protein CXorf65 homolog
A. digitifera	adi_MSTRG.10881.1	adi_MSTRG.10881.2	SEC14 domain and spectrin repeat-containing protein 1-B-like	SEC14 domain and spectrin repeat-containing protein 1-B-like
A. digitifera	adi_MSTRG.10887.1	adi_MSTRG.10887.2	gametogenetin-binding protein 2-like	gametogenetin-binding protein 2-like
A. digitifera	adi_MSTRG.10890.1	adi_MSTRG.30691.1	D-alanine--D-alanine ligase-like	D-alanine--D-alanine ligase-like
A. digitifera	adi_MSTRG.10898.1	adi_MSTRG.10898.2	uncharacterized protein LOC107339545	uncharacterized protein LOC107339545
A. digitifera	adi_MSTRG.10898.1	adi_MSTRG.10898.3	uncharacterized protein LOC107339545	uncharacterized protein LOC107339545
A. digitifera	adi_MSTRG.10898.2	adi_MSTRG.10898.3	uncharacterized protein LOC107339545	uncharacterized protein LOC107339545
A. digitifera	adi_MSTRG.10900.1	adi_MSTRG.14887.1	replication factor C subunit 5-like	replication factor C subunit 1-like
A. digitifera	adi_MSTRG.10900.1	adi_MSTRG.14887.2	replication factor C subunit 5-like	replication factor C subunit 1-like
A. digitifera	adi_MSTRG.10900.1	adi_MSTRG.15258.1	replication factor C subunit 5-like	replication factor C subunit 3-like
A. digitifera	adi_MSTRG.10900.1	adi_MSTRG.26634.1	replication factor C subunit 5-like	replication factor C subunit 5-like
A. digitifera	adi_MSTRG.10900.1	adi_MSTRG.4907.1	replication factor C subunit 5-like	replication factor C subunit 3-like
A. digitifera	adi_MSTRG.10900.1	adi_MSTRG.554.1	replication factor C subunit 5-like	replication factor C subunit 4-like
A. digitifera	adi_MSTRG.10901.1	adi_MSTRG.10901.2	SH2B adapter protein 1-like	SH2B adapter protein 1-like
A. digitifera	adi_MSTRG.10907.1	adi_MSTRG.10921.1	protein CASP-like	protein CASP-like
A. digitifera	adi_MSTRG.10909.1	adi_MSTRG.10909.2	SH2B adapter protein 1-like	SH2B adapter protein 1-like
A. digitifera	adi_MSTRG.10916.1	adi_MSTRG.19213.1	uncharacterized protein LOC107339555	uncharacterized protein LOC107348994
A. digitifera	adi_MSTRG.10916.1	adi_MSTRG.22823.1	uncharacterized protein LOC107339555	uncharacterized protein LOC107339555
A. digitifera	adi_MSTRG.10920.1	adi_MSTRG.10920.2	myosin-2 essential light chain-like	myosin-2 essential light chain-like
A. digitifera	adi_MSTRG.1093.1	adi_MSTRG.28552.1	trichohyalin-like	uncharacterized protein LOC107328009
A. digitifera	adi_MSTRG.10934.1	adi_MSTRG.19542.1	myosin-2 essential light chain-like	myosin, essential light chain-like
A. digitifera	adi_MSTRG.10936.1	adi_MSTRG.10936.2	tetraspanin-31-B-like	tetraspanin-31-B-like
A. digitifera	adi_MSTRG.10936.1	adi_MSTRG.10936.3	tetraspanin-31-B-like	tetraspanin-31-B-like
A. digitifera	adi_MSTRG.10936.1	adi_MSTRG.29291.1	tetraspanin-31-B-like	tetraspanin-31-B-like
A. digitifera	adi_MSTRG.10936.1	adi_MSTRG.10937.1	tetraspanin-31-B-like	keratin-associated protein 5-5-like
A. digitifera	adi_MSTRG.10936.2	adi_MSTRG.10936.3	tetraspanin-31-B-like	tetraspanin-31-B-like
A. digitifera	adi_MSTRG.10936.2	adi_MSTRG.29291.1	tetraspanin-31-B-like	tetraspanin-31-B-like
A. digitifera	adi_MSTRG.10936.2	adi_MSTRG.10937.1	tetraspanin-31-B-like	keratin-associated protein 5-5-like
A. digitifera	adi_MSTRG.10936.3	adi_MSTRG.29291.1	tetraspanin-31-B-like	tetraspanin-31-B-like
A. digitifera	adi_MSTRG.10936.3	adi_MSTRG.10937.1	tetraspanin-31-B-like	keratin-associated protein 5-5-like
A. digitifera	adi_MSTRG.10938.1	adi_MSTRG.6733.1	uncharacterized protein LOC107334790	uncharacterized protein LOC107334790
A. digitifera	adi_MSTRG.10941.1	adi_MSTRG.10941.2	uncharacterized protein LOC107339559	uncharacterized protein LOC107339559
A. digitifera	adi_MSTRG.10949.1	adi_MSTRG.7558.1	poly [ADP-ribose] polymerase 12-like	poly [ADP-ribose] polymerase 12-like
A. digitifera	adi_MSTRG.10951.1	adi_MSTRG.11000.1	uncharacterized protein LOC107339603	dolichol kinase-like
A. digitifera	adi_MSTRG.10952.1	adi_MSTRG.14024.1	putative helicase MOV-10	putative helicase Mov10l1
A. digitifera	adi_MSTRG.10952.1	adi_MSTRG.23346.1	putative helicase MOV-10	putative helicase Mov10l1
A. digitifera	adi_MSTRG.10952.1	adi_MSTRG.27574.1	putative helicase MOV-10	helicase with zinc finger domain 2-like
A. digitifera	adi_MSTRG.10959.1	adi_MSTRG.10959.2	tetraspanin-13-like	tetraspanin-13-like
A. digitifera	adi_MSTRG.1096.1	adi_MSTRG.1096.2	mediator of RNA polymerase II transcription subunit 4-like	mediator of RNA polymerase II transcription subunit 4-like
A. digitifera	adi_MSTRG.1096.1	adi_MSTRG.1096.3	mediator of RNA polymerase II transcription subunit 4-like	mediator of RNA polymerase II transcription subunit 4-like
A. digitifera	adi_MSTRG.1096.2	adi_MSTRG.1096.3	mediator of RNA polymerase II transcription subunit 4-like	mediator of RNA polymerase II transcription subunit 4-like
A. digitifera	adi_MSTRG.10966.1	adi_MSTRG.10970.1	neuropeptide FF receptor 2-like	neuropeptide FF receptor 1-like
A. digitifera	adi_MSTRG.10969.1	adi_MSTRG.10969.2	TBC1 domain family member 22B-like	TBC1 domain family member 22B-like
A. digitifera	adi_MSTRG.10969.1	adi_MSTRG.10969.3	TBC1 domain family member 22B-like	TBC1 domain family member 22B-like
A. digitifera	adi_MSTRG.10969.3	adi_MSTRG.23076.1	TBC1 domain family member 22B-like	TBC1 domain family member 13-like
A. digitifera	adi_MSTRG.10971.1	adi_MSTRG.30718.1	CST complex subunit CTC1-like	CST complex subunit CTC1-like
A. digitifera	adi_MSTRG.10975.1	adi_MSTRG.11046.1	uncharacterized protein LOC107339660	uncharacterized protein LOC107343860
A. digitifera	adi_MSTRG.10975.1	adi_MSTRG.14740.1	uncharacterized protein LOC107339660	uncharacterized protein LOC107339660
A. digitifera	adi_MSTRG.10975.1	adi_MSTRG.17260.1	uncharacterized protein LOC107339660	uncharacterized protein LOC107346704
A. digitifera	adi_MSTRG.10975.1	adi_MSTRG.19462.1	uncharacterized protein LOC107339660	uncharacterized protein LOC107349309
A. digitifera	adi_MSTRG.10975.1	adi_MSTRG.19462.2	uncharacterized protein LOC107339660	uncharacterized protein LOC107349309
A. digitifera	adi_MSTRG.10975.1	adi_MSTRG.28264.1	uncharacterized protein LOC107339660	uncharacterized protein LOC107339660
A. digitifera	adi_MSTRG.10978.1	adi_MSTRG.27331.1	kinase suppressor of Ras 2-like	kinase suppressor of Ras 2-like
A. digitifera	adi_MSTRG.10983.1	adi_MSTRG.11006.1	lysophospholipase-like protein 1	lysophospholipase-like protein 1
A. digitifera	adi_MSTRG.10983.1	adi_MSTRG.6883.2	lysophospholipase-like protein 1	lysophospholipase-like protein 1
A. digitifera	adi_MSTRG.10986.2	adi_MSTRG.10986.3	translocon-associated protein subunit delta-like	translocon-associated protein subunit delta-like
A. digitifera	adi_MSTRG.10990.1	adi_MSTRG.25554.1	homeobox protein Nkx-2.8-like	uncharacterized protein LOC107356078
A. digitifera	adi_MSTRG.10990.1	adi_MSTRG.4299.1	homeobox protein Nkx-2.8-like	uncharacterized protein LOC107332164
A. digitifera	adi_MSTRG.10993.1	adi_MSTRG.25898.1	sulfotransferase family cytosolic 1B member 1-like	sulfotransferase 1C4-like
A. digitifera	adi_MSTRG.10994.1	adi_MSTRG.10994.3	CXXC-type zinc finger protein 1-like	CXXC-type zinc finger protein 1-like
A. digitifera	adi_MSTRG.10994.1	adi_MSTRG.10999.1	CXXC-type zinc finger protein 1-like	CXXC-type zinc finger protein 1-like
A. digitifera	adi_MSTRG.10994.1	adi_MSTRG.13316.1	CXXC-type zinc finger protein 1-like	CXXC-type zinc finger protein 1-like
A. digitifera	adi_MSTRG.10994.1	adi_MSTRG.27498.1	CXXC-type zinc finger protein 1-like	CXXC-type zinc finger protein 1-like
A. digitifera	adi_MSTRG.10994.1	adi_MSTRG.6897.1	CXXC-type zinc finger protein 1-like	CXXC-type zinc finger protein 1-like
A. digitifera	adi_MSTRG.10994.3	adi_MSTRG.10999.1	CXXC-type zinc finger protein 1-like	CXXC-type zinc finger protein 1-like
A. digitifera	adi_MSTRG.10994.3	adi_MSTRG.11032.1	CXXC-type zinc finger protein 1-like	CXXC-type zinc finger protein 1-like
A. digitifera	adi_MSTRG.10994.3	adi_MSTRG.13316.1	CXXC-type zinc finger protein 1-like	CXXC-type zinc finger protein 1-like
A. digitifera	adi_MSTRG.10994.3	adi_MSTRG.27498.1	CXXC-type zinc finger protein 1-like	CXXC-type zinc finger protein 1-like
A. digitifera	adi_MSTRG.10994.3	adi_MSTRG.29802.1	CXXC-type zinc finger protein 1-like	CXXC-type zinc finger protein 1-like
A. digitifera	adi_MSTRG.10994.3	adi_MSTRG.6897.1	CXXC-type zinc finger protein 1-like	CXXC-type zinc finger protein 1-like
A. digitifera	adi_MSTRG.10999.1	adi_MSTRG.13316.1	CXXC-type zinc finger protein 1-like	CXXC-type zinc finger protein 1-like
A. digitifera	adi_MSTRG.10999.1	adi_MSTRG.27498.1	CXXC-type zinc finger protein 1-like	CXXC-type zinc finger protein 1-like
A. digitifera	adi_MSTRG.10999.1	adi_MSTRG.6897.1	CXXC-type zinc finger protein 1-like	CXXC-type zinc finger protein 1-like
A. digitifera	adi_MSTRG.11.1	adi_MSTRG.11.1	NADH dehydrogenase subunit 4	NADH dehydrogenase subunit 4
A. digitifera	adi_MSTRG.11001.1	adi_MSTRG.2341.1	uncharacterized protein LOC107339631	uncharacterized protein LOC107353316
A. digitifera	adi_MSTRG.11001.1	adi_MSTRG.28019.1	uncharacterized protein LOC107339631	uncharacterized protein LOC107327264
A. digitifera	adi_MSTRG.11005.1	adi_MSTRG.11005.2	39S ribosomal protein L46, mitochondrial-like	39S ribosomal protein L46, mitochondrial-like
A. digitifera	adi_MSTRG.11005.1	adi_MSTRG.29517.1	39S ribosomal protein L46, mitochondrial-like	39S ribosomal protein L46, mitochondrial-like
A. digitifera	adi_MSTRG.11005.1	adi_MSTRG.6920.1	39S ribosomal protein L46, mitochondrial-like	39S ribosomal protein L46, mitochondrial-like
A. digitifera	adi_MSTRG.11005.2	adi_MSTRG.29517.1	39S ribosomal protein L46, mitochondrial-like	39S ribosomal protein L46, mitochondrial-like
A. digitifera	adi_MSTRG.11005.2	adi_MSTRG.6920.1	39S ribosomal protein L46, mitochondrial-like	39S ribosomal protein L46, mitochondrial-like
A. digitifera	adi_MSTRG.11006.1	adi_MSTRG.6043.1	lysophospholipase-like protein 1	acyl-protein thioesterase 1-like
A. digitifera	adi_MSTRG.11006.1	adi_MSTRG.6883.2	lysophospholipase-like protein 1	lysophospholipase-like protein 1
A. digitifera	adi_MSTRG.11008.1	adi_MSTRG.18107.1	uncharacterized protein LOC107339687	uncharacterized protein LOC107347587
A. digitifera	adi_MSTRG.11010.16	adi_MSTRG.11010.16	RNA-directed DNA polymerase from mobile element jockey-like	RNA-directed DNA polymerase from mobile element jockey-like
A. digitifera	adi_MSTRG.11010.16	adi_MSTRG.11010.17	RNA-directed DNA polymerase from mobile element jockey-like	uncharacterized protein LOC107351228
A. digitifera	adi_MSTRG.11010.16	adi_MSTRG.11010.1	RNA-directed DNA polymerase from mobile element jockey-like	RNA-directed DNA polymerase from mobile element jockey-like
A. digitifera	adi_MSTRG.11010.16	adi_MSTRG.11010.2	RNA-directed DNA polymerase from mobile element jockey-like	RNA-directed DNA polymerase from mobile element jockey-like
A. digitifera	adi_MSTRG.11010.16	adi_MSTRG.11010.3	RNA-directed DNA polymerase from mobile element jockey-like	RNA-directed DNA polymerase from mobile element jockey-like
A. digitifera	adi_MSTRG.11010.16	adi_MSTRG.11010.4	RNA-directed DNA polymerase from mobile element jockey-like	RNA-directed DNA polymerase from mobile element jockey-like
A. digitifera	adi_MSTRG.11010.16	adi_MSTRG.11010.5	RNA-directed DNA polymerase from mobile element jockey-like	RNA-directed DNA polymerase from mobile element jockey-like
A. digitifera	adi_MSTRG.11010.16	adi_MSTRG.11010.6	RNA-directed DNA polymerase from mobile element jockey-like	RNA-directed DNA polymerase from mobile element jockey-like
A. digitifera	adi_MSTRG.11010.16	adi_MSTRG.11010.18	RNA-directed DNA polymerase from mobile element jockey-like	uncharacterized protein LOC107351228
A. digitifera	adi_MSTRG.11010.17	adi_MSTRG.11010.18	uncharacterized protein LOC107351228	uncharacterized protein LOC107351228
A. digitifera	adi_MSTRG.11010.17	adi_MSTRG.11010.1	uncharacterized protein LOC107351228	RNA-directed DNA polymerase from mobile element jockey-like
A. digitifera	adi_MSTRG.11010.17	adi_MSTRG.11010.2	uncharacterized protein LOC107351228	RNA-directed DNA polymerase from mobile element jockey-like
A. digitifera	adi_MSTRG.11010.17	adi_MSTRG.11010.3	uncharacterized protein LOC107351228	RNA-directed DNA polymerase from mobile element jockey-like
A. digitifera	adi_MSTRG.11010.17	adi_MSTRG.11010.4	uncharacterized protein LOC107351228	RNA-directed DNA polymerase from mobile element jockey-like
A. digitifera	adi_MSTRG.11010.17	adi_MSTRG.11010.5	uncharacterized protein LOC107351228	RNA-directed DNA polymerase from mobile element jockey-like
A. digitifera	adi_MSTRG.11010.17	adi_MSTRG.11010.6	uncharacterized protein LOC107351228	RNA-directed DNA polymerase from mobile element jockey-like
A. digitifera	adi_MSTRG.11010.18	adi_MSTRG.11010.1	uncharacterized protein LOC107351228	RNA-directed DNA polymerase from mobile element jockey-like
A. digitifera	adi_MSTRG.11010.1	adi_MSTRG.11010.1	RNA-directed DNA polymerase from mobile element jockey-like	RNA-directed DNA polymerase from mobile element jockey-like
A. digitifera	adi_MSTRG.11010.1	adi_MSTRG.11010.2	RNA-directed DNA polymerase from mobile element jockey-like	RNA-directed DNA polymerase from mobile element jockey-like
A. digitifera	adi_MSTRG.11010.1	adi_MSTRG.11010.3	RNA-directed DNA polymerase from mobile element jockey-like	RNA-directed DNA polymerase from mobile element jockey-like
A. digitifera	adi_MSTRG.11010.1	adi_MSTRG.11010.4	RNA-directed DNA polymerase from mobile element jockey-like	RNA-directed DNA polymerase from mobile element jockey-like
A. digitifera	adi_MSTRG.11010.1	adi_MSTRG.11010.5	RNA-directed DNA polymerase from mobile element jockey-like	RNA-directed DNA polymerase from mobile element jockey-like
A. digitifera	adi_MSTRG.11010.1	adi_MSTRG.11010.6	RNA-directed DNA polymerase from mobile element jockey-like	RNA-directed DNA polymerase from mobile element jockey-like
A. digitifera	adi_MSTRG.11010.2	adi_MSTRG.11010.3	RNA-directed DNA polymerase from mobile element jockey-like	RNA-directed DNA polymerase from mobile element jockey-like
A. digitifera	adi_MSTRG.11010.2	adi_MSTRG.11010.4	RNA-directed DNA polymerase from mobile element jockey-like	RNA-directed DNA polymerase from mobile element jockey-like
A. digitifera	adi_MSTRG.11010.2	adi_MSTRG.11010.5	RNA-directed DNA polymerase from mobile element jockey-like	RNA-directed DNA polymerase from mobile element jockey-like
A. digitifera	adi_MSTRG.11010.2	adi_MSTRG.11010.6	RNA-directed DNA polymerase from mobile element jockey-like	RNA-directed DNA polymerase from mobile element jockey-like
A. digitifera	adi_MSTRG.11010.3	adi_MSTRG.11010.4	RNA-directed DNA polymerase from mobile element jockey-like	RNA-directed DNA polymerase from mobile element jockey-like
A. digitifera	adi_MSTRG.11010.3	adi_MSTRG.11010.5	RNA-directed DNA polymerase from mobile element jockey-like	RNA-directed DNA polymerase from mobile element jockey-like
A. digitifera	adi_MSTRG.11010.3	adi_MSTRG.11010.6	RNA-directed DNA polymerase from mobile element jockey-like	RNA-directed DNA polymerase from mobile element jockey-like
A. digitifera	adi_MSTRG.11010.4	adi_MSTRG.11010.5	RNA-directed DNA polymerase from mobile element jockey-like	RNA-directed DNA polymerase from mobile element jockey-like
A. digitifera	adi_MSTRG.11010.4	adi_MSTRG.11010.6	RNA-directed DNA polymerase from mobile element jockey-like	RNA-directed DNA polymerase from mobile element jockey-like
A. digitifera	adi_MSTRG.11010.5	adi_MSTRG.11010.6	RNA-directed DNA polymerase from mobile element jockey-like	RNA-directed DNA polymerase from mobile element jockey-like
A. digitifera	adi_MSTRG.11013.1	adi_MSTRG.16537.1	uncharacterized protein LOC107350677	uncharacterized protein LOC107350677
A. digitifera	adi_MSTRG.11013.1	adi_MSTRG.16537.2	uncharacterized protein LOC107350677	uncharacterized protein LOC107350677
A. digitifera	adi_MSTRG.11015.1	adi_MSTRG.11015.3	uncharacterized protein LOC107339717	uncharacterized protein LOC107339717
A. digitifera	adi_MSTRG.11016.1	adi_MSTRG.11016.2	mitochondrial 2-oxoglutarate/malate carrier protein-like	mitochondrial 2-oxoglutarate/malate carrier protein-like
A. digitifera	adi_MSTRG.11016.1	adi_MSTRG.326.2	mitochondrial 2-oxoglutarate/malate carrier protein-like	mitochondrial dicarboxylate carrier-like
A. digitifera	adi_MSTRG.11016.2	adi_MSTRG.326.2	mitochondrial 2-oxoglutarate/malate carrier protein-like	mitochondrial dicarboxylate carrier-like
A. digitifera	adi_MSTRG.11020.1	adi_MSTRG.1281.1	uncharacterized protein LOC107330000	uncharacterized protein LOC107341029
A. digitifera	adi_MSTRG.11020.1	adi_MSTRG.1470.1	uncharacterized protein LOC107330000	uncharacterized protein LOC107358791
A. digitifera	adi_MSTRG.11020.1	adi_MSTRG.19529.1	uncharacterized protein LOC107330000	uncharacterized protein LOC107335269
A. digitifera	adi_MSTRG.11020.1	adi_MSTRG.21688.1	uncharacterized protein LOC107330000	uncharacterized protein LOC107358791
A. digitifera	adi_MSTRG.11020.1	adi_MSTRG.25674.1	uncharacterized protein LOC107330000	uncharacterized protein LOC107329230
A. digitifera	adi_MSTRG.11020.1	adi_MSTRG.29766.1	uncharacterized protein LOC107330000	uncharacterized protein LOC107329586
A. digitifera	adi_MSTRG.11020.1	adi_MSTRG.30094.1	uncharacterized protein LOC107330000	uncharacterized protein LOC107330000
A. digitifera	adi_MSTRG.11020.1	adi_MSTRG.417.1	uncharacterized protein LOC107330000	uncharacterized protein LOC107332023
A. digitifera	adi_MSTRG.11020.1	adi_MSTRG.6709.1	uncharacterized protein LOC107330000	uncharacterized protein LOC107358791
A. digitifera	adi_MSTRG.11020.1	adi_MSTRG.8344.1	uncharacterized protein LOC107330000	uncharacterized protein LOC107336575
A. digitifera	adi_MSTRG.11020.1	adi_MSTRG.9130.1	uncharacterized protein LOC107330000	uncharacterized protein LOC107337522
A. digitifera	adi_MSTRG.11025.1	adi_MSTRG.26639.3	hamartin-like	hamartin-like
A. digitifera	adi_MSTRG.11030.1	adi_MSTRG.11030.2	forkhead-associated domain-containing protein 1-like	forkhead-associated domain-containing protein 1-like
A. digitifera	adi_MSTRG.11030.1	adi_MSTRG.11030.3	forkhead-associated domain-containing protein 1-like	forkhead-associated domain-containing protein 1-like
A. digitifera	adi_MSTRG.11030.2	adi_MSTRG.11030.3	forkhead-associated domain-containing protein 1-like	forkhead-associated domain-containing protein 1-like
A. digitifera	adi_MSTRG.11031.1	adi_MSTRG.11031.2	ubiA prenyltransferase domain-containing protein 1 homolog	ubiA prenyltransferase domain-containing protein 1 homolog
A. digitifera	adi_MSTRG.11031.1	adi_MSTRG.25251.1	ubiA prenyltransferase domain-containing protein 1 homolog	ubiA prenyltransferase domain-containing protein 1-like
A. digitifera	adi_MSTRG.11031.2	adi_MSTRG.25251.1	ubiA prenyltransferase domain-containing protein 1 homolog	ubiA prenyltransferase domain-containing protein 1-like
A. digitifera	adi_MSTRG.11032.1	adi_MSTRG.27498.1	CXXC-type zinc finger protein 1-like	CXXC-type zinc finger protein 1-like
A. digitifera	adi_MSTRG.11032.1	adi_MSTRG.29802.1	CXXC-type zinc finger protein 1-like	CXXC-type zinc finger protein 1-like
A. digitifera	adi_MSTRG.11033.1	adi_MSTRG.12304.1	uncharacterized protein LOC107339730	cell wall integrity and stress response component 4-like
A. digitifera	adi_MSTRG.11033.1	adi_MSTRG.23540.1	uncharacterized protein LOC107339730	uncharacterized protein DDB_G0271670-like
A. digitifera	adi_MSTRG.11033.1	adi_MSTRG.23540.2	uncharacterized protein LOC107339730	uncharacterized protein DDB_G0271670-like
A. digitifera	adi_MSTRG.11033.1	adi_MSTRG.23540.3	uncharacterized protein LOC107339730	uncharacterized protein DDB_G0271670-like
A. digitifera	adi_MSTRG.11033.1	adi_MSTRG.26304.1	uncharacterized protein LOC107339730	uncharacterized protein LOC107356990
A. digitifera	adi_MSTRG.11033.1	adi_MSTRG.28545.1	uncharacterized protein LOC107339730	cell wall integrity and stress response component 4-like
A. digitifera	adi_MSTRG.11033.1	adi_MSTRG.6281.1	uncharacterized protein LOC107339730	uncharacterized protein LOC107356996
A. digitifera	adi_MSTRG.11033.1	adi_MSTRG.6281.2	uncharacterized protein LOC107339730	uncharacterized protein LOC107356996
A. digitifera	adi_MSTRG.11034.1	adi_MSTRG.18642.1	uncharacterized protein LOC107342084	uncharacterized protein LOC107342084
A. digitifera	adi_MSTRG.11036.1	adi_MSTRG.11041.2	uncharacterized protein LOC107339771	uncharacterized protein LOC107339772
A. digitifera	adi_MSTRG.11036.1	adi_MSTRG.11066.1	uncharacterized protein LOC107339771	uncharacterized protein LOC107339769
A. digitifera	adi_MSTRG.11036.1	adi_MSTRG.11073.1	uncharacterized protein LOC107339771	uncharacterized protein LOC107339751
A. digitifera	adi_MSTRG.11036.1	adi_MSTRG.16757.1	uncharacterized protein LOC107339771	uncharacterized protein LOC107339771
A. digitifera	adi_MSTRG.11036.1	adi_MSTRG.6365.1	uncharacterized protein LOC107339771	uncharacterized protein LOC107334380
A. digitifera	adi_MSTRG.11039.1	adi_MSTRG.13077.1	uncharacterized protein LOC107339731	uncharacterized protein LOC107342908
A. digitifera	adi_MSTRG.11039.1	adi_MSTRG.4561.1	uncharacterized protein LOC107339731	uncharacterized protein LOC107332453
A. digitifera	adi_MSTRG.1104.1	adi_MSTRG.1104.2	diphosphoinositol polyphosphate phosphohydrolase 1-like	diphosphoinositol polyphosphate phosphohydrolase 1-like
A. digitifera	adi_MSTRG.1104.1	adi_MSTRG.9610.1	diphosphoinositol polyphosphate phosphohydrolase 1-like	diphosphoinositol polyphosphate phosphohydrolase 1-like
A. digitifera	adi_MSTRG.11041.2	adi_MSTRG.11066.1	uncharacterized protein LOC107339772	uncharacterized protein LOC107339769
A. digitifera	adi_MSTRG.11041.2	adi_MSTRG.11073.1	uncharacterized protein LOC107339772	uncharacterized protein LOC107339751
A. digitifera	adi_MSTRG.11041.2	adi_MSTRG.16757.1	uncharacterized protein LOC107339772	uncharacterized protein LOC107339771
A. digitifera	adi_MSTRG.11041.2	adi_MSTRG.6365.1	uncharacterized protein LOC107339772	uncharacterized protein LOC107334380
A. digitifera	adi_MSTRG.11046.1	adi_MSTRG.1267.1	uncharacterized protein LOC107343860	uncharacterized protein LOC107355042
A. digitifera	adi_MSTRG.11046.1	adi_MSTRG.14740.1	uncharacterized protein LOC107343860	uncharacterized protein LOC107339660
A. digitifera	adi_MSTRG.11046.1	adi_MSTRG.17260.1	uncharacterized protein LOC107343860	uncharacterized protein LOC107346704
A. digitifera	adi_MSTRG.11046.1	adi_MSTRG.19462.1	uncharacterized protein LOC107343860	uncharacterized protein LOC107349309
A. digitifera	adi_MSTRG.11046.1	adi_MSTRG.19462.2	uncharacterized protein LOC107343860	uncharacterized protein LOC107349309
A. digitifera	adi_MSTRG.11046.1	adi_MSTRG.24615.1	uncharacterized protein LOC107343860	uncharacterized protein LOC107355042
A. digitifera	adi_MSTRG.11046.1	adi_MSTRG.28264.1	uncharacterized protein LOC107343860	uncharacterized protein LOC107339660
A. digitifera	adi_MSTRG.11047.1	adi_MSTRG.15682.1	tRNA-dihydrouridine(20a/20b) synthase [NAD(P)+]-like	tRNA-dihydrouridine(47) synthase [NAD(P)(+)]-like
A. digitifera	adi_MSTRG.11047.1	adi_MSTRG.19694.1	tRNA-dihydrouridine(20a/20b) synthase [NAD(P)+]-like	tRNA-dihydrouridine(20) synthase [NAD(P)+]-like
A. digitifera	adi_MSTRG.11047.1	adi_MSTRG.19694.2	tRNA-dihydrouridine(20a/20b) synthase [NAD(P)+]-like	tRNA-dihydrouridine(20) synthase [NAD(P)+]-like
A. digitifera	adi_MSTRG.11051.1	adi_MSTRG.11051.2	SPRY domain-containing SOCS box protein 1-like	SPRY domain-containing SOCS box protein 1-like
A. digitifera	adi_MSTRG.11051.1	adi_MSTRG.11051.3	SPRY domain-containing SOCS box protein 1-like	SPRY domain-containing SOCS box protein 1-like
A. digitifera	adi_MSTRG.11051.1	adi_MSTRG.11051.4	SPRY domain-containing SOCS box protein 1-like	SPRY domain-containing SOCS box protein 1-like
A. digitifera	adi_MSTRG.11051.2	adi_MSTRG.11051.3	SPRY domain-containing SOCS box protein 1-like	SPRY domain-containing SOCS box protein 1-like
A. digitifera	adi_MSTRG.11051.2	adi_MSTRG.11051.4	SPRY domain-containing SOCS box protein 1-like	SPRY domain-containing SOCS box protein 1-like
A. digitifera	adi_MSTRG.11051.3	adi_MSTRG.11051.4	SPRY domain-containing SOCS box protein 1-like	SPRY domain-containing SOCS box protein 1-like
A. digitifera	adi_MSTRG.11063.1	adi_MSTRG.1444.1	galactosylceramide sulfotransferase-like	galactosylceramide sulfotransferase-like
A. digitifera	adi_MSTRG.11063.1	adi_MSTRG.9525.1	galactosylceramide sulfotransferase-like	galactose-3-O-sulfotransferase 2-like
A. digitifera	adi_MSTRG.11064.1	adi_MSTRG.9994.1	cancer-related nucleoside-triphosphatase homolog	cancer-related nucleoside-triphosphatase homolog
A. digitifera	adi_MSTRG.11066.1	adi_MSTRG.11073.1	uncharacterized protein LOC107339769	uncharacterized protein LOC107339751
A. digitifera	adi_MSTRG.11066.1	adi_MSTRG.16757.1	uncharacterized protein LOC107339769	uncharacterized protein LOC107339771
A. digitifera	adi_MSTRG.11066.1	adi_MSTRG.6365.1	uncharacterized protein LOC107339769	uncharacterized protein LOC107334380
A. digitifera	adi_MSTRG.11067.1	adi_MSTRG.28696.1	uncharacterized protein LOC107339765	CUB domain-containing protein-like
A. digitifera	adi_MSTRG.11069.1	adi_MSTRG.11571.1	uncharacterized protein LOC107340338	uncharacterized protein LOC107340338
A. digitifera	adi_MSTRG.11072.1	adi_MSTRG.22163.1	uncharacterized protein LOC107339759	uncharacterized protein LOC107352246
A. digitifera	adi_MSTRG.11072.1	adi_MSTRG.8436.1	uncharacterized protein LOC107339759	uncharacterized protein LOC107336721
A. digitifera	adi_MSTRG.11073.1	adi_MSTRG.16757.1	uncharacterized protein LOC107339751	uncharacterized protein LOC107339771
A. digitifera	adi_MSTRG.11074.1	adi_MSTRG.1182.1	uncharacterized protein LOC107339762	paired box protein Pax-5-like
A. digitifera	adi_MSTRG.11074.1	adi_MSTRG.12062.1	uncharacterized protein LOC107339762	uncharacterized protein LOC107340901
A. digitifera	adi_MSTRG.11074.1	adi_MSTRG.23391.2	uncharacterized protein LOC107339762	uncharacterized protein LOC107340901
A. digitifera	adi_MSTRG.11074.1	adi_MSTRG.27774.1	uncharacterized protein LOC107339762	uncharacterized protein LOC107326923
A. digitifera	adi_MSTRG.11074.1	adi_MSTRG.28743.1	uncharacterized protein LOC107339762	uncharacterized protein LOC107328262
A. digitifera	adi_MSTRG.11074.1	adi_MSTRG.4338.1	uncharacterized protein LOC107339762	uncharacterized protein LOC107332080
A. digitifera	adi_MSTRG.11074.1	adi_MSTRG.5404.1	uncharacterized protein LOC107339762	uncharacterized protein LOC107340901
A. digitifera	adi_MSTRG.11074.1	adi_MSTRG.7724.1	uncharacterized protein LOC107339762	uncharacterized protein LOC107335930
A. digitifera	adi_MSTRG.11074.1	adi_MSTRG.8419.1	uncharacterized protein LOC107339762	uncharacterized protein LOC107336714
A. digitifera	adi_MSTRG.11079.1	adi_MSTRG.17384.1	protein PXR1-like	transcription factor SPT20 homolog
A. digitifera	adi_MSTRG.11079.1	adi_MSTRG.27597.1	protein PXR1-like	uncharacterized protein LOC107358688
A. digitifera	adi_MSTRG.11083.1	adi_MSTRG.20716.1	uncharacterized protein LOC107356276	uncharacterized protein LOC107350677
A. digitifera	adi_MSTRG.11083.1	adi_MSTRG.22131.1	uncharacterized protein LOC107356276	uncharacterized protein LOC107350677
A. digitifera	adi_MSTRG.11083.1	adi_MSTRG.26289.1	uncharacterized protein LOC107356276	uncharacterized protein LOC107356276
A. digitifera	adi_MSTRG.11091.1	adi_MSTRG.11091.2	arginine-glutamic acid dipeptide repeats protein-like	arginine-glutamic acid dipeptide repeats protein-like
A. digitifera	adi_MSTRG.11092.1	adi_MSTRG.19613.2	hemicentin-1-like	hemicentin-1-like
A. digitifera	adi_MSTRG.11094.2	adi_MSTRG.11094.3	U6 snRNA-associated Sm-like protein LSm3	U6 snRNA-associated Sm-like protein LSm3
A. digitifera	adi_MSTRG.11095.1	adi_MSTRG.19645.1	hemicentin-2-like	hemicentin-1-like
A. digitifera	adi_MSTRG.11095.1	adi_MSTRG.19645.2	hemicentin-2-like	hemicentin-1-like
A. digitifera	adi_MSTRG.11095.1	adi_MSTRG.23095.1	hemicentin-2-like	hemicentin-2-like
A. digitifera	adi_MSTRG.111.1	adi_MSTRG.111.2	uncharacterized protein LOC107355987	uncharacterized protein LOC107355987
A. digitifera	adi_MSTRG.111.1	adi_MSTRG.111.3	uncharacterized protein LOC107355987	uncharacterized protein LOC107355987
A. digitifera	adi_MSTRG.111.1	adi_MSTRG.111.4	uncharacterized protein LOC107355987	uncharacterized protein LOC107355987
A. digitifera	adi_MSTRG.111.2	adi_MSTRG.111.3	uncharacterized protein LOC107355987	uncharacterized protein LOC107355987
A. digitifera	adi_MSTRG.111.2	adi_MSTRG.111.4	uncharacterized protein LOC107355987	uncharacterized protein LOC107355987
A. digitifera	adi_MSTRG.111.3	adi_MSTRG.111.4	uncharacterized protein LOC107355987	uncharacterized protein LOC107355987
A. digitifera	adi_MSTRG.1110.1	adi_MSTRG.1110.2	steroid hormone receptor ERR2-like	steroid hormone receptor ERR2-like
A. digitifera	adi_MSTRG.11100.1	adi_MSTRG.11103.1	uncharacterized abhydrolase domain-containing protein DDB_G0269086-like	nascent polypeptide-associated complex subunit alpha, muscle-specific form-like
A. digitifera	adi_MSTRG.11101.1	adi_MSTRG.19613.2	hemicentin-1-like	hemicentin-1-like
A. digitifera	adi_MSTRG.11109.1	adi_MSTRG.14431.1	hemicentin-1-like	hemicentin-1-like
A. digitifera	adi_MSTRG.11109.1	adi_MSTRG.19645.1	hemicentin-1-like	hemicentin-1-like
A. digitifera	adi_MSTRG.11109.1	adi_MSTRG.23095.1	hemicentin-1-like	hemicentin-2-like
A. digitifera	adi_MSTRG.1111.1	adi_MSTRG.1111.2	WASH complex subunit FAM21-like	WASH complex subunit FAM21-like
A. digitifera	adi_MSTRG.11115.2	adi_MSTRG.11115.3	uncharacterized protein LOC107335130	uncharacterized protein LOC107335130
A. digitifera	adi_MSTRG.11115.2	adi_MSTRG.11115.4	uncharacterized protein LOC107335130	uncharacterized protein LOC107335130
A. digitifera	adi_MSTRG.11115.3	adi_MSTRG.11115.4	uncharacterized protein LOC107335130	uncharacterized protein LOC107335130
A. digitifera	adi_MSTRG.1112.1	adi_MSTRG.1112.3	nucleolar and coiled-body phosphoprotein 1-like	nucleolar and coiled-body phosphoprotein 1-like
A. digitifera	adi_MSTRG.11120.1	adi_MSTRG.12652.1	ADP-ribosylation factor GTPase-activating protein 3-like	arf-GAP with dual PH domain-containing protein 1-like
A. digitifera	adi_MSTRG.11120.1	adi_MSTRG.13909.1	ADP-ribosylation factor GTPase-activating protein 3-like	arf-GAP with coiled-coil, ANK repeat and PH domain-containing protein 2-like
A. digitifera	adi_MSTRG.11122.1	adi_MSTRG.11122.2	cryptochrome-2-like	cryptochrome-2-like
A. digitifera	adi_MSTRG.11127.1	adi_MSTRG.11127.2	cyclin-dependent kinase inhibitor 1-like	cyclin-dependent kinase inhibitor 1-like
A. digitifera	adi_MSTRG.11127.1	adi_MSTRG.11127.3	cyclin-dependent kinase inhibitor 1-like	cyclin-dependent kinase inhibitor 1-like
A. digitifera	adi_MSTRG.11127.1	adi_MSTRG.11127.4	cyclin-dependent kinase inhibitor 1-like	cyclin-dependent kinase inhibitor 1-like
A. digitifera	adi_MSTRG.11127.2	adi_MSTRG.11127.3	cyclin-dependent kinase inhibitor 1-like	cyclin-dependent kinase inhibitor 1-like
A. digitifera	adi_MSTRG.11127.2	adi_MSTRG.11127.4	cyclin-dependent kinase inhibitor 1-like	cyclin-dependent kinase inhibitor 1-like
A. digitifera	adi_MSTRG.11127.3	adi_MSTRG.11127.4	cyclin-dependent kinase inhibitor 1-like	cyclin-dependent kinase inhibitor 1-like
A. digitifera	adi_MSTRG.1113.1	adi_MSTRG.1113.2	probable ATP-dependent RNA helicase ddx6	probable ATP-dependent RNA helicase ddx6
A. digitifera	adi_MSTRG.11143.1	adi_MSTRG.11143.2	actin cytoskeleton-regulatory complex protein pan1-like	actin cytoskeleton-regulatory complex protein pan1-like
A. digitifera	adi_MSTRG.11143.1	adi_MSTRG.11143.3	actin cytoskeleton-regulatory complex protein pan1-like	actin cytoskeleton-regulatory complex protein pan1-like
A. digitifera	adi_MSTRG.11143.2	adi_MSTRG.11143.3	actin cytoskeleton-regulatory complex protein pan1-like	actin cytoskeleton-regulatory complex protein pan1-like
A. digitifera	adi_MSTRG.11145.1	adi_MSTRG.11208.1	uncharacterized protein LOC107339838	uncharacterized protein LOC107339877
A. digitifera	adi_MSTRG.11148.1	adi_MSTRG.11148.2	synaptotagmin-6-like	synaptotagmin-6-like
A. digitifera	adi_MSTRG.11149.1	adi_MSTRG.14718.1	sorting nexin-16-like	sorting nexin-16-like
A. digitifera	adi_MSTRG.1116.1	adi_MSTRG.1116.2	golgin subfamily B member 1-like	golgin subfamily B member 1-like
A. digitifera	adi_MSTRG.1116.1	adi_MSTRG.1117.1	golgin subfamily B member 1-like	golgin subfamily A member 4-like
A. digitifera	adi_MSTRG.1116.1	adi_MSTRG.1117.2	golgin subfamily B member 1-like	golgin subfamily A member 4-like
A. digitifera	adi_MSTRG.1117.1	adi_MSTRG.1117.2	golgin subfamily A member 4-like	golgin subfamily A member 4-like
A. digitifera	adi_MSTRG.11171.1	adi_MSTRG.11171.2	uncharacterized protein LOC107339898	uncharacterized protein LOC107339898
A. digitifera	adi_MSTRG.11171.1	adi_MSTRG.11171.3	uncharacterized protein LOC107339898	uncharacterized protein LOC107339898
A. digitifera	adi_MSTRG.11171.1	adi_MSTRG.11199.1	uncharacterized protein LOC107339898	uncharacterized protein LOC107339896
A. digitifera	adi_MSTRG.11171.1	adi_MSTRG.11199.2	uncharacterized protein LOC107339898	uncharacterized protein LOC107339896
A. digitifera	adi_MSTRG.11171.1	adi_MSTRG.11199.3	uncharacterized protein LOC107339898	uncharacterized protein LOC107339896
A. digitifera	adi_MSTRG.11171.2	adi_MSTRG.11171.3	uncharacterized protein LOC107339898	uncharacterized protein LOC107339898
A. digitifera	adi_MSTRG.11171.2	adi_MSTRG.11199.1	uncharacterized protein LOC107339898	uncharacterized protein LOC107339896
A. digitifera	adi_MSTRG.11171.2	adi_MSTRG.11199.2	uncharacterized protein LOC107339898	uncharacterized protein LOC107339896
A. digitifera	adi_MSTRG.11171.2	adi_MSTRG.11199.3	uncharacterized protein LOC107339898	uncharacterized protein LOC107339896
A. digitifera	adi_MSTRG.11171.3	adi_MSTRG.11199.1	uncharacterized protein LOC107339898	uncharacterized protein LOC107339896
A. digitifera	adi_MSTRG.11171.3	adi_MSTRG.11199.2	uncharacterized protein LOC107339898	uncharacterized protein LOC107339896
A. digitifera	adi_MSTRG.11171.3	adi_MSTRG.11199.3	uncharacterized protein LOC107339898	uncharacterized protein LOC107339896
A. digitifera	adi_MSTRG.11177.1	adi_MSTRG.11177.1	cGMP-dependent protein kinase 1-like	cGMP-dependent protein kinase 1-like
A. digitifera	adi_MSTRG.1118.1	adi_MSTRG.26245.2	ADP-ribosylation factor 1	ADP-ribosylation factor 1
A. digitifera	adi_MSTRG.1118.1	adi_MSTRG.26245.3	ADP-ribosylation factor 1	ADP-ribosylation factor 1
A. digitifera	adi_MSTRG.1118.1	adi_MSTRG.26245.4	ADP-ribosylation factor 1	ADP-ribosylation factor 1
A. digitifera	adi_MSTRG.11183.1	adi_MSTRG.27546.1	WD repeat-containing protein on Y chromosome-like	WD repeat-containing protein 49-like
A. digitifera	adi_MSTRG.11190.1	adi_MSTRG.16402.1	uncharacterized protein LOC107339913	uncharacterized protein LOC107345689
A. digitifera	adi_MSTRG.11192.1	adi_MSTRG.13740.1	WD repeat-containing protein on Y chromosome-like	WD repeat-containing protein 64-like
A. digitifera	adi_MSTRG.11192.1	adi_MSTRG.20020.1	WD repeat-containing protein on Y chromosome-like	uncharacterized protein LOC107349914
A. digitifera	adi_MSTRG.11193.1	adi_MSTRG.11193.2	uncharacterized protein LOC107339931	uncharacterized protein LOC107339931
A. digitifera	adi_MSTRG.11196.1	adi_MSTRG.11196.2	balbiani ring protein 3-like	vascular endothelial growth factor C-like
A. digitifera	adi_MSTRG.11196.1	adi_MSTRG.11196.3	balbiani ring protein 3-like	vascular endothelial growth factor C-like
A. digitifera	adi_MSTRG.11196.1	adi_MSTRG.11196.4	balbiani ring protein 3-like	vascular endothelial growth factor C-like
A. digitifera	adi_MSTRG.11196.2	adi_MSTRG.11196.3	vascular endothelial growth factor C-like	vascular endothelial growth factor C-like
A. digitifera	adi_MSTRG.11196.2	adi_MSTRG.11196.4	vascular endothelial growth factor C-like	vascular endothelial growth factor C-like
A. digitifera	adi_MSTRG.11196.2	adi_MSTRG.12170.1	vascular endothelial growth factor C-like	balbiani ring protein 3-like
A. digitifera	adi_MSTRG.11196.3	adi_MSTRG.11196.4	vascular endothelial growth factor C-like	vascular endothelial growth factor C-like
A. digitifera	adi_MSTRG.11196.3	adi_MSTRG.12170.1	vascular endothelial growth factor C-like	balbiani ring protein 3-like
A. digitifera	adi_MSTRG.11196.4	adi_MSTRG.12170.1	vascular endothelial growth factor C-like	balbiani ring protein 3-like
A. digitifera	adi_MSTRG.11199.1	adi_MSTRG.11199.2	uncharacterized protein LOC107339896	uncharacterized protein LOC107339896
A. digitifera	adi_MSTRG.11199.1	adi_MSTRG.11199.3	uncharacterized protein LOC107339896	uncharacterized protein LOC107339896
A. digitifera	adi_MSTRG.11199.2	adi_MSTRG.11199.3	uncharacterized protein LOC107339896	uncharacterized protein LOC107339896
A. digitifera	adi_MSTRG.112.1	adi_MSTRG.112.2	septin-2B-like	septin-2B-like
A. digitifera	adi_MSTRG.112.1	adi_MSTRG.112.3	septin-2B-like	septin-2B-like
A. digitifera	adi_MSTRG.112.1	adi_MSTRG.13237.1	septin-2B-like	septin-2-like
A. digitifera	adi_MSTRG.112.1	adi_MSTRG.13237.2	septin-2B-like	septin-2-like
A. digitifera	adi_MSTRG.112.1	adi_MSTRG.13238.1	septin-2B-like	septin-2-like
A. digitifera	adi_MSTRG.112.1	adi_MSTRG.20705.1	septin-2B-like	septin-2-like
A. digitifera	adi_MSTRG.112.1	adi_MSTRG.20706.1	septin-2B-like	septin-1-like
A. digitifera	adi_MSTRG.112.1	adi_MSTRG.27125.1	septin-2B-like	septin-7-like
A. digitifera	adi_MSTRG.112.2	adi_MSTRG.112.3	septin-2B-like	septin-2B-like
A. digitifera	adi_MSTRG.112.2	adi_MSTRG.13237.1	septin-2B-like	septin-2-like
A. digitifera	adi_MSTRG.112.2	adi_MSTRG.13237.2	septin-2B-like	septin-2-like
A. digitifera	adi_MSTRG.112.2	adi_MSTRG.13238.1	septin-2B-like	septin-2-like
A. digitifera	adi_MSTRG.112.2	adi_MSTRG.20705.1	septin-2B-like	septin-2-like
A. digitifera	adi_MSTRG.112.2	adi_MSTRG.20706.1	septin-2B-like	septin-1-like
A. digitifera	adi_MSTRG.112.2	adi_MSTRG.27125.1	septin-2B-like	septin-7-like
A. digitifera	adi_MSTRG.112.3	adi_MSTRG.13238.1	septin-2B-like	septin-2-like
A. digitifera	adi_MSTRG.112.3	adi_MSTRG.15440.1	septin-2B-like	septin-9-like
A. digitifera	adi_MSTRG.112.3	adi_MSTRG.20706.1	septin-2B-like	septin-1-like
A. digitifera	adi_MSTRG.112.3	adi_MSTRG.13237.1	septin-2B-like	septin-2-like
A. digitifera	adi_MSTRG.112.3	adi_MSTRG.13237.2	septin-2B-like	septin-2-like
A. digitifera	adi_MSTRG.112.3	adi_MSTRG.20705.1	septin-2B-like	septin-2-like
A. digitifera	adi_MSTRG.112.3	adi_MSTRG.27125.1	septin-2B-like	septin-7-like
A. digitifera	adi_MSTRG.11205.1	adi_MSTRG.22239.1	probable dolichyl pyrophosphate Glc1Man9GlcNAc2 alpha-1,3-glucosyltransferase	dolichyl pyrophosphate Man9GlcNAc2 alpha-1,3-glucosyltransferase-like
A. digitifera	adi_MSTRG.11205.1	adi_MSTRG.22239.2	probable dolichyl pyrophosphate Glc1Man9GlcNAc2 alpha-1,3-glucosyltransferase	dolichyl pyrophosphate Man9GlcNAc2 alpha-1,3-glucosyltransferase-like
A. digitifera	adi_MSTRG.11205.1	adi_MSTRG.28834.1	probable dolichyl pyrophosphate Glc1Man9GlcNAc2 alpha-1,3-glucosyltransferase	dolichyl pyrophosphate Man9GlcNAc2 alpha-1,3-glucosyltransferase-like
A. digitifera	adi_MSTRG.11206.1	adi_MSTRG.11206.2	RING finger protein 219-like	RING finger protein 219-like
A. digitifera	adi_MSTRG.11206.1	adi_MSTRG.11206.3	RING finger protein 219-like	RING finger protein 219-like
A. digitifera	adi_MSTRG.11206.1	adi_MSTRG.11206.4	RING finger protein 219-like	RING finger protein 219-like
A. digitifera	adi_MSTRG.11206.2	adi_MSTRG.11206.3	RING finger protein 219-like	RING finger protein 219-like
A. digitifera	adi_MSTRG.11206.2	adi_MSTRG.11206.4	RING finger protein 219-like	RING finger protein 219-like
A. digitifera	adi_MSTRG.11206.3	adi_MSTRG.11206.4	RING finger protein 219-like	RING finger protein 219-like
A. digitifera	adi_MSTRG.11208.1	adi_MSTRG.12958.1	uncharacterized protein LOC107339877	UPF0547 protein C16orf87 homolog
A. digitifera	adi_MSTRG.11211.1	adi_MSTRG.11211.2	COP9 signalosome complex subunit 4-like	COP9 signalosome complex subunit 4-like
A. digitifera	adi_MSTRG.11218.1	adi_MSTRG.11218.3	subtilisin inhibitor-like	subtilisin inhibitor-like
A. digitifera	adi_MSTRG.11223.1	adi_MSTRG.11362.1	pyrroline-5-carboxylate reductase 1, mitochondrial-like	pyrroline-5-carboxylate reductase 1, mitochondrial-like
A. digitifera	adi_MSTRG.11224.1	adi_MSTRG.11224.2	F-BAR and double SH3 domains protein 2-like	F-BAR and double SH3 domains protein 2-like
A. digitifera	adi_MSTRG.11224.1	adi_MSTRG.11224.3	F-BAR and double SH3 domains protein 2-like	F-BAR and double SH3 domains protein 2-like
A. digitifera	adi_MSTRG.11224.2	adi_MSTRG.11224.3	F-BAR and double SH3 domains protein 2-like	F-BAR and double SH3 domains protein 2-like
A. digitifera	adi_MSTRG.11227.1	adi_MSTRG.20025.1	C2 domain-containing protein 3-like	C2 domain-containing protein 3-like
A. digitifera	adi_MSTRG.11227.1	adi_MSTRG.11227.2	C2 domain-containing protein 3-like	adi_MSTRG.11227.2
A. digitifera	adi_MSTRG.11229.1	adi_MSTRG.20026.1	C2 domain-containing protein 3-like	C2 domain-containing protein 3-like
A. digitifera	adi_MSTRG.11244.1	adi_MSTRG.11244.2	E3 ubiquitin-protein ligase RBBP6-like	E3 ubiquitin-protein ligase RBBP6-like
A. digitifera	adi_MSTRG.11249.1	adi_MSTRG.13431.1	insulin receptor substrate 1-like	insulin receptor substrate 1-B-like
A. digitifera	adi_MSTRG.11249.1	adi_MSTRG.18116.2	insulin receptor substrate 1-like	docking protein 2-like
A. digitifera	adi_MSTRG.11252.1	adi_MSTRG.11252.2	transcriptional repressor p66-beta-like	transcriptional repressor p66-beta-like
A. digitifera	adi_MSTRG.11252.1	adi_MSTRG.11252.3	transcriptional repressor p66-beta-like	transcriptional repressor p66-beta-like
A. digitifera	adi_MSTRG.11252.2	adi_MSTRG.11252.3	transcriptional repressor p66-beta-like	transcriptional repressor p66-beta-like
A. digitifera	adi_MSTRG.11255.1	adi_MSTRG.11255.2	C-myc promoter-binding protein-like	C-myc promoter-binding protein-like
A. digitifera	adi_MSTRG.1126.1	adi_MSTRG.1126.2	uncharacterized protein LOC107339318	uncharacterized protein LOC107339318
A. digitifera	adi_MSTRG.11268.1	adi_MSTRG.11268.2	60S ribosomal protein L10-like	60S ribosomal protein L10-like
A. digitifera	adi_MSTRG.11268.1	adi_MSTRG.11268.3	60S ribosomal protein L10-like	60S ribosomal protein L10-like
A. digitifera	adi_MSTRG.11268.2	adi_MSTRG.11268.3	60S ribosomal protein L10-like	60S ribosomal protein L10-like
A. digitifera	adi_MSTRG.11271.1	adi_MSTRG.11271.2	uncharacterized protein C7orf62 homolog	uncharacterized protein C7orf62 homolog
A. digitifera	adi_MSTRG.11276.2	adi_MSTRG.11276.3	phosphatidylinositol 3,4,5-trisphosphate 3-phosphatase TPTE2-like	phosphatidylinositol 3,4,5-trisphosphate 3-phosphatase TPTE2-like
A. digitifera	adi_MSTRG.11276.2	adi_MSTRG.11276.4	phosphatidylinositol 3,4,5-trisphosphate 3-phosphatase TPTE2-like	phosphatidylinositol 3,4,5-trisphosphate 3-phosphatase TPTE2-like
A. digitifera	adi_MSTRG.11276.3	adi_MSTRG.11276.4	phosphatidylinositol 3,4,5-trisphosphate 3-phosphatase TPTE2-like	phosphatidylinositol 3,4,5-trisphosphate 3-phosphatase TPTE2-like
A. digitifera	adi_MSTRG.11278.1	adi_MSTRG.15269.1	uncharacterized protein LOC107358031	uncharacterized protein LOC107344493
A. digitifera	adi_MSTRG.11278.1	adi_MSTRG.19443.1	uncharacterized protein LOC107358031	uncharacterized protein LOC107349308
A. digitifera	adi_MSTRG.11278.1	adi_MSTRG.27090.1	uncharacterized protein LOC107358031	uncharacterized protein LOC107358031
A. digitifera	adi_MSTRG.11279.1	adi_MSTRG.5705.1	uncharacterized protein LOC107340044	uncharacterized protein LOC107333652
A. digitifera	adi_MSTRG.1128.1	adi_MSTRG.1128.2	SHC SH2 domain-binding protein 1 homolog B-like	SHC SH2 domain-binding protein 1 homolog B-like
A. digitifera	adi_MSTRG.11288.1	adi_MSTRG.11288.2	betaine--homocysteine S-methyltransferase 1-like	betaine--homocysteine S-methyltransferase 1-like
A. digitifera	adi_MSTRG.11288.1	adi_MSTRG.11288.3	betaine--homocysteine S-methyltransferase 1-like	betaine--homocysteine S-methyltransferase 1-like
A. digitifera	adi_MSTRG.11288.1	adi_MSTRG.11939.1	betaine--homocysteine S-methyltransferase 1-like	betaine--homocysteine S-methyltransferase 1-like
A. digitifera	adi_MSTRG.11288.1	adi_MSTRG.11939.2	betaine--homocysteine S-methyltransferase 1-like	betaine--homocysteine S-methyltransferase 1-like
A. digitifera	adi_MSTRG.11288.2	adi_MSTRG.11288.3	betaine--homocysteine S-methyltransferase 1-like	betaine--homocysteine S-methyltransferase 1-like
A. digitifera	adi_MSTRG.11294.1	adi_MSTRG.17525.1	uncharacterized protein LOC107340067	uncharacterized protein LOC107340067
A. digitifera	adi_MSTRG.11294.1	adi_MSTRG.29290.1	uncharacterized protein LOC107340067	uncharacterized protein LOC107328948
A. digitifera	adi_MSTRG.11294.1	adi_MSTRG.29819.1	uncharacterized protein LOC107340067	uncharacterized protein LOC107329625
A. digitifera	adi_MSTRG.11297.1	adi_MSTRG.11311.1	uncharacterized protein LOC107340069	uncharacterized protein LOC107340073
A. digitifera	adi_MSTRG.11297.1	adi_MSTRG.24480.2	uncharacterized protein LOC107340069	uncharacterized protein LOC107354910
A. digitifera	adi_MSTRG.113.1	adi_MSTRG.113.2	pyridoxal 5'-phosphate synthase subunit SNZERR-like	pyridoxal 5'-phosphate synthase subunit SNZERR-like
A. digitifera	adi_MSTRG.113.1	adi_MSTRG.113.3	pyridoxal 5'-phosphate synthase subunit SNZERR-like	pyridoxal 5'-phosphate synthase subunit SNZERR-like
A. digitifera	adi_MSTRG.113.2	adi_MSTRG.113.3	pyridoxal 5'-phosphate synthase subunit SNZERR-like	pyridoxal 5'-phosphate synthase subunit SNZERR-like
A. digitifera	adi_MSTRG.1130.1	adi_MSTRG.1130.2	KDEL motif-containing protein 1-like	KDEL motif-containing protein 1-like
A. digitifera	adi_MSTRG.1130.1	adi_MSTRG.22597.1	KDEL motif-containing protein 1-like	protein O-glucosyltransferase 1-like
A. digitifera	adi_MSTRG.11301.1	adi_MSTRG.29269.1	uncharacterized protein LOC107328948	uncharacterized protein LOC107328948
A. digitifera	adi_MSTRG.11304.1	adi_MSTRG.11304.2	cold shock domain-containing protein E1-like	cold shock domain-containing protein E1-like
A. digitifera	adi_MSTRG.11304.1	adi_MSTRG.11304.3	cold shock domain-containing protein E1-like	cold shock domain-containing protein E1-like
A. digitifera	adi_MSTRG.11304.1	adi_MSTRG.28344.1	cold shock domain-containing protein E1-like	cold shock domain-containing protein E1-like
A. digitifera	adi_MSTRG.11304.1	adi_MSTRG.28369.1	cold shock domain-containing protein E1-like	cold shock domain-containing protein E1-like
A. digitifera	adi_MSTRG.11304.2	adi_MSTRG.11304.3	cold shock domain-containing protein E1-like	cold shock domain-containing protein E1-like
A. digitifera	adi_MSTRG.11304.2	adi_MSTRG.28344.1	cold shock domain-containing protein E1-like	cold shock domain-containing protein E1-like
A. digitifera	adi_MSTRG.11304.2	adi_MSTRG.28369.1	cold shock domain-containing protein E1-like	cold shock domain-containing protein E1-like
A. digitifera	adi_MSTRG.11304.3	adi_MSTRG.28344.1	cold shock domain-containing protein E1-like	cold shock domain-containing protein E1-like
A. digitifera	adi_MSTRG.11309.1	adi_MSTRG.11309.2	ankyrin repeat and fibronectin type-III domain-containing protein 1-like	ankyrin repeat and fibronectin type-III domain-containing protein 1-like
A. digitifera	adi_MSTRG.1131.1	adi_MSTRG.20956.1	BTB/POZ domain-containing protein At4g08455-like	BTB and MATH domain-containing protein 38-like
A. digitifera	adi_MSTRG.11311.1	adi_MSTRG.24480.2	uncharacterized protein LOC107340073	uncharacterized protein LOC107354910
A. digitifera	adi_MSTRG.11311.1	adi_MSTRG.24509.1	uncharacterized protein LOC107340073	uncharacterized protein LOC107354921
A. digitifera	adi_MSTRG.11312.1	adi_MSTRG.11312.2	uncharacterized protein LOC107340093	uncharacterized protein LOC107340093
A. digitifera	adi_MSTRG.11312.1	adi_MSTRG.11312.3	uncharacterized protein LOC107340093	uncharacterized protein LOC107340093
A. digitifera	adi_MSTRG.11312.1	adi_MSTRG.13097.1	uncharacterized protein LOC107340093	uncharacterized protein LOC107342091
A. digitifera	adi_MSTRG.11312.2	adi_MSTRG.11312.3	uncharacterized protein LOC107340093	uncharacterized protein LOC107340093
A. digitifera	adi_MSTRG.11312.2	adi_MSTRG.13097.1	uncharacterized protein LOC107340093	uncharacterized protein LOC107342091
A. digitifera	adi_MSTRG.11313.1	adi_MSTRG.11313.2	piggyBac transposable element-derived protein 4-like	piggyBac transposable element-derived protein 4-like
A. digitifera	adi_MSTRG.11313.1	adi_MSTRG.22361.1	piggyBac transposable element-derived protein 4-like	piggyBac transposable element-derived protein 4-like
A. digitifera	adi_MSTRG.11313.1	adi_MSTRG.22361.3	piggyBac transposable element-derived protein 4-like	piggyBac transposable element-derived protein 4-like
A. digitifera	adi_MSTRG.11313.1	adi_MSTRG.22361.4	piggyBac transposable element-derived protein 4-like	piggyBac transposable element-derived protein 4-like
A. digitifera	adi_MSTRG.11313.1	adi_MSTRG.22361.5	piggyBac transposable element-derived protein 4-like	piggyBac transposable element-derived protein 4-like
A. digitifera	adi_MSTRG.11313.1	adi_MSTRG.22361.6	piggyBac transposable element-derived protein 4-like	piggyBac transposable element-derived protein 4-like
A. digitifera	adi_MSTRG.11313.1	adi_MSTRG.4406.1	piggyBac transposable element-derived protein 4-like	piggyBac transposable element-derived protein 4-like
A. digitifera	adi_MSTRG.11313.1	adi_MSTRG.6375.3	piggyBac transposable element-derived protein 4-like	piggyBac transposable element-derived protein 4-like
A. digitifera	adi_MSTRG.11313.2	adi_MSTRG.22361.1	piggyBac transposable element-derived protein 4-like	piggyBac transposable element-derived protein 4-like
A. digitifera	adi_MSTRG.11313.2	adi_MSTRG.22361.3	piggyBac transposable element-derived protein 4-like	piggyBac transposable element-derived protein 4-like
A. digitifera	adi_MSTRG.11313.2	adi_MSTRG.22361.4	piggyBac transposable element-derived protein 4-like	piggyBac transposable element-derived protein 4-like
A. digitifera	adi_MSTRG.11313.2	adi_MSTRG.22361.5	piggyBac transposable element-derived protein 4-like	piggyBac transposable element-derived protein 4-like
A. digitifera	adi_MSTRG.11313.2	adi_MSTRG.22361.6	piggyBac transposable element-derived protein 4-like	piggyBac transposable element-derived protein 4-like
A. digitifera	adi_MSTRG.11313.2	adi_MSTRG.4406.1	piggyBac transposable element-derived protein 4-like	piggyBac transposable element-derived protein 4-like
A. digitifera	adi_MSTRG.11313.2	adi_MSTRG.6375.3	piggyBac transposable element-derived protein 4-like	piggyBac transposable element-derived protein 4-like
A. digitifera	adi_MSTRG.11316.1	adi_MSTRG.11316.2	uncharacterized protein LOC107340091	uncharacterized protein LOC107340091
A. digitifera	adi_MSTRG.1132.1	adi_MSTRG.12022.1	leucine-rich repeat-containing protein 74A-like	leucine-rich repeat-containing protein 74A-like
A. digitifera	adi_MSTRG.1132.1	adi_MSTRG.4562.1	leucine-rich repeat-containing protein 74A-like	leucine-rich repeat-containing protein 74A-like
A. digitifera	adi_MSTRG.11327.1	adi_MSTRG.11341.1	uncharacterized protein LOC107340090	uncharacterized protein LOC107340090
A. digitifera	adi_MSTRG.11327.1	adi_MSTRG.13793.1	uncharacterized protein LOC107340090	helicase-like transcription factor
A. digitifera	adi_MSTRG.11327.1	adi_MSTRG.13869.1	uncharacterized protein LOC107340090	uncharacterized protein LOC107340090
A. digitifera	adi_MSTRG.11341.1	adi_MSTRG.13869.1	uncharacterized protein LOC107340090	uncharacterized protein LOC107340090
A. digitifera	adi_MSTRG.11345.1	adi_MSTRG.28096.1	cytosolic 10-formyltetrahydrofolate dehydrogenase-like	aldehyde dehydrogenase family 9 member A1-A-like
A. digitifera	adi_MSTRG.11347.1	adi_MSTRG.11347.2	N-acyl-phosphatidylethanolamine-hydrolyzing phospholipase D-like	N-acyl-phosphatidylethanolamine-hydrolyzing phospholipase D-like
A. digitifera	adi_MSTRG.11347.1	adi_MSTRG.12454.1	N-acyl-phosphatidylethanolamine-hydrolyzing phospholipase D-like	N-acyl-phosphatidylethanolamine-hydrolyzing phospholipase D-like
A. digitifera	adi_MSTRG.11347.2	adi_MSTRG.12454.1	N-acyl-phosphatidylethanolamine-hydrolyzing phospholipase D-like	N-acyl-phosphatidylethanolamine-hydrolyzing phospholipase D-like
A. digitifera	adi_MSTRG.11348.1	adi_MSTRG.30404.1	proteasome subunit alpha type-5-like	proteasome subunit alpha type-5-like
A. digitifera	adi_MSTRG.11353.1	adi_MSTRG.11353.2	protein C-ets-2-like	ETS domain-containing protein Elk-4-like
A. digitifera	adi_MSTRG.11355.1	adi_MSTRG.11355.2	cytosolic 10-formyltetrahydrofolate dehydrogenase-like	cytosolic 10-formyltetrahydrofolate dehydrogenase-like
A. digitifera	adi_MSTRG.1136.1	adi_MSTRG.1136.2	dual specificity tyrosine-phosphorylation-regulated kinase 1A-like	dual specificity tyrosine-phosphorylation-regulated kinase 1A-like
A. digitifera	adi_MSTRG.1136.1	adi_MSTRG.1136.3	dual specificity tyrosine-phosphorylation-regulated kinase 1A-like	dual specificity tyrosine-phosphorylation-regulated kinase 1A-like
A. digitifera	adi_MSTRG.1136.1	adi_MSTRG.1136.4	dual specificity tyrosine-phosphorylation-regulated kinase 1A-like	dual specificity tyrosine-phosphorylation-regulated kinase 1A-like
A. digitifera	adi_MSTRG.1136.2	adi_MSTRG.1136.3	dual specificity tyrosine-phosphorylation-regulated kinase 1A-like	dual specificity tyrosine-phosphorylation-regulated kinase 1A-like
A. digitifera	adi_MSTRG.1136.2	adi_MSTRG.1136.4	dual specificity tyrosine-phosphorylation-regulated kinase 1A-like	dual specificity tyrosine-phosphorylation-regulated kinase 1A-like
A. digitifera	adi_MSTRG.1136.3	adi_MSTRG.1136.4	dual specificity tyrosine-phosphorylation-regulated kinase 1A-like	dual specificity tyrosine-phosphorylation-regulated kinase 1A-like
A. digitifera	adi_MSTRG.1136.5	adi_MSTRG.1136.6	RNA-binding protein 42-like	RNA-binding protein 42-like
A. digitifera	adi_MSTRG.1138.1	adi_MSTRG.1138.2	pyridine nucleotide-disulfide oxidoreductase domain-containing protein 1-like	pyridine nucleotide-disulfide oxidoreductase domain-containing protein 1-like
A. digitifera	adi_MSTRG.11385.1	adi_MSTRG.11385.2	uncharacterized protein LOC107340153	uncharacterized protein LOC107340153
A. digitifera	adi_MSTRG.11385.2	adi_MSTRG.6086.1	uncharacterized protein LOC107340153	F-box/WD repeat-containing protein 1A-like
A. digitifera	adi_MSTRG.11386.1	adi_MSTRG.2688.2	protein brambleberry-like	protein brambleberry-like
A. digitifera	adi_MSTRG.114.1	adi_MSTRG.114.2	adi_MSTRG.114.1	adi_MSTRG.114.2
A. digitifera	adi_MSTRG.1140.1	adi_MSTRG.1140.2	RNA pseudouridylate synthase domain-containing protein 2-like	RNA pseudouridylate synthase domain-containing protein 2-like
A. digitifera	adi_MSTRG.1140.1	adi_MSTRG.1140.3	RNA pseudouridylate synthase domain-containing protein 2-like	RNA pseudouridylate synthase domain-containing protein 2-like
A. digitifera	adi_MSTRG.1140.1	adi_MSTRG.12040.1	RNA pseudouridylate synthase domain-containing protein 2-like	RNA pseudouridylate synthase domain-containing protein 4-like
A. digitifera	adi_MSTRG.1140.2	adi_MSTRG.1140.3	RNA pseudouridylate synthase domain-containing protein 2-like	RNA pseudouridylate synthase domain-containing protein 2-like
A. digitifera	adi_MSTRG.1140.3	adi_MSTRG.12040.1	RNA pseudouridylate synthase domain-containing protein 2-like	RNA pseudouridylate synthase domain-containing protein 4-like
A. digitifera	adi_MSTRG.11402.1	adi_MSTRG.11402.2	transketolase-like	transketolase-like
A. digitifera	adi_MSTRG.11402.1	adi_MSTRG.11402.4	transketolase-like	transketolase-like
A. digitifera	adi_MSTRG.11402.1	adi_MSTRG.11418.2	transketolase-like	transketolase-like protein 2
A. digitifera	adi_MSTRG.11402.2	adi_MSTRG.11402.4	transketolase-like	transketolase-like
A. digitifera	adi_MSTRG.11402.2	adi_MSTRG.11413.1	transketolase-like	calcium-dependent secretion activator 1-like
A. digitifera	adi_MSTRG.11402.2	adi_MSTRG.11413.2	transketolase-like	calcium-dependent secretion activator 1-like
A. digitifera	adi_MSTRG.11402.2	adi_MSTRG.11413.3	transketolase-like	transketolase-like protein 2
A. digitifera	adi_MSTRG.11402.2	adi_MSTRG.11413.4	transketolase-like	transketolase-like protein 2
A. digitifera	adi_MSTRG.11402.2	adi_MSTRG.11413.5	transketolase-like	transketolase-like protein 2
A. digitifera	adi_MSTRG.11402.4	adi_MSTRG.11418.2	transketolase-like	transketolase-like protein 2
A. digitifera	adi_MSTRG.11404.1	adi_MSTRG.30233.1	uncharacterized protein LOC107340209	EGF-like repeat and discoidin I-like domain-containing protein 3
A. digitifera	adi_MSTRG.11406.1	adi_MSTRG.18471.1	gamma-sarcoglycan-like	gamma-sarcoglycan-like
A. digitifera	adi_MSTRG.1141.1	adi_MSTRG.26759.1	uncharacterized protein LOC107340202	uncharacterized protein LOC107344891
A. digitifera	adi_MSTRG.11410.1	adi_MSTRG.4277.1	ras-associated and pleckstrin homology domains-containing protein 1-like	growth factor receptor-bound protein 14-like
A. digitifera	adi_MSTRG.11411.1	adi_MSTRG.11470.1	NACHT and WD repeat domain-containing protein 2-like	NACHT domain- and WD repeat-containing protein 1-like
A. digitifera	adi_MSTRG.11413.1	adi_MSTRG.11413.2	calcium-dependent secretion activator 1-like	calcium-dependent secretion activator 1-like
A. digitifera	adi_MSTRG.11413.1	adi_MSTRG.11413.3	calcium-dependent secretion activator 1-like	transketolase-like protein 2
A. digitifera	adi_MSTRG.11413.1	adi_MSTRG.11413.4	calcium-dependent secretion activator 1-like	transketolase-like protein 2
A. digitifera	adi_MSTRG.11413.1	adi_MSTRG.11413.5	calcium-dependent secretion activator 1-like	transketolase-like protein 2
A. digitifera	adi_MSTRG.11413.2	adi_MSTRG.11413.3	calcium-dependent secretion activator 1-like	transketolase-like protein 2
A. digitifera	adi_MSTRG.11413.2	adi_MSTRG.11413.4	calcium-dependent secretion activator 1-like	transketolase-like protein 2
A. digitifera	adi_MSTRG.11413.2	adi_MSTRG.11413.5	calcium-dependent secretion activator 1-like	transketolase-like protein 2
A. digitifera	adi_MSTRG.11413.3	adi_MSTRG.11413.4	transketolase-like protein 2	transketolase-like protein 2
A. digitifera	adi_MSTRG.11413.3	adi_MSTRG.11413.5	transketolase-like protein 2	transketolase-like protein 2
A. digitifera	adi_MSTRG.11413.4	adi_MSTRG.11413.5	transketolase-like protein 2	transketolase-like protein 2
A. digitifera	adi_MSTRG.11416.1	adi_MSTRG.18438.1	tumor suppressor candidate 3-like	tumor suppressor candidate 3-like
A. digitifera	adi_MSTRG.11418.1	adi_MSTRG.11418.2	transketolase-like protein 2	transketolase-like protein 2
A. digitifera	adi_MSTRG.11422.1	adi_MSTRG.11422.2	uncharacterized protein LOC107340221	uncharacterized protein LOC107340221
A. digitifera	adi_MSTRG.11423.1	adi_MSTRG.11423.2	A-kinase anchor protein 7 isoforms delta and gamma-like	A-kinase anchor protein 7 isoforms delta and gamma-like
A. digitifera	adi_MSTRG.11430.1	adi_MSTRG.11430.2	ubiquitin-conjugating enzyme E2 A	ubiquitin-conjugating enzyme E2 A
A. digitifera	adi_MSTRG.11431.1	adi_MSTRG.30248.1	IQ and AAA domain-containing protein 1-like	IQ and AAA domain-containing protein 1-like
A. digitifera	adi_MSTRG.11434.1	adi_MSTRG.22156.1	uncharacterized protein LOC107340224	uncharacterized protein LOC107352226
A. digitifera	adi_MSTRG.11440.1	adi_MSTRG.9053.1	quinone oxidoreductase-like protein 2 homolog	zinc-binding alcohol dehydrogenase domain-containing protein 2-like
A. digitifera	adi_MSTRG.11443.1	adi_MSTRG.11443.2	uncharacterized protein LOC107340118	transient receptor potential cation channel subfamily V member 1-like
A. digitifera	adi_MSTRG.11443.1	adi_MSTRG.11443.3	uncharacterized protein LOC107340118	uncharacterized protein LOC107340118
A. digitifera	adi_MSTRG.11443.2	adi_MSTRG.11443.3	transient receptor potential cation channel subfamily V member 1-like	uncharacterized protein LOC107340118
A. digitifera	adi_MSTRG.11446.1	adi_MSTRG.11471.1	protein diaphanous homolog 2-like	inverted formin-2-like
A. digitifera	adi_MSTRG.11446.1	adi_MSTRG.15572.1	protein diaphanous homolog 2-like	disheveled-associated activator of morphogenesis 1-like
A. digitifera	adi_MSTRG.11448.1	adi_MSTRG.11448.2	inverted formin-2-like	inverted formin-2-like
A. digitifera	adi_MSTRG.11448.1	adi_MSTRG.11471.1	inverted formin-2-like	inverted formin-2-like
A. digitifera	adi_MSTRG.11448.2	adi_MSTRG.11471.1	inverted formin-2-like	inverted formin-2-like
A. digitifera	adi_MSTRG.1145.1	adi_MSTRG.1145.2	cAMP-dependent protein kinase catalytic subunit PRKX-like	cAMP-dependent protein kinase catalytic subunit PRKX-like
A. digitifera	adi_MSTRG.11451.1	adi_MSTRG.11451.2	protein MON2 homolog	protein MON2 homolog
A. digitifera	adi_MSTRG.11457.1	adi_MSTRG.11511.1	uncharacterized protein LOC107340168	uncharacterized protein LOC107340168
A. digitifera	adi_MSTRG.11460.1	adi_MSTRG.30259.1	uncharacterized protein C1orf194 homolog	uncharacterized protein C1orf194 homolog
A. digitifera	adi_MSTRG.11461.1	adi_MSTRG.30258.1	constitutive coactivator of PPAR-gamma-like protein 1	constitutive coactivator of PPAR-gamma-like protein 1 homolog
A. digitifera	adi_MSTRG.11463.1	adi_MSTRG.29893.1	transmembrane protein 185B-like	transmembrane protein 185B-like
A. digitifera	adi_MSTRG.11471.1	adi_MSTRG.15583.1	inverted formin-2-like	disheveled-associated activator of morphogenesis 1-like
A. digitifera	adi_MSTRG.11471.1	adi_MSTRG.16798.1	inverted formin-2-like	FH2 domain-containing protein 1-like
A. digitifera	adi_MSTRG.11471.1	adi_MSTRG.18553.1	inverted formin-2-like	formin-like protein 1
A. digitifera	adi_MSTRG.11471.1	adi_MSTRG.18553.2	inverted formin-2-like	uncharacterized protein LOC107348190
A. digitifera	adi_MSTRG.11471.1	adi_MSTRG.23079.2	inverted formin-2-like	formin-like protein CG32138
A. digitifera	adi_MSTRG.11471.1	adi_MSTRG.15572.1	inverted formin-2-like	disheveled-associated activator of morphogenesis 1-like
A. digitifera	adi_MSTRG.11471.1	adi_MSTRG.29897.1	inverted formin-2-like	inverted formin-2-like
A. digitifera	adi_MSTRG.11474.1	adi_MSTRG.11474.2	constitutive coactivator of PPAR-gamma-like protein 1	constitutive coactivator of PPAR-gamma-like protein 1
A. digitifera	adi_MSTRG.11475.1	adi_MSTRG.21797.1	uncharacterized protein LOC107340245	uncharacterized protein LOC107351682
A. digitifera	adi_MSTRG.11475.1	adi_MSTRG.22805.1	uncharacterized protein LOC107340245	uncharacterized protein LOC107352969
A. digitifera	adi_MSTRG.11475.1	adi_MSTRG.26214.1	uncharacterized protein LOC107340245	uncharacterized protein LOC107356913
A. digitifera	adi_MSTRG.11475.1	adi_MSTRG.4054.1	uncharacterized protein LOC107340245	uncharacterized protein LOC107331890
A. digitifera	adi_MSTRG.11475.1	adi_MSTRG.4863.1	uncharacterized protein LOC107340245	uncharacterized protein LOC107332689
A. digitifera	adi_MSTRG.11478.1	adi_MSTRG.1835.1	inactive phospholipase C-like protein 1	inactive phospholipase C-like protein 2
A. digitifera	adi_MSTRG.1148.1	adi_MSTRG.1148.2	tRNA (cytosine(34)-C(5))-methyltransferase-like	tRNA (cytosine(34)-C(5))-methyltransferase-like
A. digitifera	adi_MSTRG.11482.1	adi_MSTRG.11482.2	uncharacterized protein LOC107340212	uncharacterized protein LOC107340212
A. digitifera	adi_MSTRG.11482.1	adi_MSTRG.11482.3	uncharacterized protein LOC107340212	uncharacterized protein LOC107340212
A. digitifera	adi_MSTRG.11482.1	adi_MSTRG.1627.1	uncharacterized protein LOC107340212	uncharacterized protein LOC107344901
A. digitifera	adi_MSTRG.11482.1	adi_MSTRG.17165.1	uncharacterized protein LOC107340212	uncharacterized protein LOC107340212
A. digitifera	adi_MSTRG.11482.1	adi_MSTRG.24780.1	uncharacterized protein LOC107340212	uncharacterized protein LOC107334786
A. digitifera	adi_MSTRG.11482.2	adi_MSTRG.11482.3	uncharacterized protein LOC107340212	uncharacterized protein LOC107340212
A. digitifera	adi_MSTRG.11482.2	adi_MSTRG.1627.1	uncharacterized protein LOC107340212	uncharacterized protein LOC107344901
A. digitifera	adi_MSTRG.11482.2	adi_MSTRG.17165.1	uncharacterized protein LOC107340212	uncharacterized protein LOC107340212
A. digitifera	adi_MSTRG.11482.2	adi_MSTRG.24780.1	uncharacterized protein LOC107340212	uncharacterized protein LOC107334786
A. digitifera	adi_MSTRG.11482.3	adi_MSTRG.1627.1	uncharacterized protein LOC107340212	uncharacterized protein LOC107344901
A. digitifera	adi_MSTRG.11482.3	adi_MSTRG.17165.1	uncharacterized protein LOC107340212	uncharacterized protein LOC107340212
A. digitifera	adi_MSTRG.11482.3	adi_MSTRG.24780.1	uncharacterized protein LOC107340212	uncharacterized protein LOC107334786
A. digitifera	adi_MSTRG.11483.1	adi_MSTRG.11483.2	alpha-(1,3)-fucosyltransferase 11-like	alpha-(1,3)-fucosyltransferase 11-like
A. digitifera	adi_MSTRG.11483.1	adi_MSTRG.11483.3	alpha-(1,3)-fucosyltransferase 11-like	alpha-(1,3)-fucosyltransferase 11-like
A. digitifera	adi_MSTRG.11483.2	adi_MSTRG.11483.3	alpha-(1,3)-fucosyltransferase 11-like	alpha-(1,3)-fucosyltransferase 11-like
A. digitifera	adi_MSTRG.11486.1	adi_MSTRG.11486.2	plastin-3-like	plastin-3-like
A. digitifera	adi_MSTRG.11489.1	adi_MSTRG.11489.2	uncharacterized protein LOC107340256	uncharacterized protein LOC107340256
A. digitifera	adi_MSTRG.11489.1	adi_MSTRG.26525.1	uncharacterized protein LOC107340256	uncharacterized protein LOC107357267
A. digitifera	adi_MSTRG.11489.1	adi_MSTRG.26525.2	uncharacterized protein LOC107340256	uncharacterized protein LOC107357267
A. digitifera	adi_MSTRG.11489.2	adi_MSTRG.26525.1	uncharacterized protein LOC107340256	uncharacterized protein LOC107357267
A. digitifera	adi_MSTRG.11489.2	adi_MSTRG.26525.2	uncharacterized protein LOC107340256	uncharacterized protein LOC107357267
A. digitifera	adi_MSTRG.11491.1	adi_MSTRG.29263.1	deleted in malignant brain tumors 1 protein-like	uncharacterized protein LOC107328934
A. digitifera	adi_MSTRG.11495.1	adi_MSTRG.11495.2	ZP domain-containing protein-like	ZP domain-containing protein-like
A. digitifera	adi_MSTRG.11502.1	adi_MSTRG.11502.2	26S protease regulatory subunit 6B	26S protease regulatory subunit 6B
A. digitifera	adi_MSTRG.11502.1	adi_MSTRG.11502.3	26S protease regulatory subunit 6B	26S protease regulatory subunit 6B
A. digitifera	adi_MSTRG.11502.1	adi_MSTRG.425.1	26S protease regulatory subunit 6B	26S protease regulatory subunit 6B
A. digitifera	adi_MSTRG.11502.1	adi_MSTRG.425.2	26S protease regulatory subunit 6B	26S protease regulatory subunit 6B
A. digitifera	adi_MSTRG.11502.2	adi_MSTRG.11502.3	26S protease regulatory subunit 6B	26S protease regulatory subunit 6B
A. digitifera	adi_MSTRG.11502.2	adi_MSTRG.425.1	26S protease regulatory subunit 6B	26S protease regulatory subunit 6B
A. digitifera	adi_MSTRG.11502.2	adi_MSTRG.425.2	26S protease regulatory subunit 6B	26S protease regulatory subunit 6B
A. digitifera	adi_MSTRG.11502.3	adi_MSTRG.425.1	26S protease regulatory subunit 6B	26S protease regulatory subunit 6B
A. digitifera	adi_MSTRG.11502.3	adi_MSTRG.425.2	26S protease regulatory subunit 6B	26S protease regulatory subunit 6B
A. digitifera	adi_MSTRG.11504.1	adi_MSTRG.28821.1	ZP domain-containing protein-like	ZP domain-containing protein-like
A. digitifera	adi_MSTRG.11504.1	adi_MSTRG.28821.2	ZP domain-containing protein-like	ZP domain-containing protein-like
A. digitifera	adi_MSTRG.11510.1	adi_MSTRG.11510.2	sarcolemmal membrane-associated protein-like	sarcolemmal membrane-associated protein-like
A. digitifera	adi_MSTRG.11513.1	adi_MSTRG.6932.1	uncharacterized protein LOC107340256	uncharacterized protein LOC107335004
A. digitifera	adi_MSTRG.11517.1	adi_MSTRG.11517.2	uncharacterized protein LOC107340190	uncharacterized protein LOC107340190
A. digitifera	adi_MSTRG.11517.1	adi_MSTRG.11517.3	uncharacterized protein LOC107340190	uncharacterized protein LOC107340190
A. digitifera	adi_MSTRG.11517.2	adi_MSTRG.11517.3	uncharacterized protein LOC107340190	uncharacterized protein LOC107340190
A. digitifera	adi_MSTRG.1152.1	adi_MSTRG.17197.1	uncharacterized protein LOC107338260	uncharacterized protein LOC107328302
A. digitifera	adi_MSTRG.1152.1	adi_MSTRG.9172.1	uncharacterized protein LOC107338260	uncharacterized protein LOC107358188
A. digitifera	adi_MSTRG.11523.1	adi_MSTRG.11523.2	epidermal growth factor receptor kinase substrate 8-like	epidermal growth factor receptor kinase substrate 8-like
A. digitifera	adi_MSTRG.11525.1	adi_MSTRG.27116.1	adi_MSTRG.11525.1	tudor domain-containing protein 1-like
A. digitifera	adi_MSTRG.1153.1	adi_MSTRG.1153.2	A disintegrin and metalloproteinase with thrombospondin motifs 18-like	A disintegrin and metalloproteinase with thrombospondin motifs 18-like
A. digitifera	adi_MSTRG.11532.1	adi_MSTRG.11532.2	uncharacterized protein LOC107340330	uncharacterized protein LOC107340330
A. digitifera	adi_MSTRG.11536.1	adi_MSTRG.11536.2	YY1-associated factor 2-like	YY1-associated factor 2-like
A. digitifera	adi_MSTRG.11537.1	adi_MSTRG.30395.1	E3 ubiquitin-protein ligase RAD18-like	E3 ubiquitin-protein ligase RAD18-like
A. digitifera	adi_MSTRG.11539.1	adi_MSTRG.11539.2	eukaryotic translation initiation factor 3 subunit F-like	eukaryotic translation initiation factor 3 subunit F-like
A. digitifera	adi_MSTRG.11539.1	adi_MSTRG.11539.3	eukaryotic translation initiation factor 3 subunit F-like	eukaryotic translation initiation factor 3 subunit F-like
A. digitifera	adi_MSTRG.11539.2	adi_MSTRG.11539.3	eukaryotic translation initiation factor 3 subunit F-like	eukaryotic translation initiation factor 3 subunit F-like
A. digitifera	adi_MSTRG.11544.1	adi_MSTRG.24771.1	RNA-directed DNA polymerase from mobile element jockey-like	RNA-directed DNA polymerase from mobile element jockey-like
A. digitifera	adi_MSTRG.11544.1	adi_MSTRG.29093.1	RNA-directed DNA polymerase from mobile element jockey-like	RNA-directed DNA polymerase from mobile element jockey-like
A. digitifera	adi_MSTRG.11544.1	adi_MSTRG.5233.1	RNA-directed DNA polymerase from mobile element jockey-like	RNA-directed DNA polymerase from mobile element jockey-like
A. digitifera	adi_MSTRG.11552.1	adi_MSTRG.11595.1	NSFL1 cofactor p47-like	NSFL1 cofactor p47-like
A. digitifera	adi_MSTRG.11554.1	adi_MSTRG.28116.1	uncharacterized protein LOC107340345	uncharacterized protein LOC107327425
A. digitifera	adi_MSTRG.11555.1	adi_MSTRG.18018.1	glyoxylate reductase/hydroxypyruvate reductase-like	glyoxylate reductase/hydroxypyruvate reductase-like
A. digitifera	adi_MSTRG.11557.1	adi_MSTRG.11557.2	uncharacterized protein LOC107340331	uncharacterized protein LOC107340331
A. digitifera	adi_MSTRG.11557.1	adi_MSTRG.11557.3	uncharacterized protein LOC107340331	uncharacterized protein LOC107340331
A. digitifera	adi_MSTRG.11557.2	adi_MSTRG.11557.3	uncharacterized protein LOC107340331	uncharacterized protein LOC107340331
A. digitifera	adi_MSTRG.1156.1	adi_MSTRG.1156.2	enhancer of filamentation 1-like	enhancer of filamentation 1-like
A. digitifera	adi_MSTRG.11566.1	adi_MSTRG.11566.2	NSFL1 cofactor p47-like	NSFL1 cofactor p47-like
A. digitifera	adi_MSTRG.11567.1	adi_MSTRG.24474.1	E3 ubiquitin-protein ligase UBR4-like	E3 ubiquitin-protein ligase UBR4-like
A. digitifera	adi_MSTRG.1157.1	adi_MSTRG.1671.1	beta-1,4-N-acetylgalactosaminyltransferase 3-like	beta-1,4-N-acetylgalactosaminyltransferase 3-like
A. digitifera	adi_MSTRG.1157.1	adi_MSTRG.22294.1	beta-1,4-N-acetylgalactosaminyltransferase 3-like	beta-1,4-N-acetylgalactosaminyltransferase 3-like
A. digitifera	adi_MSTRG.11573.1	adi_MSTRG.11573.2	epsilon-sarcoglycan-like	epsilon-sarcoglycan-like
A. digitifera	adi_MSTRG.11574.1	adi_MSTRG.11574.2	abscission/NoCut checkpoint regulator-like	abscission/NoCut checkpoint regulator-like
A. digitifera	adi_MSTRG.11575.1	adi_MSTRG.11575.2	kelch-like protein 10	kelch-like protein 10
A. digitifera	adi_MSTRG.11579.1	adi_MSTRG.11579.2	uncharacterized protein LOC107340385	uncharacterized protein LOC107340385
A. digitifera	adi_MSTRG.11579.1	adi_MSTRG.3922.1	uncharacterized protein LOC107340385	uncharacterized protein LOC107331750
A. digitifera	adi_MSTRG.11579.2	adi_MSTRG.3922.1	uncharacterized protein LOC107340385	uncharacterized protein LOC107331750
A. digitifera	adi_MSTRG.11582.1	adi_MSTRG.24441.1	E3 ubiquitin-protein ligase UBR4-like	E3 ubiquitin-protein ligase UBR4-like
A. digitifera	adi_MSTRG.11583.1	adi_MSTRG.24421.1	E3 ubiquitin-protein ligase UBR4-like	E3 ubiquitin-protein ligase UBR4-like
A. digitifera	adi_MSTRG.11584.1	adi_MSTRG.28159.1	propionyl-CoA carboxylase beta chain, mitochondrial-like	propionyl-CoA carboxylase beta chain, mitochondrial-like
A. digitifera	adi_MSTRG.11588.1	adi_MSTRG.24474.1	E3 ubiquitin-protein ligase UBR4-like	E3 ubiquitin-protein ligase UBR4-like
A. digitifera	adi_MSTRG.11596.1	adi_MSTRG.11596.2	uncharacterized protein LOC107340354	uncharacterized protein LOC107340354
A. digitifera	adi_MSTRG.116.1	adi_MSTRG.116.2	transmembrane protein 134-like	transmembrane protein 134-like
A. digitifera	adi_MSTRG.11601.1	adi_MSTRG.11634.1	histamine H2 receptor-like	5-hydroxytryptamine receptor 1A-beta-like
A. digitifera	adi_MSTRG.11603.1	adi_MSTRG.17942.1	dynein heavy chain 1, axonemal-like	dynein heavy chain 3, axonemal-like
A. digitifera	adi_MSTRG.11603.1	adi_MSTRG.447.1	dynein heavy chain 1, axonemal-like	dynein heavy chain 12, axonemal-like
A. digitifera	adi_MSTRG.11605.1	adi_MSTRG.28831.1	succinyl-CoA ligase [ADP-forming] subunit beta, mitochondrial-like	succinyl-CoA ligase [ADP-forming] subunit beta, mitochondrial-like
A. digitifera	adi_MSTRG.11608.1	adi_MSTRG.11654.1	centromere protein S-like	centromere protein S-like
A. digitifera	adi_MSTRG.11610.1	adi_MSTRG.16182.1	E3 ubiquitin-protein ligase UBR4-like	F-box only protein 11-like
A. digitifera	adi_MSTRG.11610.1	adi_MSTRG.24415.1	E3 ubiquitin-protein ligase UBR4-like	E3 ubiquitin-protein ligase UBR4-like
A. digitifera	adi_MSTRG.11614.1	adi_MSTRG.12375.1	E3 ubiquitin-protein ligase TRIM71-like	E3 ubiquitin-protein ligase TRIM71-like
A. digitifera	adi_MSTRG.11614.1	adi_MSTRG.12376.1	E3 ubiquitin-protein ligase TRIM71-like	E3 ubiquitin-protein ligase TRIM71-like
A. digitifera	adi_MSTRG.11614.1	adi_MSTRG.12377.1	E3 ubiquitin-protein ligase TRIM71-like	E3 ubiquitin-protein ligase TRIM71-like
A. digitifera	adi_MSTRG.11614.1	adi_MSTRG.12390.1	E3 ubiquitin-protein ligase TRIM71-like	tripartite motif-containing protein 2-like
A. digitifera	adi_MSTRG.11614.1	adi_MSTRG.12493.1	E3 ubiquitin-protein ligase TRIM71-like	E3 ubiquitin-protein ligase TRIM71-like
A. digitifera	adi_MSTRG.11614.1	adi_MSTRG.2450.1	E3 ubiquitin-protein ligase TRIM71-like	E3 ubiquitin-protein ligase TRIM71-like
A. digitifera	adi_MSTRG.11614.1	adi_MSTRG.2452.1	E3 ubiquitin-protein ligase TRIM71-like	E3 ubiquitin-protein ligase TRIM71-like
A. digitifera	adi_MSTRG.11614.1	adi_MSTRG.2462.1	E3 ubiquitin-protein ligase TRIM71-like	E3 ubiquitin-protein ligase TRIM71-like
A. digitifera	adi_MSTRG.11614.1	adi_MSTRG.2475.1	E3 ubiquitin-protein ligase TRIM71-like	E3 ubiquitin-protein ligase TRIM71-like
A. digitifera	adi_MSTRG.11614.1	adi_MSTRG.24806.1	E3 ubiquitin-protein ligase TRIM71-like	E3 ubiquitin-protein ligase TRIM71-like
A. digitifera	adi_MSTRG.11614.1	adi_MSTRG.26253.1	E3 ubiquitin-protein ligase TRIM71-like	E3 ubiquitin-protein ligase TRIM71-like
A. digitifera	adi_MSTRG.11614.1	adi_MSTRG.26254.1	E3 ubiquitin-protein ligase TRIM71-like	E3 ubiquitin-protein ligase TRIM71-like
A. digitifera	adi_MSTRG.11614.1	adi_MSTRG.26256.1	E3 ubiquitin-protein ligase TRIM71-like	E3 ubiquitin-protein ligase TRIM71-like
A. digitifera	adi_MSTRG.11614.1	adi_MSTRG.26256.2	E3 ubiquitin-protein ligase TRIM71-like	E3 ubiquitin-protein ligase TRIM71-like
A. digitifera	adi_MSTRG.11615.1	adi_MSTRG.11808.1	two pore potassium channel protein sup-9-like	two pore potassium channel protein sup-9-like
A. digitifera	adi_MSTRG.11635.1	adi_MSTRG.18018.1	glyoxylate reductase/hydroxypyruvate reductase-like	glyoxylate reductase/hydroxypyruvate reductase-like
A. digitifera	adi_MSTRG.11642.1	adi_MSTRG.5596.1	DENN domain-containing protein 5A-like	small G protein signaling modulator 3-like
A. digitifera	adi_MSTRG.11644.1	adi_MSTRG.11644.2	neurofilament heavy polypeptide-like	neurofilament heavy polypeptide-like
A. digitifera	adi_MSTRG.11646.1	adi_MSTRG.11646.2	phenylalanine-4-hydroxylase-like	phenylalanine-4-hydroxylase-like
A. digitifera	adi_MSTRG.11647.1	adi_MSTRG.11647.2	protein FAM69A-like	protein FAM69A-like
A. digitifera	adi_MSTRG.11647.1	adi_MSTRG.23927.1	protein FAM69A-like	protein FAM69B-like
A. digitifera	adi_MSTRG.11647.1	adi_MSTRG.23927.2	protein FAM69A-like	protein FAM69B-like
A. digitifera	adi_MSTRG.11647.1	adi_MSTRG.24965.1	protein FAM69A-like	protein FAM69B-like
A. digitifera	adi_MSTRG.11647.2	adi_MSTRG.23927.1	protein FAM69A-like	protein FAM69B-like
A. digitifera	adi_MSTRG.11647.2	adi_MSTRG.23927.2	protein FAM69A-like	protein FAM69B-like
A. digitifera	adi_MSTRG.11647.2	adi_MSTRG.24965.1	protein FAM69A-like	protein FAM69B-like
A. digitifera	adi_MSTRG.1165.1	adi_MSTRG.1165.2	DNA polymerase epsilon catalytic subunit A-like	DNA polymerase epsilon catalytic subunit A-like
A. digitifera	adi_MSTRG.11653.1	adi_MSTRG.11653.2	uncharacterized protein C5orf49 homolog	uncharacterized protein C5orf49 homolog
A. digitifera	adi_MSTRG.11653.1	adi_MSTRG.11653.3	uncharacterized protein C5orf49 homolog	uncharacterized protein C5orf49 homolog
A. digitifera	adi_MSTRG.11653.2	adi_MSTRG.11653.3	uncharacterized protein C5orf49 homolog	uncharacterized protein C5orf49 homolog
A. digitifera	adi_MSTRG.11658.1	adi_MSTRG.19478.1	diacylglycerol kinase zeta-like	diacylglycerol kinase zeta-like
A. digitifera	adi_MSTRG.1166.1	adi_MSTRG.1166.2	DNA polymerase epsilon catalytic subunit A-like	DNA polymerase epsilon catalytic subunit A-like
A. digitifera	adi_MSTRG.1166.2	adi_MSTRG.1166.3	DNA polymerase epsilon catalytic subunit A-like	DNA polymerase epsilon catalytic subunit A-like
A. digitifera	adi_MSTRG.1166.2	adi_MSTRG.15925.1	DNA polymerase epsilon catalytic subunit A-like	DNA polymerase epsilon catalytic subunit A-like
A. digitifera	adi_MSTRG.1166.3	adi_MSTRG.15925.1	DNA polymerase epsilon catalytic subunit A-like	DNA polymerase epsilon catalytic subunit A-like
A. digitifera	adi_MSTRG.11660.1	adi_MSTRG.30104.1	DENN domain-containing protein 5A-like	DENN domain-containing protein 1B-like
A. digitifera	adi_MSTRG.11660.1	adi_MSTRG.8759.1	DENN domain-containing protein 5A-like	DENN domain-containing protein 3-like
A. digitifera	adi_MSTRG.11661.1	adi_MSTRG.14851.1	tetratricopeptide repeat protein 13-like	mitochondrial import receptor subunit TOM70-like
A. digitifera	adi_MSTRG.11661.1	adi_MSTRG.28496.1	tetratricopeptide repeat protein 13-like	dnaJ homolog subfamily C member 3-like
A. digitifera	adi_MSTRG.11661.1	adi_MSTRG.30418.1	tetratricopeptide repeat protein 13-like	tetratricopeptide repeat protein 13-like
A. digitifera	adi_MSTRG.11661.1	adi_MSTRG.30418.2	tetratricopeptide repeat protein 13-like	tetratricopeptide repeat protein 13-like
A. digitifera	adi_MSTRG.11661.1	adi_MSTRG.30424.1	tetratricopeptide repeat protein 13-like	tetratricopeptide repeat protein 13-like
A. digitifera	adi_MSTRG.11671.1	adi_MSTRG.1241.1	myosin-IIIa-like	mitogen-activated protein kinase kinase kinase kinase 4-like
A. digitifera	adi_MSTRG.11671.1	adi_MSTRG.1300.1	myosin-IIIa-like	serine/threonine-protein kinase PAK 7-like
A. digitifera	adi_MSTRG.11671.1	adi_MSTRG.23677.3	myosin-IIIa-like	STE20-like serine/threonine-protein kinase
A. digitifera	adi_MSTRG.11671.1	adi_MSTRG.26777.2	myosin-IIIa-like	serine/threonine-protein kinase 3-like
A. digitifera	adi_MSTRG.11671.1	adi_MSTRG.30397.1	myosin-IIIa-like	mitogen-activated protein kinase kinase kinase kinase 3-like
A. digitifera	adi_MSTRG.11671.1	adi_MSTRG.30454.1	myosin-IIIa-like	serine/threonine-protein kinase PAK 1-like
A. digitifera	adi_MSTRG.11671.1	adi_MSTRG.5456.1	myosin-IIIa-like	mitogen-activated protein kinase kinase kinase kinase 3-like
A. digitifera	adi_MSTRG.11671.1	adi_MSTRG.9589.1	myosin-IIIa-like	uncharacterized protein LOC107338016
A. digitifera	adi_MSTRG.11681.1	adi_MSTRG.11681.2	WD repeat-containing protein 43-like	WD repeat-containing protein 43-like
A. digitifera	adi_MSTRG.11683.1	adi_MSTRG.11683.2	numb-like protein	numb-like protein
A. digitifera	adi_MSTRG.11683.1	adi_MSTRG.11683.3	numb-like protein	numb-like protein
A. digitifera	adi_MSTRG.11683.1	adi_MSTRG.21576.2	numb-like protein	PTB domain-containing engulfment adapter protein 1-like
A. digitifera	adi_MSTRG.11683.2	adi_MSTRG.11683.3	numb-like protein	numb-like protein
A. digitifera	adi_MSTRG.11683.2	adi_MSTRG.21576.2	numb-like protein	PTB domain-containing engulfment adapter protein 1-like
A. digitifera	adi_MSTRG.11683.3	adi_MSTRG.21576.2	numb-like protein	PTB domain-containing engulfment adapter protein 1-like
A. digitifera	adi_MSTRG.11684.1	adi_MSTRG.11684.2	endoplasmic reticulum resident protein 44-like	endoplasmic reticulum resident protein 44-like
A. digitifera	adi_MSTRG.11684.1	adi_MSTRG.11684.3	endoplasmic reticulum resident protein 44-like	endoplasmic reticulum resident protein 44-like
A. digitifera	adi_MSTRG.11684.2	adi_MSTRG.11684.3	endoplasmic reticulum resident protein 44-like	endoplasmic reticulum resident protein 44-like
A. digitifera	adi_MSTRG.11688.1	adi_MSTRG.28807.1	uncharacterized protein LOC107340496	uncharacterized protein LOC107328363
A. digitifera	adi_MSTRG.11688.1	adi_MSTRG.28901.1	uncharacterized protein LOC107340496	uncharacterized protein LOC107328364
A. digitifera	adi_MSTRG.11688.1	adi_MSTRG.3997.1	uncharacterized protein LOC107340496	uncharacterized protein LOC107338889
A. digitifera	adi_MSTRG.11689.1	adi_MSTRG.29331.1	adi_MSTRG.11689.1	adi_MSTRG.29331.1
A. digitifera	adi_MSTRG.11689.1	adi_MSTRG.29331.2	adi_MSTRG.11689.1	adi_MSTRG.29331.2
A. digitifera	adi_MSTRG.1169.1	adi_MSTRG.26786.1	transmembrane protein 246-like	transmembrane protein 246-like
A. digitifera	adi_MSTRG.11693.1	adi_MSTRG.11693.2	pre-mRNA-processing factor 40 homolog A-like	pre-mRNA-processing factor 40 homolog A-like
A. digitifera	adi_MSTRG.11693.1	adi_MSTRG.11693.3	pre-mRNA-processing factor 40 homolog A-like	pre-mRNA-processing factor 40 homolog A-like
A. digitifera	adi_MSTRG.11693.2	adi_MSTRG.11693.3	pre-mRNA-processing factor 40 homolog A-like	pre-mRNA-processing factor 40 homolog A-like
A. digitifera	adi_MSTRG.11693.3	adi_MSTRG.30284.1	pre-mRNA-processing factor 40 homolog A-like	pre-mRNA-processing factor 40 homolog A-like
A. digitifera	adi_MSTRG.11696.1	adi_MSTRG.11696.2	alpha-catulin-like	alpha-catulin-like
A. digitifera	adi_MSTRG.11696.1	adi_MSTRG.11718.1	alpha-catulin-like	alpha-catulin-like
A. digitifera	adi_MSTRG.11696.2	adi_MSTRG.11718.1	alpha-catulin-like	alpha-catulin-like
A. digitifera	adi_MSTRG.117.1	adi_MSTRG.117.2	uncharacterized protein C12orf43 homolog	uncharacterized protein C12orf43 homolog
A. digitifera	adi_MSTRG.1170.1	adi_MSTRG.1170.2	activating signal cointegrator 1 complex subunit 1-like	activating signal cointegrator 1 complex subunit 1-like
A. digitifera	adi_MSTRG.11701.1	adi_MSTRG.28060.1	guanidinobutyrase-like	guanidinobutyrase-like
A. digitifera	adi_MSTRG.11702.1	adi_MSTRG.11703.1	nuclear pore complex protein Nup160-like	nuclear pore complex protein Nup160-like
A. digitifera	adi_MSTRG.11703.1	adi_MSTRG.11717.1	nuclear pore complex protein Nup160-like	nuclear pore complex protein Nup160-like
A. digitifera	adi_MSTRG.11705.1	adi_MSTRG.15290.1	adseverin-like	advillin-like
A. digitifera	adi_MSTRG.11705.1	adi_MSTRG.15290.2	adseverin-like	advillin-like
A. digitifera	adi_MSTRG.11705.1	adi_MSTRG.15830.1	adseverin-like	gelsolin-like protein 1
A. digitifera	adi_MSTRG.11706.1	adi_MSTRG.12998.1	kynurenine 3-monooxygenase-like	kynurenine 3-monooxygenase-like
A. digitifera	adi_MSTRG.11709.1	adi_MSTRG.28548.1	uncharacterized protein LOC107340485	uncharacterized protein LOC107340485
A. digitifera	adi_MSTRG.1171.1	adi_MSTRG.1171.2	kinesin-like protein KIF28P	kinesin-like protein KIF28P
A. digitifera	adi_MSTRG.1171.1	adi_MSTRG.23146.1	kinesin-like protein KIF28P	kinesin-like protein KIF16B
A. digitifera	adi_MSTRG.1171.2	adi_MSTRG.23146.1	kinesin-like protein KIF28P	kinesin-like protein KIF16B
A. digitifera	adi_MSTRG.11714.1	adi_MSTRG.13091.1	uncharacterized protein LOC107340493	uncharacterized protein LOC107342089
A. digitifera	adi_MSTRG.11714.1	adi_MSTRG.22617.1	uncharacterized protein LOC107340493	uncharacterized protein LOC107352841
A. digitifera	adi_MSTRG.11720.1	adi_MSTRG.19467.1	diacylglycerol kinase zeta-like	diacylglycerol kinase zeta-like
A. digitifera	adi_MSTRG.11720.1	adi_MSTRG.25958.1	diacylglycerol kinase zeta-like	diacylglycerol kinase epsilon-like
A. digitifera	adi_MSTRG.11720.1	adi_MSTRG.25958.2	diacylglycerol kinase zeta-like	diacylglycerol kinase epsilon-like
A. digitifera	adi_MSTRG.11721.1	adi_MSTRG.14176.1	diacylglycerol kinase zeta-like	diacylglycerol kinase theta-like
A. digitifera	adi_MSTRG.11721.1	adi_MSTRG.19467.1	diacylglycerol kinase zeta-like	diacylglycerol kinase zeta-like
A. digitifera	adi_MSTRG.11721.1	adi_MSTRG.25958.1	diacylglycerol kinase zeta-like	diacylglycerol kinase epsilon-like
A. digitifera	adi_MSTRG.11721.1	adi_MSTRG.25958.2	diacylglycerol kinase zeta-like	diacylglycerol kinase epsilon-like
A. digitifera	adi_MSTRG.11728.1	adi_MSTRG.11728.2	5'-3' exoribonuclease 2-like	5'-3' exoribonuclease 2-like
A. digitifera	adi_MSTRG.11728.1	adi_MSTRG.4023.1	5'-3' exoribonuclease 2-like	5'-3' exoribonuclease 1-like
A. digitifera	adi_MSTRG.11728.1	adi_MSTRG.4023.3	5'-3' exoribonuclease 2-like	5'-3' exoribonuclease 1-like
A. digitifera	adi_MSTRG.11728.2	adi_MSTRG.4023.1	5'-3' exoribonuclease 2-like	5'-3' exoribonuclease 1-like
A. digitifera	adi_MSTRG.11728.2	adi_MSTRG.4023.3	5'-3' exoribonuclease 2-like	5'-3' exoribonuclease 1-like
A. digitifera	adi_MSTRG.11729.1	adi_MSTRG.30486.2	nuclear pore complex protein Nup160-like	nuclear pore complex protein Nup160-like
A. digitifera	adi_MSTRG.1173.1	adi_MSTRG.1173.2	uncharacterized protein LOC107339222	uncharacterized protein LOC107339222
A. digitifera	adi_MSTRG.11730.1	adi_MSTRG.30487.1	transcription intermediary factor 1-beta-like	E3 ubiquitin-protein ligase TRIM56-like
A. digitifera	adi_MSTRG.11731.1	adi_MSTRG.11828.1	ubiquitin-like modifier-activating enzyme 5	ubiquitin-like modifier-activating enzyme 5
A. digitifera	adi_MSTRG.11739.1	adi_MSTRG.11739.3	WD repeat-containing protein 43-like	WD repeat-containing protein 43-like
A. digitifera	adi_MSTRG.11739.1	adi_MSTRG.11740.1	WD repeat-containing protein 43-like	WD repeat-containing protein 43-like
A. digitifera	adi_MSTRG.11739.3	adi_MSTRG.11740.1	WD repeat-containing protein 43-like	WD repeat-containing protein 43-like
A. digitifera	adi_MSTRG.11744.1	adi_MSTRG.11744.2	E3 ubiquitin-protein ligase HERC2-like	E3 ubiquitin-protein ligase HERC2-like
A. digitifera	adi_MSTRG.11744.1	adi_MSTRG.12918.1	E3 ubiquitin-protein ligase HERC2-like	probable E3 ubiquitin-protein ligase HERC4
A. digitifera	adi_MSTRG.11744.1	adi_MSTRG.6146.2	E3 ubiquitin-protein ligase HERC2-like	protein RCC2 homolog
A. digitifera	adi_MSTRG.11746.1	adi_MSTRG.11746.2	tubulin polyglutamylase TTLL4-like	tubulin polyglutamylase TTLL4-like
A. digitifera	adi_MSTRG.11746.2	adi_MSTRG.25129.1	tubulin polyglutamylase TTLL4-like	tubulin polyglutamylase TTLL6-like
A. digitifera	adi_MSTRG.11746.2	adi_MSTRG.5911.1	tubulin polyglutamylase TTLL4-like	protein polyglycylase TTLL10-like
A. digitifera	adi_MSTRG.11746.2	adi_MSTRG.9797.1	tubulin polyglutamylase TTLL4-like	tubulin polyglutamylase TTLL7-like
A. digitifera	adi_MSTRG.1175.2	adi_MSTRG.13317.3	uncharacterized protein LOC107340514	uncharacterized protein LOC107344487
A. digitifera	adi_MSTRG.1175.2	adi_MSTRG.25856.1	uncharacterized protein LOC107340514	uncharacterized protein LOC107356421
A. digitifera	adi_MSTRG.1175.2	adi_MSTRG.28754.1	uncharacterized protein LOC107340514	uncharacterized protein LOC107328275
A. digitifera	adi_MSTRG.11750.1	adi_MSTRG.26409.1	cyclic nucleotide-gated olfactory channel-like	potassium/sodium hyperpolarization-activated cyclic nucleotide-gated channel 2-like
A. digitifera	adi_MSTRG.11754.1	adi_MSTRG.11754.2	C-Jun-amino-terminal kinase-interacting protein 1-like	C-Jun-amino-terminal kinase-interacting protein 1-like
A. digitifera	adi_MSTRG.11755.1	adi_MSTRG.11755.2	uncharacterized protein LOC107340406	uncharacterized protein LOC107340406
A. digitifera	adi_MSTRG.11757.1	adi_MSTRG.11757.2	eukaryotic translation initiation factor 4B-like	eukaryotic translation initiation factor 4B-like
A. digitifera	adi_MSTRG.11757.1	adi_MSTRG.11757.3	eukaryotic translation initiation factor 4B-like	eukaryotic translation initiation factor 4B-like
A. digitifera	adi_MSTRG.11757.1	adi_MSTRG.11757.4	eukaryotic translation initiation factor 4B-like	eukaryotic translation initiation factor 4B-like
A. digitifera	adi_MSTRG.11757.2	adi_MSTRG.11757.3	eukaryotic translation initiation factor 4B-like	eukaryotic translation initiation factor 4B-like
A. digitifera	adi_MSTRG.11757.2	adi_MSTRG.11757.4	eukaryotic translation initiation factor 4B-like	eukaryotic translation initiation factor 4B-like
A. digitifera	adi_MSTRG.11757.3	adi_MSTRG.11757.4	eukaryotic translation initiation factor 4B-like	eukaryotic translation initiation factor 4B-like
A. digitifera	adi_MSTRG.11759.1	adi_MSTRG.30486.1	nuclear pore complex protein Nup160-like	nuclear pore complex protein Nup160-like
A. digitifera	adi_MSTRG.11761.1	adi_MSTRG.11761.2	neurabin-1-like	neurabin-1-like
A. digitifera	adi_MSTRG.11770.1	adi_MSTRG.11770.2	solute carrier family 22 member 15-like	solute carrier family 22 member 15-like
A. digitifera	adi_MSTRG.11770.1	adi_MSTRG.20861.1	solute carrier family 22 member 15-like	solute carrier family 22 member 15-like
A. digitifera	adi_MSTRG.11771.1	adi_MSTRG.11771.2	telomere-associated protein RIF1-like	telomere-associated protein RIF1-like
A. digitifera	adi_MSTRG.11774.1	adi_MSTRG.11774.2	leucine-rich repeat flightless-interacting protein 2-like	leucine-rich repeat flightless-interacting protein 2-like
A. digitifera	adi_MSTRG.11775.1	adi_MSTRG.15981.1	putative ATP-dependent DNA helicase Q1	putative ATP-dependent DNA helicase Q1
A. digitifera	adi_MSTRG.11775.1	adi_MSTRG.9269.1	putative ATP-dependent DNA helicase Q1	putative ATP-dependent DNA helicase Q1
A. digitifera	adi_MSTRG.11777.1	adi_MSTRG.11777.2	ZP domain-containing protein-like	ZP domain-containing protein-like
A. digitifera	adi_MSTRG.11777.1	adi_MSTRG.11791.1	ZP domain-containing protein-like	uncharacterized protein LOC107340539
A. digitifera	adi_MSTRG.11777.2	adi_MSTRG.11791.1	ZP domain-containing protein-like	uncharacterized protein LOC107340539
A. digitifera	adi_MSTRG.11783.1	adi_MSTRG.2859.1	tubulin beta-4B chain	tubulin beta-4B chain
A. digitifera	adi_MSTRG.11783.1	adi_MSTRG.2859.2	tubulin beta-4B chain	tubulin beta-4B chain
A. digitifera	adi_MSTRG.11783.1	adi_MSTRG.2859.3	tubulin beta-4B chain	tubulin beta-4B chain
A. digitifera	adi_MSTRG.11783.1	adi_MSTRG.2859.4	tubulin beta-4B chain	tubulin beta-4B chain
A. digitifera	adi_MSTRG.11784.1	adi_MSTRG.11817.1	uncharacterized protein LOC107340577	uncharacterized protein LOC107340572
A. digitifera	adi_MSTRG.11787.1	adi_MSTRG.11787.2	leucine-rich repeat flightless-interacting protein 2-like	leucine-rich repeat flightless-interacting protein 2-like
A. digitifera	adi_MSTRG.1179.1	adi_MSTRG.3361.1	uncharacterized protein LOC107339413	uncharacterized protein LOC107330787
A. digitifera	adi_MSTRG.11792.1	adi_MSTRG.11792.2	E3 ubiquitin-protein ligase MARCH8-like	E3 ubiquitin-protein ligase MARCH8-like
A. digitifera	adi_MSTRG.11792.1	adi_MSTRG.11792.3	E3 ubiquitin-protein ligase MARCH8-like	E3 ubiquitin-protein ligase MARCH8-like
A. digitifera	adi_MSTRG.11792.1	adi_MSTRG.11792.4	E3 ubiquitin-protein ligase MARCH8-like	E3 ubiquitin-protein ligase MARCH8-like
A. digitifera	adi_MSTRG.11792.1	adi_MSTRG.11792.5	E3 ubiquitin-protein ligase MARCH8-like	E3 ubiquitin-protein ligase MARCH8-like
A. digitifera	adi_MSTRG.11792.2	adi_MSTRG.11792.3	E3 ubiquitin-protein ligase MARCH8-like	E3 ubiquitin-protein ligase MARCH8-like
A. digitifera	adi_MSTRG.11792.2	adi_MSTRG.11792.4	E3 ubiquitin-protein ligase MARCH8-like	E3 ubiquitin-protein ligase MARCH8-like
A. digitifera	adi_MSTRG.11792.2	adi_MSTRG.11792.5	E3 ubiquitin-protein ligase MARCH8-like	E3 ubiquitin-protein ligase MARCH8-like
A. digitifera	adi_MSTRG.11792.3	adi_MSTRG.11792.4	E3 ubiquitin-protein ligase MARCH8-like	E3 ubiquitin-protein ligase MARCH8-like
A. digitifera	adi_MSTRG.11792.3	adi_MSTRG.11792.5	E3 ubiquitin-protein ligase MARCH8-like	E3 ubiquitin-protein ligase MARCH8-like
A. digitifera	adi_MSTRG.11792.4	adi_MSTRG.11792.5	E3 ubiquitin-protein ligase MARCH8-like	E3 ubiquitin-protein ligase MARCH8-like
A. digitifera	adi_MSTRG.11798.1	adi_MSTRG.11798.2	uncharacterized protein LOC107340492	uncharacterized protein LOC107340492
A. digitifera	adi_MSTRG.11804.1	adi_MSTRG.11804.2	transmembrane and ubiquitin-like domain-containing protein 1	transmembrane and ubiquitin-like domain-containing protein 1
A. digitifera	adi_MSTRG.11804.1	adi_MSTRG.11804.3	transmembrane and ubiquitin-like domain-containing protein 1	transmembrane and ubiquitin-like domain-containing protein 1
A. digitifera	adi_MSTRG.11804.2	adi_MSTRG.11804.3	transmembrane and ubiquitin-like domain-containing protein 1	transmembrane and ubiquitin-like domain-containing protein 1
A. digitifera	adi_MSTRG.11811.1	adi_MSTRG.5387.1	uncharacterized protein LOC107340632	uncharacterized protein LOC107333199
A. digitifera	adi_MSTRG.11816.1	adi_MSTRG.11910.1	UDP-glucuronic acid decarboxylase 1-like	uncharacterized protein y4nG-like
A. digitifera	adi_MSTRG.11819.1	adi_MSTRG.11819.2	uncharacterized protein LOC107340638	uncharacterized protein LOC107340638
A. digitifera	adi_MSTRG.11819.1	adi_MSTRG.11819.3	uncharacterized protein LOC107340638	uncharacterized protein LOC107340638
A. digitifera	adi_MSTRG.11819.1	adi_MSTRG.11819.4	uncharacterized protein LOC107340638	uncharacterized protein LOC107340638
A. digitifera	adi_MSTRG.11819.1	adi_MSTRG.11819.5	uncharacterized protein LOC107340638	uncharacterized protein LOC107340638
A. digitifera	adi_MSTRG.11819.2	adi_MSTRG.11819.3	uncharacterized protein LOC107340638	uncharacterized protein LOC107340638
A. digitifera	adi_MSTRG.11819.2	adi_MSTRG.11819.4	uncharacterized protein LOC107340638	uncharacterized protein LOC107340638
A. digitifera	adi_MSTRG.11819.2	adi_MSTRG.11819.5	uncharacterized protein LOC107340638	uncharacterized protein LOC107340638
A. digitifera	adi_MSTRG.11819.3	adi_MSTRG.11819.4	uncharacterized protein LOC107340638	uncharacterized protein LOC107340638
A. digitifera	adi_MSTRG.11819.3	adi_MSTRG.11819.5	uncharacterized protein LOC107340638	uncharacterized protein LOC107340638
A. digitifera	adi_MSTRG.11819.4	adi_MSTRG.11819.5	uncharacterized protein LOC107340638	uncharacterized protein LOC107340638
A. digitifera	adi_MSTRG.1182.1	adi_MSTRG.27774.1	paired box protein Pax-5-like	uncharacterized protein LOC107326923
A. digitifera	adi_MSTRG.1182.1	adi_MSTRG.8419.1	paired box protein Pax-5-like	uncharacterized protein LOC107336714
A. digitifera	adi_MSTRG.11821.1	adi_MSTRG.387.1	polypeptide N-acetylgalactosaminyltransferase 1-like	polypeptide N-acetylgalactosaminyltransferase 2-like
A. digitifera	adi_MSTRG.11822.1	adi_MSTRG.11822.2	putative ribonuclease	putative ribonuclease
A. digitifera	adi_MSTRG.11825.1	adi_MSTRG.11825.2	corepressor interacting with RBPJ 1-like	corepressor interacting with RBPJ 1-like
A. digitifera	adi_MSTRG.11826.1	adi_MSTRG.18688.1	NADH dehydrogenase (ubiquinone) complex I, assembly factor 6-like	NADH dehydrogenase (ubiquinone) complex I, assembly factor 6-like
A. digitifera	adi_MSTRG.11827.1	adi_MSTRG.11827.2	cell division control protein 6 homolog	cell division control protein 6 homolog
A. digitifera	adi_MSTRG.11827.1	adi_MSTRG.1897.1	cell division control protein 6 homolog	origin recognition complex subunit 1-like
A. digitifera	adi_MSTRG.11827.2	adi_MSTRG.1897.1	cell division control protein 6 homolog	origin recognition complex subunit 1-like
A. digitifera	adi_MSTRG.1183.1	adi_MSTRG.1183.2	transmembrane protein 164-like	transmembrane protein 164-like
A. digitifera	adi_MSTRG.11832.1	adi_MSTRG.11832.2	uncharacterized protein LOC107340618	uncharacterized protein LOC107340618
A. digitifera	adi_MSTRG.11832.1	adi_MSTRG.11832.4	uncharacterized protein LOC107340618	uncharacterized protein LOC107340618
A. digitifera	adi_MSTRG.11832.2	adi_MSTRG.11832.4	uncharacterized protein LOC107340618	uncharacterized protein LOC107340618
A. digitifera	adi_MSTRG.11835.1	adi_MSTRG.11835.2	39S ribosomal protein L32, mitochondrial-like	39S ribosomal protein L32, mitochondrial-like
A. digitifera	adi_MSTRG.11835.1	adi_MSTRG.11835.3	39S ribosomal protein L32, mitochondrial-like	39S ribosomal protein L32, mitochondrial-like
A. digitifera	adi_MSTRG.11835.1	adi_MSTRG.11835.4	39S ribosomal protein L32, mitochondrial-like	39S ribosomal protein L32, mitochondrial-like
A. digitifera	adi_MSTRG.11835.1	adi_MSTRG.11835.5	39S ribosomal protein L32, mitochondrial-like	39S ribosomal protein L32, mitochondrial-like
A. digitifera	adi_MSTRG.11835.1	adi_MSTRG.11835.6	39S ribosomal protein L32, mitochondrial-like	39S ribosomal protein L32, mitochondrial-like
A. digitifera	adi_MSTRG.11835.2	adi_MSTRG.11835.3	39S ribosomal protein L32, mitochondrial-like	39S ribosomal protein L32, mitochondrial-like
A. digitifera	adi_MSTRG.11835.2	adi_MSTRG.11835.4	39S ribosomal protein L32, mitochondrial-like	39S ribosomal protein L32, mitochondrial-like
A. digitifera	adi_MSTRG.11835.2	adi_MSTRG.11835.5	39S ribosomal protein L32, mitochondrial-like	39S ribosomal protein L32, mitochondrial-like
A. digitifera	adi_MSTRG.11835.2	adi_MSTRG.11835.6	39S ribosomal protein L32, mitochondrial-like	39S ribosomal protein L32, mitochondrial-like
A. digitifera	adi_MSTRG.11835.2	adi_MSTRG.11835.7	39S ribosomal protein L32, mitochondrial-like	zinc transporter 2-like
A. digitifera	adi_MSTRG.11835.2	adi_MSTRG.11835.8	39S ribosomal protein L32, mitochondrial-like	zinc transporter 2-like
A. digitifera	adi_MSTRG.11835.3	adi_MSTRG.11835.4	39S ribosomal protein L32, mitochondrial-like	39S ribosomal protein L32, mitochondrial-like
A. digitifera	adi_MSTRG.11835.3	adi_MSTRG.11835.5	39S ribosomal protein L32, mitochondrial-like	39S ribosomal protein L32, mitochondrial-like
A. digitifera	adi_MSTRG.11835.3	adi_MSTRG.11835.6	39S ribosomal protein L32, mitochondrial-like	39S ribosomal protein L32, mitochondrial-like
A. digitifera	adi_MSTRG.11835.4	adi_MSTRG.11835.5	39S ribosomal protein L32, mitochondrial-like	39S ribosomal protein L32, mitochondrial-like
A. digitifera	adi_MSTRG.11835.4	adi_MSTRG.11835.6	39S ribosomal protein L32, mitochondrial-like	39S ribosomal protein L32, mitochondrial-like
A. digitifera	adi_MSTRG.11835.5	adi_MSTRG.11835.6	39S ribosomal protein L32, mitochondrial-like	39S ribosomal protein L32, mitochondrial-like
A. digitifera	adi_MSTRG.11835.7	adi_MSTRG.11835.8	zinc transporter 2-like	zinc transporter 2-like
A. digitifera	adi_MSTRG.11837.1	adi_MSTRG.11837.2	zinc transporter 2-like	zinc transporter 2-like
A. digitifera	adi_MSTRG.11837.1	adi_MSTRG.30484.1	zinc transporter 2-like	zinc transporter 8-like
A. digitifera	adi_MSTRG.11837.1	adi_MSTRG.30484.2	zinc transporter 2-like	zinc transporter 8-like
A. digitifera	adi_MSTRG.11837.2	adi_MSTRG.30484.1	zinc transporter 2-like	zinc transporter 8-like
A. digitifera	adi_MSTRG.11837.2	adi_MSTRG.30484.2	zinc transporter 2-like	zinc transporter 8-like
A. digitifera	adi_MSTRG.11840.1	adi_MSTRG.11840.2	protein fantom-like	protein fantom-like
A. digitifera	adi_MSTRG.11842.1	adi_MSTRG.30063.1	centrosomal protein of 89 kDa-like	centrosomal protein of 89 kDa-like
A. digitifera	adi_MSTRG.11844.1	adi_MSTRG.30675.1	vacuolar protein sorting-associated protein 35-like	vacuolar protein sorting-associated protein 35-like
A. digitifera	adi_MSTRG.11845.1	adi_MSTRG.16391.1	transmembrane prolyl 4-hydroxylase-like	transmembrane prolyl 4-hydroxylase-like
A. digitifera	adi_MSTRG.11845.1	adi_MSTRG.16490.1	transmembrane prolyl 4-hydroxylase-like	transmembrane prolyl 4-hydroxylase-like
A. digitifera	adi_MSTRG.11845.1	adi_MSTRG.16710.1	transmembrane prolyl 4-hydroxylase-like	transmembrane prolyl 4-hydroxylase-like
A. digitifera	adi_MSTRG.11848.1	adi_MSTRG.11848.2	protein fantom-like	protein fantom-like
A. digitifera	adi_MSTRG.11849.1	adi_MSTRG.16540.1	epimerase family protein SDR39U1-like	epimerase family protein SDR39U1-like
A. digitifera	adi_MSTRG.11849.1	adi_MSTRG.16540.2	epimerase family protein SDR39U1-like	epimerase family protein SDR39U1-like
A. digitifera	adi_MSTRG.11851.1	adi_MSTRG.16510.1	transmembrane prolyl 4-hydroxylase-like	transmembrane prolyl 4-hydroxylase-like
A. digitifera	adi_MSTRG.11851.1	adi_MSTRG.4609.1	transmembrane prolyl 4-hydroxylase-like	transmembrane prolyl 4-hydroxylase-like
A. digitifera	adi_MSTRG.11851.1	adi_MSTRG.4631.1	transmembrane prolyl 4-hydroxylase-like	uncharacterized protein LOC107332423
A. digitifera	adi_MSTRG.11851.1	adi_MSTRG.4731.1	transmembrane prolyl 4-hydroxylase-like	uncharacterized protein LOC107332423
A. digitifera	adi_MSTRG.11851.1	adi_MSTRG.4731.2	transmembrane prolyl 4-hydroxylase-like	uncharacterized protein LOC107332423
A. digitifera	adi_MSTRG.11851.1	adi_MSTRG.4731.3	transmembrane prolyl 4-hydroxylase-like	uncharacterized protein LOC107332423
A. digitifera	adi_MSTRG.11851.1	adi_MSTRG.6650.1	transmembrane prolyl 4-hydroxylase-like	transmembrane prolyl 4-hydroxylase-like
A. digitifera	adi_MSTRG.11851.1	adi_MSTRG.7659.1	transmembrane prolyl 4-hydroxylase-like	transmembrane prolyl 4-hydroxylase-like
A. digitifera	adi_MSTRG.11853.1	adi_MSTRG.3921.1	uncharacterized protein LOC107330241	uncharacterized protein LOC107331757
A. digitifera	adi_MSTRG.11854.1	adi_MSTRG.11854.2	nuclear pore complex protein Nup93-like	nuclear pore complex protein Nup93-like
A. digitifera	adi_MSTRG.11860.1	adi_MSTRG.5236.1	selenoprotein O-like	UPF0061 protein Pfl01_0444-like
A. digitifera	adi_MSTRG.11860.1	adi_MSTRG.5236.2	selenoprotein O-like	UPF0061 protein Pfl01_0444-like
A. digitifera	adi_MSTRG.11863.1	adi_MSTRG.11863.2	proteasome-associated protein ECM29 homolog	proteasome-associated protein ECM29 homolog
A. digitifera	adi_MSTRG.11864.1	adi_MSTRG.11864.2	mucolipin-3-like	mucolipin-3-like
A. digitifera	adi_MSTRG.11864.2	adi_MSTRG.11895.1	mucolipin-3-like	mucolipin-3-like
A. digitifera	adi_MSTRG.11871.1	adi_MSTRG.11871.2	ATP-binding cassette sub-family B member 9-like	ATP-binding cassette sub-family B member 9-like
A. digitifera	adi_MSTRG.11872.1	adi_MSTRG.30680.1	vacuolar protein sorting-associated protein 35-like	vacuolar protein sorting-associated protein 35-like
A. digitifera	adi_MSTRG.11874.1	adi_MSTRG.11874.2	cellular tumor antigen p53-like	cellular tumor antigen p53-like
A. digitifera	adi_MSTRG.11874.1	adi_MSTRG.11874.3	cellular tumor antigen p53-like	cellular tumor antigen p53-like
A. digitifera	adi_MSTRG.11874.1	adi_MSTRG.11874.4	cellular tumor antigen p53-like	cellular tumor antigen p53-like
A. digitifera	adi_MSTRG.11874.1	adi_MSTRG.11874.5	cellular tumor antigen p53-like	cellular tumor antigen p53-like
A. digitifera	adi_MSTRG.11874.1	adi_MSTRG.11874.6	cellular tumor antigen p53-like	cellular tumor antigen p53-like
A. digitifera	adi_MSTRG.11874.2	adi_MSTRG.11874.3	cellular tumor antigen p53-like	cellular tumor antigen p53-like
A. digitifera	adi_MSTRG.11874.2	adi_MSTRG.11874.4	cellular tumor antigen p53-like	cellular tumor antigen p53-like
A. digitifera	adi_MSTRG.11874.2	adi_MSTRG.11874.5	cellular tumor antigen p53-like	cellular tumor antigen p53-like
A. digitifera	adi_MSTRG.11874.2	adi_MSTRG.11874.6	cellular tumor antigen p53-like	cellular tumor antigen p53-like
A. digitifera	adi_MSTRG.11874.3	adi_MSTRG.11874.4	cellular tumor antigen p53-like	cellular tumor antigen p53-like
A. digitifera	adi_MSTRG.11874.3	adi_MSTRG.11874.5	cellular tumor antigen p53-like	cellular tumor antigen p53-like
A. digitifera	adi_MSTRG.11874.3	adi_MSTRG.11874.6	cellular tumor antigen p53-like	cellular tumor antigen p53-like
A. digitifera	adi_MSTRG.11874.4	adi_MSTRG.11874.5	cellular tumor antigen p53-like	cellular tumor antigen p53-like
A. digitifera	adi_MSTRG.11874.4	adi_MSTRG.11874.6	cellular tumor antigen p53-like	cellular tumor antigen p53-like
A. digitifera	adi_MSTRG.11874.5	adi_MSTRG.11874.6	cellular tumor antigen p53-like	cellular tumor antigen p53-like
A. digitifera	adi_MSTRG.11877.1	adi_MSTRG.11877.2	uncharacterized protein LOC107340660	uncharacterized protein LOC107340660
A. digitifera	adi_MSTRG.1188.1	adi_MSTRG.1188.2	probable ATP-dependent RNA helicase DDX52	probable ATP-dependent RNA helicase DDX52
A. digitifera	adi_MSTRG.1188.1	adi_MSTRG.1188.3	probable ATP-dependent RNA helicase DDX52	probable ATP-dependent RNA helicase DDX52
A. digitifera	adi_MSTRG.1188.1	adi_MSTRG.1188.4	probable ATP-dependent RNA helicase DDX52	probable ATP-dependent RNA helicase DDX52
A. digitifera	adi_MSTRG.1188.1	adi_MSTRG.1188.5	probable ATP-dependent RNA helicase DDX52	probable ATP-dependent RNA helicase DDX52
A. digitifera	adi_MSTRG.1188.2	adi_MSTRG.1188.3	probable ATP-dependent RNA helicase DDX52	probable ATP-dependent RNA helicase DDX52
A. digitifera	adi_MSTRG.1188.2	adi_MSTRG.1188.4	probable ATP-dependent RNA helicase DDX52	probable ATP-dependent RNA helicase DDX52
A. digitifera	adi_MSTRG.1188.2	adi_MSTRG.1188.5	probable ATP-dependent RNA helicase DDX52	probable ATP-dependent RNA helicase DDX52
A. digitifera	adi_MSTRG.1188.3	adi_MSTRG.1188.4	probable ATP-dependent RNA helicase DDX52	probable ATP-dependent RNA helicase DDX52
A. digitifera	adi_MSTRG.1188.3	adi_MSTRG.1188.5	probable ATP-dependent RNA helicase DDX52	probable ATP-dependent RNA helicase DDX52
A. digitifera	adi_MSTRG.1188.4	adi_MSTRG.1188.5	probable ATP-dependent RNA helicase DDX52	probable ATP-dependent RNA helicase DDX52
A. digitifera	adi_MSTRG.11886.1	adi_MSTRG.11886.2	WD repeat-containing protein 18-like	WD repeat-containing protein 18-like
A. digitifera	adi_MSTRG.11892.1	adi_MSTRG.11892.2	cytochrome P450 4F1-like	cytochrome P450 4F1-like
A. digitifera	adi_MSTRG.11894.1	adi_MSTRG.30050.1	zinc finger protein 853-like	trichohyalin-like
A. digitifera	adi_MSTRG.11896.1	adi_MSTRG.11896.2	uncharacterized protein LOC107340697	uncharacterized protein LOC107340697
A. digitifera	adi_MSTRG.1190.1	adi_MSTRG.21529.1	uncharacterized protein LOC107340737	protein NLRC5-like
A. digitifera	adi_MSTRG.1190.1	adi_MSTRG.26148.1	uncharacterized protein LOC107340737	nucleotide-binding oligomerization domain-containing protein 2-like
A. digitifera	adi_MSTRG.1190.1	adi_MSTRG.28534.1	uncharacterized protein LOC107340737	nucleotide-binding oligomerization domain-containing protein 1-like
A. digitifera	adi_MSTRG.1190.1	adi_MSTRG.30436.1	uncharacterized protein LOC107340737	nucleotide-binding oligomerization domain-containing protein 2-like
A. digitifera	adi_MSTRG.11900.1	adi_MSTRG.11900.2	ras guanine nucleotide exchange factor G-like	uncharacterized protein LOC107340715
A. digitifera	adi_MSTRG.11901.1	adi_MSTRG.11901.2	histone-lysine N-methyltransferase, H3 lysine-79 specific-like	histone-lysine N-methyltransferase, H3 lysine-79 specific-like
A. digitifera	adi_MSTRG.11907.1	adi_MSTRG.22239.1	dolichyl pyrophosphate Man9GlcNAc2 alpha-1,3-glucosyltransferase-like	dolichyl pyrophosphate Man9GlcNAc2 alpha-1,3-glucosyltransferase-like
A. digitifera	adi_MSTRG.11907.1	adi_MSTRG.22239.2	dolichyl pyrophosphate Man9GlcNAc2 alpha-1,3-glucosyltransferase-like	dolichyl pyrophosphate Man9GlcNAc2 alpha-1,3-glucosyltransferase-like
A. digitifera	adi_MSTRG.11907.1	adi_MSTRG.28805.1	dolichyl pyrophosphate Man9GlcNAc2 alpha-1,3-glucosyltransferase-like	dolichyl pyrophosphate Man9GlcNAc2 alpha-1,3-glucosyltransferase-like
A. digitifera	adi_MSTRG.11909.1	adi_MSTRG.27723.1	uncharacterized protein LOC107340729	uncharacterized protein LOC107358902
A. digitifera	adi_MSTRG.11909.1	adi_MSTRG.27816.1	uncharacterized protein LOC107340729	uncharacterized protein LOC107358900
A. digitifera	adi_MSTRG.11911.1	adi_MSTRG.11911.2	E3 ubiquitin-protein ligase RNF220-like	E3 ubiquitin-protein ligase RNF220-like
A. digitifera	adi_MSTRG.11911.1	adi_MSTRG.11911.3	E3 ubiquitin-protein ligase RNF220-like	E3 ubiquitin-protein ligase RNF220-like
A. digitifera	adi_MSTRG.11911.1	adi_MSTRG.11911.4	E3 ubiquitin-protein ligase RNF220-like	E3 ubiquitin-protein ligase RNF220-like
A. digitifera	adi_MSTRG.11911.2	adi_MSTRG.11911.3	E3 ubiquitin-protein ligase RNF220-like	E3 ubiquitin-protein ligase RNF220-like
A. digitifera	adi_MSTRG.11911.2	adi_MSTRG.11911.4	E3 ubiquitin-protein ligase RNF220-like	E3 ubiquitin-protein ligase RNF220-like
A. digitifera	adi_MSTRG.11911.3	adi_MSTRG.11911.4	E3 ubiquitin-protein ligase RNF220-like	E3 ubiquitin-protein ligase RNF220-like
A. digitifera	adi_MSTRG.11917.1	adi_MSTRG.1464.1	uncharacterized protein LOC107340735	FERM, RhoGEF and pleckstrin domain-containing protein 2-like
A. digitifera	adi_MSTRG.11917.1	adi_MSTRG.27019.1	uncharacterized protein LOC107340735	uncharacterized protein LOC107357976
A. digitifera	adi_MSTRG.11919.1	adi_MSTRG.15041.1	tyrosine-protein phosphatase Lar-like	limbic system-associated membrane protein-like
A. digitifera	adi_MSTRG.11919.1	adi_MSTRG.17253.1	tyrosine-protein phosphatase Lar-like	protein CEPU-1-like
A. digitifera	adi_MSTRG.11919.1	adi_MSTRG.22694.1	tyrosine-protein phosphatase Lar-like	limbic system-associated membrane protein-like
A. digitifera	adi_MSTRG.11919.1	adi_MSTRG.28005.1	tyrosine-protein phosphatase Lar-like	tyrosine-protein phosphatase Lar-like
A. digitifera	adi_MSTRG.11926.1	adi_MSTRG.6997.1	uncharacterized protein LOC107340735	FERM, RhoGEF and pleckstrin domain-containing protein 2-like
A. digitifera	adi_MSTRG.11926.1	adi_MSTRG.7963.1	uncharacterized protein LOC107340735	FERM, RhoGEF and pleckstrin domain-containing protein 2-like
A. digitifera	adi_MSTRG.11929.1	adi_MSTRG.11929.2	uncharacterized protein LOC107358907	uncharacterized protein LOC107358907
A. digitifera	adi_MSTRG.11929.1	adi_MSTRG.11929.3	uncharacterized protein LOC107358907	uncharacterized protein LOC107358907
A. digitifera	adi_MSTRG.11929.1	adi_MSTRG.27716.1	uncharacterized protein LOC107358907	uncharacterized protein LOC107326866
A. digitifera	adi_MSTRG.11929.1	adi_MSTRG.27768.1	uncharacterized protein LOC107358907	uncharacterized protein LOC107358907
A. digitifera	adi_MSTRG.11929.1	adi_MSTRG.27768.2	uncharacterized protein LOC107358907	uncharacterized protein LOC107358907
A. digitifera	adi_MSTRG.11929.2	adi_MSTRG.11929.3	uncharacterized protein LOC107358907	uncharacterized protein LOC107358907
A. digitifera	adi_MSTRG.11929.2	adi_MSTRG.27716.1	uncharacterized protein LOC107358907	uncharacterized protein LOC107326866
A. digitifera	adi_MSTRG.11929.2	adi_MSTRG.27768.1	uncharacterized protein LOC107358907	uncharacterized protein LOC107358907
A. digitifera	adi_MSTRG.11929.2	adi_MSTRG.27768.2	uncharacterized protein LOC107358907	uncharacterized protein LOC107358907
A. digitifera	adi_MSTRG.11929.3	adi_MSTRG.27716.1	uncharacterized protein LOC107358907	uncharacterized protein LOC107326866
A. digitifera	adi_MSTRG.11929.3	adi_MSTRG.27768.1	uncharacterized protein LOC107358907	uncharacterized protein LOC107358907
A. digitifera	adi_MSTRG.11929.3	adi_MSTRG.27768.2	uncharacterized protein LOC107358907	uncharacterized protein LOC107358907
A. digitifera	adi_MSTRG.11932.1	adi_MSTRG.27723.1	uncharacterized protein LOC107340682	uncharacterized protein LOC107358902
A. digitifera	adi_MSTRG.11932.1	adi_MSTRG.27816.1	uncharacterized protein LOC107340682	uncharacterized protein LOC107358900
A. digitifera	adi_MSTRG.11933.1	adi_MSTRG.11933.2	nipped-B-like protein	nipped-B-like protein
A. digitifera	adi_MSTRG.11935.1	adi_MSTRG.11935.2	coiled-coil domain-containing protein 9-like	coiled-coil domain-containing protein 9-like
A. digitifera	adi_MSTRG.11935.1	adi_MSTRG.11935.3	coiled-coil domain-containing protein 9-like	coiled-coil domain-containing protein 9-like
A. digitifera	adi_MSTRG.11935.2	adi_MSTRG.11935.3	coiled-coil domain-containing protein 9-like	coiled-coil domain-containing protein 9-like
A. digitifera	adi_MSTRG.11939.1	adi_MSTRG.11939.2	betaine--homocysteine S-methyltransferase 1-like	betaine--homocysteine S-methyltransferase 1-like
A. digitifera	adi_MSTRG.1194.1	adi_MSTRG.1194.2	uncharacterized protein LOC107339999	uncharacterized protein LOC107339999
A. digitifera	adi_MSTRG.1194.1	adi_MSTRG.12800.1	uncharacterized protein LOC107339999	ankyrin repeat, SAM and basic leucine zipper domain-containing protein 1-like
A. digitifera	adi_MSTRG.11940.1	adi_MSTRG.21531.1	uncharacterized protein LOC107351548	uncharacterized protein LOC107351548
A. digitifera	adi_MSTRG.11942.1	adi_MSTRG.11942.2	nucleolar protein 58-like	nucleolar protein 58-like
A. digitifera	adi_MSTRG.11942.1	adi_MSTRG.11942.3	nucleolar protein 58-like	nucleolar protein 58-like
A. digitifera	adi_MSTRG.11942.1	adi_MSTRG.29999.1	nucleolar protein 58-like	nucleolar protein 58-like
A. digitifera	adi_MSTRG.11942.1	adi_MSTRG.29999.2	nucleolar protein 58-like	nucleolar protein 58-like
A. digitifera	adi_MSTRG.11942.2	adi_MSTRG.11942.3	nucleolar protein 58-like	nucleolar protein 58-like
A. digitifera	adi_MSTRG.11942.2	adi_MSTRG.29999.1	nucleolar protein 58-like	nucleolar protein 58-like
A. digitifera	adi_MSTRG.11942.2	adi_MSTRG.29999.2	nucleolar protein 58-like	nucleolar protein 58-like
A. digitifera	adi_MSTRG.11942.3	adi_MSTRG.29999.1	nucleolar protein 58-like	nucleolar protein 58-like
A. digitifera	adi_MSTRG.11942.3	adi_MSTRG.29999.2	nucleolar protein 58-like	nucleolar protein 58-like
A. digitifera	adi_MSTRG.11944.1	adi_MSTRG.22873.1	uncharacterized protein LOC107353099	uncharacterized protein LOC107353099
A. digitifera	adi_MSTRG.11950.1	adi_MSTRG.11950.2	dTDP-glucose 4,6-dehydratase-like	dTDP-glucose 4,6-dehydratase-like
A. digitifera	adi_MSTRG.11957.1	adi_MSTRG.11957.2	uncharacterized protein LOC107340713	uncharacterized protein LOC107340713
A. digitifera	adi_MSTRG.11957.1	adi_MSTRG.11957.3	uncharacterized protein LOC107340713	uncharacterized protein LOC107340713
A. digitifera	adi_MSTRG.11957.2	adi_MSTRG.11957.3	uncharacterized protein LOC107340713	uncharacterized protein LOC107340713
A. digitifera	adi_MSTRG.11959.1	adi_MSTRG.24325.1	uncharacterized protein LOC107340772	uncharacterized protein LOC107354730
A. digitifera	adi_MSTRG.11960.1	adi_MSTRG.12001.1	uncharacterized protein LOC107340682	uncharacterized protein LOC107340729
A. digitifera	adi_MSTRG.11960.1	adi_MSTRG.27725.1	uncharacterized protein LOC107340682	uncharacterized protein LOC107358900
A. digitifera	adi_MSTRG.11961.1	adi_MSTRG.11962.1	uncharacterized protein LOC107328592	uncharacterized protein LOC107340793
A. digitifera	adi_MSTRG.11963.1	adi_MSTRG.11963.2	calmodulin-like	calmodulin-like
A. digitifera	adi_MSTRG.11963.1	adi_MSTRG.11963.3	calmodulin-like	calmodulin-like
A. digitifera	adi_MSTRG.11963.1	adi_MSTRG.11963.4	calmodulin-like	calmodulin-like
A. digitifera	adi_MSTRG.11963.2	adi_MSTRG.11963.3	calmodulin-like	calmodulin-like
A. digitifera	adi_MSTRG.11963.2	adi_MSTRG.11963.4	calmodulin-like	calmodulin-like
A. digitifera	adi_MSTRG.11963.3	adi_MSTRG.11963.4	calmodulin-like	calmodulin-like
A. digitifera	adi_MSTRG.11965.1	adi_MSTRG.17197.1	uncharacterized protein LOC107339593	uncharacterized protein LOC107328302
A. digitifera	adi_MSTRG.11965.1	adi_MSTRG.25135.1	uncharacterized protein LOC107339593	uncharacterized protein LOC107358060
A. digitifera	adi_MSTRG.11975.1	adi_MSTRG.11975.2	uncharacterized protein LOC107340570	uncharacterized protein LOC107340570
A. digitifera	adi_MSTRG.11980.1	adi_MSTRG.11980.2	flocculation protein FLO11-like	flocculation protein FLO11-like
A. digitifera	adi_MSTRG.11981.1	adi_MSTRG.11981.2	uncharacterized protein LOC107340825	uncharacterized protein LOC107340825
A. digitifera	adi_MSTRG.11994.1	adi_MSTRG.11994.2	glutamic acid-rich protein-like	glutamic acid-rich protein-like
A. digitifera	adi_MSTRG.11995.1	adi_MSTRG.11997.1	proline-rich transmembrane protein 1-like	proline-rich transmembrane protein 1-like
A. digitifera	adi_MSTRG.1200.1	adi_MSTRG.13612.1	receptor-type tyrosine-protein phosphatase F-like	uncharacterized protein LOC107327882
A. digitifera	adi_MSTRG.1200.1	adi_MSTRG.13630.1	receptor-type tyrosine-protein phosphatase F-like	uncharacterized protein LOC107337952
A. digitifera	adi_MSTRG.12001.1	adi_MSTRG.27725.1	uncharacterized protein LOC107340729	uncharacterized protein LOC107358900
A. digitifera	adi_MSTRG.12003.1	adi_MSTRG.12003.2	protein yippee-like 2	protein yippee-like 2
A. digitifera	adi_MSTRG.12003.1	adi_MSTRG.9511.1	protein yippee-like 2	protein yippee-like 5
A. digitifera	adi_MSTRG.12003.2	adi_MSTRG.9511.1	protein yippee-like 2	protein yippee-like 5
A. digitifera	adi_MSTRG.12005.1	adi_MSTRG.12005.2	two pore calcium channel protein 1-like	two pore calcium channel protein 1-like
A. digitifera	adi_MSTRG.12005.1	adi_MSTRG.12005.3	two pore calcium channel protein 1-like	two pore calcium channel protein 1-like
A. digitifera	adi_MSTRG.12005.2	adi_MSTRG.12005.3	two pore calcium channel protein 1-like	two pore calcium channel protein 1-like
A. digitifera	adi_MSTRG.12006.1	adi_MSTRG.15977.1	bis(5'-adenosyl)-triphosphatase enpp4-like	bis(5'-adenosyl)-triphosphatase enpp4-like
A. digitifera	adi_MSTRG.12009.1	adi_MSTRG.12009.2	uncharacterized protein LOC107340778	uncharacterized protein LOC107340778
A. digitifera	adi_MSTRG.12009.1	adi_MSTRG.12009.3	uncharacterized protein LOC107340778	uncharacterized protein LOC107340778
A. digitifera	adi_MSTRG.12009.2	adi_MSTRG.12009.3	uncharacterized protein LOC107340778	uncharacterized protein LOC107340778
A. digitifera	adi_MSTRG.12013.1	adi_MSTRG.12013.2	protein moonraker-like	protein moonraker-like
A. digitifera	adi_MSTRG.12016.1	adi_MSTRG.12016.2	DEP domain-containing mTOR-interacting protein-like	DEP domain-containing mTOR-interacting protein-like
A. digitifera	adi_MSTRG.12016.1	adi_MSTRG.12016.3	DEP domain-containing mTOR-interacting protein-like	DEP domain-containing mTOR-interacting protein-like
A. digitifera	adi_MSTRG.12016.1	adi_MSTRG.12016.4	DEP domain-containing mTOR-interacting protein-like	DEP domain-containing mTOR-interacting protein-like
A. digitifera	adi_MSTRG.12016.1	adi_MSTRG.12016.5	DEP domain-containing mTOR-interacting protein-like	DEP domain-containing mTOR-interacting protein-like
A. digitifera	adi_MSTRG.12016.2	adi_MSTRG.12016.3	DEP domain-containing mTOR-interacting protein-like	DEP domain-containing mTOR-interacting protein-like
A. digitifera	adi_MSTRG.12016.2	adi_MSTRG.12016.4	DEP domain-containing mTOR-interacting protein-like	DEP domain-containing mTOR-interacting protein-like
A. digitifera	adi_MSTRG.12016.2	adi_MSTRG.12016.5	DEP domain-containing mTOR-interacting protein-like	DEP domain-containing mTOR-interacting protein-like
A. digitifera	adi_MSTRG.12016.3	adi_MSTRG.12016.4	DEP domain-containing mTOR-interacting protein-like	DEP domain-containing mTOR-interacting protein-like
A. digitifera	adi_MSTRG.12016.3	adi_MSTRG.12016.5	DEP domain-containing mTOR-interacting protein-like	DEP domain-containing mTOR-interacting protein-like
A. digitifera	adi_MSTRG.12016.4	adi_MSTRG.12016.5	DEP domain-containing mTOR-interacting protein-like	DEP domain-containing mTOR-interacting protein-like
A. digitifera	adi_MSTRG.12016.5	adi_MSTRG.15729.1	DEP domain-containing mTOR-interacting protein-like	uncharacterized protein LOC107356915
A. digitifera	adi_MSTRG.12018.1	adi_MSTRG.12251.1	transcriptional adapter 2-alpha-like	transcriptional adapter 2-beta-like
A. digitifera	adi_MSTRG.12031.1	adi_MSTRG.12033.1	basic salivary proline-rich protein 3-like	proline-rich protein HaeIII subfamily 1-like
A. digitifera	adi_MSTRG.12031.1	adi_MSTRG.9742.1	basic salivary proline-rich protein 3-like	H/ACA ribonucleoprotein complex non-core subunit NAF1-like
A. digitifera	adi_MSTRG.12033.1	adi_MSTRG.9742.1	proline-rich protein HaeIII subfamily 1-like	H/ACA ribonucleoprotein complex non-core subunit NAF1-like
A. digitifera	adi_MSTRG.12034.1	adi_MSTRG.12034.2	coiled-coil domain-containing protein 157-like	coiled-coil domain-containing protein 157-like
A. digitifera	adi_MSTRG.12036.1	adi_MSTRG.9755.1	dentin sialophosphoprotein-like	dentin sialophosphoprotein-like
A. digitifera	adi_MSTRG.12038.1	adi_MSTRG.12038.2	double-stranded RNA-binding protein Staufen homolog 2-like	double-stranded RNA-binding protein Staufen homolog 2-like
A. digitifera	adi_MSTRG.12039.1	adi_MSTRG.12039.2	meiotic nuclear division protein 1 homolog	meiotic nuclear division protein 1 homolog
A. digitifera	adi_MSTRG.12040.1	adi_MSTRG.12040.2	RNA pseudouridylate synthase domain-containing protein 4-like	RNA pseudouridylate synthase domain-containing protein 4-like
A. digitifera	adi_MSTRG.12040.1	adi_MSTRG.12040.3	RNA pseudouridylate synthase domain-containing protein 4-like	RNA pseudouridylate synthase domain-containing protein 4-like
A. digitifera	adi_MSTRG.12040.2	adi_MSTRG.12040.3	RNA pseudouridylate synthase domain-containing protein 4-like	RNA pseudouridylate synthase domain-containing protein 4-like
A. digitifera	adi_MSTRG.12041.1	adi_MSTRG.12041.2	uncharacterized protein LOC107340850	uncharacterized protein LOC107340850
A. digitifera	adi_MSTRG.12043.1	adi_MSTRG.12043.3	solute carrier organic anion transporter family member 4A1-like	solute carrier organic anion transporter family member 4A1-like
A. digitifera	adi_MSTRG.12043.1	adi_MSTRG.12043.4	solute carrier organic anion transporter family member 4A1-like	solute carrier organic anion transporter family member 4A1-like
A. digitifera	adi_MSTRG.12043.1	adi_MSTRG.12044.1	solute carrier organic anion transporter family member 4A1-like	solute carrier organic anion transporter family member 4A1-like
A. digitifera	adi_MSTRG.12043.3	adi_MSTRG.12043.4	solute carrier organic anion transporter family member 4A1-like	solute carrier organic anion transporter family member 4A1-like
A. digitifera	adi_MSTRG.12043.3	adi_MSTRG.12044.1	solute carrier organic anion transporter family member 4A1-like	solute carrier organic anion transporter family member 4A1-like
A. digitifera	adi_MSTRG.12043.4	adi_MSTRG.12044.1	solute carrier organic anion transporter family member 4A1-like	solute carrier organic anion transporter family member 4A1-like
A. digitifera	adi_MSTRG.12043.5	adi_MSTRG.12045.2	solute carrier organic anion transporter family member 4A1-like	solute carrier organic anion transporter family member 4A1-like
A. digitifera	adi_MSTRG.12045.1	adi_MSTRG.12045.2	solute carrier organic anion transporter family member 4A1-like	solute carrier organic anion transporter family member 4A1-like
A. digitifera	adi_MSTRG.12046.1	adi_MSTRG.29455.1	uncharacterized protein LOC107340869	uncharacterized protein LOC107329144
A. digitifera	adi_MSTRG.12047.1	adi_MSTRG.12047.2	transcription factor MafK-like	transcription factor MafK-like
A. digitifera	adi_MSTRG.12051.1	adi_MSTRG.30242.1	cytosolic carboxypeptidase 2-like	cytosolic carboxypeptidase 3-like
A. digitifera	adi_MSTRG.12052.1	adi_MSTRG.1214.1	uncharacterized protein LOC107340902	uncharacterized protein LOC107340434
A. digitifera	adi_MSTRG.12052.1	adi_MSTRG.3852.1	uncharacterized protein LOC107340902	uncharacterized protein LOC107331717
A. digitifera	adi_MSTRG.12052.1	adi_MSTRG.6027.1	uncharacterized protein LOC107340902	uncharacterized protein LOC107334001
A. digitifera	adi_MSTRG.12054.1	adi_MSTRG.12128.1	putative peptidyl-tRNA hydrolase PTRHD1	putative peptidyl-tRNA hydrolase PTRHD1
A. digitifera	adi_MSTRG.12054.1	adi_MSTRG.12128.2	putative peptidyl-tRNA hydrolase PTRHD1	putative peptidyl-tRNA hydrolase PTRHD1
A. digitifera	adi_MSTRG.12058.1	adi_MSTRG.12058.2	S-phase kinase-associated protein 1-like	S-phase kinase-associated protein 1-like
A. digitifera	adi_MSTRG.12058.1	adi_MSTRG.29022.1	S-phase kinase-associated protein 1-like	S-phase kinase-associated protein 1
A. digitifera	adi_MSTRG.12058.1	adi_MSTRG.29022.2	S-phase kinase-associated protein 1-like	S-phase kinase-associated protein 1
A. digitifera	adi_MSTRG.12058.1	adi_MSTRG.29022.3	S-phase kinase-associated protein 1-like	S-phase kinase-associated protein 1
A. digitifera	adi_MSTRG.12058.1	adi_MSTRG.29477.1	S-phase kinase-associated protein 1-like	S-phase kinase-associated protein 1-like
A. digitifera	adi_MSTRG.12058.2	adi_MSTRG.29022.1	S-phase kinase-associated protein 1-like	S-phase kinase-associated protein 1
A. digitifera	adi_MSTRG.12058.2	adi_MSTRG.29022.2	S-phase kinase-associated protein 1-like	S-phase kinase-associated protein 1
A. digitifera	adi_MSTRG.12058.2	adi_MSTRG.29022.3	S-phase kinase-associated protein 1-like	S-phase kinase-associated protein 1
A. digitifera	adi_MSTRG.12058.2	adi_MSTRG.29477.1	S-phase kinase-associated protein 1-like	S-phase kinase-associated protein 1-like
A. digitifera	adi_MSTRG.12061.1	adi_MSTRG.12061.2	14-3-3-like protein 1	14-3-3-like protein 1
A. digitifera	adi_MSTRG.12062.1	adi_MSTRG.23391.2	uncharacterized protein LOC107340901	uncharacterized protein LOC107340901
A. digitifera	adi_MSTRG.12062.1	adi_MSTRG.27774.1	uncharacterized protein LOC107340901	uncharacterized protein LOC107326923
A. digitifera	adi_MSTRG.12062.1	adi_MSTRG.28743.1	uncharacterized protein LOC107340901	uncharacterized protein LOC107328262
A. digitifera	adi_MSTRG.12062.1	adi_MSTRG.4338.1	uncharacterized protein LOC107340901	uncharacterized protein LOC107332080
A. digitifera	adi_MSTRG.12062.1	adi_MSTRG.5404.1	uncharacterized protein LOC107340901	uncharacterized protein LOC107340901
A. digitifera	adi_MSTRG.12062.1	adi_MSTRG.7724.1	uncharacterized protein LOC107340901	uncharacterized protein LOC107335930
A. digitifera	adi_MSTRG.12067.1	adi_MSTRG.19659.1	poly(U)-specific endoribonuclease-like	trefoil factor 2-like
A. digitifera	adi_MSTRG.12068.1	adi_MSTRG.30198.1	cytosolic carboxypeptidase 2-like	cytosolic carboxypeptidase 2-like
A. digitifera	adi_MSTRG.12068.1	adi_MSTRG.6824.1	cytosolic carboxypeptidase 2-like	cytosolic carboxypeptidase 2-like
A. digitifera	adi_MSTRG.12070.1	adi_MSTRG.30205.1	DDB1- and CUL4-associated factor 13-like	DDB1- and CUL4-associated factor 13-like
A. digitifera	adi_MSTRG.12072.1	adi_MSTRG.12187.1	coiled-coil domain-containing protein 18-like	intersectin-1-like
A. digitifera	adi_MSTRG.12077.1	adi_MSTRG.12077.2	HMG-box protein STE11-like	HMG-box protein STE11-like
A. digitifera	adi_MSTRG.12079.1	adi_MSTRG.12095.1	cysteine-rich with EGF-like domain protein 2-B	cysteine-rich with EGF-like domain protein 2
A. digitifera	adi_MSTRG.12083.1	adi_MSTRG.12083.2	early endosome antigen 1-like	early endosome antigen 1-like
A. digitifera	adi_MSTRG.12091.1	adi_MSTRG.12091.2	putative Dol-P-Glc:Glc(2)Man(9)GlcNAc(2)-PP-Dol alpha-1,2-glucosyltransferase	putative Dol-P-Glc:Glc(2)Man(9)GlcNAc(2)-PP-Dol alpha-1,2-glucosyltransferase
A. digitifera	adi_MSTRG.12093.1	adi_MSTRG.12093.2	lysine-specific demethylase 5D-like	lysine-specific demethylase 5D-like
A. digitifera	adi_MSTRG.1210.1	adi_MSTRG.13629.2	retinoschisin-like	lactadherin-like
A. digitifera	adi_MSTRG.1210.1	adi_MSTRG.13660.1	retinoschisin-like	retinoschisin-like
A. digitifera	adi_MSTRG.12100.1	adi_MSTRG.12100.2	probable ATP-dependent DNA helicase HFM1	probable ATP-dependent DNA helicase HFM1
A. digitifera	adi_MSTRG.12102.1	adi_MSTRG.12102.2	lysine-specific demethylase 7A-like	lysine-specific demethylase 7A-like
A. digitifera	adi_MSTRG.12103.1	adi_MSTRG.12103.2	phosducin-like protein	phosducin-like protein
A. digitifera	adi_MSTRG.12106.1	adi_MSTRG.12106.2	probable ATP-dependent DNA helicase HFM1	probable ATP-dependent DNA helicase HFM1
A. digitifera	adi_MSTRG.12107.1	adi_MSTRG.12107.2	early endosome antigen 1-like	early endosome antigen 1-like
A. digitifera	adi_MSTRG.12108.1	adi_MSTRG.12108.2	cyclin-D-binding Myb-like transcription factor 1	cyclin-D-binding Myb-like transcription factor 1
A. digitifera	adi_MSTRG.12108.1	adi_MSTRG.12108.3	cyclin-D-binding Myb-like transcription factor 1	cyclin-D-binding Myb-like transcription factor 1
A. digitifera	adi_MSTRG.12108.2	adi_MSTRG.12108.3	cyclin-D-binding Myb-like transcription factor 1	cyclin-D-binding Myb-like transcription factor 1
A. digitifera	adi_MSTRG.12108.2	adi_MSTRG.17021.1	cyclin-D-binding Myb-like transcription factor 1	cyclin-D-binding Myb-like transcription factor 1
A. digitifera	adi_MSTRG.12112.1	adi_MSTRG.20834.1	uncharacterized protein LOC107340904	protein MNN4-like
A. digitifera	adi_MSTRG.12112.1	adi_MSTRG.22719.1	uncharacterized protein LOC107340904	uncharacterized protein LOC107337767
A. digitifera	adi_MSTRG.12112.1	adi_MSTRG.25860.1	uncharacterized protein LOC107340904	uncharacterized protein LOC107337767
A. digitifera	adi_MSTRG.12112.1	adi_MSTRG.28870.1	uncharacterized protein LOC107340904	uncharacterized protein LOC107328457
A. digitifera	adi_MSTRG.12112.1	adi_MSTRG.3667.1	uncharacterized protein LOC107340904	UPF0329 protein ECU05_1680/ECU11_0050-like
A. digitifera	adi_MSTRG.12112.1	adi_MSTRG.5368.1	uncharacterized protein LOC107340904	RNA-binding protein 25-like
A. digitifera	adi_MSTRG.12112.1	adi_MSTRG.7332.1	uncharacterized protein LOC107340904	nuclear polyadenylated RNA-binding protein 3-like
A. digitifera	adi_MSTRG.12112.1	adi_MSTRG.8814.1	uncharacterized protein LOC107340904	uncharacterized protein LOC107337205
A. digitifera	adi_MSTRG.12112.1	adi_MSTRG.9151.1	uncharacterized protein LOC107340904	uncharacterized protein LOC107337565
A. digitifera	adi_MSTRG.12113.1	adi_MSTRG.12113.2	scm-like with four MBT domains protein 2	scm-like with four MBT domains protein 2
A. digitifera	adi_MSTRG.12113.1	adi_MSTRG.12113.3	scm-like with four MBT domains protein 2	scm-like with four MBT domains protein 2
A. digitifera	adi_MSTRG.12113.1	adi_MSTRG.12113.4	scm-like with four MBT domains protein 2	scm-like with four MBT domains protein 2
A. digitifera	adi_MSTRG.12113.2	adi_MSTRG.12113.3	scm-like with four MBT domains protein 2	scm-like with four MBT domains protein 2
A. digitifera	adi_MSTRG.12113.2	adi_MSTRG.12113.4	scm-like with four MBT domains protein 2	scm-like with four MBT domains protein 2
A. digitifera	adi_MSTRG.12113.3	adi_MSTRG.12113.4	scm-like with four MBT domains protein 2	scm-like with four MBT domains protein 2
A. digitifera	adi_MSTRG.12115.1	adi_MSTRG.5530.1	tumor necrosis factor receptor superfamily member 1B-like	uncharacterized protein LOC107333426
A. digitifera	adi_MSTRG.12115.1	adi_MSTRG.5532.1	tumor necrosis factor receptor superfamily member 1B-like	uncharacterized protein LOC107333426
A. digitifera	adi_MSTRG.12124.1	adi_MSTRG.12351.1	uncharacterized protein LOC107340861	uncharacterized protein LOC107344729
A. digitifera	adi_MSTRG.12124.1	adi_MSTRG.13002.1	uncharacterized protein LOC107340861	uncharacterized protein LOC107342022
A. digitifera	adi_MSTRG.12124.1	adi_MSTRG.13589.1	uncharacterized protein LOC107340861	uncharacterized protein LOC107342651
A. digitifera	adi_MSTRG.12124.1	adi_MSTRG.13652.1	uncharacterized protein LOC107340861	uncharacterized protein LOC107342667
A. digitifera	adi_MSTRG.12124.1	adi_MSTRG.13866.1	uncharacterized protein LOC107340861	uncharacterized protein LOC107339720
A. digitifera	adi_MSTRG.12124.1	adi_MSTRG.14110.1	uncharacterized protein LOC107340861	uncharacterized protein LOC107343156
A. digitifera	adi_MSTRG.12124.1	adi_MSTRG.15081.1	uncharacterized protein LOC107340861	uncharacterized protein LOC107344300
A. digitifera	adi_MSTRG.12124.1	adi_MSTRG.15659.1	uncharacterized protein LOC107340861	uncharacterized protein LOC107344905
A. digitifera	adi_MSTRG.12124.1	adi_MSTRG.16331.1	uncharacterized protein LOC107340861	uncharacterized protein LOC107345652
A. digitifera	adi_MSTRG.12124.1	adi_MSTRG.23815.1	uncharacterized protein LOC107340861	uncharacterized protein LOC107354241
A. digitifera	adi_MSTRG.12124.1	adi_MSTRG.27043.5	uncharacterized protein LOC107340861	uncharacterized protein LOC107357924
A. digitifera	adi_MSTRG.12124.1	adi_MSTRG.28189.1	uncharacterized protein LOC107340861	uncharacterized protein LOC107327508
A. digitifera	adi_MSTRG.12124.1	adi_MSTRG.28749.1	uncharacterized protein LOC107340861	uncharacterized protein LOC107340861
A. digitifera	adi_MSTRG.12124.1	adi_MSTRG.29462.1	uncharacterized protein LOC107340861	uncharacterized protein LOC107328073
A. digitifera	adi_MSTRG.12124.1	adi_MSTRG.3861.1	uncharacterized protein LOC107340861	uncharacterized protein LOC107331715
A. digitifera	adi_MSTRG.12124.1	adi_MSTRG.4091.1	uncharacterized protein LOC107340861	uncharacterized protein LOC107331872
A. digitifera	adi_MSTRG.12124.1	adi_MSTRG.4091.2	uncharacterized protein LOC107340861	uncharacterized protein LOC107331872
A. digitifera	adi_MSTRG.12124.1	adi_MSTRG.4561.1	uncharacterized protein LOC107340861	uncharacterized protein LOC107332453
A. digitifera	adi_MSTRG.12124.1	adi_MSTRG.7292.1	uncharacterized protein LOC107340861	uncharacterized protein LOC107335448
A. digitifera	adi_MSTRG.12124.1	adi_MSTRG.8330.1	uncharacterized protein LOC107340861	uncharacterized protein LOC107336589
A. digitifera	adi_MSTRG.12124.1	adi_MSTRG.8330.2	uncharacterized protein LOC107340861	uncharacterized protein LOC107344905
A. digitifera	adi_MSTRG.12128.1	adi_MSTRG.12128.2	putative peptidyl-tRNA hydrolase PTRHD1	putative peptidyl-tRNA hydrolase PTRHD1
A. digitifera	adi_MSTRG.12129.1	adi_MSTRG.16233.1	cGMP-specific 3',5'-cyclic phosphodiesterase-like	cGMP-dependent 3',5'-cyclic phosphodiesterase-like
A. digitifera	adi_MSTRG.12129.1	adi_MSTRG.16233.2	cGMP-specific 3',5'-cyclic phosphodiesterase-like	cGMP-dependent 3',5'-cyclic phosphodiesterase-like
A. digitifera	adi_MSTRG.12129.1	adi_MSTRG.16882.1	cGMP-specific 3',5'-cyclic phosphodiesterase-like	dual 3',5'-cyclic-AMP and -GMP phosphodiesterase 11-like
A. digitifera	adi_MSTRG.12129.1	adi_MSTRG.16882.2	cGMP-specific 3',5'-cyclic phosphodiesterase-like	dual 3',5'-cyclic-AMP and -GMP phosphodiesterase 11-like
A. digitifera	adi_MSTRG.12129.1	adi_MSTRG.16882.3	cGMP-specific 3',5'-cyclic phosphodiesterase-like	dual 3',5'-cyclic-AMP and -GMP phosphodiesterase 11-like
A. digitifera	adi_MSTRG.12129.1	adi_MSTRG.21710.1	cGMP-specific 3',5'-cyclic phosphodiesterase-like	high affinity cGMP-specific 3',5'-cyclic phosphodiesterase 9A-like
A. digitifera	adi_MSTRG.12129.1	adi_MSTRG.4294.1	cGMP-specific 3',5'-cyclic phosphodiesterase-like	high affinity cGMP-specific 3',5'-cyclic phosphodiesterase 9A-like
A. digitifera	adi_MSTRG.12129.1	adi_MSTRG.7390.1	cGMP-specific 3',5'-cyclic phosphodiesterase-like	cAMP-specific 3',5'-cyclic phosphodiesterase 4D-like
A. digitifera	adi_MSTRG.12134.1	adi_MSTRG.12134.2	type I inositol 1,4,5-trisphosphate 5-phosphatase-like	type I inositol 1,4,5-trisphosphate 5-phosphatase-like
A. digitifera	adi_MSTRG.12135.1	adi_MSTRG.12527.1	major facilitator superfamily domain-containing protein 10-like	protein ZINC INDUCED FACILITATOR 1-like
A. digitifera	adi_MSTRG.1214.1	adi_MSTRG.15827.1	uncharacterized protein LOC107340434	uncharacterized protein LOC107340434
A. digitifera	adi_MSTRG.1214.1	adi_MSTRG.16364.1	uncharacterized protein LOC107340434	uncharacterized protein LOC107345686
A. digitifera	adi_MSTRG.1214.1	adi_MSTRG.3852.1	uncharacterized protein LOC107340434	uncharacterized protein LOC107331717
A. digitifera	adi_MSTRG.1214.1	adi_MSTRG.6027.1	uncharacterized protein LOC107340434	uncharacterized protein LOC107334001
A. digitifera	adi_MSTRG.12141.1	adi_MSTRG.27147.1	chymotrypsin-like elastase family member 2A	chymotrypsin-like elastase family member 2A
A. digitifera	adi_MSTRG.12141.1	adi_MSTRG.27149.1	chymotrypsin-like elastase family member 2A	chymotrypsin-like elastase family member 2A
A. digitifera	adi_MSTRG.12145.1	adi_MSTRG.12145.2	box C/D snoRNA protein 1-like	box C/D snoRNA protein 1-like
A. digitifera	adi_MSTRG.12146.1	adi_MSTRG.21698.2	uncharacterized protein LOC107345364	adi_MSTRG.21698.2
A. digitifera	adi_MSTRG.12148.1	adi_MSTRG.12148.2	transmembrane protein 43-like	transmembrane protein 43-like
A. digitifera	adi_MSTRG.12150.1	adi_MSTRG.12159.1	cysteine-rich motor neuron 1 protein-like	cysteine-rich motor neuron 1 protein-like
A. digitifera	adi_MSTRG.12151.1	adi_MSTRG.12151.2	histone acetyltransferase KAT7-like	histone acetyltransferase KAT7-like
A. digitifera	adi_MSTRG.12151.1	adi_MSTRG.12151.3	histone acetyltransferase KAT7-like	histone acetyltransferase KAT6B-like
A. digitifera	adi_MSTRG.12151.2	adi_MSTRG.12151.3	histone acetyltransferase KAT7-like	histone acetyltransferase KAT6B-like
A. digitifera	adi_MSTRG.12154.1	adi_MSTRG.2977.2	proto-oncogene tyrosine-protein kinase receptor Ret-like	proto-oncogene tyrosine-protein kinase receptor Ret-like
A. digitifera	adi_MSTRG.12158.1	adi_MSTRG.12158.2	probable phospholipid-transporting ATPase IF	probable phospholipid-transporting ATPase IF
A. digitifera	adi_MSTRG.12158.1	adi_MSTRG.19006.1	probable phospholipid-transporting ATPase IF	phospholipid-transporting ATPase IA-like
A. digitifera	adi_MSTRG.12158.1	adi_MSTRG.655.1	probable phospholipid-transporting ATPase IF	phospholipid-transporting ATPase ID-like
A. digitifera	adi_MSTRG.12158.2	adi_MSTRG.19006.1	probable phospholipid-transporting ATPase IF	phospholipid-transporting ATPase IA-like
A. digitifera	adi_MSTRG.12158.2	adi_MSTRG.655.1	probable phospholipid-transporting ATPase IF	phospholipid-transporting ATPase ID-like
A. digitifera	adi_MSTRG.12160.1	adi_MSTRG.12160.2	programmed cell death protein 10-like	programmed cell death protein 10-like
A. digitifera	adi_MSTRG.12162.1	adi_MSTRG.12162.2	pleckstrin homology-like domain family B member 1	pleckstrin homology-like domain family B member 1
A. digitifera	adi_MSTRG.12162.1	adi_MSTRG.12162.3	pleckstrin homology-like domain family B member 1	pleckstrin homology-like domain family B member 1
A. digitifera	adi_MSTRG.12162.2	adi_MSTRG.12162.3	pleckstrin homology-like domain family B member 1	pleckstrin homology-like domain family B member 1
A. digitifera	adi_MSTRG.12167.1	adi_MSTRG.13935.1	eukaryotic translation initiation factor 4E type 3-like	eukaryotic translation initiation factor 4E type 3-B-like
A. digitifera	adi_MSTRG.12167.1	adi_MSTRG.28253.1	eukaryotic translation initiation factor 4E type 3-like	eukaryotic translation initiation factor 4E type 3-like
A. digitifera	adi_MSTRG.12168.1	adi_MSTRG.12168.2	nuclear factor related to kappa-B-binding protein-like	nuclear factor related to kappa-B-binding protein-like
A. digitifera	adi_MSTRG.12170.1	adi_MSTRG.12170.1	balbiani ring protein 3-like	balbiani ring protein 3-like
A. digitifera	adi_MSTRG.12170.1	adi_MSTRG.22595.1	balbiani ring protein 3-like	uncharacterized protein LOC107352792
A. digitifera	adi_MSTRG.12170.1	adi_MSTRG.3359.1	balbiani ring protein 3-like	balbiani ring protein 3-like
A. digitifera	adi_MSTRG.12171.1	adi_MSTRG.12172.1	adi_MSTRG.12171.1	adi_MSTRG.12172.1
A. digitifera	adi_MSTRG.12171.1	adi_MSTRG.12171.1	adi_MSTRG.12171.1	adi_MSTRG.12171.1
A. digitifera	adi_MSTRG.12171.1	adi_MSTRG.12171.2	adi_MSTRG.12171.1	adi_MSTRG.12171.2
A. digitifera	adi_MSTRG.12171.1	adi_MSTRG.12172.2	adi_MSTRG.12171.1	adi_MSTRG.12172.2
A. digitifera	adi_MSTRG.12171.2	adi_MSTRG.12172.1	adi_MSTRG.12171.2	adi_MSTRG.12172.1
A. digitifera	adi_MSTRG.12171.2	adi_MSTRG.12172.2	adi_MSTRG.12171.2	adi_MSTRG.12172.2
A. digitifera	adi_MSTRG.12172.1	adi_MSTRG.12172.1	adi_MSTRG.12172.1	adi_MSTRG.12172.1
A. digitifera	adi_MSTRG.12172.1	adi_MSTRG.12172.2	adi_MSTRG.12172.1	adi_MSTRG.12172.2
A. digitifera	adi_MSTRG.12173.1	adi_MSTRG.12173.2	uncharacterized protein LOC107341069	uncharacterized protein LOC107341069
A. digitifera	adi_MSTRG.12173.1	adi_MSTRG.12173.3	uncharacterized protein LOC107341069	uncharacterized protein LOC107341069
A. digitifera	adi_MSTRG.12173.2	adi_MSTRG.12173.3	uncharacterized protein LOC107341069	uncharacterized protein LOC107341069
A. digitifera	adi_MSTRG.12177.1	adi_MSTRG.12177.2	serine/threonine-protein kinase TIO-like	serine/threonine-protein kinase TIO-like
A. digitifera	adi_MSTRG.12177.1	adi_MSTRG.15005.2	serine/threonine-protein kinase TIO-like	serine/threonine-protein kinase Nek4-like
A. digitifera	adi_MSTRG.12177.1	adi_MSTRG.15005.3	serine/threonine-protein kinase TIO-like	serine/threonine-protein kinase Nek4-like
A. digitifera	adi_MSTRG.12177.1	adi_MSTRG.17063.1	serine/threonine-protein kinase TIO-like	serine/threonine-protein kinase Nek9-like
A. digitifera	adi_MSTRG.12177.1	adi_MSTRG.17600.1	serine/threonine-protein kinase TIO-like	serine/threonine-protein kinase Nek9-like
A. digitifera	adi_MSTRG.12177.1	adi_MSTRG.17819.1	serine/threonine-protein kinase TIO-like	serine/threonine-protein kinase Nek5-like
A. digitifera	adi_MSTRG.12177.1	adi_MSTRG.21907.1	serine/threonine-protein kinase TIO-like	serine/threonine-protein kinase Nek4-like
A. digitifera	adi_MSTRG.12177.2	adi_MSTRG.15005.2	serine/threonine-protein kinase TIO-like	serine/threonine-protein kinase Nek4-like
A. digitifera	adi_MSTRG.12177.2	adi_MSTRG.15005.3	serine/threonine-protein kinase TIO-like	serine/threonine-protein kinase Nek4-like
A. digitifera	adi_MSTRG.12177.2	adi_MSTRG.17063.1	serine/threonine-protein kinase TIO-like	serine/threonine-protein kinase Nek9-like
A. digitifera	adi_MSTRG.12177.2	adi_MSTRG.17600.1	serine/threonine-protein kinase TIO-like	serine/threonine-protein kinase Nek9-like
A. digitifera	adi_MSTRG.12177.2	adi_MSTRG.17819.1	serine/threonine-protein kinase TIO-like	serine/threonine-protein kinase Nek5-like
A. digitifera	adi_MSTRG.12177.2	adi_MSTRG.21907.1	serine/threonine-protein kinase TIO-like	serine/threonine-protein kinase Nek4-like
A. digitifera	adi_MSTRG.12185.1	adi_MSTRG.12185.2	methylcrotonoyl-CoA carboxylase subunit alpha, mitochondrial-like	intraflagellar transport protein 80 homolog
A. digitifera	adi_MSTRG.12185.1	adi_MSTRG.15968.1	methylcrotonoyl-CoA carboxylase subunit alpha, mitochondrial-like	propionyl-CoA carboxylase alpha chain, mitochondrial-like
A. digitifera	adi_MSTRG.12185.2	adi_MSTRG.15968.1	intraflagellar transport protein 80 homolog	propionyl-CoA carboxylase alpha chain, mitochondrial-like
A. digitifera	adi_MSTRG.12186.1	adi_MSTRG.12186.2	fragile X mental retardation protein 1 homolog A-like	fragile X mental retardation protein 1 homolog A-like
A. digitifera	adi_MSTRG.12186.1	adi_MSTRG.12186.3	fragile X mental retardation protein 1 homolog A-like	fragile X mental retardation protein 1 homolog
A. digitifera	adi_MSTRG.12186.2	adi_MSTRG.12186.3	fragile X mental retardation protein 1 homolog A-like	fragile X mental retardation protein 1 homolog
A. digitifera	adi_MSTRG.12188.1	adi_MSTRG.12188.2	conserved oligomeric Golgi complex subunit 8-like	conserved oligomeric Golgi complex subunit 8-like
A. digitifera	adi_MSTRG.12188.1	adi_MSTRG.28213.1	conserved oligomeric Golgi complex subunit 8-like	conserved oligomeric Golgi complex subunit 8-like
A. digitifera	adi_MSTRG.12188.2	adi_MSTRG.28213.1	conserved oligomeric Golgi complex subunit 8-like	conserved oligomeric Golgi complex subunit 8-like
A. digitifera	adi_MSTRG.12191.1	adi_MSTRG.12191.2	nucleoside diphosphate-linked moiety X motif 22-like	nucleoside diphosphate-linked moiety X motif 22-like
A. digitifera	adi_MSTRG.12191.1	adi_MSTRG.12191.3	nucleoside diphosphate-linked moiety X motif 22-like	nucleoside diphosphate-linked moiety X motif 22-like
A. digitifera	adi_MSTRG.12191.2	adi_MSTRG.12191.3	nucleoside diphosphate-linked moiety X motif 22-like	nucleoside diphosphate-linked moiety X motif 22-like
A. digitifera	adi_MSTRG.12195.1	adi_MSTRG.24351.1	adhesion G-protein coupled receptor F1-like	adhesion G-protein coupled receptor D1-like
A. digitifera	adi_MSTRG.122.1	adi_MSTRG.132.1	serine/threonine-protein kinase 36-like	serine/threonine-protein kinase 36-like
A. digitifera	adi_MSTRG.1220.1	adi_MSTRG.1220.2	SWI/SNF complex subunit SMARCC2-like	SWI/SNF complex subunit SMARCC2-like
A. digitifera	adi_MSTRG.1220.1	adi_MSTRG.1220.3	SWI/SNF complex subunit SMARCC2-like	SWI/SNF complex subunit SMARCC2-like
A. digitifera	adi_MSTRG.1220.1	adi_MSTRG.1220.4	SWI/SNF complex subunit SMARCC2-like	SWI/SNF complex subunit SMARCC2-like
A. digitifera	adi_MSTRG.1220.1	adi_MSTRG.1220.5	SWI/SNF complex subunit SMARCC2-like	SWI/SNF complex subunit SMARCC2-like
A. digitifera	adi_MSTRG.1220.1	adi_MSTRG.1220.6	SWI/SNF complex subunit SMARCC2-like	SWI/SNF complex subunit SMARCC2-like
A. digitifera	adi_MSTRG.1220.1	adi_MSTRG.1220.7	SWI/SNF complex subunit SMARCC2-like	SWI/SNF complex subunit SMARCC2-like
A. digitifera	adi_MSTRG.1220.2	adi_MSTRG.1220.3	SWI/SNF complex subunit SMARCC2-like	SWI/SNF complex subunit SMARCC2-like
A. digitifera	adi_MSTRG.1220.2	adi_MSTRG.1220.4	SWI/SNF complex subunit SMARCC2-like	SWI/SNF complex subunit SMARCC2-like
A. digitifera	adi_MSTRG.1220.2	adi_MSTRG.1220.5	SWI/SNF complex subunit SMARCC2-like	SWI/SNF complex subunit SMARCC2-like
A. digitifera	adi_MSTRG.1220.2	adi_MSTRG.1220.6	SWI/SNF complex subunit SMARCC2-like	SWI/SNF complex subunit SMARCC2-like
A. digitifera	adi_MSTRG.1220.2	adi_MSTRG.1220.7	SWI/SNF complex subunit SMARCC2-like	SWI/SNF complex subunit SMARCC2-like
A. digitifera	adi_MSTRG.1220.3	adi_MSTRG.1220.4	SWI/SNF complex subunit SMARCC2-like	SWI/SNF complex subunit SMARCC2-like
A. digitifera	adi_MSTRG.1220.3	adi_MSTRG.1220.5	SWI/SNF complex subunit SMARCC2-like	SWI/SNF complex subunit SMARCC2-like
A. digitifera	adi_MSTRG.1220.3	adi_MSTRG.1220.6	SWI/SNF complex subunit SMARCC2-like	SWI/SNF complex subunit SMARCC2-like
A. digitifera	adi_MSTRG.1220.3	adi_MSTRG.1220.7	SWI/SNF complex subunit SMARCC2-like	SWI/SNF complex subunit SMARCC2-like
A. digitifera	adi_MSTRG.1220.4	adi_MSTRG.1220.5	SWI/SNF complex subunit SMARCC2-like	SWI/SNF complex subunit SMARCC2-like
A. digitifera	adi_MSTRG.1220.4	adi_MSTRG.1220.6	SWI/SNF complex subunit SMARCC2-like	SWI/SNF complex subunit SMARCC2-like
A. digitifera	adi_MSTRG.1220.4	adi_MSTRG.1220.7	SWI/SNF complex subunit SMARCC2-like	SWI/SNF complex subunit SMARCC2-like
A. digitifera	adi_MSTRG.1220.5	adi_MSTRG.1220.6	SWI/SNF complex subunit SMARCC2-like	SWI/SNF complex subunit SMARCC2-like
A. digitifera	adi_MSTRG.1220.5	adi_MSTRG.1220.7	SWI/SNF complex subunit SMARCC2-like	SWI/SNF complex subunit SMARCC2-like
A. digitifera	adi_MSTRG.1220.6	adi_MSTRG.1220.7	SWI/SNF complex subunit SMARCC2-like	SWI/SNF complex subunit SMARCC2-like
A. digitifera	adi_MSTRG.12200.1	adi_MSTRG.12200.2	NFU1 iron-sulfur cluster scaffold homolog, mitochondrial-like	NFU1 iron-sulfur cluster scaffold homolog, mitochondrial-like
A. digitifera	adi_MSTRG.12200.1	adi_MSTRG.3188.1	NFU1 iron-sulfur cluster scaffold homolog, mitochondrial-like	NFU1 iron-sulfur cluster scaffold homolog, mitochondrial-like
A. digitifera	adi_MSTRG.12200.1	adi_MSTRG.3188.2	NFU1 iron-sulfur cluster scaffold homolog, mitochondrial-like	NFU1 iron-sulfur cluster scaffold homolog, mitochondrial-like
A. digitifera	adi_MSTRG.12200.2	adi_MSTRG.3188.1	NFU1 iron-sulfur cluster scaffold homolog, mitochondrial-like	NFU1 iron-sulfur cluster scaffold homolog, mitochondrial-like
A. digitifera	adi_MSTRG.12200.2	adi_MSTRG.3188.2	NFU1 iron-sulfur cluster scaffold homolog, mitochondrial-like	NFU1 iron-sulfur cluster scaffold homolog, mitochondrial-like
A. digitifera	adi_MSTRG.12202.1	adi_MSTRG.22845.1	uncharacterized protein LOC107341000	uncharacterized protein LOC107353087
A. digitifera	adi_MSTRG.12207.1	adi_MSTRG.12207.2	ribosome biogenesis protein BMS1 homolog	ribosome biogenesis protein BMS1 homolog
A. digitifera	adi_MSTRG.12207.1	adi_MSTRG.12207.3	ribosome biogenesis protein BMS1 homolog	ribosome biogenesis protein BMS1 homolog
A. digitifera	adi_MSTRG.12207.2	adi_MSTRG.12207.3	ribosome biogenesis protein BMS1 homolog	ribosome biogenesis protein BMS1 homolog
A. digitifera	adi_MSTRG.12207.3	adi_MSTRG.21777.1	ribosome biogenesis protein BMS1 homolog	uncharacterized protein LOC107351794
A. digitifera	adi_MSTRG.12207.3	adi_MSTRG.24117.2	ribosome biogenesis protein BMS1 homolog	RNA-directed DNA polymerase from mobile element jockey-like
A. digitifera	adi_MSTRG.12207.3	adi_MSTRG.26111.3	ribosome biogenesis protein BMS1 homolog	RNA-directed DNA polymerase from mobile element jockey-like
A. digitifera	adi_MSTRG.12213.1	adi_MSTRG.12213.2	coiled-coil domain-containing protein 74A-like	coiled-coil domain-containing protein 74A-like
A. digitifera	adi_MSTRG.12214.1	adi_MSTRG.24141.1	proton-coupled folate transporter-like	proton-coupled folate transporter-like
A. digitifera	adi_MSTRG.12215.1	adi_MSTRG.12215.2	tRNA-splicing endonuclease subunit Sen34-like	tRNA-splicing endonuclease subunit Sen34-like
A. digitifera	adi_MSTRG.12215.1	adi_MSTRG.12215.3	tRNA-splicing endonuclease subunit Sen34-like	tRNA-splicing endonuclease subunit Sen34-like
A. digitifera	adi_MSTRG.12215.2	adi_MSTRG.12215.3	tRNA-splicing endonuclease subunit Sen34-like	tRNA-splicing endonuclease subunit Sen34-like
A. digitifera	adi_MSTRG.12221.1	adi_MSTRG.13953.1	D-inositol 3-phosphate glycosyltransferase-like	D-inositol 3-phosphate glycosyltransferase-like
A. digitifera	adi_MSTRG.12221.1	adi_MSTRG.18889.1	D-inositol 3-phosphate glycosyltransferase-like	uncharacterized protein LOC107354137
A. digitifera	adi_MSTRG.12221.1	adi_MSTRG.20809.1	D-inositol 3-phosphate glycosyltransferase-like	D-inositol 3-phosphate glycosyltransferase-like
A. digitifera	adi_MSTRG.12221.1	adi_MSTRG.20809.2	D-inositol 3-phosphate glycosyltransferase-like	D-inositol 3-phosphate glycosyltransferase-like
A. digitifera	adi_MSTRG.12221.1	adi_MSTRG.25194.1	D-inositol 3-phosphate glycosyltransferase-like	uncharacterized protein LOC107355669
A. digitifera	adi_MSTRG.12221.1	adi_MSTRG.25871.1	D-inositol 3-phosphate glycosyltransferase-like	D-inositol 3-phosphate glycosyltransferase-like
A. digitifera	adi_MSTRG.12221.1	adi_MSTRG.26121.1	D-inositol 3-phosphate glycosyltransferase-like	uncharacterized protein LOC107356760
A. digitifera	adi_MSTRG.12221.1	adi_MSTRG.26180.1	D-inositol 3-phosphate glycosyltransferase-like	uncharacterized protein LOC107356760
A. digitifera	adi_MSTRG.12221.1	adi_MSTRG.26206.1	D-inositol 3-phosphate glycosyltransferase-like	NFX1-type zinc finger-containing protein 1-like
A. digitifera	adi_MSTRG.12221.1	adi_MSTRG.26258.1	D-inositol 3-phosphate glycosyltransferase-like	D-inositol 3-phosphate glycosyltransferase-like
A. digitifera	adi_MSTRG.12231.1	adi_MSTRG.12231.2	uncharacterized protein LOC107341869	uncharacterized protein LOC107341869
A. digitifera	adi_MSTRG.12231.1	adi_MSTRG.12887.1	uncharacterized protein LOC107341869	uncharacterized protein LOC107341869
A. digitifera	adi_MSTRG.12231.2	adi_MSTRG.12887.1	uncharacterized protein LOC107341869	uncharacterized protein LOC107341869
A. digitifera	adi_MSTRG.12232.1	adi_MSTRG.26625.1	nuclear export mediator factor NEMF-like	nuclear export mediator factor NEMF-like
A. digitifera	adi_MSTRG.12233.1	adi_MSTRG.2270.1	uncharacterized protein LOC107341010	integrin alpha-2-like
A. digitifera	adi_MSTRG.12233.1	adi_MSTRG.2270.2	uncharacterized protein LOC107341010	integrin alpha-2-like
A. digitifera	adi_MSTRG.12233.1	adi_MSTRG.6872.1	uncharacterized protein LOC107341010	uncharacterized protein LOC107341010
A. digitifera	adi_MSTRG.12238.1	adi_MSTRG.28478.1	actin-related protein 6-like	actin-related protein 6-like
A. digitifera	adi_MSTRG.12239.1	adi_MSTRG.12239.2	E3 SUMO-protein ligase SIZ2-like	E3 SUMO-protein ligase SIZ2-like
A. digitifera	adi_MSTRG.12244.1	adi_MSTRG.12244.2	uncharacterized protein LOC107341038	uncharacterized protein LOC107341038
A. digitifera	adi_MSTRG.12244.1	adi_MSTRG.12244.3	uncharacterized protein LOC107341038	uncharacterized protein LOC107341038
A. digitifera	adi_MSTRG.12244.1	adi_MSTRG.12244.4	uncharacterized protein LOC107341038	uncharacterized protein LOC107341038
A. digitifera	adi_MSTRG.12244.2	adi_MSTRG.12244.3	uncharacterized protein LOC107341038	uncharacterized protein LOC107341038
A. digitifera	adi_MSTRG.12244.2	adi_MSTRG.12244.4	uncharacterized protein LOC107341038	uncharacterized protein LOC107341038
A. digitifera	adi_MSTRG.12244.3	adi_MSTRG.12244.4	uncharacterized protein LOC107341038	uncharacterized protein LOC107341038
A. digitifera	adi_MSTRG.12260.1	adi_MSTRG.29579.1	WD repeat and HMG-box DNA-binding protein 1-like	WD repeat and HMG-box DNA-binding protein 1-like
A. digitifera	adi_MSTRG.12263.1	adi_MSTRG.12263.1	uromodulin-like	uromodulin-like
A. digitifera	adi_MSTRG.12267.1	adi_MSTRG.28081.1	probable cation-transporting ATPase 13A3	probable cation-transporting ATPase 13A3
A. digitifera	adi_MSTRG.12268.1	adi_MSTRG.12268.2	uncharacterized protein LOC107341139	uncharacterized protein LOC107342700
A. digitifera	adi_MSTRG.12268.1	adi_MSTRG.13639.1	uncharacterized protein LOC107341139	uncharacterized protein LOC107342700
A. digitifera	adi_MSTRG.12268.2	adi_MSTRG.13639.1	uncharacterized protein LOC107342700	uncharacterized protein LOC107342700
A. digitifera	adi_MSTRG.12269.1	adi_MSTRG.23018.1	arylsulfatase B-like	arylsulfatase B-like
A. digitifera	adi_MSTRG.12269.1	adi_MSTRG.23035.1	arylsulfatase B-like	arylsulfatase B-like
A. digitifera	adi_MSTRG.12269.1	adi_MSTRG.27889.1	arylsulfatase B-like	arylsulfatase B-like
A. digitifera	adi_MSTRG.12269.1	adi_MSTRG.7920.1	arylsulfatase B-like	arylsulfatase B-like
A. digitifera	adi_MSTRG.1227.1	adi_MSTRG.26772.1	transmembrane protein 246-like	uncharacterized protein LOC107357593
A. digitifera	adi_MSTRG.12280.1	adi_MSTRG.12300.1	structural maintenance of chromosomes protein 1A-like	structural maintenance of chromosomes protein 4-like
A. digitifera	adi_MSTRG.12280.1	adi_MSTRG.22257.1	structural maintenance of chromosomes protein 1A-like	structural maintenance of chromosomes protein 4-like
A. digitifera	adi_MSTRG.12282.1	adi_MSTRG.24217.1	uncharacterized protein LOC107354627	uncharacterized protein LOC107354627
A. digitifera	adi_MSTRG.12285.1	adi_MSTRG.12285.2	lipopolysaccharide cholinephosphotransferase LicD-like	uncharacterized protein LOC107348794
A. digitifera	adi_MSTRG.12286.1	adi_MSTRG.12286.2	protein CLP1 homolog	protein CLP1 homolog
A. digitifera	adi_MSTRG.1229.1	adi_MSTRG.13630.1	receptor-type tyrosine-protein phosphatase F-like	uncharacterized protein LOC107337952
A. digitifera	adi_MSTRG.12291.1	adi_MSTRG.12291.2	structural maintenance of chromosomes protein 4-like	structural maintenance of chromosomes protein 4-like
A. digitifera	adi_MSTRG.12291.1	adi_MSTRG.12314.1	structural maintenance of chromosomes protein 4-like	structural maintenance of chromosomes protein 4-like
A. digitifera	adi_MSTRG.12291.1	adi_MSTRG.2606.1	structural maintenance of chromosomes protein 4-like	structural maintenance of chromosomes protein 4-like
A. digitifera	adi_MSTRG.12291.2	adi_MSTRG.12314.1	structural maintenance of chromosomes protein 4-like	structural maintenance of chromosomes protein 4-like
A. digitifera	adi_MSTRG.12291.2	adi_MSTRG.2606.1	structural maintenance of chromosomes protein 4-like	structural maintenance of chromosomes protein 4-like
A. digitifera	adi_MSTRG.12295.1	adi_MSTRG.12295.2	uncharacterized protein LOC107341150	uncharacterized protein LOC107341150
A. digitifera	adi_MSTRG.12299.2	adi_MSTRG.2818.1	programmed cell death 6-interacting protein-like	rhophilin-2-B-like
A. digitifera	adi_MSTRG.12299.2	adi_MSTRG.2818.2	programmed cell death 6-interacting protein-like	rhophilin-2-B-like
A. digitifera	adi_MSTRG.12300.1	adi_MSTRG.22257.1	structural maintenance of chromosomes protein 4-like	structural maintenance of chromosomes protein 4-like
A. digitifera	adi_MSTRG.12301.1	adi_MSTRG.26369.1	myosin-VIIa-like	unconventional myosin-X-like
A. digitifera	adi_MSTRG.12301.1	adi_MSTRG.8865.1	myosin-VIIa-like	unconventional myosin-XIX-like
A. digitifera	adi_MSTRG.12304.1	adi_MSTRG.21316.1	cell wall integrity and stress response component 4-like	uncharacterized protein LOC107351359
A. digitifera	adi_MSTRG.12304.1	adi_MSTRG.23540.1	cell wall integrity and stress response component 4-like	uncharacterized protein DDB_G0271670-like
A. digitifera	adi_MSTRG.12304.1	adi_MSTRG.23540.2	cell wall integrity and stress response component 4-like	uncharacterized protein DDB_G0271670-like
A. digitifera	adi_MSTRG.12304.1	adi_MSTRG.23540.3	cell wall integrity and stress response component 4-like	uncharacterized protein DDB_G0271670-like
A. digitifera	adi_MSTRG.12304.1	adi_MSTRG.23710.1	cell wall integrity and stress response component 4-like	uncharacterized protein LOC107354032
A. digitifera	adi_MSTRG.12304.1	adi_MSTRG.26304.1	cell wall integrity and stress response component 4-like	uncharacterized protein LOC107356990
A. digitifera	adi_MSTRG.12304.1	adi_MSTRG.28545.1	cell wall integrity and stress response component 4-like	cell wall integrity and stress response component 4-like
A. digitifera	adi_MSTRG.12304.1	adi_MSTRG.6281.1	cell wall integrity and stress response component 4-like	uncharacterized protein LOC107356996
A. digitifera	adi_MSTRG.12304.1	adi_MSTRG.6281.2	cell wall integrity and stress response component 4-like	uncharacterized protein LOC107356996
[truncated: 18,791 more rows]
