# Supplementary material for: Developmental system drift and modular gene regulatory networks shape gastrulation in Acropora
Source: Life Sci Alliance. 2025 Aug 14;8(11):e202503293. doi: 10.26508/lsa.202503293 (PMC12360431; doi:10.26508/lsa.202503293)
Supplement: Supplementary file 14 [file LSA-2025-03293_TableS13.xlsx]

## Sheet: S13
Table S13. GO enrichment analysis of P1 paralog pairs that exhibit similar differential expression patterns across developmental stages.
Comparison	Stage	GO-ID	p-value	corr p-value	x	n	Description
AdPC vs AdG	AdPC	31640	1.0498e-11	4.516e-08	12	27	killing of cells of another organism
		40029	4.4042e-07	0.00031578	43	595	regulation of gene expression, epigenetic
		7076	5.1427e-07	0.00031606	13	74	mitotic chromosome condensation
		2520	8.6395e-06	0.001778	62	1108	immune system development
		6974	1.4976e-05	0.0020332	78	1526	response to DNA damage stimulus
		7067	0.00010005	0.0062379	50	907	mitosis
		161	0.000104	0.0063047	5	16	MAPKKK cascade involved in osmosensory signaling pathway
		7369	0.0034727	0.042554	31	581	gastrulation
	AdG	42254	2.2848e-25	5.2972e-22	99	675	ribosome biogenesis
		278	2.6911e-15	6.2393e-13	147	1667	mitotic cell cycle
		60071	2.8195e-07	1.4637e-05	25	170	Wnt signaling pathway, planar cell polarity pathway
		30178	1.2403e-06	5.2765e-05	35	313	negative regulation of Wnt receptor signaling pathway
AdG vs AdS	AdG	34470	1.7188e-12	9.1627e-09	93	810	ncRNA processing
		43414	2.794e-11	7.4474e-08	59	431	macromolecule methylation
		279	1.5491e-10	1.6517e-07	137	1495	M phase
		45814	0.00010891	0.0028185	49	524	negative regulation of gene expression, epigenetic
		16570	0.00013121	0.003284	55	614	histone modification
		38066	0.0011741	0.016343	5	16	p38MAPK cascade
	AdS	30240	7.4341e-10	1.5091e-06	10	22	skeletal muscle thin filament assembly
		44001	6.6069e-08	1.6455e-05	7	13	migration in host
		3341	2.1533e-06	0.00018213	24	242	cilium movement
		42331	1.8243e-05	0.00094955	9	46	phototaxis
AtPC vs AtG	AtPC	32757	1.6459e-12	2.7454e-09	8	19	positive regulation of interleukin-8 production
		31660	9.5868e-12	4.2532e-09	7	14	regulation of cyclin-dependent protein kinase activity involved in G2/M
		60071	0.0011037	0.010228	7	185	Wnt signaling pathway, planar cell polarity pathway
	AtG	16485	1.6426e-10	8.6371e-08	11	299	protein processing
		10117	3.1351e-10	8.6371e-08	5	15	photoprotection
		6955	0.00031207	0.0059293	8	668	immune response
AtG vs AtS	AtG	30240	9.5681e-11	9.1279e-08	6	23	skeletal muscle thin filament assembly
		44001	1.3927e-08	1.1213e-06	4	9	migration in host
		48747	2.3218e-06	4.5203e-05	8	266	muscle fiber development
	AtS	40029	2.0932e-07	3.4852e-05	7	383	regulation of gene expression, epigenetic
x = number of query genes associated with the GO term.
n = number of genes in the reference set annotated with the GO term.
