# Supplementary material for: Developmental system drift and modular gene regulatory networks shape gastrulation in Acropora
Source: Life Sci Alliance. 2025 Aug 14;8(11):e202503293. doi: 10.26508/lsa.202503293 (PMC12360431; doi:10.26508/lsa.202503293)
Supplement: Supplementary file 15 [file LSA-2025-03293_TableS14.xlsx]

## Sheet: S14
Table S14. List of Pk1 in-paralog pairs with their K-means clustering assignments and Pearson's correlation coefficients.
Paralog 1	Paralog 2	Species	K-means Paralog 1	K-means Paralog 2	Correlation	Description (paralog 1)	Description (paralog 2)
adi_MSTRG.6378.1	adi_MSTRG.6383.1	A. digitifera	C5	C5	0.999986	thioredoxin domain-containing protein 12-like	protein disulfide-isomerase A5-like
adi_MSTRG.28399.1	adi_MSTRG.28668.1	A. digitifera	C5	C5	0.999983	gastric triacylglycerol lipase-like	gastric triacylglycerol lipase-like
adi_MSTRG.6334.1	adi_MSTRG.6378.1	A. digitifera	C5	C5	0.999936	thioredoxin domain-containing protein 12-like	thioredoxin domain-containing protein 12-like
adi_MSTRG.22390.1	adi_MSTRG.22391.1	A. digitifera	C6	C6	0.999884	uncharacterized protein LOC107352525	uncharacterized protein LOC107352525
adi_MSTRG.6334.1	adi_MSTRG.6383.1	A. digitifera	C5	C5	0.999866	thioredoxin domain-containing protein 12-like	protein disulfide-isomerase A5-like
adi_MSTRG.19559.1	adi_MSTRG.28039.1	A. digitifera	C2	C2	0.999523	histone H2A	histone H2A
adi_MSTRG.11811.1	adi_MSTRG.5387.1	A. digitifera	C5	C5	0.999521	uncharacterized protein LOC107340632	uncharacterized protein LOC107333199
adi_MSTRG.28406.1	adi_MSTRG.28437.1	A. digitifera	C5	C5	0.999487	gastric triacylglycerol lipase-like	lipase member K-like
adi_MSTRG.18695.1	adi_MSTRG.19620.1	A. digitifera	C1	C1	0.999402	histone H3-like	histone H3-like
adi_MSTRG.12112.1	adi_MSTRG.8814.1	A. digitifera	C3	C3	0.999049	uncharacterized protein LOC107340904	uncharacterized protein LOC107337205
adi_MSTRG.10416.1	adi_MSTRG.30596.1	A. digitifera	C5	C5	0.99904	adi_MSTRG.10416.1	adi_MSTRG.30596.1
adi_MSTRG.24555.1	adi_MSTRG.9700.1	A. digitifera	C1	C1	0.999036	uncharacterized protein LOC107354902	uncharacterized protein LOC107338189
adi_MSTRG.28039.1	adi_MSTRG.8917.3	A. digitifera	C2	C2	0.999032	histone H2A	histone H2A
adi_MSTRG.19559.1	adi_MSTRG.8918.1	A. digitifera	C2	C2	0.99896	histone H2A	histone H2A
adi_MSTRG.23288.1	adi_MSTRG.5990.1	A. digitifera	C3	C3	0.998953	SH3 and PX domain-containing protein 2A-like	SH3 and PX domain-containing protein 2A-like
adi_MSTRG.11544.1	adi_MSTRG.24771.1	A. digitifera	C5	C5	0.9989	RNA-directed DNA polymerase from mobile element jockey-like	RNA-directed DNA polymerase from mobile element jockey-like
adi_MSTRG.14302.1	adi_MSTRG.22255.1	A. digitifera	C5	C5	0.998882	uncharacterized protein LOC107343454	dickkopf-related protein 3-like
adi_MSTRG.20998.1	adi_MSTRG.21045.1	A. digitifera	C5	C5	0.998853	transient receptor potential cation channel subfamily A member 1-like	transient receptor potential cation channel subfamily A member 1-like
adi_MSTRG.1334.1	adi_MSTRG.26074.1	A. digitifera	C5	C5	0.998838	lactadherin-like	lactadherin-like
adi_MSTRG.17726.1	adi_MSTRG.27715.1	A. digitifera	C5	C5	0.998833	uncharacterized protein LOC107358670	uncharacterized protein LOC107358670
adi_MSTRG.19559.1	adi_MSTRG.8917.3	A. digitifera	C2	C2	0.998789	histone H2A	histone H2A
adi_MSTRG.23438.1	adi_MSTRG.24422.1	A. digitifera	C2	C2	0.998783	MAP kinase-interacting serine/threonine-protein kinase 1-like	MAP kinase-interacting serine/threonine-protein kinase 1-like
adi_MSTRG.28547.1	adi_MSTRG.6211.2	A. digitifera	C3	C3	0.998549	TNF receptor-associated factor 4-like	TNF receptor-associated factor 5-like
adi_MSTRG.13726.1	adi_MSTRG.28717.1	A. digitifera	C5	C5	0.998382	uncharacterized protein LOC107342748	uncharacterized protein LOC107328244
adi_MSTRG.8917.3	adi_MSTRG.8918.1	A. digitifera	C2	C2	0.998234	histone H2A	histone H2A
adi_MSTRG.23523.1	adi_MSTRG.26431.1	A. digitifera	C5	C5	0.998137	collagen alpha-1(XII) chain-like	uncharacterized protein LOC107357134
adi_MSTRG.24390.1	adi_MSTRG.27856.1	A. digitifera	C5	C5	0.998128	uncharacterized protein LOC107354799	uncharacterized protein LOC107327026
adi_MSTRG.28039.1	adi_MSTRG.8918.1	A. digitifera	C2	C2	0.997951	histone H2A	histone H2A
adi_MSTRG.22505.1	adi_MSTRG.6701.1	A. digitifera	C5	C5	0.997949	ATP-dependent DNA helicase hus2/rqh1-like	mediator of RNA polymerase II transcription subunit 34-like
adi_MSTRG.15264.1	adi_MSTRG.2632.1	A. digitifera	C5	C5	0.997907	uncharacterized protein LOC107344496	uncharacterized protein LOC107357288
adi_MSTRG.16962.1	adi_MSTRG.30867.1	A. digitifera	C1	C1	0.997905	MAP/microtubule affinity-regulating kinase 3-like	MAP/microtubule affinity-regulating kinase 3-like
adi_MSTRG.21795.1	adi_MSTRG.29457.1	A. digitifera	C5	C5	0.997883	pancreatic lipase-related protein 2-like	inactive pancreatic lipase-related protein 1-like
adi_MSTRG.28046.2	adi_MSTRG.8917.3	A. digitifera	C2	C2	0.997875	histone H2B-like	histone H2A
adi_MSTRG.11083.1	adi_MSTRG.26289.1	A. digitifera	C2	C2	0.997783	uncharacterized protein LOC107356276	uncharacterized protein LOC107356276
adi_MSTRG.10123.1	adi_MSTRG.8308.1	A. digitifera	C5	C5	0.997765	GFP-like fluorescent chromoprotein FP506	GFP-like fluorescent chromoprotein FP506
adi_MSTRG.16775.1	adi_MSTRG.29523.1	A. digitifera	C5	C5	0.997672	uncharacterized protein LOC107346207	uncharacterized protein LOC107346207
adi_MSTRG.11845.1	adi_MSTRG.16490.1	A. digitifera	C5	C5	0.997615	transmembrane prolyl 4-hydroxylase-like	transmembrane prolyl 4-hydroxylase-like
adi_MSTRG.16443.1	adi_MSTRG.26426.1	A. digitifera	C2	C2	0.997554	uncharacterized protein LOC107345840	uncharacterized protein LOC107345840
adi_MSTRG.14027.1	adi_MSTRG.19076.1	A. digitifera	C2	C2	0.997414	uncharacterized protein LOC107358848	uncharacterized protein LOC107356779
adi_MSTRG.22259.1	adi_MSTRG.22263.1	A. digitifera	C5	C5	0.997162	uncharacterized protein LOC107352331	uncharacterized protein LOC107352330
adi_MSTRG.17553.1	adi_MSTRG.17711.1	A. digitifera	C6	C6	0.997115	cilia- and flagella-associated protein 99-like	cilia- and flagella-associated protein 99-like
adi_MSTRG.1317.2	adi_MSTRG.1358.1	A. digitifera	C2	C2	0.996996	homeobox protein orthopedia-like	homeobox protein orthopedia-like
adi_MSTRG.14605.1	adi_MSTRG.25306.1	A. digitifera	C5	C5	0.996972	group XV phospholipase A2-like	group XV phospholipase A2-like
adi_MSTRG.23008.1	adi_MSTRG.4098.1	A. digitifera	C5	C5	0.99693	uncharacterized protein LOC107353248	transmembrane cell adhesion receptor mua-3-like
adi_MSTRG.26318.1	adi_MSTRG.30093.1	A. digitifera	C3	C3	0.996884	uncharacterized protein LOC107330001	uncharacterized protein LOC107330001
adi_MSTRG.3403.1	adi_MSTRG.3441.1	A. digitifera	C3	C3	0.996828	uridine 5'-monophosphate synthase-like	uridine 5'-monophosphate synthase-like
adi_MSTRG.27091.1	adi_MSTRG.820.1	A. digitifera	C2	C2	0.996791	uncharacterized protein LOC107358070	uncharacterized protein LOC107337003
adi_MSTRG.28143.1	adi_MSTRG.7329.1	A. digitifera	C5	C5	0.996759	translation initiation factor IF-2-like	translation initiation factor IF-2-like
adi_MSTRG.20098.1	adi_MSTRG.5498.1	A. digitifera	C5	C5	0.996737	26S proteasome non-ATPase regulatory subunit 2-like	26S proteasome non-ATPase regulatory subunit 2-like
adi_MSTRG.28617.1	adi_MSTRG.6295.1	A. digitifera	C3	C3	0.996669	uncharacterized protein LOC107328038	uncharacterized protein LOC107334305
adi_MSTRG.22705.2	adi_MSTRG.25443.1	A. digitifera	C3	C3	0.996652	late histone H2A.2.2-like	core histone macro-H2A.1-like
adi_MSTRG.18644.1	adi_MSTRG.28985.1	A. digitifera	C5	C5	0.996536	neuronal pentraxin-1-like	neuronal pentraxin-2-like
adi_MSTRG.18644.1	adi_MSTRG.18646.1	A. digitifera	C5	C5	0.996529	neuronal pentraxin-1-like	neuronal pentraxin-2-like
adi_MSTRG.27421.1	adi_MSTRG.27432.2	A. digitifera	C2	C2	0.996467	P2X purinoceptor 4-like	P2X purinoceptor 4-like
adi_MSTRG.26121.1	adi_MSTRG.26180.1	A. digitifera	C4	C4	0.996437	uncharacterized protein LOC107356760	uncharacterized protein LOC107356760
adi_MSTRG.28039.1	adi_MSTRG.28048.1	A. digitifera	C2	C2	0.996298	histone H2A	histone H2A
adi_MSTRG.14341.1	adi_MSTRG.29203.1	A. digitifera	C5	C5	0.996296	uncharacterized protein LOC107328873	uncharacterized protein LOC107328873
adi_MSTRG.21024.1	adi_MSTRG.30523.1	A. digitifera	C3	C3	0.996244	uncharacterized protein LOC107330504	uncharacterized protein LOC107330504
adi_MSTRG.28039.1	adi_MSTRG.8732.1	A. digitifera	C2	C2	0.996091	histone H2A	histone H2A
adi_MSTRG.28048.1	adi_MSTRG.8918.1	A. digitifera	C2	C2	0.996084	histone H2A	histone H2A
adi_MSTRG.29418.1	adi_MSTRG.9614.1	A. digitifera	C5	C5	0.996055	zinc metalloproteinase nas-13-like	zinc metalloproteinase nas-13-like
adi_MSTRG.12688.1	adi_MSTRG.12702.1	A. digitifera	C6	C6	0.996006	actin, cytoplasmic-like	actin
adi_MSTRG.28039.1	adi_MSTRG.8917.1	A. digitifera	C2	C2	0.995953	histone H2A	histone H2A
adi_MSTRG.13892.1	adi_MSTRG.2108.1	A. digitifera	C2	C1	0.995897	uncharacterized protein LOC107348879	uncharacterized protein LOC107348879
adi_MSTRG.5428.1	adi_MSTRG.5430.1	A. digitifera	C5	C5	0.995873	adhesive plaque matrix protein 2-like	neurogenic locus notch homolog protein 1-like
adi_MSTRG.16307.1	adi_MSTRG.16316.1	A. digitifera	C1	C1	0.995841	rho GTPase-activating protein 17-like	rho GTPase-activating protein 17-like
adi_MSTRG.19417.1	adi_MSTRG.30267.1	A. digitifera	C5	C5	0.995784	uncharacterized protein LOC107349154	uncharacterized protein LOC107330146
adi_MSTRG.19559.1	adi_MSTRG.8917.1	A. digitifera	C2	C2	0.995777	histone H2A	histone H2A
adi_MSTRG.10990.1	adi_MSTRG.4299.1	A. digitifera	C1	C1	0.995616	homeobox protein Nkx-2.8-like	uncharacterized protein LOC107332164
adi_MSTRG.29300.1	adi_MSTRG.9398.1	A. digitifera	C2	C2	0.995605	influenza virus NS1A-binding protein homolog B-like	influenza virus NS1A-binding protein homolog B-like
adi_MSTRG.22255.1	adi_MSTRG.22263.1	A. digitifera	C5	C5	0.995601	dickkopf-related protein 3-like	uncharacterized protein LOC107352330
adi_MSTRG.28048.1	adi_MSTRG.8917.3	A. digitifera	C2	C2	0.995479	histone H2A	histone H2A
adi_MSTRG.24453.1	adi_MSTRG.24470.1	A. digitifera	C5	C5	0.995408	uncharacterized protein LOC107354861	uncharacterized protein LOC107354869
adi_MSTRG.24972.1	adi_MSTRG.8967.1	A. digitifera	C4	C4	0.995277	testicular haploid expressed gene protein-like	testicular haploid expressed gene protein-like
adi_MSTRG.19559.1	adi_MSTRG.28048.1	A. digitifera	C2	C2	0.99513	histone H2A	histone H2A
adi_MSTRG.20716.1	adi_MSTRG.22131.1	A. digitifera	C3	C3	0.995076	uncharacterized protein LOC107350677	uncharacterized protein LOC107350677
adi_MSTRG.27991.1	adi_MSTRG.7290.1	A. digitifera	C5	C5	0.995035	protein MAATS1-like	protein MAATS1-like
adi_MSTRG.16420.1	adi_MSTRG.26248.1	A. digitifera	C3	C3	0.995024	E3 ubiquitin-protein ligase TRIM71-like	E3 ubiquitin-protein ligase TRIM71-like
adi_MSTRG.19050.1	adi_MSTRG.8308.1	A. digitifera	C5	C5	0.994941	GFP-like fluorescent chromoprotein FP506	GFP-like fluorescent chromoprotein FP506
adi_MSTRG.16001.1	adi_MSTRG.16052.1	A. digitifera	C1	C1	0.994903	centrosomal protein of 295 kDa-like	centrosomal protein of 295 kDa-like
adi_MSTRG.18696.1	adi_MSTRG.28046.3	A. digitifera	C2	C2	0.994744	histone H4	histone H3-like
adi_MSTRG.2450.1	adi_MSTRG.2452.1	A. digitifera	C5	C5	0.994685	E3 ubiquitin-protein ligase TRIM71-like	E3 ubiquitin-protein ligase TRIM71-like
adi_MSTRG.22872.1	adi_MSTRG.28530.1	A. digitifera	C4	C4	0.994573	transitional endoplasmic reticulum ATPase-like	transitional endoplasmic reticulum ATPase-like
adi_MSTRG.29319.1	adi_MSTRG.5131.1	A. digitifera	C5	C5	0.99457	uncharacterized protein LOC107328998	complement C3-like
adi_MSTRG.23032.1	adi_MSTRG.4262.1	A. digitifera	C5	C5	0.994535	glyceraldehyde-3-phosphate dehydrogenase-like	glyceraldehyde-3-phosphate dehydrogenase-like
adi_MSTRG.19076.1	adi_MSTRG.26233.1	A. digitifera	C2	C2	0.994476	uncharacterized protein LOC107356779	uncharacterized protein LOC107356779
adi_MSTRG.21241.1	adi_MSTRG.5415.1	A. digitifera	C4	C4	0.994416	60S acidic ribosomal protein P0-like	60S acidic ribosomal protein P0-like
adi_MSTRG.25081.1	adi_MSTRG.25082.1	A. digitifera	C2	C2	0.994311	uncharacterized protein LOC107355565	uncharacterized protein LOC107355565
adi_MSTRG.14302.1	adi_MSTRG.22263.1	A. digitifera	C5	C5	0.994218	uncharacterized protein LOC107343454	uncharacterized protein LOC107352330
adi_MSTRG.11471.1	adi_MSTRG.29897.1	A. digitifera	C6	C6	0.994198	inverted formin-2-like	inverted formin-2-like
adi_MSTRG.18183.2	adi_MSTRG.18212.1	A. digitifera	C2	C2	0.994183	uncharacterized protein LOC107347838	uncharacterized protein LOC107347825
adi_MSTRG.14027.1	adi_MSTRG.14028.1	A. digitifera	C2	C2	0.994178	uncharacterized protein LOC107358848	uncharacterized protein LOC107358848
adi_MSTRG.10934.1	adi_MSTRG.19542.1	A. digitifera	C5	C5	0.994167	myosin-2 essential light chain-like	myosin, essential light chain-like
adi_MSTRG.19528.1	adi_MSTRG.22985.1	A. digitifera	C2	C2	0.994149	uncharacterized protein LOC107327103	uncharacterized protein LOC107330000
adi_MSTRG.28005.1	adi_MSTRG.29647.1	A. digitifera	C2	C2	0.99409	tyrosine-protein phosphatase Lar-like	protein CEPU-1-like
adi_MSTRG.19559.1	adi_MSTRG.8732.1	A. digitifera	C2	C2	0.994031	histone H2A	histone H2A
adi_MSTRG.3153.1	adi_MSTRG.3156.1	A. digitifera	C1	C1	0.993981	uncharacterized protein LOC107329692	uncharacterized protein LOC107329683
adi_MSTRG.2430.1	adi_MSTRG.29484.1	A. digitifera	C4	C4	0.993908	cell wall protein IFF6-like	cell wall protein IFF6-like
adi_MSTRG.25826.2	adi_MSTRG.26289.1	A. digitifera	C2	C2	0.993832	uncharacterized protein LOC107356276	uncharacterized protein LOC107356276
adi_MSTRG.21847.1	adi_MSTRG.24398.1	A. digitifera	C1	C1	0.993757	uncharacterized protein LOC107351859	uncharacterized protein LOC107354792
adi_MSTRG.8732.1	adi_MSTRG.8917.3	A. digitifera	C2	C2	0.993717	histone H2A	histone H2A
adi_MSTRG.25542.1	adi_MSTRG.25626.1	A. digitifera	C2	C2	0.993659	paired box protein Pax-6-like	paired box protein Pax-6-like
adi_MSTRG.26353.1	adi_MSTRG.27961.1	A. digitifera	C5	C5	0.993593	oral-facial-digital syndrome 1 protein-like	oral-facial-digital syndrome 1 protein-like
adi_MSTRG.30875.1	adi_MSTRG.7825.1	A. digitifera	C5	C5	0.993476	10 kDa heat shock protein, mitochondrial-like	10 kDa heat shock protein, mitochondrial-like
adi_MSTRG.14469.1	adi_MSTRG.28014.1	A. digitifera	C3	C3	0.993442	uncharacterized protein LOC107343649	uncharacterized protein LOC107343649
adi_MSTRG.13021.1	adi_MSTRG.7292.1	A. digitifera	C5	C5	0.993421	uncharacterized protein LOC107342011	uncharacterized protein LOC107335448
adi_MSTRG.11582.1	adi_MSTRG.24441.1	A. digitifera	C5	C5	0.993362	E3 ubiquitin-protein ligase UBR4-like	E3 ubiquitin-protein ligase UBR4-like
adi_MSTRG.19568.1	adi_MSTRG.8917.1	A. digitifera	C2	C2	0.993209	histone H2B-like	histone H2A
adi_MSTRG.29093.1	adi_MSTRG.5233.1	A. digitifera	C5	C5	0.99315	RNA-directed DNA polymerase from mobile element jockey-like	RNA-directed DNA polymerase from mobile element jockey-like
adi_MSTRG.8917.1	adi_MSTRG.8918.1	A. digitifera	C2	C2	0.993124	histone H2A	histone H2A
adi_MSTRG.29305.1	adi_MSTRG.29309.1	A. digitifera	C5	C5	0.993031	pancreatic triacylglycerol lipase-like	pancreatic triacylglycerol lipase-like
adi_MSTRG.13417.1	adi_MSTRG.13447.1	A. digitifera	C2	C2	0.993028	uncharacterized protein LOC107358443	uncharacterized protein LOC107342495
adi_MSTRG.23358.1	adi_MSTRG.24411.1	A. digitifera	C4	C4	0.992972	histone H1-delta-like	histone H1-delta-like
adi_MSTRG.11701.1	adi_MSTRG.28060.1	A. digitifera	C4	C5	0.992946	guanidinobutyrase-like	guanidinobutyrase-like
adi_MSTRG.7892.1	adi_MSTRG.7895.1	A. digitifera	C1	C1	0.992807	ras GTPase-activating protein 3-like	ras GTPase-activating protein 3-like
adi_MSTRG.13447.1	adi_MSTRG.27522.1	A. digitifera	C2	C2	0.99279	uncharacterized protein LOC107342495	uncharacterized protein LOC107358443
adi_MSTRG.16235.2	adi_MSTRG.19280.1	A. digitifera	C1	C2	0.992778	protein N-lysine methyltransferase METTL21A-like	protein N-lysine methyltransferase METTL21A-like
adi_MSTRG.17748.1	adi_MSTRG.28083.1	A. digitifera	C5	C5	0.99268	tubulin alpha-1 chain	tubulin alpha-8 chain-like
adi_MSTRG.28048.1	adi_MSTRG.8917.1	A. digitifera	C2	C2	0.99267	histone H2A	histone H2A
adi_MSTRG.11431.1	adi_MSTRG.30248.1	A. digitifera	C5	C5	0.992606	IQ and AAA domain-containing protein 1-like	IQ and AAA domain-containing protein 1-like
adi_MSTRG.12926.1	adi_MSTRG.14027.1	A. digitifera	C2	C2	0.992519	uncharacterized protein LOC107358848	uncharacterized protein LOC107358848
adi_MSTRG.18696.1	adi_MSTRG.28046.2	A. digitifera	C2	C2	0.992483	histone H4	histone H2B-like
adi_MSTRG.4792.1	adi_MSTRG.4795.1	A. digitifera	C4	C4	0.992451	NADP-specific glutamate dehydrogenase-like	glutamate dehydrogenase-like
adi_MSTRG.8732.1	adi_MSTRG.8917.1	A. digitifera	C2	C2	0.992447	histone H2A	histone H2A
adi_MSTRG.14027.1	adi_MSTRG.26233.1	A. digitifera	C2	C2	0.992391	uncharacterized protein LOC107358848	uncharacterized protein LOC107356779
adi_MSTRG.24771.1	adi_MSTRG.5233.1	A. digitifera	C5	C5	0.992352	RNA-directed DNA polymerase from mobile element jockey-like	RNA-directed DNA polymerase from mobile element jockey-like
adi_MSTRG.11965.1	adi_MSTRG.17197.1	A. digitifera	C3	C3	0.992329	uncharacterized protein LOC107339593	uncharacterized protein LOC107328302
adi_MSTRG.22271.1	adi_MSTRG.30523.1	A. digitifera	C3	C3	0.992286	uncharacterized protein LOC107330504	uncharacterized protein LOC107330504
adi_MSTRG.22537.1	adi_MSTRG.22683.1	A. digitifera	C3	C4	0.992285	eukaryotic peptide chain release factor GTP-binding subunit ERF3B-like	eukaryotic peptide chain release factor GTP-binding subunit ERF3B-like
adi_MSTRG.11826.1	adi_MSTRG.18688.1	A. digitifera	C2	C2	0.992214	NADH dehydrogenase (ubiquinone) complex I, assembly factor 6-like	NADH dehydrogenase (ubiquinone) complex I, assembly factor 6-like
adi_MSTRG.4005.1	adi_MSTRG.5583.1	A. digitifera	C5	C5	0.992196	actin-15B	actin, cytoplasmic
adi_MSTRG.4811.1	adi_MSTRG.5025.1	A. digitifera	C2	C2	0.992176	synaptonemal complex protein 2-like	synaptonemal complex protein 2-like
adi_MSTRG.7109.1	adi_MSTRG.7146.1	A. digitifera	C3	C3	0.992075	uncharacterized protein LOC107335245	uncharacterized protein LOC107335245
adi_MSTRG.27157.1	adi_MSTRG.854.1	A. digitifera	C2	C2	0.992064	platelet-activating factor acetylhydrolase-like	platelet-activating factor acetylhydrolase-like
adi_MSTRG.11544.1	adi_MSTRG.5233.1	A. digitifera	C5	C5	0.992012	RNA-directed DNA polymerase from mobile element jockey-like	RNA-directed DNA polymerase from mobile element jockey-like
adi_MSTRG.7653.1	adi_MSTRG.7658.1	A. digitifera	C5	C5	0.99194	senecionine N-oxygenase-like	senecionine N-oxygenase-like
adi_MSTRG.20943.1	adi_MSTRG.3686.2	A. digitifera	C2	C2	0.991826	F-box only protein 43-like	F-box only protein 43-like
adi_MSTRG.16535.1	adi_MSTRG.7659.1	A. digitifera	C5	C5	0.991715	transmembrane prolyl 4-hydroxylase-like	transmembrane prolyl 4-hydroxylase-like
adi_MSTRG.12926.1	adi_MSTRG.19076.1	A. digitifera	C2	C2	0.9917	uncharacterized protein LOC107358848	uncharacterized protein LOC107356779
adi_MSTRG.30626.1	adi_MSTRG.6078.1	A. digitifera	C1	C1	0.991512	uncharacterized protein LOC107330592	uncharacterized protein LOC107334033
adi_MSTRG.26426.1	adi_MSTRG.9747.1	A. digitifera	C2	C2	0.991369	uncharacterized protein LOC107345840	uncharacterized protein LOC107345840
adi_MSTRG.9661.1	adi_MSTRG.9803.1	A. digitifera	C5	C5	0.991223	retinoid isomerohydrolase-like	retinoid isomerohydrolase-like
adi_MSTRG.28547.1	adi_MSTRG.6211.3	A. digitifera	C3	C3	0.991145	TNF receptor-associated factor 4-like	TNF receptor-associated factor 5-like
adi_MSTRG.26112.1	adi_MSTRG.28534.1	A. digitifera	C3	C3	0.991006	nucleotide-binding oligomerization domain-containing protein 1-like	nucleotide-binding oligomerization domain-containing protein 1-like
adi_MSTRG.10123.1	adi_MSTRG.19050.1	A. digitifera	C5	C5	0.99096	GFP-like fluorescent chromoprotein FP506	GFP-like fluorescent chromoprotein FP506
adi_MSTRG.24771.1	adi_MSTRG.29093.1	A. digitifera	C5	C5	0.990946	RNA-directed DNA polymerase from mobile element jockey-like	RNA-directed DNA polymerase from mobile element jockey-like
adi_MSTRG.20494.1	adi_MSTRG.8562.1	A. digitifera	C3	C3	0.990926	uncharacterized protein LOC107350349	52 kDa repressor of the inhibitor of the protein kinase-like
adi_MSTRG.12926.1	adi_MSTRG.26233.1	A. digitifera	C2	C2	0.990918	uncharacterized protein LOC107358848	uncharacterized protein LOC107356779
adi_MSTRG.618.1	adi_MSTRG.665.1	A. digitifera	C2	C2	0.990872	CUB and sushi domain-containing protein 1-like	sushi, von Willebrand factor type A, EGF and pentraxin domain-containing protein 1-like
adi_MSTRG.14548.1	adi_MSTRG.22619.1	A. digitifera	C5	C5	0.990757	receptor-type tyrosine-protein phosphatase F-like	receptor-type tyrosine-protein phosphatase F-like
adi_MSTRG.16481.1	adi_MSTRG.16615.1	A. digitifera	C5	C5	0.990751	uncharacterized protein LOC107345863	uncharacterized protein LOC107345863
adi_MSTRG.22912.2	adi_MSTRG.26036.1	A. digitifera	C2	C2	0.990664	riboflavin-binding protein-like	riboflavin-binding protein-like
adi_MSTRG.24204.2	adi_MSTRG.30379.1	A. digitifera	C4	C4	0.990589	FK506-binding protein 2-like	FK506-binding protein 2-like
adi_MSTRG.22650.1	adi_MSTRG.22659.1	A. digitifera	C5	C5	0.990472	endothelin-converting enzyme 1-like	endothelin-converting enzyme 1-like
adi_MSTRG.19756.1	adi_MSTRG.23610.1	A. digitifera	C2	C3	0.990463	uncharacterized protein LOC107349618	uncharacterized protein LOC107353891
adi_MSTRG.20675.1	adi_MSTRG.4287.1	A. digitifera	C2	C2	0.990457	uncharacterized protein LOC107350589	uncharacterized protein LOC107332086
adi_MSTRG.18622.1	adi_MSTRG.18630.2	A. digitifera	C5	C5	0.990444	neuronal pentraxin-1-like	neuronal pentraxin receptor-like
adi_MSTRG.30704.1	adi_MSTRG.4695.1	A. digitifera	C5	C5	0.990379	uncharacterized protein LOC107332421	uncharacterized protein LOC107332421
adi_MSTRG.10082.1	adi_MSTRG.13699.1	A. digitifera	C1	C1	0.990333	uncharacterized protein LOC107348879	uncharacterized protein LOC107348879
adi_MSTRG.20108.1	adi_MSTRG.2549.1	A. digitifera	C2	C2	0.990311	pancreatic lipase-related protein 2-like	pancreatic lipase-related protein 2-like
adi_MSTRG.14028.1	adi_MSTRG.19076.1	A. digitifera	C2	C2	0.990239	uncharacterized protein LOC107358848	uncharacterized protein LOC107356779
adi_MSTRG.23368.1	adi_MSTRG.24385.1	A. digitifera	C4	C4	0.990166	uncharacterized protein LOC107353645	uncharacterized protein LOC107353645
adi_MSTRG.13417.1	adi_MSTRG.27522.1	A. digitifera	C2	C2	0.990161	uncharacterized protein LOC107358443	uncharacterized protein LOC107358443
adi_MSTRG.22419.1	adi_MSTRG.3698.1	A. digitifera	C5	C5	0.990149	aquaporin-1-like	lens fiber major intrinsic protein-like
adi_MSTRG.18631.1	adi_MSTRG.18644.1	A. digitifera	C5	C5	0.990115	neuronal pentraxin-2-like	neuronal pentraxin-1-like
adi_MSTRG.14800.1	adi_MSTRG.14818.1	A. digitifera	C5	C5	0.990101	uncharacterized protein LOC107343964	uncharacterized protein LOC107343963
adi_MSTRG.16510.1	adi_MSTRG.7659.1	A. digitifera	C5	C5	0.989959	transmembrane prolyl 4-hydroxylase-like	transmembrane prolyl 4-hydroxylase-like
adi_MSTRG.10537.1	adi_MSTRG.30544.1	A. digitifera	C2	C2	0.98987	adi_MSTRG.10537.1	adi_MSTRG.30544.1
adi_MSTRG.15316.1	adi_MSTRG.30127.1	A. digitifera	C5	C5	0.989862	ATP synthase subunit alpha, mitochondrial-like	ATP synthase subunit alpha, mitochondrial
adi_MSTRG.8732.1	adi_MSTRG.8918.1	A. digitifera	C2	C2	0.989798	histone H2A	histone H2A
adi_MSTRG.28048.1	adi_MSTRG.8732.1	A. digitifera	C2	C2	0.98972	histone H2A	histone H2A
adi_MSTRG.4049.1	adi_MSTRG.5770.1	A. digitifera	C5	C5	0.989708	piggyBac transposable element-derived protein 4-like	piggyBac transposable element-derived protein 4-like
adi_MSTRG.15209.1	adi_MSTRG.28223.1	A. digitifera	C4	C4	0.989695	uncharacterized protein K02A2.6-like	uncharacterized protein K02A2.6-like
adi_MSTRG.30398.1	adi_MSTRG.8478.1	A. digitifera	C5	C5	0.989605	dynein regulatory complex protein 1-like	dynein regulatory complex protein 1-like
adi_MSTRG.29258.1	adi_MSTRG.7689.1	A. digitifera	C2	C2	0.989578	targeting protein for Xklp2-A-like	targeting protein for Xklp2 homolog
adi_MSTRG.2362.1	adi_MSTRG.29706.1	A. digitifera	C4	C4	0.989474	acid sphingomyelinase-like phosphodiesterase 3a	sphingomyelinase phosphodiesterase D-like
adi_MSTRG.15144.1	adi_MSTRG.15152.1	A. digitifera	C6	C6	0.989417	uncharacterized protein LOC107344317	uncharacterized protein LOC107344317
adi_MSTRG.16026.1	adi_MSTRG.26318.1	A. digitifera	C3	C3	0.989375	uncharacterized protein LOC107330001	uncharacterized protein LOC107330001
adi_MSTRG.13501.1	adi_MSTRG.13545.1	A. digitifera	C2	C2	0.989256	uncharacterized protein LOC107342582	uncharacterized protein LOC107342575
adi_MSTRG.11544.1	adi_MSTRG.29093.1	A. digitifera	C5	C5	0.989253	RNA-directed DNA polymerase from mobile element jockey-like	RNA-directed DNA polymerase from mobile element jockey-like
adi_MSTRG.23440.1	adi_MSTRG.28449.1	A. digitifera	C5	C5	0.988955	ATP-dependent RNA helicase A-like protein	ATP-dependent RNA helicase A-like
adi_MSTRG.1442.1	adi_MSTRG.8154.1	A. digitifera	C4	C4	0.988839	protein PRRC1-like	protein PRRC1-like
adi_MSTRG.24805.1	adi_MSTRG.26863.1	A. digitifera	C2	C2	0.988835	uncharacterized protein LOC107355195	uncharacterized protein LOC107357691
adi_MSTRG.30287.1	adi_MSTRG.9808.1	A. digitifera	C2	C2	0.988738	uncharacterized protein LOC107338296	uncharacterized protein LOC107338296
adi_MSTRG.2208.1	adi_MSTRG.30758.1	A. digitifera	C4	C4	0.988698	probable ribosome biogenesis protein RLP24	probable ribosome biogenesis protein RLP24
adi_MSTRG.19568.1	adi_MSTRG.8917.3	A. digitifera	C2	C2	0.988651	histone H2B-like	histone H2A
adi_MSTRG.18610.1	adi_MSTRG.18631.1	A. digitifera	C5	C5	0.988567	neuronal pentraxin-1-like	neuronal pentraxin-2-like
adi_MSTRG.14374.1	adi_MSTRG.24952.1	A. digitifera	C5	C5	0.988473	fibroblast growth factor receptor 3-like	fibroblast growth factor receptor 3-like
adi_MSTRG.23927.1	adi_MSTRG.24965.1	A. digitifera	C1	C1	0.98844	protein FAM69B-like	protein FAM69B-like
adi_MSTRG.22255.1	adi_MSTRG.22259.1	A. digitifera	C5	C5	0.988384	dickkopf-related protein 3-like	uncharacterized protein LOC107352331
adi_MSTRG.15413.1	adi_MSTRG.30800.1	A. digitifera	C1	C1	0.988276	uncharacterized protein LOC107344686	uncharacterized protein LOC107330741
adi_MSTRG.11784.1	adi_MSTRG.11817.1	A. digitifera	C5	C5	0.988056	uncharacterized protein LOC107340577	uncharacterized protein LOC107340572
adi_MSTRG.21192.1	adi_MSTRG.29127.1	A. digitifera	C3	C3	0.987918	uncharacterized protein LOC107328767	uncharacterized protein LOC107328767
adi_MSTRG.16443.1	adi_MSTRG.9747.1	A. digitifera	C2	C2	0.987872	uncharacterized protein LOC107345840	uncharacterized protein LOC107345840
adi_MSTRG.13892.1	adi_MSTRG.8059.2	A. digitifera	C2	C2	0.987824	uncharacterized protein LOC107348879	uncharacterized protein LOC107348879
adi_MSTRG.887.1	adi_MSTRG.905.1	A. digitifera	C5	C5	0.98778	kinesin-like protein KIF26B	kinesin-like protein KIF26B
adi_MSTRG.17197.1	adi_MSTRG.30219.1	A. digitifera	C3	C3	0.987603	uncharacterized protein LOC107328302	uncharacterized protein LOC107330119
adi_MSTRG.12926.1	adi_MSTRG.14028.1	A. digitifera	C2	C2	0.987527	uncharacterized protein LOC107358848	uncharacterized protein LOC107358848
adi_MSTRG.2439.1	adi_MSTRG.28145.1	A. digitifera	C4	C4	0.987389	40S ribosomal protein S11-like	40S ribosomal protein S11-like
adi_MSTRG.1463.1	adi_MSTRG.26086.1	A. digitifera	C3	C3	0.987382	short transient receptor potential channel 5-like	short transient receptor potential channel 4-like
adi_MSTRG.16026.1	adi_MSTRG.30093.1	A. digitifera	C3	C3	0.987202	uncharacterized protein LOC107330001	uncharacterized protein LOC107330001
adi_MSTRG.30334.1	adi_MSTRG.6383.1	A. digitifera	C5	C5	0.987137	protein disulfide-isomerase A5-like	protein disulfide-isomerase A5-like
adi_MSTRG.30872.1	adi_MSTRG.4098.1	A. digitifera	C5	C5	0.987106	uncharacterized protein LOC107330833	transmembrane cell adhesion receptor mua-3-like
adi_MSTRG.10721.1	adi_MSTRG.10725.1	A. digitifera	C6	C6	0.987041	uncharacterized protein LOC107339370	uncharacterized protein LOC107339370
adi_MSTRG.13371.1	adi_MSTRG.28109.1	A. digitifera	C2	C2	0.986851	uncharacterized protein LOC107342433	dentin sialophosphoprotein-like
adi_MSTRG.8784.1	adi_MSTRG.8786.1	A. digitifera	C5	C5	0.98679	uncharacterized protein LOC107337180	uncharacterized protein LOC107337180
adi_MSTRG.10100.1	adi_MSTRG.2115.1	A. digitifera	C2	C2	0.986775	uncharacterized protein LOC107353440	uncharacterized protein LOC107353440
adi_MSTRG.21249.1	adi_MSTRG.27922.1	A. digitifera	C5	C5	0.986574	choloylglycine hydrolase-like	uncharacterized protein YxeI-like
adi_MSTRG.19016.1	adi_MSTRG.28594.1	A. digitifera	C5	C5	0.986523	Golgi apparatus protein 1-like	Golgi apparatus protein 1-like
adi_MSTRG.21343.1	adi_MSTRG.21377.1	A. digitifera	C3	C3	0.986472	neuropeptide FF receptor 2-like	tachykinin-like peptides receptor 86C
adi_MSTRG.30334.1	adi_MSTRG.6378.1	A. digitifera	C5	C5	0.986289	protein disulfide-isomerase A5-like	thioredoxin domain-containing protein 12-like
adi_MSTRG.28268.1	adi_MSTRG.7997.1	A. digitifera	C5	C5	0.986068	uncharacterized protein LOC107327462	uncharacterized protein LOC107336203
adi_MSTRG.14101.1	adi_MSTRG.30689.1	A. digitifera	C1	C1	0.986	ras-related protein Rap-2a-like	ras-related protein Rap-2a-like
adi_MSTRG.8917.2	adi_MSTRG.8918.1	A. digitifera	C2	C2	0.985995	histone H2A	histone H2A
adi_MSTRG.5748.1	adi_MSTRG.5764.1	A. digitifera	C5	C5	0.985874	uncharacterized protein LOC107333669	uncharacterized protein LOC107333667
adi_MSTRG.14302.1	adi_MSTRG.22259.1	A. digitifera	C5	C5	0.985872	uncharacterized protein LOC107343454	uncharacterized protein LOC107352331
adi_MSTRG.22271.1	adi_MSTRG.23501.1	A. digitifera	C3	C3	0.98586	uncharacterized protein LOC107330504	trichohyalin-like
adi_MSTRG.9218.1	adi_MSTRG.9615.1	A. digitifera	C5	C5	0.985487	amiloride-sensitive amine oxidase [copper-containing]-like	amiloride-sensitive amine oxidase [copper-containing]-like
adi_MSTRG.18631.1	adi_MSTRG.18646.1	A. digitifera	C5	C5	0.985429	neuronal pentraxin-2-like	neuronal pentraxin-2-like
adi_MSTRG.27949.1	adi_MSTRG.970.1	A. digitifera	C2	C2	0.985358	BTB and MATH domain-containing protein 38-like	BTB and MATH domain-containing protein 38-like
adi_MSTRG.20689.1	adi_MSTRG.20693.1	A. digitifera	C5	C5	0.985321	serotransferrin-like	serotransferrin-like
adi_MSTRG.18656.1	adi_MSTRG.28981.1	A. digitifera	C5	C5	0.985237	neuronal pentraxin-1-like	neuronal pentraxin-2-like
adi_MSTRG.25145.1	adi_MSTRG.30358.1	A. digitifera	C6	C6	0.985025	protein ripply1-like	protein ripply1-like
adi_MSTRG.11845.1	adi_MSTRG.16391.1	A. digitifera	C5	C5	0.984869	transmembrane prolyl 4-hydroxylase-like	transmembrane prolyl 4-hydroxylase-like
adi_MSTRG.10082.1	adi_MSTRG.24219.1	A. digitifera	C1	C1	0.98478	uncharacterized protein LOC107348879	uncharacterized protein LOC107348879
adi_MSTRG.14373.1	adi_MSTRG.30527.1	A. digitifera	C5	C5	0.984765	signal recognition particle receptor subunit alpha-like	signal recognition particle receptor subunit alpha-like
adi_MSTRG.24757.3	adi_MSTRG.24759.1	A. digitifera	C3	C3	0.984723	estrogen sulfotransferase-like	estrogen sulfotransferase-like
adi_MSTRG.19796.1	adi_MSTRG.19797.1	A. digitifera	C6	C6	0.984503	protein DD3-3-like	protein DD3-3-like
adi_MSTRG.22268.1	adi_MSTRG.22767.1	A. digitifera	C5	C5	0.984499	uncharacterized protein LOC107352378	uncharacterized protein LOC107352378
adi_MSTRG.28766.1	adi_MSTRG.4298.1	A. digitifera	C5	C5	0.98448	UDP-glucose 6-dehydrogenase-like	UDP-glucose 6-dehydrogenase-like
adi_MSTRG.21800.1	adi_MSTRG.29501.3	A. digitifera	C1	C1	0.984476	tripartite motif-containing protein 45-like	tripartite motif-containing protein 45-like
adi_MSTRG.30334.1	adi_MSTRG.6334.1	A. digitifera	C5	C5	0.984457	protein disulfide-isomerase A5-like	thioredoxin domain-containing protein 12-like
adi_MSTRG.22435.1	adi_MSTRG.22437.1	A. digitifera	C4	C4	0.984442	nucleolar GTP-binding protein 1-like	nucleolar GTP-binding protein 1-like
adi_MSTRG.29461.1	adi_MSTRG.9828.1	A. digitifera	C5	C5	0.984399	uncharacterized protein LOC107338350	uncharacterized protein LOC107338350
adi_MSTRG.19528.1	adi_MSTRG.8039.2	A. digitifera	C2	C2	0.984375	uncharacterized protein LOC107327103	uncharacterized protein LOC107330000
adi_MSTRG.1758.1	adi_MSTRG.1908.1	A. digitifera	C1	C1	0.98436	uncharacterized protein LOC107346242	uncharacterized protein LOC107346242
adi_MSTRG.20674.1	adi_MSTRG.20675.1	A. digitifera	C1	C2	0.984287	uncharacterized protein LOC107350589	uncharacterized protein LOC107350589
adi_MSTRG.25009.1	adi_MSTRG.29355.1	A. digitifera	C4	C5	0.98419	60S ribosomal protein L21-like	60S ribosomal protein L21-like
adi_MSTRG.20997.1	adi_MSTRG.21045.1	A. digitifera	C5	C5	0.984065	uncharacterized protein LOC107350952	transient receptor potential cation channel subfamily A member 1-like
adi_MSTRG.26350.1	adi_MSTRG.26382.1	A. digitifera	C5	C5	0.984061	protein Churchill-like	protein Churchill-like
adi_MSTRG.12300.1	adi_MSTRG.22257.1	A. digitifera	C5	C5	0.983755	structural maintenance of chromosomes protein 4-like	structural maintenance of chromosomes protein 4-like
adi_MSTRG.21024.1	adi_MSTRG.22271.1	A. digitifera	C3	C3	0.9836	uncharacterized protein LOC107330504	uncharacterized protein LOC107330504
adi_MSTRG.19568.1	adi_MSTRG.28046.2	A. digitifera	C2	C2	0.983534	histone H2B-like	histone H2B-like
adi_MSTRG.19559.1	adi_MSTRG.8917.2	A. digitifera	C2	C2	0.983533	histone H2A	histone H2A
adi_MSTRG.12112.1	adi_MSTRG.28870.1	A. digitifera	C3	C3	0.983525	uncharacterized protein LOC107340904	uncharacterized protein LOC107328457
adi_MSTRG.28857.1	adi_MSTRG.6658.1	A. digitifera	C6	C5	0.983482	asparagine--tRNA ligase, cytoplasmic-like	asparagine--tRNA ligase, cytoplasmic-like
adi_MSTRG.28039.1	adi_MSTRG.8917.2	A. digitifera	C2	C2	0.983468	histone H2A	histone H2A
adi_MSTRG.11960.1	adi_MSTRG.27725.1	A. digitifera	C2	C2	0.983254	uncharacterized protein LOC107340682	uncharacterized protein LOC107358900
adi_MSTRG.28638.1	adi_MSTRG.3690.1	A. digitifera	C2	C2	0.983239	uncharacterized protein LOC107328105	uncharacterized protein LOC107331520
adi_MSTRG.11775.1	adi_MSTRG.9269.1	A. digitifera	C3	C4	0.983214	putative ATP-dependent DNA helicase Q1	putative ATP-dependent DNA helicase Q1
adi_MSTRG.24503.1	adi_MSTRG.28031.1	A. digitifera	C4	C5	0.982955	intraflagellar transport protein 57 homolog	intraflagellar transport protein 57 homolog
adi_MSTRG.10735.3	adi_MSTRG.30471.1	A. digitifera	C2	C2	0.982932	uncharacterized protein LOC107339330	uncharacterized protein LOC107330419
adi_MSTRG.13577.2	adi_MSTRG.23197.1	A. digitifera	C2	C2	0.982874	deoxyribodipyrimidine photo-lyase-like	deoxyribodipyrimidine photo-lyase-like
adi_MSTRG.2594.1	adi_MSTRG.28143.1	A. digitifera	C5	C5	0.982679	translation initiation factor IF-2-like	translation initiation factor IF-2-like
adi_MSTRG.30609.1	adi_MSTRG.7233.1	A. digitifera	C1	C1	0.982555	centrosome and spindle pole associated protein 1-like	centrosome and spindle pole associated protein 1-like
adi_MSTRG.19766.1	adi_MSTRG.28167.1	A. digitifera	C1	C1	0.982442	uncharacterized protein LOC107343254	uncharacterized protein LOC107343254
adi_MSTRG.23347.1	adi_MSTRG.24425.1	A. digitifera	C4	C4	0.982328	phosphoglycerate kinase 1-like	phosphoglycerate kinase 1-like
adi_MSTRG.17826.1	adi_MSTRG.19121.1	A. digitifera	C4	C4	0.982153	D-inositol 3-phosphate glycosyltransferase-like	uncharacterized protein LOC107348902
adi_MSTRG.18869.1	adi_MSTRG.27452.1	A. digitifera	C3	C3	0.982085	uncharacterized protein LOC107342494	uncharacterized protein LOC107358443
adi_MSTRG.17823.1	adi_MSTRG.17835.1	A. digitifera	C5	C5	0.982081	uncharacterized protein LOC107347432	uncharacterized protein LOC107347415
adi_MSTRG.24258.1	adi_MSTRG.25132.2	A. digitifera	C5	C5	0.982062	UPF0565 protein C2orf69 homolog	UPF0565 protein C2orf69 homolog
adi_MSTRG.16015.1	adi_MSTRG.18610.1	A. digitifera	C5	C5	0.981946	neuronal pentraxin-1-like	neuronal pentraxin-1-like
adi_MSTRG.15125.1	adi_MSTRG.17646.1	A. digitifera	C1	C1	0.981734	tRNA pseudouridine synthase A, mitochondrial-like	tRNA pseudouridine synthase A, mitochondrial-like
adi_MSTRG.28048.1	adi_MSTRG.8917.2	A. digitifera	C2	C2	0.981728	histone H2A	histone H2A
adi_MSTRG.15763.1	adi_MSTRG.15766.1	A. digitifera	C1	C1	0.981724	uncharacterized protein PFB0765w-like	uncharacterized protein PFB0765w-like
adi_MSTRG.30639.1	adi_MSTRG.9829.1	A. digitifera	C4	C4	0.981674	26S proteasome non-ATPase regulatory subunit 3-like	26S proteasome non-ATPase regulatory subunit 3-like
adi_MSTRG.2594.1	adi_MSTRG.7329.1	A. digitifera	C5	C5	0.981641	translation initiation factor IF-2-like	translation initiation factor IF-2-like
adi_MSTRG.12478.1	adi_MSTRG.13892.1	A. digitifera	C2	C2	0.981618	uncharacterized protein LOC107348879	uncharacterized protein LOC107348879
adi_MSTRG.18911.1	adi_MSTRG.26746.1	A. digitifera	C2	C2	0.981578	uncharacterized protein C1orf101-like	uncharacterized protein C1orf101-like
adi_MSTRG.14416.1	adi_MSTRG.19623.1	A. digitifera	C5	C5	0.981473	nucleoporin NUP188 homolog	nucleoporin NUP188 homolog
adi_MSTRG.25458.1	adi_MSTRG.26633.1	A. digitifera	C1	C1	0.981472	gamma-aminobutyric acid receptor subunit beta-3-like	gamma-aminobutyric acid receptor subunit beta-1-like
adi_MSTRG.17366.1	adi_MSTRG.17382.1	A. digitifera	C2	C2	0.981333	WD repeat-containing protein 13-like	WD repeat-containing protein 13-like
adi_MSTRG.22422.1	adi_MSTRG.22885.1	A. digitifera	C3	C3	0.98122	uncharacterized protein LOC107339467	uncharacterized protein LOC107346547
adi_MSTRG.10766.1	adi_MSTRG.27404.1	A. digitifera	C5	C5	0.981211	uncharacterized protein LOC107339406	uncharacterized protein LOC107358488
adi_MSTRG.2824.1	adi_MSTRG.30041.1	A. digitifera	C4	C4	0.981202	phosphatidylinositide phosphatase SAC1-like	phosphatidylinositide phosphatase SAC1-like
adi_MSTRG.28310.1	adi_MSTRG.29901.1	A. digitifera	C2	C2	0.980994	synaptosomal-associated protein 25-like	synaptosomal-associated protein 25-like
adi_MSTRG.16883.1	adi_MSTRG.7714.1	A. digitifera	C5	C5	0.980963	hephaestin-like protein	hephaestin-like protein
adi_MSTRG.20035.1	adi_MSTRG.27552.2	A. digitifera	C3	C3	0.98093	DNA-binding protein HEXBP-like	DNA-binding protein HEXBP-like
adi_MSTRG.13699.1	adi_MSTRG.24219.1	A. digitifera	C1	C1	0.98093	uncharacterized protein LOC107348879	uncharacterized protein LOC107348879
adi_MSTRG.13341.1	adi_MSTRG.25074.1	A. digitifera	C5	C5	0.980798	multidrug resistance-associated protein 4-like	multidrug resistance-associated protein 4-like
adi_MSTRG.1330.1	adi_MSTRG.1371.1	A. digitifera	C4	C4	0.980749	coatomer subunit gamma-2-like	coatomer subunit gamma-2-like
adi_MSTRG.11709.1	adi_MSTRG.28548.1	A. digitifera	C3	C3	0.980659	uncharacterized protein LOC107340485	uncharacterized protein LOC107340485
adi_MSTRG.28139.1	adi_MSTRG.30589.1	A. digitifera	C5	C5	0.980588	uncharacterized protein LOC107327465	uncharacterized protein LOC107330586
adi_MSTRG.4731.1	adi_MSTRG.7659.1	A. digitifera	C5	C5	0.980584	uncharacterized protein LOC107332423	transmembrane prolyl 4-hydroxylase-like
adi_MSTRG.23501.1	adi_MSTRG.30523.1	A. digitifera	C3	C3	0.980449	trichohyalin-like	uncharacterized protein LOC107330504
adi_MSTRG.17316.1	adi_MSTRG.29569.1	A. digitifera	C2	C2	0.980351	uncharacterized protein LOC107346853	uncharacterized protein LOC107329346
adi_MSTRG.23429.1	adi_MSTRG.30386.1	A. digitifera	C6	C6	0.980299	axonemal 84 kDa protein-like	axonemal 84 kDa protein-like
adi_MSTRG.1373.1	adi_MSTRG.22580.1	A. digitifera	C2	C2	0.980011	serine/threonine-protein kinase Nek2-like	serine/threonine-protein kinase Nek2-like
adi_MSTRG.25960.2	adi_MSTRG.9762.1	A. digitifera	C2	C2	0.979962	mitochondrial import inner membrane translocase subunit tim23-like	mitochondrial import inner membrane translocase subunit tim23-like
adi_MSTRG.12478.1	adi_MSTRG.2108.1	A. digitifera	C2	C1	0.979922	uncharacterized protein LOC107348879	uncharacterized protein LOC107348879
adi_MSTRG.459.1	adi_MSTRG.6192.1	A. digitifera	C5	C5	0.979878	uncharacterized protein LOC107333045	uncharacterized protein LOC107333965
adi_MSTRG.25027.1	adi_MSTRG.28689.1	A. digitifera	C2	C2	0.979868	uncharacterized protein LOC107345227	uncharacterized protein LOC107343859
adi_MSTRG.30582.1	adi_MSTRG.3246.1	A. digitifera	C5	C5	0.979731	tumor necrosis factor ligand superfamily member 10-like	tumor necrosis factor ligand superfamily member 10-like
adi_MSTRG.15886.1	adi_MSTRG.15921.1	A. digitifera	C2	C2	0.9796	nicalin-1-like	nicalin-1-like
adi_MSTRG.23449.1	adi_MSTRG.28593.1	A. digitifera	C4	C4	0.979352	spectrin alpha chain, non-erythrocytic 1-like	spectrin alpha chain, non-erythrocytic 1-like
adi_MSTRG.25486.1	adi_MSTRG.26643.1	A. digitifera	C5	C5	0.97926	T-complex protein 1 subunit epsilon-like	T-complex protein 1 subunit epsilon-like
adi_MSTRG.19676.1	adi_MSTRG.24669.3	A. digitifera	C2	C2	0.979251	uncharacterized protein LOC107349539	uncharacterized protein LOC107355091
adi_MSTRG.27182.1	adi_MSTRG.27457.1	A. digitifera	C3	C3	0.979249	C-type mannose receptor 2-like	C-type mannose receptor 2-like
adi_MSTRG.18418.1	adi_MSTRG.26315.1	A. digitifera	C5	C5	0.979184	UPF0686 protein C11orf1 homolog	UPF0686 protein C11orf1 homolog
adi_MSTRG.16389.1	adi_MSTRG.16398.1	A. digitifera	C5	C5	0.97917	calretinin-like	calretinin-like
adi_MSTRG.20747.1	adi_MSTRG.24560.1	A. digitifera	C2	C2	0.979129	uncharacterized protein LOC107350648	uncharacterized protein LOC107354959
adi_MSTRG.15227.1	adi_MSTRG.2642.1	A. digitifera	C1	C1	0.97909	uncharacterized protein LOC107357297	uncharacterized protein LOC107357297
adi_MSTRG.4005.1	adi_MSTRG.5623.1	A. digitifera	C5	C5	0.979036	actin-15B	actin-3
adi_MSTRG.11959.1	adi_MSTRG.24325.1	A. digitifera	C5	C5	0.979018	uncharacterized protein LOC107340772	uncharacterized protein LOC107354730
adi_MSTRG.18559.3	adi_MSTRG.19242.1	A. digitifera	C3	C3	0.978979	uncharacterized protein LOC107349043	uncharacterized protein LOC107349043
adi_MSTRG.28890.1	adi_MSTRG.29997.1	A. digitifera	C5	C4	0.978966	uncharacterized protein LOC107328469	uncharacterized protein LOC107329850
adi_MSTRG.27512.1	adi_MSTRG.795.1	A. digitifera	C5	C5	0.978945	dolichyl-diphosphooligosaccharide--protein glycosyltransferase subunit STT3A-like	dolichyl-diphosphooligosaccharide--protein glycosyltransferase subunit STT3A
adi_MSTRG.12291.1	adi_MSTRG.12314.1	A. digitifera	C5	C5	0.97893	structural maintenance of chromosomes protein 4-like	structural maintenance of chromosomes protein 4-like
adi_MSTRG.30387.1	adi_MSTRG.8473.1	A. digitifera	C3	C3	0.978904	membrane-bound O-acyltransferase domain-containing protein 2-like	lysophospholipid acyltransferase 2-like
adi_MSTRG.4082.1	adi_MSTRG.5446.1	A. digitifera	C6	C6	0.978887	argininosuccinate lyase-like	argininosuccinate lyase-like
adi_MSTRG.25262.1	adi_MSTRG.25616.1	A. digitifera	C5	C5	0.978881	uncharacterized protein LOC107345863	adi_MSTRG.25616.1
adi_MSTRG.19644.1	adi_MSTRG.29698.1	A. digitifera	C5	C5	0.978627	eukaryotic translation initiation factor 4 gamma 3-like	eukaryotic translation initiation factor 4 gamma 3-like
adi_MSTRG.22694.1	adi_MSTRG.29647.1	A. digitifera	C2	C2	0.97847	limbic system-associated membrane protein-like	protein CEPU-1-like
adi_MSTRG.14850.1	adi_MSTRG.30315.1	A. digitifera	C5	C5	0.978287	amyloid-like protein 2	anthranilate O-methyltransferase 3-like
adi_MSTRG.10082.1	adi_MSTRG.4464.1	A. digitifera	C1	C1	0.978192	uncharacterized protein LOC107348879	uncharacterized protein LOC107348879
adi_MSTRG.29546.1	adi_MSTRG.3892.1	A. digitifera	C3	C3	0.978159	uncharacterized protein LOC107331715	uncharacterized protein LOC107331715
adi_MSTRG.23717.1	adi_MSTRG.23828.1	A. digitifera	C5	C5	0.978112	uncharacterized protein LOC107354100	uncharacterized protein LOC107354100
adi_MSTRG.23483.1	adi_MSTRG.9671.1	A. digitifera	C2	C2	0.978076	kelch-like protein 12	kelch-like protein 3
adi_MSTRG.14798.1	adi_MSTRG.14851.1	A. digitifera	C4	C4	0.978075	mitochondrial import receptor subunit TOM70-like	mitochondrial import receptor subunit TOM70-like
adi_MSTRG.13417.1	adi_MSTRG.18869.1	A. digitifera	C2	C3	0.978017	uncharacterized protein LOC107358443	uncharacterized protein LOC107342494
adi_MSTRG.27886.1	adi_MSTRG.29655.1	A. digitifera	C5	C5	0.977825	eukaryotic translation initiation factor 4 gamma 1-like	eukaryotic translation initiation factor 4 gamma 3-like
adi_MSTRG.19676.1	adi_MSTRG.4287.1	A. digitifera	C2	C2	0.977711	uncharacterized protein LOC107349539	uncharacterized protein LOC107332086
adi_MSTRG.29350.1	adi_MSTRG.29351.1	A. digitifera	C5	C5	0.977647	amine sulfotransferase-like	sulfotransferase 1C2-like
adi_MSTRG.29144.1	adi_MSTRG.4684.1	A. digitifera	C5	C5	0.977611	dynein heavy chain 7, axonemal-like	dynein heavy chain 7, axonemal-like
adi_MSTRG.22694.1	adi_MSTRG.28005.1	A. digitifera	C2	C2	0.977583	limbic system-associated membrane protein-like	tyrosine-protein phosphatase Lar-like
adi_MSTRG.29801.1	adi_MSTRG.4744.1	A. digitifera	C2	C2	0.977555	barH-like 1 homeobox protein	barH-like 1 homeobox protein
adi_MSTRG.20675.2	adi_MSTRG.4282.1	A. digitifera	C1	C1	0.977485	uncharacterized protein LOC107350589	uncharacterized protein LOC107332085
adi_MSTRG.11279.1	adi_MSTRG.5705.1	A. digitifera	C2	C2	0.977416	uncharacterized protein LOC107340044	uncharacterized protein LOC107333652
adi_MSTRG.27043.5	adi_MSTRG.4561.1	A. digitifera	C3	C3	0.977282	uncharacterized protein LOC107357924	uncharacterized protein LOC107332453
adi_MSTRG.27395.1	adi_MSTRG.27439.1	A. digitifera	C2	C2	0.977261	uncharacterized protein LOC107358446	uncharacterized protein LOC107358441
adi_MSTRG.26313.2	adi_MSTRG.7767.2	A. digitifera	C3	C3	0.977177	uncharacterized protein LOC107357015	uncharacterized protein LOC107335935
adi_MSTRG.11777.1	adi_MSTRG.11791.1	A. digitifera	C4	C4	0.977151	ZP domain-containing protein-like	uncharacterized protein LOC107340539
adi_MSTRG.1558.1	adi_MSTRG.21178.1	A. digitifera	C5	C5	0.977114	kinesin-like protein KIF20B	kinesin-like protein KIF20B
adi_MSTRG.2108.1	adi_MSTRG.8059.2	A. digitifera	C1	C2	0.977033	uncharacterized protein LOC107348879	uncharacterized protein LOC107348879
adi_MSTRG.16535.1	adi_MSTRG.4731.1	A. digitifera	C5	C5	0.976964	transmembrane prolyl 4-hydroxylase-like	uncharacterized protein LOC107332423
adi_MSTRG.7400.2	adi_MSTRG.7402.1	A. digitifera	C3	C3	0.976936	SCO-spondin-like	SCO-spondin-like
adi_MSTRG.28870.1	adi_MSTRG.8814.1	A. digitifera	C3	C3	0.976823	uncharacterized protein LOC107328457	uncharacterized protein LOC107337205
adi_MSTRG.4291.1	adi_MSTRG.4292.1	A. digitifera	C5	C5	0.976785	uncharacterized protein LOC107332157	uncharacterized protein LOC107332157
adi_MSTRG.22233.1	adi_MSTRG.22255.1	A. digitifera	C5	C5	0.97675	uncharacterized protein LOC107352327	dickkopf-related protein 3-like
adi_MSTRG.23567.1	adi_MSTRG.6280.2	A. digitifera	C3	C3	0.976597	uncharacterized protein LOC107353875	uncharacterized protein LOC107334240
adi_MSTRG.16015.1	adi_MSTRG.18630.2	A. digitifera	C5	C5	0.976489	neuronal pentraxin-1-like	neuronal pentraxin receptor-like
adi_MSTRG.17314.1	adi_MSTRG.22970.1	A. digitifera	C5	C5	0.97635	uncharacterized protein LOC107346872	uncharacterized protein LOC107353207
adi_MSTRG.10113.1	adi_MSTRG.26746.1	A. digitifera	C2	C2	0.976342	uncharacterized protein C1orf101-like	uncharacterized protein C1orf101-like
adi_MSTRG.21193.1	adi_MSTRG.27549.2	A. digitifera	C2	C2	0.976257	EGF-like repeat and discoidin I-like domain-containing protein 3	coagulation factor VIII-like
adi_MSTRG.29266.1	adi_MSTRG.29351.1	A. digitifera	C5	C5	0.976192	amine sulfotransferase-like	sulfotransferase 1C2-like
adi_MSTRG.30196.1	adi_MSTRG.30344.1	A. digitifera	C1	C1	0.976171	uncharacterized protein LOC107330285	uncharacterized protein LOC107330285
adi_MSTRG.14028.1	adi_MSTRG.26233.1	A. digitifera	C2	C2	0.976047	uncharacterized protein LOC107358848	uncharacterized protein LOC107356779
adi_MSTRG.2128.6	adi_MSTRG.8470.1	A. digitifera	C2	C2	0.976042	sphingolipid delta(4)-desaturase DES1-like	sphingolipid delta(4)-desaturase DES1-like
adi_MSTRG.18822.1	adi_MSTRG.27074.1	A. digitifera	C5	C4	0.976042	glutathione S-transferase Mu 3-like	glutathione S-transferase Mu 3-like
adi_MSTRG.15129.1	adi_MSTRG.15143.1	A. digitifera	C6	C5	0.976016	uncharacterized protein LOC107344320	uncharacterized protein LOC107344320
adi_MSTRG.18565.1	adi_MSTRG.18569.1	A. digitifera	C5	C5	0.975893	uncharacterized protein LOC107348226	uncharacterized protein LOC107348227
adi_MSTRG.12702.1	adi_MSTRG.17362.1	A. digitifera	C6	C5	0.97589	actin	uncharacterized protein LOC107346890
adi_MSTRG.26647.1	adi_MSTRG.8151.1	A. digitifera	C3	C3	0.975782	P2X purinoceptor 7-like	uncharacterized protein LOC107336434
adi_MSTRG.30408.1	adi_MSTRG.8491.2	A. digitifera	C2	C2	0.975688	uncharacterized protein LOC107330384	uncharacterized protein LOC107336814
adi_MSTRG.2628.1	adi_MSTRG.2698.1	A. digitifera	C2	C2	0.97562	tankyrase-1-like	tankyrase-1-like
adi_MSTRG.24991.1	adi_MSTRG.29392.1	A. digitifera	C4	C4	0.975556	ATP-binding cassette sub-family E member 1-like	ATP-binding cassette sub-family E member 1-like
adi_MSTRG.25487.3	adi_MSTRG.25488.1	A. digitifera	C3	C3	0.975497	protein SHQ1 homolog	protein SHQ1 homolog
adi_MSTRG.16391.1	adi_MSTRG.16490.1	A. digitifera	C5	C5	0.975424	transmembrane prolyl 4-hydroxylase-like	transmembrane prolyl 4-hydroxylase-like
adi_MSTRG.21791.1	adi_MSTRG.21795.1	A. digitifera	C5	C5	0.975297	inactive pancreatic lipase-related protein 1-like	pancreatic lipase-related protein 2-like
adi_MSTRG.23986.2	adi_MSTRG.25738.1	A. digitifera	C3	C3	0.975229	uncharacterized protein LOC107354430	uncharacterized protein LOC107356256
adi_MSTRG.11460.1	adi_MSTRG.30259.1	A. digitifera	C5	C5	0.975193	uncharacterized protein C1orf194 homolog	uncharacterized protein C1orf194 homolog
adi_MSTRG.26445.1	adi_MSTRG.30613.1	A. digitifera	C5	C5	0.975186	NADH-ubiquinone oxidoreductase 75 kDa subunit, mitochondrial-like	NADH-ubiquinone oxidoreductase 75 kDa subunit, mitochondrial-like
adi_MSTRG.17211.1	adi_MSTRG.22943.1	A. digitifera	C3	C3	0.974955	adi_MSTRG.17211.1	jerky protein homolog-like
adi_MSTRG.25451.1	adi_MSTRG.26693.1	A. digitifera	C5	C5	0.974693	T-complex protein 1 subunit epsilon-like	T-complex protein 1 subunit epsilon-like
adi_MSTRG.18187.1	adi_MSTRG.22913.2	A. digitifera	C5	C5	0.974679	ATP-citrate synthase-like	ATP-citrate synthase-like
adi_MSTRG.12673.1	adi_MSTRG.6291.1	A. digitifera	C2	C2	0.974648	elongator complex protein 2-like	elongator complex protein 2-like
adi_MSTRG.22233.1	adi_MSTRG.22263.1	A. digitifera	C5	C5	0.9746	uncharacterized protein LOC107352327	uncharacterized protein LOC107352330
adi_MSTRG.17823.1	adi_MSTRG.7750.1	A. digitifera	C5	C5	0.974442	uncharacterized protein LOC107347432	uncharacterized protein LOC107335955
adi_MSTRG.848.3	adi_MSTRG.849.1	A. digitifera	C4	C4	0.974399	skeletal aspartic acid-rich protein 1-like	uncharacterized protein LOC107336971
adi_MSTRG.22338.1	adi_MSTRG.25564.1	A. digitifera	C3	C3	0.974282	uncharacterized protein LOC107338028	uncharacterized protein LOC107338028
adi_MSTRG.23321.2	adi_MSTRG.28830.1	A. digitifera	C5	C5	0.974213	dnaJ homolog subfamily C member 27-like	dnaJ homolog subfamily C member 27-like
adi_MSTRG.19756.1	adi_MSTRG.28617.1	A. digitifera	C2	C3	0.974051	uncharacterized protein LOC107349618	uncharacterized protein LOC107328038
adi_MSTRG.17274.1	adi_MSTRG.28636.1	A. digitifera	C4	C4	0.97404	uncharacterized protein LOC107332805	uncharacterized protein LOC107328111
adi_MSTRG.30690.1	adi_MSTRG.3288.1	A. digitifera	C4	C4	0.974	stress-induced-phosphoprotein 1-like	small glutamine-rich tetratricopeptide repeat-containing protein alpha-like
adi_MSTRG.20186.1	adi_MSTRG.4299.1	A. digitifera	C2	C1	0.973981	uncharacterized protein LOC107350086	uncharacterized protein LOC107332164
adi_MSTRG.12070.1	adi_MSTRG.30205.1	A. digitifera	C4	C4	0.973979	DDB1- and CUL4-associated factor 13-like	DDB1- and CUL4-associated factor 13-like
adi_MSTRG.27472.1	adi_MSTRG.6530.1	A. digitifera	C4	C4	0.973853	GFP-like non-fluorescent chromoprotein	GFP-like non-fluorescent chromoprotein
adi_MSTRG.18869.1	adi_MSTRG.27395.1	A. digitifera	C3	C2	0.973808	uncharacterized protein LOC107342494	uncharacterized protein LOC107358446
adi_MSTRG.22912.3	adi_MSTRG.26036.1	A. digitifera	C2	C2	0.97359	riboflavin-binding protein-like	riboflavin-binding protein-like
adi_MSTRG.13306.1	adi_MSTRG.23843.2	A. digitifera	C2	C2	0.973515	mono [ADP-ribose] polymerase PARP16-like	mono [ADP-ribose] polymerase PARP16-like
adi_MSTRG.22373.1	adi_MSTRG.25306.1	A. digitifera	C5	C5	0.973255	group XV phospholipase A2-like	group XV phospholipase A2-like
adi_MSTRG.24596.1	adi_MSTRG.3723.1	A. digitifera	C4	C4	0.973195	acyl-lipid (8-3)-desaturase-like	acyl-lipid (8-3)-desaturase-like
adi_MSTRG.21365.1	adi_MSTRG.29567.1	A. digitifera	C5	C5	0.973181	protein FAM188A-like	protein FAM188A-like
adi_MSTRG.22563.1	adi_MSTRG.26379.1	A. digitifera	C4	C4	0.973159	uncharacterized protein LOC107356496	uncharacterized protein LOC107356496
adi_MSTRG.14786.1	adi_MSTRG.14813.1	A. digitifera	C1	C1	0.973107	melanocyte-stimulating hormone receptor-like	melanocyte-stimulating hormone receptor-like
adi_MSTRG.20675.1	adi_MSTRG.20676.1	A. digitifera	C2	C1	0.972982	uncharacterized protein LOC107350589	uncharacterized protein LOC107350589
adi_MSTRG.25758.1	adi_MSTRG.7563.1	A. digitifera	C5	C5	0.972959	vacuolar protein sorting-associated protein 13C-like	vacuolar protein sorting-associated protein 13D-like
adi_MSTRG.21588.1	adi_MSTRG.30539.1	A. digitifera	C5	C5	0.97288	synaptotagmin-10-like	synaptotagmin-10-like
adi_MSTRG.21193.1	adi_MSTRG.27549.1	A. digitifera	C2	C2	0.972837	EGF-like repeat and discoidin I-like domain-containing protein 3	coagulation factor VIII-like
adi_MSTRG.17196.1	adi_MSTRG.25027.1	A. digitifera	C2	C2	0.972767	uncharacterized protein LOC107345227	uncharacterized protein LOC107345227
adi_MSTRG.14605.1	adi_MSTRG.22373.1	A. digitifera	C5	C5	0.972748	group XV phospholipase A2-like	group XV phospholipase A2-like
adi_MSTRG.10358.1	adi_MSTRG.14525.1	A. digitifera	C5	C5	0.972738	uncharacterized protein LOC107343699	uncharacterized protein LOC107343699
adi_MSTRG.21242.1	adi_MSTRG.3660.2	A. digitifera	C4	C4	0.972619	splicing regulatory glutamine/lysine-rich protein 1-like	splicing regulatory glutamine/lysine-rich protein 1-like
adi_MSTRG.30641.1	adi_MSTRG.6075.1	A. digitifera	C1	C1	0.972576	axin interactor, dorsalization-associated protein-like	axin interactor, dorsalization-associated protein-like
adi_MSTRG.22881.1	adi_MSTRG.28571.1	A. digitifera	C4	C4	0.972568	transitional endoplasmic reticulum ATPase-like	transitional endoplasmic reticulum ATPase-like
adi_MSTRG.8656.1	adi_MSTRG.8658.3	A. digitifera	C4	C4	0.972411	uncharacterized protein LOC107336920	uncharacterized protein LOC107336920
adi_MSTRG.18740.1	adi_MSTRG.22893.1	A. digitifera	C5	C5	0.972354	V-type proton ATPase subunit B-like	ATP synthase subunit beta, mitochondrial-like
adi_MSTRG.3693.1	adi_MSTRG.3696.1	A. digitifera	C5	C5	0.972341	uncharacterized protein LOC107331464	uncharacterized protein LOC107331464
adi_MSTRG.27936.1	adi_MSTRG.30234.1	A. digitifera	C3	C3	0.972284	U3 small nucleolar ribonucleoprotein protein IMP3-like	U3 small nucleolar ribonucleoprotein protein IMP3-like
adi_MSTRG.13699.1	adi_MSTRG.4464.1	A. digitifera	C1	C1	0.972259	uncharacterized protein LOC107348879	uncharacterized protein LOC107348879
adi_MSTRG.27487.1	adi_MSTRG.828.1	A. digitifera	C2	C2	0.972247	kelch-like protein diablo	kelch-like protein diablo
adi_MSTRG.21895.1	adi_MSTRG.21914.2	A. digitifera	C2	C2	0.972002	uncharacterized protein LOC107351957	uncharacterized protein LOC107351956
adi_MSTRG.23215.1	adi_MSTRG.27973.1	A. digitifera	C3	C3	0.971982	uncharacterized protein LOC107353468	uncharacterized protein LOC107327185
adi_MSTRG.22985.1	adi_MSTRG.6189.1	A. digitifera	C2	C2	0.971931	uncharacterized protein LOC107330000	uncharacterized protein LOC107330000
adi_MSTRG.14302.1	adi_MSTRG.22233.1	A. digitifera	C5	C5	0.971754	uncharacterized protein LOC107343454	uncharacterized protein LOC107352327
adi_MSTRG.14223.1	adi_MSTRG.30469.1	A. digitifera	C5	C5	0.971696	uncharacterized protein LOC107343411	uncharacterized protein LOC107343411
adi_MSTRG.21791.1	adi_MSTRG.29457.1	A. digitifera	C5	C5	0.971661	inactive pancreatic lipase-related protein 1-like	inactive pancreatic lipase-related protein 1-like
adi_MSTRG.15350.1	adi_MSTRG.15431.1	A. digitifera	C6	C6	0.971647	uncharacterized protein LOC107344626	uncharacterized protein LOC107344626
adi_MSTRG.3898.1	adi_MSTRG.3967.2	A. digitifera	C5	C5	0.971646	methylcrotonoyl-CoA carboxylase beta chain, mitochondrial-like	methylcrotonoyl-CoA carboxylase beta chain, mitochondrial-like
adi_MSTRG.25614.1	adi_MSTRG.25626.1	A. digitifera	C2	C2	0.971522	paired box protein Pax-3-like	paired box protein Pax-6-like
adi_MSTRG.29355.1	adi_MSTRG.29382.1	A. digitifera	C5	C5	0.971304	60S ribosomal protein L21-like	60S ribosomal protein L21-like
adi_MSTRG.5729.1	adi_MSTRG.5790.1	A. digitifera	C5	C5	0.971145	heat shock cognate 71 kDa protein-like	heat shock cognate 71 kDa protein-like
adi_MSTRG.1373.1	adi_MSTRG.22580.2	A. digitifera	C2	C2	0.971047	serine/threonine-protein kinase Nek2-like	serine/threonine-protein kinase Nek2-like
adi_MSTRG.30234.1	adi_MSTRG.8755.1	A. digitifera	C3	C2	0.970965	U3 small nucleolar ribonucleoprotein protein IMP3-like	U3 small nucleolar ribonucleoprotein protein IMP3-like
adi_MSTRG.5927.1	adi_MSTRG.9192.1	A. digitifera	C3	C3	0.970889	uncharacterized protein LOC107327873	uncharacterized protein LOC107341139
adi_MSTRG.1076.1	adi_MSTRG.1117.1	A. digitifera	C5	C5	0.970884	centromere-associated protein E-like	golgin subfamily A member 4-like
adi_MSTRG.12280.1	adi_MSTRG.12300.1	A. digitifera	C5	C5	0.970742	structural maintenance of chromosomes protein 1A-like	structural maintenance of chromosomes protein 4-like
adi_MSTRG.30095.1	adi_MSTRG.6861.1	A. digitifera	C6	C1	0.970733	RUN domain-containing protein 3B-like	sorting nexin-29-like
adi_MSTRG.16015.1	adi_MSTRG.18631.1	A. digitifera	C5	C5	0.970692	neuronal pentraxin-1-like	neuronal pentraxin-2-like
adi_MSTRG.27329.1	adi_MSTRG.9908.1	A. digitifera	C4	C4	0.970636	translocation protein SEC63 homolog	translocation protein SEC63 homolog
adi_MSTRG.19092.1	adi_MSTRG.19121.1	A. digitifera	C4	C4	0.970522	uncharacterized protein LOC107348902	uncharacterized protein LOC107348902
adi_MSTRG.24596.1	adi_MSTRG.24659.1	A. digitifera	C4	C4	0.970503	acyl-lipid (8-3)-desaturase-like	acyl-lipid (8-3)-desaturase-like
adi_MSTRG.13475.1	adi_MSTRG.2105.1	A. digitifera	C3	C3	0.970413	nucleoporin GLE1-like	nucleoporin GLE1-like
adi_MSTRG.13679.1	adi_MSTRG.29708.1	A. digitifera	C5	C5	0.970405	AN1-type zinc finger protein 2B-like	AN1-type zinc finger protein 2B-like
adi_MSTRG.8732.1	adi_MSTRG.8917.2	A. digitifera	C2	C2	0.970263	histone H2A	histone H2A
adi_MSTRG.12688.1	adi_MSTRG.17362.1	A. digitifera	C6	C5	0.970201	actin, cytoplasmic-like	uncharacterized protein LOC107346890
adi_MSTRG.24802.1	adi_MSTRG.27401.1	A. digitifera	C2	C2	0.970182	low-density lipoprotein receptor-related protein 4-like	low-density lipoprotein receptor-related protein 4-like
adi_MSTRG.22525.1	adi_MSTRG.22540.1	A. digitifera	C4	C4	0.969973	eukaryotic peptide chain release factor GTP-binding subunit ERF3B-like	eukaryotic peptide chain release factor GTP-binding subunit ERF3B-like
adi_MSTRG.1011.1	adi_MSTRG.1043.1	A. digitifera	C6	C6	0.969952	protein MIS12 homolog	protein MIS12 homolog
adi_MSTRG.12046.1	adi_MSTRG.29455.1	A. digitifera	C5	C5	0.969877	uncharacterized protein LOC107340869	uncharacterized protein LOC107329144
adi_MSTRG.17777.1	adi_MSTRG.7038.1	A. digitifera	C5	C5	0.969864	glutamyl aminopeptidase-like	endoplasmic reticulum aminopeptidase 1-like
adi_MSTRG.15180.1	adi_MSTRG.17586.1	A. digitifera	C2	C2	0.969847	protein FAM184A-like	protein FAM184A-like
adi_MSTRG.13865.1	adi_MSTRG.13925.1	A. digitifera	C2	C1	0.969789	fanconi-associated nuclease 1-like	fanconi-associated nuclease 1-like
adi_MSTRG.18665.1	adi_MSTRG.24744.3	A. digitifera	C2	C2	0.969754	17-beta-hydroxysteroid dehydrogenase 13-like	17-beta-hydroxysteroid dehydrogenase 13-like
adi_MSTRG.18791.1	adi_MSTRG.4977.1	A. digitifera	C2	C2	0.969607	kinesin-like protein KIF18A	kinesin-like protein KIF18A
adi_MSTRG.23567.1	adi_MSTRG.6280.1	A. digitifera	C3	C3	0.969465	uncharacterized protein LOC107353875	uncharacterized protein LOC107334240
adi_MSTRG.18167.1	adi_MSTRG.18169.1	A. digitifera	C4	C4	0.969459	PRKR-interacting protein 1 homolog	PRKR-interacting protein 1 homolog
adi_MSTRG.20853.1	adi_MSTRG.8689.1	A. digitifera	C5	C5	0.969397	uncharacterized protein LOC107350832	hematopoietic prostaglandin D synthase-like
adi_MSTRG.20618.1	adi_MSTRG.29968.1	A. digitifera	C3	C3	0.96939	zygotic DNA replication licensing factor mcm6-A-like	zygotic DNA replication licensing factor mcm6-A-like
adi_MSTRG.16973.1	adi_MSTRG.8122.1	A. digitifera	C3	C3	0.969274	E3 ubiquitin-protein ligase TRIM71-like	E3 ubiquitin-protein ligase TRIM71-like
adi_MSTRG.10735.3	adi_MSTRG.25302.3	A. digitifera	C2	C2	0.969245	uncharacterized protein LOC107339330	uncharacterized protein LOC107355800
adi_MSTRG.27345.1	adi_MSTRG.27463.1	A. digitifera	C3	C3	0.969186	trace amine-associated receptor 7f-like	trace amine-associated receptor 7f-like
adi_MSTRG.11034.1	adi_MSTRG.18642.1	A. digitifera	C3	C3	0.969058	uncharacterized protein LOC107342084	uncharacterized protein LOC107342084
adi_MSTRG.14019.1	adi_MSTRG.24351.2	A. digitifera	C1	C1	0.969004	adhesion G-protein coupled receptor D1-like	adhesion G-protein coupled receptor D1-like
adi_MSTRG.24876.1	adi_MSTRG.8243.1	A. digitifera	C5	C5	0.968917	nuclear pore complex protein Nup155-like	nuclear pore complex protein Nup155-like
adi_MSTRG.15732.1	adi_MSTRG.23.1	A. digitifera	C5	C5	0.968853	calcineurin-binding protein cabin-1-like	calcineurin-binding protein cabin-1-like
adi_MSTRG.10185.1	adi_MSTRG.21777.1	A. digitifera	C5	C5	0.968837	uncharacterized protein LOC107338735	uncharacterized protein LOC107351794
adi_MSTRG.14813.1	adi_MSTRG.30509.1	A. digitifera	C1	C1	0.968829	melanocyte-stimulating hormone receptor-like	melanocortin receptor 3-like
adi_MSTRG.9432.1	adi_MSTRG.9436.1	A. digitifera	C2	C2	0.968729	putative aminopeptidase W07G4.4	putative aminopeptidase W07G4.4
adi_MSTRG.12232.1	adi_MSTRG.26625.1	A. digitifera	C5	C5	0.968677	nuclear export mediator factor NEMF-like	nuclear export mediator factor NEMF-like
adi_MSTRG.13587.1	adi_MSTRG.22345.1	A. digitifera	C2	C2	0.968645	zinc finger protein 862-like	zinc finger protein 862-like
adi_MSTRG.23597.1	adi_MSTRG.884.1	A. digitifera	C3	C3	0.96832	alpha-1,6-mannosylglycoprotein 6-beta-N-acetylglucosaminyltransferase A-like	alpha-1,6-mannosylglycoprotein 6-beta-N-acetylglucosaminyltransferase A-like
adi_MSTRG.13744.1	adi_MSTRG.29428.1	A. digitifera	C2	C2	0.968245	bromodomain adjacent to zinc finger domain protein 1A-like	bromodomain adjacent to zinc finger domain protein 1A-like
adi_MSTRG.22625.1	adi_MSTRG.7282.1	A. digitifera	C5	C5	0.968082	uncharacterized protein LOC107352846	uncharacterized protein LOC107335450
adi_MSTRG.27205.1	adi_MSTRG.6676.1	A. digitifera	C5	C5	0.968007	4-coumarate--CoA ligase-like 7	4-coumarate--CoA ligase-like
adi_MSTRG.27439.1	adi_MSTRG.27454.1	A. digitifera	C2	C2	0.967904	uncharacterized protein LOC107358441	uncharacterized protein LOC107358441
adi_MSTRG.12238.1	adi_MSTRG.28478.1	A. digitifera	C5	C5	0.967807	actin-related protein 6-like	actin-related protein 6-like
adi_MSTRG.19676.1	adi_MSTRG.24669.1	A. digitifera	C2	C2	0.967638	uncharacterized protein LOC107349539	uncharacterized protein LOC107355091
adi_MSTRG.17965.1	adi_MSTRG.2188.1	A. digitifera	C5	C5	0.96754	dynein heavy chain 3, axonemal-like	dynein heavy chain 5, axonemal-like
adi_MSTRG.22233.1	adi_MSTRG.22259.1	A. digitifera	C5	C5	0.967498	uncharacterized protein LOC107352327	uncharacterized protein LOC107352331
adi_MSTRG.15186.1	adi_MSTRG.17601.3	A. digitifera	C2	C2	0.967434	M-phase inducer phosphatase-like	M-phase inducer phosphatase-like
adi_MSTRG.17386.1	adi_MSTRG.30075.1	A. digitifera	C5	C6	0.967346	cilia- and flagella-associated protein 74-like	cilia- and flagella-associated protein 74-like
adi_MSTRG.22530.1	adi_MSTRG.24554.1	A. digitifera	C4	C4	0.967301	uncharacterized protein LOC107352772	adi_MSTRG.24554.1
adi_MSTRG.11635.1	adi_MSTRG.18018.1	A. digitifera	C6	C6	0.9673	glyoxylate reductase/hydroxypyruvate reductase-like	glyoxylate reductase/hydroxypyruvate reductase-like
adi_MSTRG.19784.2	adi_MSTRG.9354.1	A. digitifera	C5	C5	0.967277	uncharacterized protein LOC107349709	uncharacterized protein LOC107337794
adi_MSTRG.30440.1	adi_MSTRG.9708.1	A. digitifera	C5	C5	0.967181	TAF6-like RNA polymerase II p300/CBP-associated factor-associated factor 65 kDa subunit 6L	TAF6-like RNA polymerase II p300/CBP-associated factor-associated factor 65 kDa subunit 6L
adi_MSTRG.18590.1	adi_MSTRG.25899.1	A. digitifera	C5	C5	0.967063	bone morphogenetic protein 1-like	tolloid-like protein 1
adi_MSTRG.22608.1	adi_MSTRG.9985.1	A. digitifera	C4	C4	0.966871	uncharacterized protein LOC107352859	uncharacterized protein LOC107352859
adi_MSTRG.13417.1	adi_MSTRG.27439.1	A. digitifera	C2	C2	0.966747	uncharacterized protein LOC107358443	uncharacterized protein LOC107358441
adi_MSTRG.20932.1	adi_MSTRG.4339.1	A. digitifera	C2	C2	0.966728	uncharacterized protein LOC107350920	uncharacterized protein LOC107332191
adi_MSTRG.21382.1	adi_MSTRG.26260.1	A. digitifera	C2	C2	0.966621	uncharacterized protein LOC107356409	uncharacterized protein LOC107356409
adi_MSTRG.14127.1	adi_MSTRG.27887.1	A. digitifera	C5	C5	0.966597	cylicin-2-like	high mobility group nucleosome-binding domain-containing protein 5-like
adi_MSTRG.11525.1	adi_MSTRG.27116.1	A. digitifera	C3	C3	0.966509	adi_MSTRG.11525.1	tudor domain-containing protein 1-like
adi_MSTRG.19261.1	adi_MSTRG.21082.1	A. digitifera	C4	C4	0.966347	proteasome subunit beta type-2-like	proteasome subunit beta type-2-like
adi_MSTRG.17160.1	adi_MSTRG.3165.1	A. digitifera	C2	C2	0.966342	plexin domain-containing protein 2-like	plexin domain-containing protein 2-like
adi_MSTRG.15979.1	adi_MSTRG.7292.1	A. digitifera	C5	C5	0.966185	uncharacterized protein LOC107335448	uncharacterized protein LOC107335448
adi_MSTRG.12478.1	adi_MSTRG.24219.1	A. digitifera	C2	C1	0.966051	uncharacterized protein LOC107348879	uncharacterized protein LOC107348879
adi_MSTRG.12052.1	adi_MSTRG.3852.1	A. digitifera	C5	C5	0.966	uncharacterized protein LOC107340902	uncharacterized protein LOC107331717
adi_MSTRG.19745.1	adi_MSTRG.29997.1	A. digitifera	C5	C4	0.965945	uncharacterized protein LOC107349594	uncharacterized protein LOC107329850
adi_MSTRG.19670.1	adi_MSTRG.667.3	A. digitifera	C4	C4	0.96581	sodium-dependent multivitamin transporter-like	sodium-coupled monocarboxylate transporter 1-like
adi_MSTRG.28189.1	adi_MSTRG.8330.1	A. digitifera	C3	C3	0.965808	uncharacterized protein LOC107327508	uncharacterized protein LOC107336589
adi_MSTRG.18949.1	adi_MSTRG.26356.1	A. digitifera	C3	C3	0.965771	uncharacterized protein LOC107348597	uncharacterized protein LOC107335935
adi_MSTRG.1944.1	adi_MSTRG.7028.1	A. digitifera	C2	C1	0.965731	SCL-interrupting locus protein homolog	SCL-interrupting locus protein homolog
adi_MSTRG.26383.1	adi_MSTRG.26404.1	A. digitifera	C4	C4	0.965693	major facilitator superfamily domain-containing protein 6-like protein B	major facilitator superfamily domain-containing protein 6-like protein B
adi_MSTRG.2711.1	adi_MSTRG.3471.1	A. digitifera	C5	C5	0.965541	radial spoke head protein 4 homolog A-like	radial spoke head protein 4 homolog A-like
adi_MSTRG.26248.1	adi_MSTRG.8122.1	A. digitifera	C3	C3	0.965487	E3 ubiquitin-protein ligase TRIM71-like	E3 ubiquitin-protein ligase TRIM71-like
adi_MSTRG.18622.1	adi_MSTRG.18630.1	A. digitifera	C5	C5	0.965253	neuronal pentraxin-1-like	neuronal pentraxin-2-like
adi_MSTRG.14149.1	adi_MSTRG.5803.1	A. digitifera	C3	C3	0.965233	uncharacterized protein LOC107343318	uncharacterized protein LOC107343318
adi_MSTRG.27345.1	adi_MSTRG.5324.1	A. digitifera	C3	C3	0.965182	trace amine-associated receptor 7f-like	trace amine-associated receptor 9-like
adi_MSTRG.24219.1	adi_MSTRG.8059.2	A. digitifera	C1	C2	0.965155	uncharacterized protein LOC107348879	uncharacterized protein LOC107348879
adi_MSTRG.3858.1	adi_MSTRG.9104.1	A. digitifera	C4	C4	0.964947	uncharacterized protein LOC107337551	uncharacterized protein LOC107337551
adi_MSTRG.11603.1	adi_MSTRG.447.1	A. digitifera	C5	C5	0.964848	dynein heavy chain 1, axonemal-like	dynein heavy chain 12, axonemal-like
adi_MSTRG.20727.1	adi_MSTRG.4940.1	A. digitifera	C5	C5	0.964781	uncharacterized protein LOC107338580	uncharacterized protein LOC107332709
adi_MSTRG.20484.1	adi_MSTRG.29370.1	A. digitifera	C2	C2	0.964776	proliferation-associated protein 2G4-like	proliferation-associated protein 2G4-like
adi_MSTRG.21190.1	adi_MSTRG.27491.2	A. digitifera	C3	C3	0.964771	uncharacterized protein LOC107351168	discoidin, CUB and LCCL domain-containing protein 2-like
adi_MSTRG.1315.1	adi_MSTRG.1323.1	A. digitifera	C5	C5	0.964648	keratin-associated protein 5-4-like	keratin-associated protein 5-7-like
adi_MSTRG.14832.1	adi_MSTRG.29198.1	A. digitifera	C2	C1	0.964459	nucleotide-binding oligomerization domain-containing protein 2-like	uncharacterized protein LOC107346245
adi_MSTRG.27528.1	adi_MSTRG.27692.1	A. digitifera	C6	C6	0.964395	intraflagellar transport protein 81 homolog	intraflagellar transport protein 81 homolog
adi_MSTRG.22958.1	adi_MSTRG.27801.1	A. digitifera	C2	C1	0.964301	mitochondrial basic amino acids transporter-like	solute carrier family 25 member 45-like
adi_MSTRG.16954.1	adi_MSTRG.9644.1	A. digitifera	C5	C5	0.964219	E3 ubiquitin-protein ligase pellino homolog 2-like	E3 ubiquitin-protein ligase pellino homolog 2-like
adi_MSTRG.14370.1	adi_MSTRG.14400.1	A. digitifera	C4	C4	0.964145	neural cell adhesion molecule 1-like	neural cell adhesion molecule 1-like
adi_MSTRG.21715.1	adi_MSTRG.29618.1	A. digitifera	C5	C5	0.964064	15-hydroxyprostaglandin dehydrogenase [NAD(+)]-like	15-hydroxyprostaglandin dehydrogenase [NAD(+)]-like
adi_MSTRG.28498.1	adi_MSTRG.6002.1	A. digitifera	C2	C2	0.96391	uncharacterized protein LOC107327953	MORN repeat-containing protein 1-like
adi_MSTRG.14786.1	adi_MSTRG.30509.1	A. digitifera	C1	C1	0.963897	melanocyte-stimulating hormone receptor-like	melanocortin receptor 3-like
adi_MSTRG.10134.1	adi_MSTRG.25871.1	A. digitifera	C4	C4	0.963834	uncharacterized protein LOC107338694	D-inositol 3-phosphate glycosyltransferase-like
adi_MSTRG.23114.1	adi_MSTRG.4251.1	A. digitifera	C5	C5	0.963822	uncharacterized protein LOC107353225	uncharacterized protein LOC107332111
adi_MSTRG.13429.1	adi_MSTRG.18869.1	A. digitifera	C3	C3	0.963741	uncharacterized protein LOC107342491	uncharacterized protein LOC107342494
adi_MSTRG.29187.1	adi_MSTRG.30868.1	A. digitifera	C2	C2	0.963507	nuclear fragile X mental retardation-interacting protein 1-like	nuclear fragile X mental retardation-interacting protein 1-like
adi_MSTRG.1432.1	adi_MSTRG.4651.1	A. digitifera	C5	C5	0.963409	sodium/potassium/calcium exchanger 3-like	sodium/potassium/calcium exchanger 3-like
adi_MSTRG.17493.1	adi_MSTRG.22816.1	A. digitifera	C3	C3	0.963395	uncharacterized protein LOC107346953	uncharacterized protein LOC107346953
adi_MSTRG.13006.1	adi_MSTRG.29149.1	A. digitifera	C1	C1	0.963267	zinc finger protein OZF-like	gastrula zinc finger protein XlCGF26.1-like
adi_MSTRG.19676.1	adi_MSTRG.20675.1	A. digitifera	C2	C2	0.963245	uncharacterized protein LOC107349539	uncharacterized protein LOC107350589
adi_MSTRG.27043.5	adi_MSTRG.28189.1	A. digitifera	C3	C3	0.963212	uncharacterized protein LOC107357924	uncharacterized protein LOC107327508
adi_MSTRG.1214.1	adi_MSTRG.6027.1	A. digitifera	C3	C3	0.963186	uncharacterized protein LOC107340434	uncharacterized protein LOC107334001
adi_MSTRG.2357.1	adi_MSTRG.29796.1	A. digitifera	C2	C2	0.963108	uncharacterized protein LOC107353859	uncharacterized protein LOC107329494
adi_MSTRG.20367.1	adi_MSTRG.20810.2	A. digitifera	C4	C4	0.963056	spermatogenesis-associated protein 6-like	spermatogenesis-associated protein 6-like
adi_MSTRG.17428.1	adi_MSTRG.4246.1	A. digitifera	C3	C3	0.96297	alpha-(1,3)-fucosyltransferase 6-like	alpha-(1,3)-fucosyltransferase 6-like
adi_MSTRG.29874.1	adi_MSTRG.30112.1	A. digitifera	C1	C1	0.962957	uncharacterized protein LOC107330023	uncharacterized protein LOC107330023
adi_MSTRG.7399.1	adi_MSTRG.7402.1	A. digitifera	C3	C3	0.962791	SCO-spondin-like	SCO-spondin-like
adi_MSTRG.10275.1	adi_MSTRG.29368.1	A. digitifera	C2	C2	0.962737	deoxyguanosine kinase-like	deoxyguanosine kinase-like
adi_MSTRG.24830.1	adi_MSTRG.27406.1	A. digitifera	C1	C1	0.96273	methyltransferase-like protein 4	methyltransferase-like protein 4
adi_MSTRG.21094.1	adi_MSTRG.25262.1	A. digitifera	C5	C5	0.962667	uncharacterized protein LOC107345863	uncharacterized protein LOC107345863
adi_MSTRG.2438.1	adi_MSTRG.28144.1	A. digitifera	C1	C1	0.962617	CWF19-like protein 1	CWF19-like protein 1
adi_MSTRG.24249.1	adi_MSTRG.30191.1	A. digitifera	C1	C1	0.962377	uncharacterized protein LOC107330110	uncharacterized protein LOC107330110
adi_MSTRG.9698.1	adi_MSTRG.9731.1	A. digitifera	C5	C5	0.962332	polyamine oxidase 3-like	polyamine oxidase 3-like
adi_MSTRG.21833.1	adi_MSTRG.29501.3	A. digitifera	C1	C1	0.962192	tripartite motif-containing protein 45-like	tripartite motif-containing protein 45-like
adi_MSTRG.2857.1	adi_MSTRG.30721.1	A. digitifera	C2	C3	0.962141	uncharacterized protein LOC107330713	uncharacterized protein LOC107330713
adi_MSTRG.18034.1	adi_MSTRG.25222.1	A. digitifera	C5	C5	0.962127	probable ubiquitin carboxyl-terminal hydrolase FAF-X	probable ubiquitin carboxyl-terminal hydrolase FAF-X
adi_MSTRG.25243.1	adi_MSTRG.7846.1	A. digitifera	C1	C1	0.962122	serine/threonine-protein kinase Chk1-like	serine/threonine-protein kinase Chk1-like
adi_MSTRG.15491.1	adi_MSTRG.30188.1	A. digitifera	C5	C5	0.962036	WD repeat-containing protein 35-like	WD repeat-containing protein 19-like
adi_MSTRG.30246.1	adi_MSTRG.5196.1	A. digitifera	C5	C5	0.961751	argininosuccinate synthase-like	argininosuccinate synthase-like
adi_MSTRG.24970.1	adi_MSTRG.28363.1	A. digitifera	C1	C1	0.961702	paramyosin-like	paramyosin-like
adi_MSTRG.10680.1	adi_MSTRG.17835.1	A. digitifera	C5	C5	0.961633	uncharacterized protein LOC107339308	uncharacterized protein LOC107347415
adi_MSTRG.22439.1	adi_MSTRG.27280.1	A. digitifera	C4	C5	0.961381	elongation factor 1-beta-like	elongation factor 1-beta-like
adi_MSTRG.3093.1	adi_MSTRG.3112.1	A. digitifera	C5	C5	0.961365	collagen alpha-1(IV) chain-like	collagen alpha-1(IV) chain-like
adi_MSTRG.13779.1	adi_MSTRG.29442.1	A. digitifera	C2	C2	0.961337	TATA-box-binding protein-like	TATA-box-binding protein-like
adi_MSTRG.12478.1	adi_MSTRG.12927.1	A. digitifera	C2	C2	0.961271	uncharacterized protein LOC107348879	uncharacterized protein LOC107358848
adi_MSTRG.1382.1	adi_MSTRG.30472.1	A. digitifera	C2	C2	0.961096	myotubularin-related protein 14-like	uncharacterized protein LOC107330431
adi_MSTRG.23959.1	adi_MSTRG.8535.1	A. digitifera	C5	C5	0.961027	uncharacterized protein LOC107354290	uncharacterized protein LOC107336784
adi_MSTRG.28030.1	adi_MSTRG.5146.1	A. digitifera	C6	C5	0.960696	probable low affinity copper uptake protein 2	probable low affinity copper uptake protein 2
adi_MSTRG.19568.1	adi_MSTRG.8917.2	A. digitifera	C2	C2	0.960678	histone H2B-like	histone H2A
adi_MSTRG.5505.1	adi_MSTRG.7943.1	A. digitifera	C5	C5	0.960656	phospholipid scramblase 2-like	phospholipid scramblase 2-like
adi_MSTRG.12478.1	adi_MSTRG.8059.2	A. digitifera	C2	C2	0.960387	uncharacterized protein LOC107348879	uncharacterized protein LOC107348879
adi_MSTRG.13077.1	adi_MSTRG.13866.1	A. digitifera	C4	C4	0.960085	uncharacterized protein LOC107342908	uncharacterized protein LOC107339720
adi_MSTRG.14792.1	adi_MSTRG.27744.1	A. digitifera	C1	C1	0.960062	E3 ubiquitin-protein ligase TRAIP-like	E3 ubiquitin-protein ligase TRAIP-like
adi_MSTRG.17119.1	adi_MSTRG.17515.1	A. digitifera	C3	C3	0.960054	NACHT, LRR and PYD domains-containing protein 12-like	NACHT, LRR and PYD domains-containing protein 12-like
adi_MSTRG.28465.1	adi_MSTRG.28572.1	A. digitifera	C1	C1	0.9599	BTB/POZ domain-containing protein 6-like	BTB/POZ domain-containing protein 6-like
adi_MSTRG.14348.1	adi_MSTRG.14428.1	A. digitifera	C1	C1	0.959816	multidrug resistance-associated protein 1-like	uncharacterized protein LOC107343531
adi_MSTRG.22203.1	adi_MSTRG.8960.1	A. digitifera	C5	C5	0.959489	uncharacterized protein LOC107352285	cilia- and flagella-associated protein 58-like
adi_MSTRG.21416.1	adi_MSTRG.21485.1	A. digitifera	C6	C6	0.959438	DNA mismatch repair protein Msh2-like	DNA mismatch repair protein Msh2-like
adi_MSTRG.11063.1	adi_MSTRG.1444.1	A. digitifera	C5	C5	0.959437	galactosylceramide sulfotransferase-like	galactosylceramide sulfotransferase-like
adi_MSTRG.17500.2	adi_MSTRG.22159.1	A. digitifera	C3	C3	0.959344	paired box protein Pax-3-like	homeobox protein SMOX-3-like
adi_MSTRG.18740.1	adi_MSTRG.27392.2	A. digitifera	C5	C5	0.95933	V-type proton ATPase subunit B-like	V-type proton ATPase catalytic subunit A isoform 2-like
adi_MSTRG.25842.1	adi_MSTRG.25843.1	A. digitifera	C6	C6	0.959297	BAH and coiled-coil domain-containing protein 1-like	BAH and coiled-coil domain-containing protein 1-like
adi_MSTRG.23391.4	adi_MSTRG.23392.1	A. digitifera	C3	C3	0.959238	uncharacterized protein LOC107345863	uncharacterized protein LOC107345863
adi_MSTRG.18212.1	adi_MSTRG.8217.1	A. digitifera	C2	C2	0.959136	uncharacterized protein LOC107347825	uncharacterized protein LOC107336493
adi_MSTRG.13699.1	adi_MSTRG.9982.1	A. digitifera	C1	C1	0.959088	uncharacterized protein LOC107348879	uncharacterized protein LOC107348879
adi_MSTRG.20675.2	adi_MSTRG.4274.1	A. digitifera	C1	C1	0.959023	uncharacterized protein LOC107350589	uncharacterized protein LOC107350589
adi_MSTRG.19745.1	adi_MSTRG.19807.1	A. digitifera	C5	C5	0.958886	uncharacterized protein LOC107349594	uncharacterized protein LOC107349594
adi_MSTRG.1214.1	adi_MSTRG.15827.1	A. digitifera	C3	C3	0.958739	uncharacterized protein LOC107340434	uncharacterized protein LOC107340434
adi_MSTRG.20675.1	adi_MSTRG.4274.1	A. digitifera	C2	C1	0.958705	uncharacterized protein LOC107350589	uncharacterized protein LOC107350589
adi_MSTRG.11940.1	adi_MSTRG.21531.1	A. digitifera	C3	C3	0.958627	uncharacterized protein LOC107351548	uncharacterized protein LOC107351548
adi_MSTRG.11036.1	adi_MSTRG.11066.1	A. digitifera	C2	C2	0.958567	uncharacterized protein LOC107339771	uncharacterized protein LOC107339769
adi_MSTRG.1826.1	adi_MSTRG.28267.1	A. digitifera	C5	C6	0.958525	dipeptidyl peptidase 2-like	dipeptidyl peptidase 2-like
adi_MSTRG.27404.1	adi_MSTRG.30545.1	A. digitifera	C5	C5	0.958394	uncharacterized protein LOC107358488	uncharacterized protein LOC107330535
adi_MSTRG.10156.3	adi_MSTRG.23599.1	A. digitifera	C1	C1	0.9582	uncharacterized protein LOC107338777	uncharacterized protein LOC107353884
adi_MSTRG.10534.1	adi_MSTRG.18927.1	A. digitifera	C4	C4	0.958156	histone H2B-like	histone H2B, gonadal-like
adi_MSTRG.8056.1	adi_MSTRG.8132.1	A. digitifera	C5	C5	0.958062	fibroblast growth factor 8-like	fibroblast growth factor 18-like
adi_MSTRG.19519.1	adi_MSTRG.29904.1	A. digitifera	C3	C3	0.958052	uncharacterized protein LOC107349342	uncharacterized protein LOC107329755
adi_MSTRG.13465.1	adi_MSTRG.18861.1	A. digitifera	C2	C2	0.958006	uncharacterized protein LOC107342494	uncharacterized protein LOC107348600
adi_MSTRG.11961.1	adi_MSTRG.11962.1	A. digitifera	C3	C3	0.957932	uncharacterized protein LOC107328592	uncharacterized protein LOC107340793
adi_MSTRG.2752.1	adi_MSTRG.2754.1	A. digitifera	C5	C5	0.957907	protein ABHD4-like	protein ABHD4-like
adi_MSTRG.18869.1	adi_MSTRG.27522.1	A. digitifera	C3	C2	0.957821	uncharacterized protein LOC107342494	uncharacterized protein LOC107358443
adi_MSTRG.17196.1	adi_MSTRG.28689.1	A. digitifera	C2	C2	0.957675	uncharacterized protein LOC107345227	uncharacterized protein LOC107343859
adi_MSTRG.19676.1	adi_MSTRG.24669.4	A. digitifera	C2	C2	0.95758	uncharacterized protein LOC107349539	uncharacterized protein LOC107355091
adi_MSTRG.26473.1	adi_MSTRG.29993.1	A. digitifera	C3	C3	0.957345	RNA 3'-terminal phosphate cyclase-like protein	RNA 3'-terminal phosphate cyclase-like protein
adi_MSTRG.19859.1	adi_MSTRG.19893.2	A. digitifera	C1	C1	0.957328	uncharacterized protein LOC107349754	uncharacterized protein LOC107349757
adi_MSTRG.26974.1	adi_MSTRG.3895.1	A. digitifera	C6	C6	0.957282	coiled-coil domain-containing protein 112-like	coiled-coil domain-containing protein 112-like
adi_MSTRG.25542.1	adi_MSTRG.25614.1	A. digitifera	C2	C2	0.957266	paired box protein Pax-6-like	paired box protein Pax-3-like
adi_MSTRG.29964.1	adi_MSTRG.5159.1	A. digitifera	C1	C6	0.957146	EH domain-binding protein 1-like protein 1	EH domain-binding protein 1-like
adi_MSTRG.22527.1	adi_MSTRG.22553.1	A. digitifera	C5	C5	0.957118	myosin heavy chain-like	myosin heavy chain, striated muscle-like
adi_MSTRG.13465.1	adi_MSTRG.18869.1	A. digitifera	C2	C3	0.957105	uncharacterized protein LOC107342494	uncharacterized protein LOC107342494
adi_MSTRG.19490.3	adi_MSTRG.30595.1	A. digitifera	C1	C1	0.956839	uncharacterized protein LOC107349288	uncharacterized protein LOC107349288
adi_MSTRG.28895.1	adi_MSTRG.9298.1	A. digitifera	C5	C5	0.956758	serine/threonine-protein phosphatase 6 regulatory ankyrin repeat subunit C-like	ankyrin repeat and SOCS box protein 9-like
adi_MSTRG.16420.1	adi_MSTRG.8122.1	A. digitifera	C3	C3	0.956702	E3 ubiquitin-protein ligase TRIM71-like	E3 ubiquitin-protein ligase TRIM71-like
adi_MSTRG.13686.1	adi_MSTRG.6280.1	A. digitifera	C3	C3	0.956594	uncharacterized protein LOC107342553	uncharacterized protein LOC107334240
adi_MSTRG.11064.1	adi_MSTRG.9994.1	A. digitifera	C6	C5	0.956552	cancer-related nucleoside-triphosphatase homolog	cancer-related nucleoside-triphosphatase homolog
adi_MSTRG.25009.1	adi_MSTRG.29382.1	A. digitifera	C4	C5	0.956502	60S ribosomal protein L21-like	60S ribosomal protein L21-like
adi_MSTRG.15827.1	adi_MSTRG.6027.1	A. digitifera	C3	C3	0.95643	uncharacterized protein LOC107340434	uncharacterized protein LOC107334001
adi_MSTRG.23542.1	adi_MSTRG.28546.1	A. digitifera	C3	C3	0.956423	TNF receptor-associated factor 5-like	uncharacterized protein LOC107327998
adi_MSTRG.20108.1	adi_MSTRG.5429.1	A. digitifera	C2	C2	0.956386	pancreatic lipase-related protein 2-like	pancreatic lipase-related protein 2-like
adi_MSTRG.22532.1	adi_MSTRG.22541.1	A. digitifera	C6	C6	0.956364	myosin heavy chain, striated muscle-like	myosin-6-like
adi_MSTRG.1516.1	adi_MSTRG.20037.1	A. digitifera	C4	C4	0.956148	nucleotide-binding oligomerization domain-containing protein 2-like	uncharacterized protein LOC107349827
adi_MSTRG.1565.1	adi_MSTRG.1566.1	A. digitifera	C5	C5	0.956143	arylamine N-acetyltransferase, pineal gland isozyme NAT-10-like	arylamine N-acetyltransferase 2-like
adi_MSTRG.20675.2	adi_MSTRG.2704.1	A. digitifera	C1	C1	0.956105	uncharacterized protein LOC107350589	uncharacterized protein LOC107356728
adi_MSTRG.20974.2	adi_MSTRG.3653.2	A. digitifera	C2	C2	0.956018	F-box only protein 43-like	F-box only protein 43-like
adi_MSTRG.30122.1	adi_MSTRG.4120.1	A. digitifera	C6	C6	0.955947	protein timeless homolog	protein timeless homolog
adi_MSTRG.12321.1	adi_MSTRG.12322.1	A. digitifera	C1	C1	0.955913	coiled-coil domain-containing protein 62-like	coiled-coil domain-containing protein 62-like
adi_MSTRG.848.5	adi_MSTRG.849.1	A. digitifera	C4	C4	0.955828	skeletal aspartic acid-rich protein 1-like	uncharacterized protein LOC107336971
adi_MSTRG.22774.1	adi_MSTRG.30020.1	A. digitifera	C1	C2	0.955747	smad nuclear interacting protein 1-like	smad nuclear interacting protein 1-like
adi_MSTRG.13803.1	adi_MSTRG.14149.1	A. digitifera	C3	C3	0.955574	uncharacterized protein LOC107342925	uncharacterized protein LOC107343318
adi_MSTRG.24219.1	adi_MSTRG.9982.1	A. digitifera	C1	C1	0.955357	uncharacterized protein LOC107348879	uncharacterized protein LOC107348879
adi_MSTRG.22367.1	adi_MSTRG.27191.1	A. digitifera	C3	C3	0.955152	uncharacterized protein LOC107352499	uncharacterized protein LOC107358044
adi_MSTRG.18551.1	adi_MSTRG.7078.1	A. digitifera	C2	C2	0.955141	tyrosine aminotransferase-like	tyrosine aminotransferase-like
adi_MSTRG.15081.1	adi_MSTRG.28189.1	A. digitifera	C3	C3	0.955115	uncharacterized protein LOC107344300	uncharacterized protein LOC107327508
adi_MSTRG.18183.2	adi_MSTRG.8217.1	A. digitifera	C2	C2	0.955075	uncharacterized protein LOC107347838	uncharacterized protein LOC107336493
adi_MSTRG.24669.4	adi_MSTRG.4287.1	A. digitifera	C2	C2	0.955062	uncharacterized protein LOC107355091	uncharacterized protein LOC107332086
adi_MSTRG.21243.1	adi_MSTRG.27691.1	A. digitifera	C4	C4	0.955034	extracellular sulfatase Sulf-1-like	extracellular sulfatase Sulf-1-like
adi_MSTRG.20099.1	adi_MSTRG.30698.1	A. digitifera	C2	C2	0.955002	adi_MSTRG.20099.1	adi_MSTRG.30698.1
adi_MSTRG.1933.1	adi_MSTRG.7018.1	A. digitifera	C1	C1	0.954958	uncharacterized protein LOC107335147	uncharacterized protein LOC107335147
adi_MSTRG.23215.1	adi_MSTRG.27652.1	A. digitifera	C3	C3	0.954957	uncharacterized protein LOC107353468	uncharacterized protein LOC107357107
adi_MSTRG.19072.1	adi_MSTRG.30031.1	A. digitifera	C2	C2	0.954906	exonuclease 3'-5' domain-containing protein 2-like	exonuclease 3'-5' domain-containing protein 2-like
adi_MSTRG.21892.1	adi_MSTRG.30420.1	A. digitifera	C1	C1	0.954864	uncharacterized protein LOC107330392	uncharacterized protein LOC107330392
adi_MSTRG.17773.1	adi_MSTRG.28257.1	A. digitifera	C5	C5	0.954781	uncharacterized protein LOC107327625	uncharacterized protein LOC107327625
adi_MSTRG.11461.1	adi_MSTRG.30258.1	A. digitifera	C4	C4	0.954654	constitutive coactivator of PPAR-gamma-like protein 1	constitutive coactivator of PPAR-gamma-like protein 1 homolog
adi_MSTRG.13447.1	adi_MSTRG.18869.1	A. digitifera	C2	C3	0.954575	uncharacterized protein LOC107342495	uncharacterized protein LOC107342494
adi_MSTRG.15186.2	adi_MSTRG.17601.2	A. digitifera	C1	C1	0.954538	M-phase inducer phosphatase-like	M-phase inducer phosphatase-like
adi_MSTRG.22959.1	adi_MSTRG.24219.1	A. digitifera	C1	C1	0.954518	uncharacterized protein LOC107327618	uncharacterized protein LOC107348879
adi_MSTRG.15252.1	adi_MSTRG.16665.1	A. digitifera	C4	C4	0.954454	RNA polymerase II-associated protein 3-like	RNA polymerase II-associated protein 3-like
adi_MSTRG.15927.1	adi_MSTRG.6280.1	A. digitifera	C3	C3	0.954435	uncharacterized protein LOC107345217	uncharacterized protein LOC107334240
adi_MSTRG.13417.1	adi_MSTRG.13465.1	A. digitifera	C2	C2	0.954428	uncharacterized protein LOC107358443	uncharacterized protein LOC107342494
adi_MSTRG.16362.1	adi_MSTRG.17664.1	A. digitifera	C5	C5	0.954401	low-density lipoprotein receptor-related protein 6-like	low-density lipoprotein receptor-related protein 6-like
adi_MSTRG.10766.1	adi_MSTRG.30545.1	A. digitifera	C5	C5	0.954355	uncharacterized protein LOC107339406	uncharacterized protein LOC107330535
adi_MSTRG.14822.1	adi_MSTRG.30500.1	A. digitifera	C6	C6	0.954348	dedicator of cytokinesis protein 9-like	dedicator of cytokinesis protein 9-like
adi_MSTRG.6189.1	adi_MSTRG.7179.1	A. digitifera	C2	C2	0.954343	uncharacterized protein LOC107330000	uncharacterized protein LOC107335269
adi_MSTRG.10231.1	adi_MSTRG.16157.1	A. digitifera	C5	C5	0.954257	alanine aminotransferase 1-like	alanine aminotransferase 1-like
adi_MSTRG.14908.1	adi_MSTRG.2141.1	A. digitifera	C2	C2	0.954149	uncharacterized protein LOC107348842	uncharacterized protein LOC107348842
adi_MSTRG.25799.1	adi_MSTRG.8277.1	A. digitifera	C1	C1	0.954137	uncharacterized protein LOC107356330	uncharacterized protein LOC107336544
adi_MSTRG.6806.1	adi_MSTRG.6810.1	A. digitifera	C3	C3	0.95406	uncharacterized protein LOC107334919	uncharacterized protein LOC107334919
adi_MSTRG.26908.1	adi_MSTRG.3815.1	A. digitifera	C1	C1	0.953962	uncharacterized protein LOC107357772	uncharacterized protein LOC107331606
adi_MSTRG.1780.1	adi_MSTRG.24892.2	A. digitifera	C2	C2	0.953921	BTB/POZ domain-containing protein 6-like	BTB/POZ domain-containing protein 6-like
adi_MSTRG.19102.1	adi_MSTRG.3672.3	A. digitifera	C5	C5	0.953888	succinate dehydrogenase [ubiquinone] flavoprotein subunit, mitochondrial-like	succinate dehydrogenase [ubiquinone] flavoprotein subunit B, mitochondrial-like
adi_MSTRG.12926.1	adi_MSTRG.12927.1	A. digitifera	C2	C2	0.953879	uncharacterized protein LOC107358848	uncharacterized protein LOC107358848
adi_MSTRG.24216.1	adi_MSTRG.9529.1	A. digitifera	C1	C1	0.953765	uncharacterized protein LOC107337909	uncharacterized protein LOC107337909
adi_MSTRG.14663.1	adi_MSTRG.30278.1	A. digitifera	C2	C2	0.953764	furin-like protease kpc-1	furin-like protease kpc-1
adi_MSTRG.18861.1	adi_MSTRG.18869.1	A. digitifera	C2	C3	0.95371	uncharacterized protein LOC107348600	uncharacterized protein LOC107342494
adi_MSTRG.10353.1	adi_MSTRG.14551.1	A. digitifera	C6	C6	0.953697	coiled-coil domain-containing protein 130 homolog	coiled-coil domain-containing protein 130 homolog
adi_MSTRG.23156.1	adi_MSTRG.30394.1	A. digitifera	C1	C2	0.953687	melanocyte-stimulating hormone receptor-like	melanocyte-stimulating hormone receptor-like
adi_MSTRG.13892.1	adi_MSTRG.24219.1	A. digitifera	C2	C1	0.95368	uncharacterized protein LOC107348879	uncharacterized protein LOC107348879
adi_MSTRG.17835.1	adi_MSTRG.7750.1	A. digitifera	C5	C5	0.953658	uncharacterized protein LOC107347415	uncharacterized protein LOC107335955
adi_MSTRG.10772.1	adi_MSTRG.28098.2	A. digitifera	C1	C1	0.953625	protein HGV2-like	protein HGV2-like
adi_MSTRG.14504.1	adi_MSTRG.14524.1	A. digitifera	C5	C5	0.953534	trans-L-3-hydroxyproline dehydratase-like	trans-L-3-hydroxyproline dehydratase-like
adi_MSTRG.29663.1	adi_MSTRG.30473.1	A. digitifera	C2	C2	0.953468	BTB/POZ domain-containing protein 6-like	BTB/POZ domain-containing protein 6-like
adi_MSTRG.5583.1	adi_MSTRG.5623.1	A. digitifera	C5	C5	0.953406	actin, cytoplasmic	actin-3
adi_MSTRG.14327.1	adi_MSTRG.14328.1	A. digitifera	C6	C6	0.953267	uncharacterized protein LOC107343399	uncharacterized protein LOC107343401
adi_MSTRG.29997.1	adi_MSTRG.4998.1	A. digitifera	C4	C4	0.953222	uncharacterized protein LOC107329850	uncharacterized protein LOC107332837
adi_MSTRG.2108.1	adi_MSTRG.24219.1	A. digitifera	C1	C1	0.953205	uncharacterized protein LOC107348879	uncharacterized protein LOC107348879
adi_MSTRG.23728.1	adi_MSTRG.9722.1	A. digitifera	C5	C5	0.953131	long-chain-fatty-acid--CoA ligase 5-like	long-chain-fatty-acid--CoA ligase 5-like
adi_MSTRG.12927.1	adi_MSTRG.13892.1	A. digitifera	C2	C2	0.95312	uncharacterized protein LOC107358848	uncharacterized protein LOC107348879
adi_MSTRG.16958.1	adi_MSTRG.24025.1	A. digitifera	C3	C3	0.953107	uncharacterized protein LOC107346411	MAM and LDL-receptor class A domain-containing protein 1-like
adi_MSTRG.29077.1	adi_MSTRG.29087.1	A. digitifera	C5	C4	0.953044	GPI ethanolamine phosphate transferase 1-like	GPI ethanolamine phosphate transferase 1-like
adi_MSTRG.28117.1	adi_MSTRG.28472.1	A. digitifera	C2	C2	0.952963	uncharacterized protein LOC107327302	uncharacterized protein LOC107327909
adi_MSTRG.13502.2	adi_MSTRG.28052.1	A. digitifera	C3	C3	0.952849	uncharacterized protein LOC107342572	uncharacterized protein LOC107327342
adi_MSTRG.10680.1	adi_MSTRG.17823.1	A. digitifera	C5	C5	0.952831	uncharacterized protein LOC107339308	uncharacterized protein LOC107347432
adi_MSTRG.12683.1	adi_MSTRG.5086.1	A. digitifera	C2	C2	0.952731	uncharacterized protein LOC107341549	uncharacterized protein LOC107341549
adi_MSTRG.10113.1	adi_MSTRG.18911.1	A. digitifera	C2	C2	0.952338	uncharacterized protein C1orf101-like	uncharacterized protein C1orf101-like
adi_MSTRG.20676.1	adi_MSTRG.4287.1	A. digitifera	C1	C2	0.952334	uncharacterized protein LOC107350589	uncharacterized protein LOC107332086
adi_MSTRG.14149.1	adi_MSTRG.29259.1	A. digitifera	C3	C3	0.952023	uncharacterized protein LOC107343318	uncharacterized protein LOC107328959
adi_MSTRG.7196.1	adi_MSTRG.7229.1	A. digitifera	C2	C2	0.952003	ribosome-binding protein 1-like	ribosome-binding protein 1-like
adi_MSTRG.11386.1	adi_MSTRG.2688.2	A. digitifera	C1	C1	0.951961	protein brambleberry-like	protein brambleberry-like
adi_MSTRG.20674.1	adi_MSTRG.4274.1	A. digitifera	C1	C1	0.951904	uncharacterized protein LOC107350589	uncharacterized protein LOC107350589
adi_MSTRG.2853.1	adi_MSTRG.29016.1	A. digitifera	C3	C3	0.951849	histone H3	histone H3
adi_MSTRG.1949.1	adi_MSTRG.7013.1	A. digitifera	C1	C1	0.951729	uncharacterized protein LOC107348498	adi_MSTRG.7013.1
adi_MSTRG.26313.1	adi_MSTRG.26356.1	A. digitifera	C2	C3	0.951726	uncharacterized protein LOC107357015	uncharacterized protein LOC107335935
adi_MSTRG.26631.1	adi_MSTRG.26656.1	A. digitifera	C6	C6	0.95172	nuclear export mediator factor Nemf-like	nuclear export mediator factor Nemf-like
adi_MSTRG.22735.1	adi_MSTRG.23081.1	A. digitifera	C6	C6	0.951649	kinesin-like protein KIF16B	kinesin-like protein KIF16B
adi_MSTRG.24757.3	adi_MSTRG.24760.1	A. digitifera	C3	C3	0.951499	estrogen sulfotransferase-like	estrogen sulfotransferase-like
adi_MSTRG.30784.1	adi_MSTRG.8669.1	A. digitifera	C2	C2	0.951434	PAX-interacting protein 1-like	PAX-interacting protein 1-like
adi_MSTRG.14508.1	adi_MSTRG.30164.1	A. digitifera	C5	C5	0.951256	15 kDa selenoprotein-like	15 kDa selenoprotein-like
adi_MSTRG.22527.1	adi_MSTRG.22552.1	A. digitifera	C5	C5	0.951254	myosin heavy chain-like	myosin heavy chain-like
adi_MSTRG.17823.1	adi_MSTRG.19121.1	A. digitifera	C5	C4	0.951205	uncharacterized protein LOC107347432	uncharacterized protein LOC107348902
adi_MSTRG.13501.1	adi_MSTRG.13508.1	A. digitifera	C2	C2	0.951069	uncharacterized protein LOC107342582	uncharacterized protein LOC107342580
adi_MSTRG.13447.1	adi_MSTRG.13465.1	A. digitifera	C2	C2	0.950929	uncharacterized protein LOC107342495	uncharacterized protein LOC107342494
adi_MSTRG.27176.1	adi_MSTRG.30239.1	A. digitifera	C5	C5	0.950811	diphthine methyl ester synthase-like	diphthine methyl ester synthase-like
adi_MSTRG.10082.1	adi_MSTRG.12478.1	A. digitifera	C1	C2	0.950551	uncharacterized protein LOC107348879	uncharacterized protein LOC107348879
adi_MSTRG.24219.1	adi_MSTRG.4464.1	A. digitifera	C1	C1	0.950535	uncharacterized protein LOC107348879	uncharacterized protein LOC107348879
adi_MSTRG.23858.1	adi_MSTRG.27750.1	A. digitifera	C4	C5	0.950434	uncharacterized protein LOC107326892	uncharacterized protein LOC107330359
adi_MSTRG.29854.1	adi_MSTRG.6833.1	A. digitifera	C5	C5	0.950425	condensin complex subunit 3-like	condensin complex subunit 3-like
adi_MSTRG.13686.1	adi_MSTRG.6280.2	A. digitifera	C3	C3	0.950322	uncharacterized protein LOC107342553	uncharacterized protein LOC107334240
adi_MSTRG.17866.1	adi_MSTRG.26049.1	A. digitifera	C1	C1	0.950178	uncharacterized protein LOC107347470	uncharacterized protein LOC107356656
adi_MSTRG.13429.1	adi_MSTRG.18861.1	A. digitifera	C3	C2	0.950117	uncharacterized protein LOC107342491	uncharacterized protein LOC107348600
adi_MSTRG.24751.1	adi_MSTRG.601.1	A. digitifera	C2	C2	0.950089	CUB and sushi domain-containing protein 1-like	sushi, von Willebrand factor type A, EGF and pentraxin domain-containing protein 1-like
adi_MSTRG.23371.1	adi_MSTRG.24387.1	A. digitifera	C2	C2	0.949809	superkiller viralicidic activity 2-like 2	superkiller viralicidic activity 2-like 2
adi_MSTRG.17493.1	adi_MSTRG.28763.1	A. digitifera	C3	C3	0.949645	uncharacterized protein LOC107346953	myb-like protein X
adi_MSTRG.12478.1	adi_MSTRG.13699.1	A. digitifera	C2	C1	0.949643	uncharacterized protein LOC107348879	uncharacterized protein LOC107348879
adi_MSTRG.25579.1	adi_MSTRG.9438.3	A. digitifera	C2	C2	0.949536	H/ACA ribonucleoprotein complex subunit 2-like protein	H/ACA ribonucleoprotein complex subunit 2-like protein
adi_MSTRG.22900.1	adi_MSTRG.22910.1	A. digitifera	C5	C5	0.949315	glycine betaine transporter OpuD-like	glycine betaine transporter OpuD-like
adi_MSTRG.20674.1	adi_MSTRG.20675.2	A. digitifera	C1	C1	0.949299	uncharacterized protein LOC107350589	uncharacterized protein LOC107350589
adi_MSTRG.24443.1	adi_MSTRG.30210.1	A. digitifera	C2	C2	0.94905	suppressor of SWI4 1 homolog	protein Peter pan-like
adi_MSTRG.19874.1	adi_MSTRG.20710.1	A. digitifera	C3	C3	0.948954	uncharacterized protein LOC107352702	uncharacterized protein LOC107355590
adi_MSTRG.13803.1	adi_MSTRG.29259.1	A. digitifera	C3	C3	0.948888	uncharacterized protein LOC107342925	uncharacterized protein LOC107328959
adi_MSTRG.25579.1	adi_MSTRG.9438.1	A. digitifera	C2	C2	0.948865	H/ACA ribonucleoprotein complex subunit 2-like protein	H/ACA ribonucleoprotein complex subunit 2-like protein
adi_MSTRG.30726.1	adi_MSTRG.7673.1	A. digitifera	C1	C2	0.948827	probable 28S ribosomal protein S16, mitochondrial	probable 28S ribosomal protein S16, mitochondrial
adi_MSTRG.26312.1	adi_MSTRG.26315.1	A. digitifera	C5	C5	0.948788	UPF0686 protein C11orf1 homolog	UPF0686 protein C11orf1 homolog
adi_MSTRG.25429.1	adi_MSTRG.7209.1	A. digitifera	C1	C1	0.948613	nucleoprotein TPR-like	nucleoprotein TPR-like
adi_MSTRG.15898.1	adi_MSTRG.29663.1	A. digitifera	C2	C2	0.948609	BTB/POZ domain-containing protein 6-like	BTB/POZ domain-containing protein 6-like
adi_MSTRG.10680.1	adi_MSTRG.19121.1	A. digitifera	C5	C4	0.94858	uncharacterized protein LOC107339308	uncharacterized protein LOC107348902
adi_MSTRG.1943.1	adi_MSTRG.7296.1	A. digitifera	C3	C3	0.948544	uncharacterized protein LOC107348888	uncharacterized protein LOC107339641
adi_MSTRG.23717.1	adi_MSTRG.23724.1	A. digitifera	C5	C5	0.948425	uncharacterized protein LOC107354100	uncharacterized protein LOC107354100
adi_MSTRG.12550.1	adi_MSTRG.18851.1	A. digitifera	C3	C3	0.948413	uncharacterized protein LOC107348504	uncharacterized protein LOC107348504
adi_MSTRG.12927.1	adi_MSTRG.8059.2	A. digitifera	C2	C2	0.948406	uncharacterized protein LOC107358848	uncharacterized protein LOC107348879
adi_MSTRG.14469.1	adi_MSTRG.8973.1	A. digitifera	C3	C3	0.94836	uncharacterized protein LOC107343649	uncharacterized protein LOC107337321
adi_MSTRG.15273.1	adi_MSTRG.21278.1	A. digitifera	C5	C5	0.948247	uncharacterized protein LOC107344501	uncharacterized protein LOC107351302
adi_MSTRG.24224.1	adi_MSTRG.9439.1	A. digitifera	C5	C5	0.948179	iron-sulfur protein NUBPL-like	iron-sulfur protein NUBPL-like
adi_MSTRG.10082.1	adi_MSTRG.8059.2	A. digitifera	C1	C2	0.948044	uncharacterized protein LOC107348879	uncharacterized protein LOC107348879
adi_MSTRG.20211.2	adi_MSTRG.9786.1	A. digitifera	C4	C4	0.948	U3 small nucleolar ribonucleoprotein protein IMP4-like	ribosome production factor 1-like
adi_MSTRG.30462.1	adi_MSTRG.4909.1	A. digitifera	C1	C1	0.947939	cytoplasmic phosphatidylinositol transfer protein 1-like	cytoplasmic phosphatidylinositol transfer protein 1-like
adi_MSTRG.12280.1	adi_MSTRG.22257.1	A. digitifera	C5	C5	0.947835	structural maintenance of chromosomes protein 1A-like	structural maintenance of chromosomes protein 4-like
adi_MSTRG.13447.1	adi_MSTRG.27439.1	A. digitifera	C2	C2	0.947748	uncharacterized protein LOC107342495	uncharacterized protein LOC107358441
adi_MSTRG.28163.1	adi_MSTRG.6866.1	A. digitifera	C5	C5	0.947639	coatomer subunit alpha-like	coatomer subunit alpha-like
adi_MSTRG.14469.1	adi_MSTRG.30446.1	A. digitifera	C3	C3	0.947499	uncharacterized protein LOC107343649	uncharacterized protein LOC107330407
adi_MSTRG.20693.1	adi_MSTRG.20713.1	A. digitifera	C5	C5	0.947403	serotransferrin-like	melanotransferrin-like
adi_MSTRG.21858.1	adi_MSTRG.30717.1	A. digitifera	C2	C2	0.947294	myc box-dependent-interacting protein 1-like	bridging integrator 3-like
adi_MSTRG.26146.1	adi_MSTRG.26147.1	A. digitifera	C3	C3	0.947288	uncharacterized protein LOC107356778	uncharacterized protein LOC107356778
adi_MSTRG.27703.1	adi_MSTRG.3985.1	A. digitifera	C4	C4	0.947165	serine/threonine-protein kinase STE11-like	serine/threonine-protein kinase STE11-like
adi_MSTRG.23861.1	adi_MSTRG.28429.1	A. digitifera	C6	C6	0.947043	enoyl-CoA hydratase domain-containing protein 3, mitochondrial-like	enoyl-CoA hydratase domain-containing protein 3, mitochondrial-like
adi_MSTRG.11579.2	adi_MSTRG.3922.1	A. digitifera	C2	C2	0.946777	uncharacterized protein LOC107340385	uncharacterized protein LOC107331750
adi_MSTRG.21220.1	adi_MSTRG.25060.1	A. digitifera	C2	C2	0.946743	solute carrier family 25 member 36-like	solute carrier family 25 member 36-like
adi_MSTRG.25302.3	adi_MSTRG.30471.1	A. digitifera	C2	C2	0.946585	uncharacterized protein LOC107355800	uncharacterized protein LOC107330419
adi_MSTRG.28868.1	adi_MSTRG.3639.1	A. digitifera	C3	C3	0.946551	translation initiation factor IF-2-like	translation initiation factor IF-2-like
adi_MSTRG.21119.1	adi_MSTRG.4246.1	A. digitifera	C3	C3	0.946456	alpha-(1,3)-fucosyltransferase 6-like	alpha-(1,3)-fucosyltransferase 6-like
adi_MSTRG.24109.1	adi_MSTRG.9618.1	A. digitifera	C5	C5	0.946397	caseinolytic peptidase B protein homolog	caseinolytic peptidase B protein homolog
adi_MSTRG.17835.1	adi_MSTRG.19121.1	A. digitifera	C5	C4	0.946395	uncharacterized protein LOC107347415	uncharacterized protein LOC107348902
adi_MSTRG.20675.2	adi_MSTRG.4279.1	A. digitifera	C1	C1	0.946299	uncharacterized protein LOC107350589	uncharacterized protein LOC107350589
adi_MSTRG.25446.1	adi_MSTRG.26633.1	A. digitifera	C1	C1	0.945881	gamma-aminobutyric acid receptor subunit beta-1-like	gamma-aminobutyric acid receptor subunit beta-1-like
adi_MSTRG.22970.1	adi_MSTRG.2582.1	A. digitifera	C5	C5	0.945831	uncharacterized protein LOC107353207	uncharacterized protein LOC107355863
adi_MSTRG.24773.1	adi_MSTRG.26959.2	A. digitifera	C3	C3	0.945721	uncharacterized protein LOC107355245	uncharacterized protein LOC107357823
adi_MSTRG.25498.1	adi_MSTRG.4851.1	A. digitifera	C5	C5	0.945683	coiled-coil domain-containing protein 173-like	coiled-coil domain-containing protein 173-like
adi_MSTRG.30725.1	adi_MSTRG.7645.1	A. digitifera	C5	C5	0.945346	McKusick-Kaufman/Bardet-Biedl syndromes putative chaperonin-like	McKusick-Kaufman/Bardet-Biedl syndromes putative chaperonin-like
adi_MSTRG.12376.1	adi_MSTRG.12390.1	A. digitifera	C6	C6	0.945138	E3 ubiquitin-protein ligase TRIM71-like	tripartite motif-containing protein 2-like
adi_MSTRG.17840.1	adi_MSTRG.30118.1	A. digitifera	C3	C3	0.945117	uncharacterized protein LOC107347400	uncharacterized protein LOC107330018
adi_MSTRG.11313.1	adi_MSTRG.6375.3	A. digitifera	C4	C4	0.945022	piggyBac transposable element-derived protein 4-like	piggyBac transposable element-derived protein 4-like
adi_MSTRG.12441.1	adi_MSTRG.30029.1	A. digitifera	C1	C1	0.944855	eukaryotic translation initiation factor 4E transporter-like	eukaryotic translation initiation factor 4E transporter-like
adi_MSTRG.15180.1	adi_MSTRG.17586.4	A. digitifera	C2	C2	0.944755	protein FAM184A-like	protein FAM184A-like
adi_MSTRG.28085.1	adi_MSTRG.4063.1	A. digitifera	C3	C3	0.944596	uncharacterized protein LOC107353220	uncharacterized protein LOC107353220
adi_MSTRG.29266.1	adi_MSTRG.29384.1	A. digitifera	C5	C5	0.944543	amine sulfotransferase-like	amine sulfotransferase-like
adi_MSTRG.9823.1	adi_MSTRG.9949.1	A. digitifera	C6	C6	0.944456	uncharacterized protein LOC107338274	uncharacterized protein LOC107338274
adi_MSTRG.15461.1	adi_MSTRG.25307.1	A. digitifera	C5	C5	0.944342	uncharacterized protein LOC107344737	uncharacterized protein LOC107355746
adi_MSTRG.17362.1	adi_MSTRG.5623.1	A. digitifera	C5	C5	0.944285	uncharacterized protein LOC107346890	actin-3
adi_MSTRG.13739.1	adi_MSTRG.28732.1	A. digitifera	C4	C4	0.944207	THO complex subunit 1-like	THO complex subunit 1-like
adi_MSTRG.10082.1	adi_MSTRG.2108.1	A. digitifera	C1	C1	0.94396	uncharacterized protein LOC107348879	uncharacterized protein LOC107348879
adi_MSTRG.16060.1	adi_MSTRG.16120.1	A. digitifera	C1	C1	0.943948	uncharacterized protein LOC107345390	uncharacterized protein LOC107345416
adi_MSTRG.20933.1	adi_MSTRG.20965.1	A. digitifera	C2	C3	0.943611	uncharacterized protein LOC107350926	uncharacterized protein LOC107350926
adi_MSTRG.20907.1	adi_MSTRG.20925.2	A. digitifera	C4	C4	0.943393	uncharacterized protein LOC107350903	uncharacterized protein LOC107350903
adi_MSTRG.6940.1	adi_MSTRG.6945.1	A. digitifera	C1	C1	0.943211	D(2)-like dopamine receptor	D(2) dopamine receptor A-like
adi_MSTRG.13429.1	adi_MSTRG.27452.1	A. digitifera	C3	C3	0.943149	uncharacterized protein LOC107342491	uncharacterized protein LOC107358443
adi_MSTRG.15161.1	adi_MSTRG.25773.1	A. digitifera	C5	C5	0.943126	uncharacterized protein LOC107344361	uncharacterized protein LOC107356306
adi_MSTRG.7399.1	adi_MSTRG.7400.2	A. digitifera	C3	C3	0.942956	SCO-spondin-like	SCO-spondin-like
adi_MSTRG.15758.1	adi_MSTRG.29090.2	A. digitifera	C4	C4	0.942789	V-type proton ATPase 16 kDa proteolipid subunit	V-type proton ATPase 21 kDa proteolipid subunit-like
adi_MSTRG.19121.1	adi_MSTRG.7750.1	A. digitifera	C4	C5	0.942465	uncharacterized protein LOC107348902	uncharacterized protein LOC107335955
adi_MSTRG.10055.2	adi_MSTRG.4940.1	A. digitifera	C5	C5	0.942441	uncharacterized protein LOC107338580	uncharacterized protein LOC107332709
adi_MSTRG.28671.1	adi_MSTRG.28718.1	A. digitifera	C5	C5	0.942299	hemicentin-1-like	netrin receptor DCC-like
adi_MSTRG.1715.1	adi_MSTRG.29410.1	A. digitifera	C2	C1	0.942281	zinc transporter ZIP14-like	zinc transporter ZIP6-like
adi_MSTRG.17323.1	adi_MSTRG.19727.1	A. digitifera	C4	C4	0.942031	procollagen-lysine,2-oxoglutarate 5-dioxygenase 2-like	procollagen-lysine,2-oxoglutarate 5-dioxygenase 2-like
adi_MSTRG.4406.1	adi_MSTRG.6375.3	A. digitifera	C4	C4	0.941988	piggyBac transposable element-derived protein 4-like	piggyBac transposable element-derived protein 4-like
adi_MSTRG.11278.1	adi_MSTRG.19443.1	A. digitifera	C1	C1	0.941807	uncharacterized protein LOC107358031	uncharacterized protein LOC107349308
adi_MSTRG.25773.1	adi_MSTRG.6590.1	A. digitifera	C5	C5	0.941785	uncharacterized protein LOC107356306	uncharacterized protein LOC107334604
adi_MSTRG.11348.1	adi_MSTRG.30404.1	A. digitifera	C4	C4	0.941666	proteasome subunit alpha type-5-like	proteasome subunit alpha type-5-like
adi_MSTRG.16015.1	adi_MSTRG.18630.1	A. digitifera	C5	C5	0.941651	neuronal pentraxin-1-like	neuronal pentraxin-2-like
adi_MSTRG.18418.1	adi_MSTRG.26312.1	A. digitifera	C5	C5	0.941303	UPF0686 protein C11orf1 homolog	UPF0686 protein C11orf1 homolog
adi_MSTRG.1933.1	adi_MSTRG.7017.1	A. digitifera	C1	C1	0.941294	uncharacterized protein LOC107335147	uncharacterized protein LOC107335147
adi_MSTRG.28189.1	adi_MSTRG.4561.1	A. digitifera	C3	C3	0.941022	uncharacterized protein LOC107327508	uncharacterized protein LOC107332453
adi_MSTRG.20746.3	adi_MSTRG.24559.2	A. digitifera	C3	C3	0.940856	ferredoxin-fold anticodon-binding domain-containing protein 1-like	ferredoxin-fold anticodon-binding domain-containing protein 1-like
adi_MSTRG.20336.1	adi_MSTRG.27612.1	A. digitifera	C4	C4	0.940757	histone-lysine N-methyltransferase 2E-like	histone-lysine N-methyltransferase 2E-like
adi_MSTRG.10082.1	adi_MSTRG.13892.1	A. digitifera	C1	C2	0.940697	uncharacterized protein LOC107348879	uncharacterized protein LOC107348879
adi_MSTRG.5729.1	adi_MSTRG.5743.1	A. digitifera	C5	C4	0.940549	heat shock cognate 71 kDa protein-like	heat shock cognate 71 kDa protein-like
adi_MSTRG.24219.1	adi_MSTRG.27128.1	A. digitifera	C1	C1	0.94045	uncharacterized protein LOC107348879	uncharacterized protein LOC107358094
adi_MSTRG.13417.1	adi_MSTRG.27395.1	A. digitifera	C2	C2	0.940437	uncharacterized protein LOC107358443	uncharacterized protein LOC107358446
adi_MSTRG.10082.1	adi_MSTRG.27128.1	A. digitifera	C1	C1	0.94039	uncharacterized protein LOC107348879	uncharacterized protein LOC107358094
adi_MSTRG.10082.1	adi_MSTRG.12477.1	A. digitifera	C1	C1	0.940271	uncharacterized protein LOC107348879	uncharacterized protein LOC107348879
adi_MSTRG.17535.1	adi_MSTRG.26225.1	A. digitifera	C1	C2	0.940198	unconventional myosin-Vb-like	unconventional myosin-Id-like
adi_MSTRG.17837.1	adi_MSTRG.2952.1	A. digitifera	C3	C2	0.940079	uncharacterized protein LOC107327517	uncharacterized protein LOC107327517
adi_MSTRG.8344.1	adi_MSTRG.9130.1	A. digitifera	C3	C3	0.939887	uncharacterized protein LOC107336575	uncharacterized protein LOC107337522
adi_MSTRG.2020.1	adi_MSTRG.3650.1	A. digitifera	C4	C4	0.939863	uncharacterized protein LOC107331396	uncharacterized protein LOC107331396
adi_MSTRG.30452.1	adi_MSTRG.6349.1	A. digitifera	C2	C2	0.939857	hexokinase-2-like	hexokinase-2-like
adi_MSTRG.13429.1	adi_MSTRG.13465.1	A. digitifera	C3	C2	0.939836	uncharacterized protein LOC107342491	uncharacterized protein LOC107342494
adi_MSTRG.20675.1	adi_MSTRG.4279.1	A. digitifera	C2	C1	0.939619	uncharacterized protein LOC107350589	uncharacterized protein LOC107350589
adi_MSTRG.7840.1	adi_MSTRG.7843.1	A. digitifera	C2	C2	0.93932	AMP deaminase 2-like	AMP deaminase 2-like
adi_MSTRG.29266.1	adi_MSTRG.29350.1	A. digitifera	C5	C5	0.939233	amine sulfotransferase-like	amine sulfotransferase-like
adi_MSTRG.14370.1	adi_MSTRG.14400.2	A. digitifera	C4	C4	0.938956	neural cell adhesion molecule 1-like	neural cell adhesion molecule 1-like
adi_MSTRG.20675.1	adi_MSTRG.2704.1	A. digitifera	C2	C1	0.938873	uncharacterized protein LOC107350589	uncharacterized protein LOC107356728
adi_MSTRG.12079.1	adi_MSTRG.12095.1	A. digitifera	C5	C6	0.938758	cysteine-rich with EGF-like domain protein 2-B	cysteine-rich with EGF-like domain protein 2
adi_MSTRG.22735.1	adi_MSTRG.9531.1	A. digitifera	C6	C6	0.938471	kinesin-like protein KIF16B	kinesin-like protein unc-104
adi_MSTRG.12478.1	adi_MSTRG.4464.1	A. digitifera	C2	C1	0.938399	uncharacterized protein LOC107348879	uncharacterized protein LOC107348879
adi_MSTRG.13699.1	adi_MSTRG.2108.1	A. digitifera	C1	C1	0.938384	uncharacterized protein LOC107348879	uncharacterized protein LOC107348879
adi_MSTRG.30250.1	adi_MSTRG.5157.1	A. digitifera	C4	C4	0.938371	argininosuccinate synthase-like	argininosuccinate synthase-like
adi_MSTRG.18250.1	adi_MSTRG.29119.1	A. digitifera	C3	C3	0.938354	uncharacterized protein LOC107347943	uncharacterized protein LOC107328774
adi_MSTRG.29991.1	adi_MSTRG.4357.1	A. digitifera	C2	C2	0.938334	delta-1-pyrroline-5-carboxylate dehydrogenase, mitochondrial-like	delta-1-pyrroline-5-carboxylate dehydrogenase, mitochondrial-like
adi_MSTRG.29259.1	adi_MSTRG.7178.1	A. digitifera	C3	C3	0.938331	uncharacterized protein LOC107328959	uncharacterized protein LOC107335309
adi_MSTRG.19458.1	adi_MSTRG.20932.1	A. digitifera	C2	C2	0.938209	uncharacterized protein LOC107349311	uncharacterized protein LOC107350920
adi_MSTRG.8760.1	adi_MSTRG.8810.1	A. digitifera	C2	C2	0.937872	tyrosine-protein kinase SRK2-like	tyrosine-protein kinase SRK2-like
adi_MSTRG.2549.1	adi_MSTRG.5429.1	A. digitifera	C2	C2	0.937844	pancreatic lipase-related protein 2-like	pancreatic lipase-related protein 2-like
adi_MSTRG.24669.3	adi_MSTRG.4287.1	A. digitifera	C2	C2	0.937715	uncharacterized protein LOC107355091	uncharacterized protein LOC107332086
adi_MSTRG.23894.1	adi_MSTRG.25927.1	A. digitifera	C5	C5	0.937677	UPF0577 protein KIAA1324-like	UPF0577 protein KIAA1324-like
adi_MSTRG.28034.1	adi_MSTRG.29769.1	A. digitifera	C5	C5	0.937616	NADPH--cytochrome P450 reductase-like	NADPH--cytochrome P450 reductase-like
adi_MSTRG.29608.1	adi_MSTRG.5786.1	A. digitifera	C5	C5	0.937605	neuronal pentraxin-1-like	neuronal pentraxin-1-like
adi_MSTRG.22372.1	adi_MSTRG.4304.1	A. digitifera	C3	C3	0.937552	uncharacterized protein LOC107352513	uncharacterized protein LOC107332144
adi_MSTRG.23187.3	adi_MSTRG.23212.1	A. digitifera	C2	C2	0.937272	serine/threonine-protein phosphatase 2B catalytic subunit alpha isoform-like	serine/threonine-protein phosphatase 2B catalytic subunit alpha isoform-like
adi_MSTRG.23659.1	adi_MSTRG.27127.1	A. digitifera	C5	C5	0.937255	long-chain-fatty-acid--CoA ligase 5-like	long-chain-fatty-acid--CoA ligase 5-like
adi_MSTRG.20675.1	adi_MSTRG.24669.4	A. digitifera	C2	C2	0.937249	uncharacterized protein LOC107350589	uncharacterized protein LOC107355091
adi_MSTRG.26633.1	adi_MSTRG.5344.1	A. digitifera	C1	C1	0.937191	gamma-aminobutyric acid receptor subunit beta-1-like	gamma-aminobutyric acid receptor subunit beta-2-like
adi_MSTRG.16361.1	adi_MSTRG.17681.1	A. digitifera	C5	C5	0.937137	low-density lipoprotein receptor-related protein 6-like	low-density lipoprotein receptor-related protein 6-like
adi_MSTRG.13495.1	adi_MSTRG.28052.1	A. digitifera	C3	C3	0.937003	uncharacterized protein LOC107327342	uncharacterized protein LOC107327342
adi_MSTRG.15780.1	adi_MSTRG.19525.1	A. digitifera	C3	C3	0.936956	uncharacterized protein LOC107332015	uncharacterized protein LOC107334094
adi_MSTRG.20675.1	adi_MSTRG.4282.1	A. digitifera	C2	C1	0.936813	uncharacterized protein LOC107350589	uncharacterized protein LOC107332085
adi_MSTRG.10951.1	adi_MSTRG.11000.1	A. digitifera	C1	C1	0.936601	uncharacterized protein LOC107339603	dolichol kinase-like
adi_MSTRG.4464.1	adi_MSTRG.9982.1	A. digitifera	C1	C1	0.936522	uncharacterized protein LOC107348879	uncharacterized protein LOC107348879
adi_MSTRG.30804.1	adi_MSTRG.4610.1	A. digitifera	C4	C4	0.936491	transmembrane prolyl 4-hydroxylase-like	transmembrane prolyl 4-hydroxylase-like
adi_MSTRG.29038.1	adi_MSTRG.7374.1	A. digitifera	C5	C6	0.936415	probable calcium-binding mitochondrial carrier K02F3.2	probable calcium-binding mitochondrial carrier K02F3.2
adi_MSTRG.9408.1	adi_MSTRG.9432.1	A. digitifera	C2	C2	0.936256	putative aminopeptidase W07G4.4	putative aminopeptidase W07G4.4
adi_MSTRG.23829.1	adi_MSTRG.9581.1	A. digitifera	C4	C5	0.936172	piggyBac transposable element-derived protein 4-like	piggyBac transposable element-derived protein 4-like
adi_MSTRG.12477.1	adi_MSTRG.24219.1	A. digitifera	C1	C1	0.93615	uncharacterized protein LOC107348879	uncharacterized protein LOC107348879
adi_MSTRG.4561.1	adi_MSTRG.8330.1	A. digitifera	C3	C3	0.936126	uncharacterized protein LOC107332453	uncharacterized protein LOC107336589
adi_MSTRG.30778.1	adi_MSTRG.8002.1	A. digitifera	C5	C6	0.936121	tumor susceptibility gene 101 protein-like	tumor susceptibility gene 101 protein-like
adi_MSTRG.13699.1	adi_MSTRG.8059.2	A. digitifera	C1	C2	0.935888	uncharacterized protein LOC107348879	uncharacterized protein LOC107348879
adi_MSTRG.17154.1	adi_MSTRG.17155.1	A. digitifera	C5	C5	0.93583	mucin-5AC-like	mucin-5AC-like
adi_MSTRG.24012.1	adi_MSTRG.9603.1	A. digitifera	C4	C4	0.935801	40S ribosomal protein S3	40S ribosomal protein S3
adi_MSTRG.16453.1	adi_MSTRG.24955.1	A. digitifera	C2	C2	0.935769	ubiquitin carboxyl-terminal hydrolase calypso-like	ubiquitin carboxyl-terminal hydrolase isozyme L3-like
adi_MSTRG.1438.1	adi_MSTRG.8435.1	A. digitifera	C2	C2	0.935767	ankyrin repeat and SOCS box protein 7-like	ankyrin-1-like
adi_MSTRG.20689.1	adi_MSTRG.20713.1	A. digitifera	C5	C5	0.935722	serotransferrin-like	melanotransferrin-like
adi_MSTRG.18662.1	adi_MSTRG.6281.1	A. digitifera	C3	C3	0.93565	uncharacterized protein LOC107348341	uncharacterized protein LOC107356996
adi_MSTRG.10700.1	adi_MSTRG.29966.1	A. digitifera	C1	C1	0.935633	uncharacterized protein LOC107337382	uncharacterized protein LOC107337382
adi_MSTRG.16812.1	adi_MSTRG.28649.1	A. digitifera	C3	C3	0.935522	uncharacterized protein LOC107327860	uncharacterized protein LOC107335024
adi_MSTRG.22743.1	adi_MSTRG.29922.1	A. digitifera	C5	C5	0.935265	uncharacterized protein LOC107352927	uncharacterized protein LOC107352927
adi_MSTRG.12477.1	adi_MSTRG.2108.1	A. digitifera	C1	C1	0.935203	uncharacterized protein LOC107348879	uncharacterized protein LOC107348879
adi_MSTRG.23040.1	adi_MSTRG.26789.1	A. digitifera	C5	C6	0.935189	choline transporter-like protein 4	choline transporter-like protein 4
adi_MSTRG.10134.1	adi_MSTRG.10140.1	A. digitifera	C4	C4	0.935177	uncharacterized protein LOC107338694	D-inositol 3-phosphate glycosyltransferase-like
adi_MSTRG.4953.1	adi_MSTRG.5045.1	A. digitifera	C2	C2	0.934579	apoptosis inhibitor 5-like	apoptosis inhibitor 5-like
adi_MSTRG.1214.1	adi_MSTRG.16364.1	A. digitifera	C3	C3	0.934426	uncharacterized protein LOC107340434	uncharacterized protein LOC107345686
adi_MSTRG.26177.1	adi_MSTRG.4429.1	A. digitifera	C2	C2	0.934195	uncharacterized protein LOC107332257	uncharacterized protein LOC107332257
adi_MSTRG.3639.1	adi_MSTRG.4580.1	A. digitifera	C3	C3	0.934109	translation initiation factor IF-2-like	translation initiation factor IF-2-like
adi_MSTRG.16263.1	adi_MSTRG.7775.1	A. digitifera	C4	C4	0.934099	uncharacterized protein LOC107345557	uncharacterized protein LOC107335919
adi_MSTRG.14506.1	adi_MSTRG.15422.3	A. digitifera	C2	C2	0.933905	torsin-1A-like	torsin-1A-like
adi_MSTRG.13699.1	adi_MSTRG.13892.1	A. digitifera	C1	C2	0.933872	uncharacterized protein LOC107348879	uncharacterized protein LOC107348879
adi_MSTRG.11605.1	adi_MSTRG.28831.1	A. digitifera	C4	C4	0.933754	succinyl-CoA ligase [ADP-forming] subunit beta, mitochondrial-like	succinyl-CoA ligase [ADP-forming] subunit beta, mitochondrial-like
adi_MSTRG.25678.1	adi_MSTRG.8715.1	A. digitifera	C1	C1	0.933696	uncharacterized protein LOC107356200	mucin-like protein
adi_MSTRG.13021.1	adi_MSTRG.15979.1	A. digitifera	C5	C5	0.93359	uncharacterized protein LOC107342011	uncharacterized protein LOC107335448
adi_MSTRG.16235.2	adi_MSTRG.30090.1	A. digitifera	C1	C1	0.933384	protein N-lysine methyltransferase METTL21A-like	protein N-lysine methyltransferase METTL21A-like
adi_MSTRG.6722.1	adi_MSTRG.9991.1	A. digitifera	C1	C1	0.932982	uncharacterized protein LOC107334755	uncharacterized protein LOC107338490
adi_MSTRG.20096.1	adi_MSTRG.27535.1	A. digitifera	C2	C2	0.932784	aminomethyltransferase, mitochondrial-like	aminomethyltransferase, mitochondrial-like
adi_MSTRG.15856.1	adi_MSTRG.18623.1	A. digitifera	C5	C5	0.932725	endothelin-converting enzyme 1-like	endothelin-converting enzyme 1-like
adi_MSTRG.11066.1	adi_MSTRG.16757.1	A. digitifera	C2	C2	0.932682	uncharacterized protein LOC107339769	uncharacterized protein LOC107339771
adi_MSTRG.20943.2	adi_MSTRG.3686.2	A. digitifera	C2	C2	0.932568	F-box only protein 43-like	F-box only protein 43-like
adi_MSTRG.24831.1	adi_MSTRG.27406.1	A. digitifera	C1	C1	0.932548	methyltransferase-like protein 4	methyltransferase-like protein 4
adi_MSTRG.20674.1	adi_MSTRG.20677.1	A. digitifera	C1	C1	0.932422	uncharacterized protein LOC107350589	uncharacterized protein LOC107350589
adi_MSTRG.585.1	adi_MSTRG.744.1	A. digitifera	C1	C1	0.932259	nucleoside diphosphate kinase 7-like	nucleoside diphosphate kinase 7-like
adi_MSTRG.28356.1	adi_MSTRG.28417.1	A. digitifera	C6	C6	0.932254	uncharacterized protein LOC107327721	uncharacterized protein LOC107327725
adi_MSTRG.12927.1	adi_MSTRG.2108.1	A. digitifera	C2	C1	0.932022	uncharacterized protein LOC107358848	uncharacterized protein LOC107348879
adi_MSTRG.20746.3	adi_MSTRG.24559.1	A. digitifera	C3	C3	0.931997	ferredoxin-fold anticodon-binding domain-containing protein 1-like	ferredoxin-fold anticodon-binding domain-containing protein 1-like
adi_MSTRG.29049.1	adi_MSTRG.29280.1	A. digitifera	C6	C6	0.931806	uncharacterized protein LOC107328682	uncharacterized protein LOC107328951
adi_MSTRG.30840.1	adi_MSTRG.5655.1	A. digitifera	C1	C1	0.931794	uncharacterized protein LOC107330836	uncharacterized protein LOC107333460
adi_MSTRG.20637.1	adi_MSTRG.24805.1	A. digitifera	C2	C2	0.931614	uncharacterized protein LOC107355195	uncharacterized protein LOC107355195
adi_MSTRG.27915.1	adi_MSTRG.9652.1	A. digitifera	C5	C5	0.931611	histamine H2 receptor-like	D(4) dopamine receptor-like
adi_MSTRG.11047.1	adi_MSTRG.15682.1	A. digitifera	C2	C2	0.931466	tRNA-dihydrouridine(20a/20b) synthase [NAD(P)+]-like	tRNA-dihydrouridine(47) synthase [NAD(P)(+)]-like
adi_MSTRG.10238.1	adi_MSTRG.5410.1	A. digitifera	C5	C5	0.931251	galactosylgalactosylxylosylprotein 3-beta-glucuronosyltransferase 3-like	galactosylgalactosylxylosylprotein 3-beta-glucuronosyltransferase 1-like
adi_MSTRG.17314.1	adi_MSTRG.25307.1	A. digitifera	C5	C5	0.931237	uncharacterized protein LOC107346872	uncharacterized protein LOC107355746
adi_MSTRG.11671.1	adi_MSTRG.30397.1	A. digitifera	C6	C6	0.931183	myosin-IIIa-like	mitogen-activated protein kinase kinase kinase kinase 3-like
adi_MSTRG.12477.1	adi_MSTRG.22959.1	A. digitifera	C1	C1	0.931141	uncharacterized protein LOC107348879	uncharacterized protein LOC107327618
adi_MSTRG.21375.1	adi_MSTRG.30396.1	A. digitifera	C2	C2	0.931078	uncharacterized protein LOC107351370	uncharacterized protein LOC107330355
adi_MSTRG.30430.1	adi_MSTRG.9699.1	A. digitifera	C2	C2	0.930996	uncharacterized protein LOC107338161	uncharacterized protein LOC107338161
adi_MSTRG.21485.1	adi_MSTRG.29481.1	A. digitifera	C6	C6	0.930989	DNA mismatch repair protein Msh2-like	DNA mismatch repair protein MutS-like
adi_MSTRG.15827.1	adi_MSTRG.16364.1	A. digitifera	C3	C3	0.930924	uncharacterized protein LOC107340434	uncharacterized protein LOC107345686
adi_MSTRG.18891.1	adi_MSTRG.20169.1	A. digitifera	C5	C5	0.930518	dynein heavy chain 6, axonemal-like	dynein beta chain, ciliary-like
adi_MSTRG.27043.5	adi_MSTRG.8330.1	A. digitifera	C3	C3	0.930494	uncharacterized protein LOC107357924	uncharacterized protein LOC107336589
adi_MSTRG.22959.1	adi_MSTRG.4464.1	A. digitifera	C1	C1	0.930493	uncharacterized protein LOC107327618	uncharacterized protein LOC107348879
adi_MSTRG.1323.1	adi_MSTRG.1350.1	A. digitifera	C5	C6	0.930434	keratin-associated protein 5-7-like	uncharacterized protein LOC107342314
adi_MSTRG.23391.2	adi_MSTRG.28663.1	A. digitifera	C3	C3	0.930424	uncharacterized protein LOC107340901	nucleotide-binding oligomerization domain-containing protein 2-like
adi_MSTRG.8862.1	adi_MSTRG.8875.1	A. digitifera	C6	C6	0.930285	DNA repair protein RAD50-like	DNA repair protein RAD50-like
adi_MSTRG.23724.1	adi_MSTRG.23828.1	A. digitifera	C5	C5	0.930199	uncharacterized protein LOC107354100	uncharacterized protein LOC107354100
adi_MSTRG.30011.1	adi_MSTRG.7072.4	A. digitifera	C5	C5	0.930008	intraflagellar transport protein 25 homolog	intraflagellar transport protein 25 homolog
adi_MSTRG.4793.1	adi_MSTRG.5033.1	A. digitifera	C5	C4	0.929862	uncharacterized protein LOC107332619	uncharacterized protein LOC107332619
adi_MSTRG.10140.1	adi_MSTRG.25871.1	A. digitifera	C4	C4	0.929856	D-inositol 3-phosphate glycosyltransferase-like	D-inositol 3-phosphate glycosyltransferase-like
adi_MSTRG.20504.1	adi_MSTRG.20513.1	A. digitifera	C5	C5	0.929835	carbamoyl-phosphate synthase [ammonia], mitochondrial-like	carbamoyl-phosphate synthase [ammonia], mitochondrial-like
adi_MSTRG.16676.1	adi_MSTRG.17930.4	A. digitifera	C2	C2	0.929608	motile sperm domain-containing protein 2-like	SEC14 cytosolic factor-like
adi_MSTRG.28014.1	adi_MSTRG.30446.1	A. digitifera	C3	C3	0.92959	uncharacterized protein LOC107343649	uncharacterized protein LOC107330407
adi_MSTRG.24404.1	adi_MSTRG.30109.1	A. digitifera	C1	C6	0.92956	mini-chromosome maintenance complex-binding protein-like	mini-chromosome maintenance complex-binding protein-like
adi_MSTRG.30011.1	adi_MSTRG.7072.2	A. digitifera	C5	C5	0.929401	intraflagellar transport protein 25 homolog	intraflagellar transport protein 25 homolog
adi_MSTRG.15122.1	adi_MSTRG.19309.1	A. digitifera	C6	C6	0.929369	dehydrogenase/reductase SDR family member 7-like	dehydrogenase/reductase SDR family member 7-like
adi_MSTRG.12927.1	adi_MSTRG.14028.1	A. digitifera	C2	C2	0.929266	uncharacterized protein LOC107358848	uncharacterized protein LOC107358848
adi_MSTRG.26890.1	adi_MSTRG.3642.1	A. digitifera	C5	C5	0.928931	multidrug resistance-associated protein 4-like	multidrug resistance-associated protein 4-like
adi_MSTRG.24759.1	adi_MSTRG.24760.1	A. digitifera	C3	C3	0.928898	estrogen sulfotransferase-like	estrogen sulfotransferase-like
adi_MSTRG.22828.2	adi_MSTRG.8801.2	A. digitifera	C2	C2	0.928811	uncharacterized protein LOC107353035	putative zinc finger protein 66
adi_MSTRG.13006.2	adi_MSTRG.29149.1	A. digitifera	C1	C1	0.928808	zinc finger protein OZF-like	gastrula zinc finger protein XlCGF26.1-like
adi_MSTRG.19248.1	adi_MSTRG.4246.1	A. digitifera	C4	C3	0.928741	alpha-(1,3)-fucosyltransferase 6-like	alpha-(1,3)-fucosyltransferase 6-like
adi_MSTRG.16077.1	adi_MSTRG.27404.1	A. digitifera	C5	C5	0.928735	uncharacterized protein LOC107345322	uncharacterized protein LOC107358488
adi_MSTRG.20562.1	adi_MSTRG.30313.1	A. digitifera	C6	C5	0.928531	pyruvate dehydrogenase E1 component subunit alpha, mitochondrial-like	pyruvate dehydrogenase E1 component subunit alpha, somatic form, mitochondrial-like
adi_MSTRG.17704.1	adi_MSTRG.22973.1	A. digitifera	C5	C5	0.928476	glutamyl aminopeptidase-like	glutamyl aminopeptidase-like
adi_MSTRG.13465.1	adi_MSTRG.27522.1	A. digitifera	C2	C2	0.928432	uncharacterized protein LOC107342494	uncharacterized protein LOC107358443
adi_MSTRG.17288.1	adi_MSTRG.21203.1	A. digitifera	C3	C3	0.928407	fibrinogen alpha chain-like	uncharacterized protein LOC107351176
adi_MSTRG.20710.1	adi_MSTRG.25116.1	A. digitifera	C3	C3	0.928178	uncharacterized protein LOC107355590	uncharacterized protein LOC107355593
adi_MSTRG.17203.1	adi_MSTRG.17266.1	A. digitifera	C5	C5	0.928134	trichohyalin-like	trichohyalin-like
adi_MSTRG.20675.2	adi_MSTRG.4287.1	A. digitifera	C1	C2	0.928112	uncharacterized protein LOC107350589	uncharacterized protein LOC107332086
adi_MSTRG.19791.1	adi_MSTRG.9385.1	A. digitifera	C2	C2	0.927982	nitric oxide-associated protein 1-like	nitric oxide-associated protein 1-like
adi_MSTRG.3590.1	adi_MSTRG.9877.1	A. digitifera	C3	C3	0.927774	uncharacterized protein LOC107331323	uncharacterized protein LOC107338346
adi_MSTRG.10094.1	adi_MSTRG.4425.1	A. digitifera	C1	C1	0.927767	uncharacterized protein LOC107338633	uncharacterized protein LOC107332259
adi_MSTRG.21718.1	adi_MSTRG.925.1	A. digitifera	C1	C6	0.927601	myotubularin-related protein 3-like	myotubularin-related protein 10-like
adi_MSTRG.20108.1	adi_MSTRG.27756.1	A. digitifera	C2	C1	0.927509	pancreatic lipase-related protein 2-like	lipase member H-like
adi_MSTRG.15151.1	adi_MSTRG.2653.1	A. digitifera	C1	C1	0.927401	uncharacterized protein LOC107357149	uncharacterized protein LOC107357149
adi_MSTRG.16087.1	adi_MSTRG.25932.1	A. digitifera	C3	C4	0.927349	protein YIPF3-like	protein YIPF3-like
adi_MSTRG.26037.1	adi_MSTRG.26148.1	A. digitifera	C3	C3	0.92721	nucleotide-binding oligomerization domain-containing protein 1-like	nucleotide-binding oligomerization domain-containing protein 2-like
adi_MSTRG.2549.1	adi_MSTRG.27756.1	A. digitifera	C2	C1	0.927204	pancreatic lipase-related protein 2-like	lipase member H-like
adi_MSTRG.15898.1	adi_MSTRG.30473.1	A. digitifera	C2	C2	0.927063	BTB/POZ domain-containing protein 6-like	BTB/POZ domain-containing protein 6-like
adi_MSTRG.15461.1	adi_MSTRG.17314.1	A. digitifera	C5	C5	0.927045	uncharacterized protein LOC107344737	uncharacterized protein LOC107346872
adi_MSTRG.22985.1	adi_MSTRG.7179.1	A. digitifera	C2	C2	0.926782	uncharacterized protein LOC107330000	uncharacterized protein LOC107335269
adi_MSTRG.23387.1	adi_MSTRG.23924.1	A. digitifera	C5	C5	0.926712	phenylalanine--tRNA ligase alpha subunit-like	phenylalanine--tRNA ligase alpha subunit-like
adi_MSTRG.10492.1	adi_MSTRG.23328.1	A. digitifera	C2	C2	0.926207	uncharacterized protein LOC107339065	pentatricopeptide repeat-containing protein At2g16880-like
adi_MSTRG.28546.1	adi_MSTRG.6281.1	A. digitifera	C3	C3	0.925937	uncharacterized protein LOC107327998	uncharacterized protein LOC107356996
adi_MSTRG.13711.4	adi_MSTRG.1468.1	A. digitifera	C1	C1	0.925867	tumor necrosis factor receptor superfamily member 16-like	tumor necrosis factor receptor superfamily member 16-like
adi_MSTRG.25142.1	adi_MSTRG.7200.1	A. digitifera	C5	C4	0.925658	adi_MSTRG.25142.1	adi_MSTRG.7200.1
adi_MSTRG.17156.1	adi_MSTRG.29869.2	A. digitifera	C1	C1	0.925482	olfactomedin-like protein 2B	olfactomedin-like protein 2B
adi_MSTRG.12477.1	adi_MSTRG.27128.1	A. digitifera	C1	C1	0.92526	uncharacterized protein LOC107348879	uncharacterized protein LOC107358094
adi_MSTRG.10707.1	adi_MSTRG.21017.1	A. digitifera	C5	C5	0.925237	uncharacterized protein LOC107339329	uncharacterized protein LOC107350986
adi_MSTRG.17119.1	adi_MSTRG.21693.1	A. digitifera	C3	C3	0.925182	NACHT, LRR and PYD domains-containing protein 12-like	NACHT, LRR and PYD domains-containing protein 12-like
adi_MSTRG.23844.1	adi_MSTRG.27527.1	A. digitifera	C2	C2	0.925137	gamma-1-syntrophin-like	gamma-1-syntrophin-like
adi_MSTRG.17272.1	adi_MSTRG.28532.1	A. digitifera	C4	C4	0.924879	splicing regulatory glutamine/lysine-rich protein 1-like	splicing regulatory glutamine/lysine-rich protein 1-like
adi_MSTRG.12058.1	adi_MSTRG.29022.2	A. digitifera	C2	C2	0.924767	S-phase kinase-associated protein 1-like	S-phase kinase-associated protein 1
adi_MSTRG.28099.2	adi_MSTRG.6119.1	A. digitifera	C2	C2	0.924649	serine/threonine-protein kinase VRK1-like	serine/threonine-protein kinase VRK1-like
adi_MSTRG.11775.1	adi_MSTRG.15981.1	A. digitifera	C3	C3	0.924638	putative ATP-dependent DNA helicase Q1	putative ATP-dependent DNA helicase Q1
adi_MSTRG.15197.1	adi_MSTRG.25653.1	A. digitifera	C6	C6	0.924629	uncharacterized protein LOC107344456	drebrin-like protein
adi_MSTRG.4518.1	adi_MSTRG.4998.1	A. digitifera	C4	C4	0.924595	uncharacterized protein LOC107328182	uncharacterized protein LOC107332837
adi_MSTRG.15780.1	adi_MSTRG.8344.1	A. digitifera	C3	C3	0.92454	uncharacterized protein LOC107332015	uncharacterized protein LOC107336575
adi_MSTRG.3111.1	adi_MSTRG.3153.1	A. digitifera	C2	C1	0.924478	uncharacterized protein LOC107329672	uncharacterized protein LOC107329692
adi_MSTRG.25270.1	adi_MSTRG.25304.1	A. digitifera	C2	C2	0.924426	uncharacterized protein LOC107330419	uncharacterized protein LOC107330419
adi_MSTRG.19490.2	adi_MSTRG.30595.1	A. digitifera	C1	C1	0.924242	uncharacterized protein LOC107349288	uncharacterized protein LOC107349288
adi_MSTRG.12477.1	adi_MSTRG.13892.1	A. digitifera	C1	C2	0.924122	uncharacterized protein LOC107348879	uncharacterized protein LOC107348879
adi_MSTRG.13755.1	adi_MSTRG.17197.1	A. digitifera	C3	C3	0.924117	uncharacterized protein LOC107342777	uncharacterized protein LOC107328302
adi_MSTRG.11033.1	adi_MSTRG.26304.1	A. digitifera	C5	C5	0.92382	uncharacterized protein LOC107339730	uncharacterized protein LOC107356990
adi_MSTRG.28014.1	adi_MSTRG.8973.1	A. digitifera	C3	C3	0.923717	uncharacterized protein LOC107343649	uncharacterized protein LOC107337321
adi_MSTRG.9431.1	adi_MSTRG.9436.1	A. digitifera	C2	C2	0.923569	putative aminopeptidase W07G4.4	putative aminopeptidase W07G4.4
adi_MSTRG.23593.1	adi_MSTRG.27985.1	A. digitifera	C3	C4	0.923145	protein O-linked-mannose beta-1,2-N-acetylglucosaminyltransferase 1-like	protein O-linked-mannose beta-1,2-N-acetylglucosaminyltransferase 1-like
adi_MSTRG.18816.1	adi_MSTRG.4987.1	A. digitifera	C2	C2	0.922653	kinesin-like protein KIF18A	kinesin-like protein KIF18A
adi_MSTRG.12371.1	adi_MSTRG.17752.1	A. digitifera	C4	C5	0.922541	AP-1 complex subunit beta-1-like	AP-1 complex subunit beta-1-like
adi_MSTRG.14567.1	adi_MSTRG.9529.1	A. digitifera	C1	C1	0.922391	uncharacterized protein LOC107337909	uncharacterized protein LOC107337909
adi_MSTRG.17179.1	adi_MSTRG.17189.1	A. digitifera	C6	C6	0.922274	DNA replication licensing factor mcm2-like	DNA replication licensing factor mcm2-like
adi_MSTRG.5791.1	adi_MSTRG.5960.1	A. digitifera	C6	C1	0.922229	5'-nucleotidase domain-containing protein 2-like	5'-nucleotidase domain-containing protein 2-like
adi_MSTRG.2104.1	adi_MSTRG.23767.1	A. digitifera	C5	C5	0.922129	ATP-dependent DNA helicase RecQ-like	ATP-dependent DNA helicase RecQ-like
adi_MSTRG.22486.1	adi_MSTRG.25116.1	A. digitifera	C3	C3	0.921894	uncharacterized protein LOC107352702	uncharacterized protein LOC107355593
adi_MSTRG.19072.1	adi_MSTRG.19080.1	A. digitifera	C2	C2	0.921712	exonuclease 3'-5' domain-containing protein 2-like	exonuclease 3'-5' domain-containing protein 2-like
adi_MSTRG.10772.1	adi_MSTRG.27084.1	A. digitifera	C1	C1	0.921666	protein HGV2-like	histone-binding protein N1/N2-like
adi_MSTRG.21416.1	adi_MSTRG.29481.1	A. digitifera	C6	C6	0.921595	DNA mismatch repair protein Msh2-like	DNA mismatch repair protein MutS-like
adi_MSTRG.5274.1	adi_MSTRG.5279.1	A. digitifera	C2	C1	0.921585	uncharacterized protein LOC107333148	uncharacterized protein LOC107333148
adi_MSTRG.19874.1	adi_MSTRG.22486.1	A. digitifera	C3	C3	0.921471	uncharacterized protein LOC107352702	uncharacterized protein LOC107352702
adi_MSTRG.20050.1	adi_MSTRG.22391.1	A. digitifera	C5	C6	0.921435	uncharacterized protein LOC107349946	uncharacterized protein LOC107352525
adi_MSTRG.11013.1	adi_MSTRG.16537.2	A. digitifera	C3	C3	0.921269	uncharacterized protein LOC107350677	uncharacterized protein LOC107350677
adi_MSTRG.26824.1	adi_MSTRG.30118.1	A. digitifera	C3	C3	0.921248	uncharacterized protein LOC107330018	uncharacterized protein LOC107330018
adi_MSTRG.21292.1	adi_MSTRG.27700.1	A. digitifera	C2	C2	0.921199	anosmin-1-like	anosmin-1-like
adi_MSTRG.1481.1	adi_MSTRG.1565.1	A. digitifera	C5	C5	0.921182	arylamine N-acetyltransferase, pineal gland isozyme NAT-10-like	arylamine N-acetyltransferase, pineal gland isozyme NAT-10-like
adi_MSTRG.15144.1	adi_MSTRG.22391.1	A. digitifera	C6	C6	0.921122	uncharacterized protein LOC107344317	uncharacterized protein LOC107352525
adi_MSTRG.12477.1	adi_MSTRG.8059.2	A. digitifera	C1	C2	0.920864	uncharacterized protein LOC107348879	uncharacterized protein LOC107348879
adi_MSTRG.17826.1	adi_MSTRG.26348.1	A. digitifera	C4	C4	0.920825	D-inositol 3-phosphate glycosyltransferase-like	uncharacterized protein LOC107357068
adi_MSTRG.14524.1	adi_MSTRG.29807.1	A. digitifera	C5	C5	0.920793	trans-L-3-hydroxyproline dehydratase-like	trans-L-3-hydroxyproline dehydratase-like
adi_MSTRG.21925.1	adi_MSTRG.26258.1	A. digitifera	C4	C4	0.920758	D-inositol 3-phosphate glycosyltransferase-like	D-inositol 3-phosphate glycosyltransferase-like
adi_MSTRG.24669.1	adi_MSTRG.4287.1	A. digitifera	C2	C2	0.920722	uncharacterized protein LOC107355091	uncharacterized protein LOC107332086
adi_MSTRG.12477.1	adi_MSTRG.4464.1	A. digitifera	C1	C1	0.920719	uncharacterized protein LOC107348879	uncharacterized protein LOC107348879
adi_MSTRG.2108.1	adi_MSTRG.4464.1	A. digitifera	C1	C1	0.920697	uncharacterized protein LOC107348879	uncharacterized protein LOC107348879
adi_MSTRG.6514.1	adi_MSTRG.6537.1	A. digitifera	C1	C6	0.920615	integrin-alpha FG-GAP repeat-containing protein 2-like	integrin-alpha FG-GAP repeat-containing protein 2-like
adi_MSTRG.12561.2	adi_MSTRG.25650.1	A. digitifera	C2	C2	0.920396	ATP-dependent RNA helicase dbp2-like	probable ATP-dependent RNA helicase DDX4
adi_MSTRG.13398.1	adi_MSTRG.30138.1	A. digitifera	C1	C1	0.920349	CCR4-NOT transcription complex subunit 3-like	endochitinase A1-like
adi_MSTRG.5358.1	adi_MSTRG.6105.1	A. digitifera	C4	C4	0.920145	putative ATP-dependent DNA helicase Q1	putative ATP-dependent DNA helicase Q1
adi_MSTRG.28457.1	adi_MSTRG.9192.1	A. digitifera	C2	C3	0.919895	uncharacterized protein LOC107327873	uncharacterized protein LOC107341139
adi_MSTRG.13892.1	adi_MSTRG.4464.1	A. digitifera	C2	C1	0.919841	uncharacterized protein LOC107348879	uncharacterized protein LOC107348879
adi_MSTRG.21156.1	adi_MSTRG.29555.1	A. digitifera	C5	C6	0.919834	trichohyalin-like	trichohyalin-like
adi_MSTRG.11416.1	adi_MSTRG.18438.1	A. digitifera	C4	C4	0.919818	tumor suppressor candidate 3-like	tumor suppressor candidate 3-like
adi_MSTRG.21094.1	adi_MSTRG.25616.1	A. digitifera	C5	C5	0.919693	uncharacterized protein LOC107345863	adi_MSTRG.25616.1
adi_MSTRG.14027.1	adi_MSTRG.5796.1	A. digitifera	C2	C2	0.919642	uncharacterized protein LOC107358848	uncharacterized protein LOC107332313
adi_MSTRG.10085.2	adi_MSTRG.23864.1	A. digitifera	C4	C4	0.91957	prohibitin-like	prohibitin-2-like
adi_MSTRG.23662.1	adi_MSTRG.9778.1	A. digitifera	C5	C6	0.919513	long-chain-fatty-acid--CoA ligase 1-like	long-chain-fatty-acid--CoA ligase 1-like
adi_MSTRG.1267.1	adi_MSTRG.24615.1	A. digitifera	C2	C2	0.919311	uncharacterized protein LOC107355042	uncharacterized protein LOC107355042
adi_MSTRG.15081.1	adi_MSTRG.8330.1	A. digitifera	C3	C3	0.919296	uncharacterized protein LOC107344300	uncharacterized protein LOC107336589
adi_MSTRG.21689.1	adi_MSTRG.24938.1	A. digitifera	C3	C2	0.919119	Krueppel-like factor 7	uncharacterized protein LOC107355424
adi_MSTRG.18695.1	adi_MSTRG.28046.2	A. digitifera	C1	C2	0.919111	histone H3-like	histone H2B-like
adi_MSTRG.19109.1	adi_MSTRG.27427.1	A. digitifera	C3	C3	0.91904	uncharacterized protein LOC107348899	uncharacterized protein LOC107358451
adi_MSTRG.20746.2	adi_MSTRG.24559.1	A. digitifera	C3	C3	0.918916	ferredoxin-fold anticodon-binding domain-containing protein 1-like	ferredoxin-fold anticodon-binding domain-containing protein 1-like
adi_MSTRG.21187.1	adi_MSTRG.21693.1	A. digitifera	C3	C3	0.918799	NACHT, LRR and PYD domains-containing protein 12-like	NACHT, LRR and PYD domains-containing protein 12-like
adi_MSTRG.17099.1	adi_MSTRG.25643.1	A. digitifera	C2	C2	0.918748	protein YIPF4-like	protein YIPF4-like
adi_MSTRG.21529.1	adi_MSTRG.26037.1	A. digitifera	C3	C3	0.918698	protein NLRC5-like	nucleotide-binding oligomerization domain-containing protein 1-like
adi_MSTRG.1312.1	adi_MSTRG.1315.1	A. digitifera	C5	C5	0.9186	uncharacterized protein LOC107342314	keratin-associated protein 5-4-like
adi_MSTRG.23431.1	adi_MSTRG.28471.1	A. digitifera	C4	C4	0.918522	spectrin alpha chain, non-erythrocytic 1-like	spectrin alpha chain, non-erythrocytic 1-like
adi_MSTRG.17414.1	adi_MSTRG.25906.1	A. digitifera	C1	C1	0.918445	uncharacterized protein LOC107346938	uncharacterized protein LOC107356483
adi_MSTRG.15144.1	adi_MSTRG.22390.1	A. digitifera	C6	C6	0.918392	uncharacterized protein LOC107344317	uncharacterized protein LOC107352525
adi_MSTRG.22890.1	adi_MSTRG.8344.1	A. digitifera	C3	C3	0.918269	uncharacterized protein LOC107330000	uncharacterized protein LOC107336575
adi_MSTRG.11608.1	adi_MSTRG.11654.1	A. digitifera	C5	C6	0.918254	centromere protein S-like	centromere protein S-like
adi_MSTRG.18046.1	adi_MSTRG.18047.1	A. digitifera	C5	C5	0.918087	uncharacterized protein LOC107347579	histamine N-methyltransferase-like
adi_MSTRG.27904.1	adi_MSTRG.3637.1	A. digitifera	C1	C1	0.917909	uncharacterized protein LOC107326982	uncharacterized protein LOC107358729
adi_MSTRG.12927.1	adi_MSTRG.19076.1	A. digitifera	C2	C2	0.917862	uncharacterized protein LOC107358848	uncharacterized protein LOC107356779
adi_MSTRG.10055.2	adi_MSTRG.20727.1	A. digitifera	C5	C5	0.917855	uncharacterized protein LOC107338580	uncharacterized protein LOC107338580
adi_MSTRG.13699.1	adi_MSTRG.27128.1	A. digitifera	C1	C1	0.917701	uncharacterized protein LOC107348879	uncharacterized protein LOC107358094
adi_MSTRG.17489.1	adi_MSTRG.17495.1	A. digitifera	C5	C5	0.917699	probable 3',5'-cyclic phosphodiesterase pde-5	probable 3',5'-cyclic phosphodiesterase pde-5
adi_MSTRG.13996.1	adi_MSTRG.23162.1	A. digitifera	C1	C1	0.917547	meckelin-like	meckelin-like
adi_MSTRG.12927.1	adi_MSTRG.24219.1	A. digitifera	C2	C1	0.917512	uncharacterized protein LOC107358848	uncharacterized protein LOC107348879
adi_MSTRG.20050.1	adi_MSTRG.22390.1	A. digitifera	C5	C6	0.917482	uncharacterized protein LOC107349946	uncharacterized protein LOC107352525
adi_MSTRG.30798.1	adi_MSTRG.9169.1	A. digitifera	C2	C2	0.917217	SNW domain-containing protein 1-like	SNW domain-containing protein 1-like
adi_MSTRG.22587.1	adi_MSTRG.24304.1	A. digitifera	C2	C2	0.917003	ARF GTPase-activating protein GIT1-like	ARF GTPase-activating protein GIT1-like
adi_MSTRG.104.1	adi_MSTRG.21142.1	A. digitifera	C3	C3	0.916965	caspase-3-like	caspase-3-like
adi_MSTRG.23349.1	adi_MSTRG.24371.1	A. digitifera	C2	C2	0.916965	superkiller viralicidic activity 2-like 2	superkiller viralicidic activity 2-like 2
adi_MSTRG.26356.1	adi_MSTRG.7767.3	A. digitifera	C3	C2	0.916893	uncharacterized protein LOC107335935	uncharacterized protein LOC107335935
adi_MSTRG.18883.1	adi_MSTRG.447.1	A. digitifera	C5	C5	0.916818	dynein heavy chain 6, axonemal-like	dynein heavy chain 12, axonemal-like
adi_MSTRG.23871.1	adi_MSTRG.27479.1	A. digitifera	C3	C3	0.916785	splicing factor 3B subunit 6-like	splicing factor 3B subunit 6-like
adi_MSTRG.14704.1	adi_MSTRG.29474.1	A. digitifera	C1	C1	0.91646	epithelial discoidin domain-containing receptor 1-like	uncharacterized protein LOC107329188
adi_MSTRG.10680.1	adi_MSTRG.7750.1	A. digitifera	C5	C5	0.91625	uncharacterized protein LOC107339308	uncharacterized protein LOC107335955
adi_MSTRG.17432.1	adi_MSTRG.4288.1	A. digitifera	C1	C1	0.916161	coiled-coil domain-containing protein 150-like	coiled-coil domain-containing protein 150-like
adi_MSTRG.25765.1	adi_MSTRG.30727.1	A. digitifera	C3	C3	0.916022	Werner syndrome ATP-dependent helicase homolog	Werner syndrome ATP-dependent helicase homolog
adi_MSTRG.13064.1	adi_MSTRG.25779.1	A. digitifera	C5	C5	0.915998	uncharacterized protein LOC107342077	uncharacterized protein LOC107356316
adi_MSTRG.26233.1	adi_MSTRG.5796.1	A. digitifera	C2	C2	0.915917	uncharacterized protein LOC107356779	uncharacterized protein LOC107332313
adi_MSTRG.12927.1	adi_MSTRG.14027.1	A. digitifera	C2	C2	0.915917	uncharacterized protein LOC107358848	uncharacterized protein LOC107358848
adi_MSTRG.4282.1	adi_MSTRG.4287.1	A. digitifera	C1	C2	0.915897	uncharacterized protein LOC107332085	uncharacterized protein LOC107332086
adi_MSTRG.10092.1	adi_MSTRG.18662.1	A. digitifera	C3	C3	0.91585	uncharacterized protein LOC107338652	uncharacterized protein LOC107348341
adi_MSTRG.10766.1	adi_MSTRG.16077.1	A. digitifera	C5	C5	0.915727	uncharacterized protein LOC107339406	uncharacterized protein LOC107345322
adi_MSTRG.13953.1	adi_MSTRG.21925.1	A. digitifera	C4	C4	0.915684	D-inositol 3-phosphate glycosyltransferase-like	D-inositol 3-phosphate glycosyltransferase-like
adi_MSTRG.2704.1	adi_MSTRG.4287.1	A. digitifera	C1	C2	0.915242	uncharacterized protein LOC107356728	uncharacterized protein LOC107332086
adi_MSTRG.13803.1	adi_MSTRG.7178.1	A. digitifera	C3	C3	0.915162	uncharacterized protein LOC107342925	uncharacterized protein LOC107335309
adi_MSTRG.23884.1	adi_MSTRG.25880.1	A. digitifera	C5	C5	0.914759	UPF0577 protein KIAA1324-like homolog	UPF0577 protein KIAA1324-like homolog
adi_MSTRG.1744.2	adi_MSTRG.1746.1	A. digitifera	C2	C2	0.914685	polyamine oxidase-like	polyamine oxidase-like
adi_MSTRG.18418.1	adi_MSTRG.7269.1	A. digitifera	C5	C5	0.914678	UPF0686 protein C11orf1 homolog	UPF0686 protein C11orf1 homolog
adi_MSTRG.6727.1	adi_MSTRG.7743.1	A. digitifera	C4	C4	0.914615	uncharacterized protein LOC107334820	uncharacterized protein LOC107334820
adi_MSTRG.13447.1	adi_MSTRG.27395.1	A. digitifera	C2	C2	0.914607	uncharacterized protein LOC107342495	uncharacterized protein LOC107358446
adi_MSTRG.22609.1	adi_MSTRG.5444.3	A. digitifera	C1	C1	0.914451	neuronal acetylcholine receptor subunit alpha-7-like	neuronal acetylcholine receptor subunit alpha-10-like
adi_MSTRG.21288.1	adi_MSTRG.30391.4	A. digitifera	C2	C2	0.914269	uncharacterized protein LOC107351335	uncharacterized protein LOC107330341
adi_MSTRG.26434.1	adi_MSTRG.26657.1	A. digitifera	C2	C2	0.914266	leucine-rich repeat and WD repeat-containing protein 1-like	leucine-rich repeat and WD repeat-containing protein 1-like
adi_MSTRG.17965.1	adi_MSTRG.469.1	A. digitifera	C5	C5	0.913853	dynein heavy chain 3, axonemal-like	dynein heavy chain 12, axonemal-like
adi_MSTRG.18949.1	adi_MSTRG.26313.1	A. digitifera	C3	C2	0.913814	uncharacterized protein LOC107348597	uncharacterized protein LOC107357015
adi_MSTRG.12418.1	adi_MSTRG.25485.1	A. digitifera	C4	C4	0.913799	eukaryotic translation initiation factor 3 subunit C-like	eukaryotic translation initiation factor 3 subunit C-like
adi_MSTRG.5743.1	adi_MSTRG.5790.1	A. digitifera	C4	C5	0.913667	heat shock cognate 71 kDa protein-like	heat shock cognate 71 kDa protein-like
adi_MSTRG.893.1	adi_MSTRG.894.1	A. digitifera	C5	C5	0.91358	bifunctional glutamate/proline--tRNA ligase-like	bifunctional glutamate/proline--tRNA ligase-like
adi_MSTRG.11066.1	adi_MSTRG.6365.1	A. digitifera	C2	C2	0.913515	uncharacterized protein LOC107339769	uncharacterized protein LOC107334380
adi_MSTRG.19121.1	adi_MSTRG.26348.1	A. digitifera	C4	C4	0.913513	uncharacterized protein LOC107348902	uncharacterized protein LOC107357068
adi_MSTRG.12927.1	adi_MSTRG.26233.1	A. digitifera	C2	C2	0.913157	uncharacterized protein LOC107358848	uncharacterized protein LOC107356779
adi_MSTRG.24462.1	adi_MSTRG.30717.1	A. digitifera	C1	C2	0.912992	uncharacterized protein LOC107354793	bridging integrator 3-like
adi_MSTRG.13443.1	adi_MSTRG.23957.1	A. digitifera	C1	C1	0.912893	adi_MSTRG.13443.1	adi_MSTRG.23957.1
adi_MSTRG.21192.1	adi_MSTRG.21203.1	A. digitifera	C3	C3	0.912887	uncharacterized protein LOC107328767	uncharacterized protein LOC107351176
adi_MSTRG.3111.1	adi_MSTRG.3156.1	A. digitifera	C2	C1	0.912807	uncharacterized protein LOC107329672	uncharacterized protein LOC107329683
adi_MSTRG.11313.1	adi_MSTRG.4406.1	A. digitifera	C4	C4	0.912404	piggyBac transposable element-derived protein 4-like	piggyBac transposable element-derived protein 4-like
adi_MSTRG.27610.1	adi_MSTRG.8425.1	A. digitifera	C4	C4	0.912021	protein transport protein Sec31A-like	protein transport protein Sec31A-like
adi_MSTRG.20907.1	adi_MSTRG.6942.1	A. digitifera	C4	C4	0.91196	uncharacterized protein LOC107350903	uncharacterized protein LOC107335050
adi_MSTRG.17308.1	adi_MSTRG.22970.1	A. digitifera	C5	C5	0.911899	uncharacterized protein LOC107346872	uncharacterized protein LOC107353207
adi_MSTRG.16241.1	adi_MSTRG.2106.1	A. digitifera	C1	C2	0.91173	cGMP-dependent 3',5'-cyclic phosphodiesterase-like	cAMP and cAMP-inhibited cGMP 3',5'-cyclic phosphodiesterase 10A-like
adi_MSTRG.1780.1	adi_MSTRG.1825.1	A. digitifera	C2	C2	0.911235	BTB/POZ domain-containing protein 6-like	BTB/POZ domain-containing protein 6-like
adi_MSTRG.14927.1	adi_MSTRG.14928.1	A. digitifera	C1	C1	0.911105	slowpoke-binding protein-like	uncharacterized protein LOC107344129
adi_MSTRG.20178.1	adi_MSTRG.30648.1	A. digitifera	C2	C2	0.910882	uncharacterized protein LOC107350116	uncharacterized protein LOC107330627
adi_MSTRG.16970.1	adi_MSTRG.24214.1	A. digitifera	C6	C6	0.910829	condensin complex subunit 1-like	condensin complex subunit 1-like
adi_MSTRG.4464.1	adi_MSTRG.8059.2	A. digitifera	C1	C2	0.910772	uncharacterized protein LOC107348879	uncharacterized protein LOC107348879
adi_MSTRG.12146.1	adi_MSTRG.21698.2	A. digitifera	C3	C3	0.910375	uncharacterized protein LOC107345364	adi_MSTRG.21698.2
adi_MSTRG.27936.1	adi_MSTRG.8755.1	A. digitifera	C3	C2	0.910371	U3 small nucleolar ribonucleoprotein protein IMP3-like	U3 small nucleolar ribonucleoprotein protein IMP3-like
adi_MSTRG.19920.1	adi_MSTRG.3549.1	A. digitifera	C5	C5	0.909974	uncharacterized protein LOC107349793	uncharacterized protein LOC107331289
adi_MSTRG.28686.1	adi_MSTRG.28718.1	A. digitifera	C5	C5	0.909847	neural cell adhesion molecule 1-like	netrin receptor DCC-like
adi_MSTRG.15220.1	adi_MSTRG.6733.1	A. digitifera	C3	C3	0.909718	uncharacterized protein LOC107344430	uncharacterized protein LOC107334790
adi_MSTRG.19280.1	adi_MSTRG.30090.1	A. digitifera	C2	C1	0.909712	protein N-lysine methyltransferase METTL21A-like	protein N-lysine methyltransferase METTL21A-like
adi_MSTRG.26967.1	adi_MSTRG.30350.1	A. digitifera	C3	C3	0.909499	uncharacterized protein LOC107357843	uncharacterized protein LOC107330275
adi_MSTRG.24613.1	adi_MSTRG.28228.1	A. digitifera	C2	C2	0.909436	pre-mRNA-splicing factor CWC22 homolog	pre-mRNA-splicing factor CWC22 homolog
adi_MSTRG.24729.1	adi_MSTRG.27267.1	A. digitifera	C3	C2	0.909315	neurogenic locus notch homolog protein 2-like	uromodulin-like
adi_MSTRG.23734.1	adi_MSTRG.8741.1	A. digitifera	C6	C6	0.90906	sodium-coupled neutral amino acid transporter 9 homolog	sodium-coupled neutral amino acid transporter 9 homolog
adi_MSTRG.27915.1	adi_MSTRG.9370.2	A. digitifera	C5	C4	0.909006	histamine H2 receptor-like	tyramine/octopamine receptor-like
adi_MSTRG.21695.1	adi_MSTRG.28868.1	A. digitifera	C3	C3	0.908998	translation initiation factor IF-2-like	translation initiation factor IF-2-like
adi_MSTRG.17308.1	adi_MSTRG.17314.1	A. digitifera	C5	C5	0.908786	uncharacterized protein LOC107346872	uncharacterized protein LOC107346872
adi_MSTRG.26037.1	adi_MSTRG.28534.1	A. digitifera	C3	C3	0.9086	nucleotide-binding oligomerization domain-containing protein 1-like	nucleotide-binding oligomerization domain-containing protein 1-like
adi_MSTRG.26097.2	adi_MSTRG.27679.1	A. digitifera	C1	C1	0.908349	ephrin type-B receptor 2-like	ephrin type-B receptor 4-like
adi_MSTRG.4279.1	adi_MSTRG.4287.1	A. digitifera	C1	C2	0.908336	uncharacterized protein LOC107350589	uncharacterized protein LOC107332086
adi_MSTRG.27936.1	adi_MSTRG.27974.1	A. digitifera	C3	C3	0.908329	U3 small nucleolar ribonucleoprotein protein IMP3-like	U3 small nucleolar ribonucleoprotein protein IMP3-like
adi_MSTRG.23204.1	adi_MSTRG.27475.1	A. digitifera	C4	C3	0.90817	uncharacterized protein LOC107353442	uncharacterized protein LOC107352859
adi_MSTRG.18034.1	adi_MSTRG.7095.1	A. digitifera	C5	C5	0.908071	probable ubiquitin carboxyl-terminal hydrolase FAF-X	ubiquitin carboxyl-terminal hydrolase 24-like
adi_MSTRG.20746.2	adi_MSTRG.24559.2	A. digitifera	C3	C3	0.907968	ferredoxin-fold anticodon-binding domain-containing protein 1-like	ferredoxin-fold anticodon-binding domain-containing protein 1-like
adi_MSTRG.1169.1	adi_MSTRG.26786.1	A. digitifera	C3	C2	0.907946	transmembrane protein 246-like	transmembrane protein 246-like
adi_MSTRG.26148.1	adi_MSTRG.28534.1	A. digitifera	C3	C3	0.907837	nucleotide-binding oligomerization domain-containing protein 2-like	nucleotide-binding oligomerization domain-containing protein 1-like
adi_MSTRG.25871.1	adi_MSTRG.4999.1	A. digitifera	C4	C4	0.907748	D-inositol 3-phosphate glycosyltransferase-like	D-inositol 3-phosphate glycosyltransferase-like
adi_MSTRG.26148.1	adi_MSTRG.8175.1	A. digitifera	C3	C3	0.907602	nucleotide-binding oligomerization domain-containing protein 2-like	nucleotide-binding oligomerization domain-containing protein 1-like
adi_MSTRG.20675.1	adi_MSTRG.24669.3	A. digitifera	C2	C2	0.907061	uncharacterized protein LOC107350589	uncharacterized protein LOC107355091
adi_MSTRG.19620.1	adi_MSTRG.28046.2	A. digitifera	C1	C2	0.907043	histone H3-like	histone H2B-like
adi_MSTRG.18873.1	adi_MSTRG.18877.1	A. digitifera	C3	C3	0.907025	nephrocystin-3-like	nephrocystin-3-like
adi_MSTRG.17515.1	adi_MSTRG.21187.1	A. digitifera	C3	C3	0.906978	NACHT, LRR and PYD domains-containing protein 12-like	NACHT, LRR and PYD domains-containing protein 12-like
adi_MSTRG.13560.1	adi_MSTRG.16773.1	A. digitifera	C1	C2	0.906865	importin subunit beta-1-like	importin subunit beta-1-like
adi_MSTRG.18762.1	adi_MSTRG.2572.2	A. digitifera	C2	C2	0.906775	polycomb group RING finger protein 5-B-like	polycomb group RING finger protein 3-like
adi_MSTRG.19031.1	adi_MSTRG.20037.1	A. digitifera	C4	C4	0.906568	uncharacterized protein LOC107347432	uncharacterized protein LOC107349827
adi_MSTRG.21203.1	adi_MSTRG.29127.1	A. digitifera	C3	C3	0.906182	uncharacterized protein LOC107351176	uncharacterized protein LOC107328767
adi_MSTRG.29872.1	adi_MSTRG.29875.1	A. digitifera	C5	C5	0.906	uncharacterized protein LOC107329716	uncharacterized protein LOC107329715
adi_MSTRG.4969.1	adi_MSTRG.9042.1	A. digitifera	C5	C4	0.90591	AP-2 complex subunit alpha-2-like	AP-2 complex subunit alpha-2-like
adi_MSTRG.27395.1	adi_MSTRG.27522.1	A. digitifera	C2	C2	0.905743	uncharacterized protein LOC107358446	uncharacterized protein LOC107358443
adi_MSTRG.27463.1	adi_MSTRG.5324.1	A. digitifera	C3	C3	0.90562	trace amine-associated receptor 7f-like	trace amine-associated receptor 9-like
adi_MSTRG.17823.1	adi_MSTRG.17826.1	A. digitifera	C5	C4	0.905487	uncharacterized protein LOC107347432	D-inositol 3-phosphate glycosyltransferase-like
adi_MSTRG.2448.1	adi_MSTRG.29711.1	A. digitifera	C5	C5	0.905449	AP-1 complex subunit mu-1-like	AP-1 complex subunit mu-1-like
adi_MSTRG.14073.1	adi_MSTRG.14078.1	A. digitifera	C4	C4	0.905134	uncharacterized protein LOC107343233	uncharacterized protein LOC107343233
adi_MSTRG.18559.1	adi_MSTRG.19242.1	A. digitifera	C3	C3	0.905042	uncharacterized protein LOC107348229	uncharacterized protein LOC107349043
adi_MSTRG.15305.1	adi_MSTRG.16462.1	A. digitifera	C3	C3	0.904892	uncharacterized methyltransferase C25B8.09-like	uncharacterized methyltransferase-like C25B8.10
adi_MSTRG.21774.1	adi_MSTRG.29623.1	A. digitifera	C2	C1	0.904822	uncharacterized protein LOC107329373	uncharacterized protein LOC107329373
adi_MSTRG.27006.1	adi_MSTRG.27319.1	A. digitifera	C1	C2	0.904774	uncharacterized protein LOC107357886	uncharacterized protein LOC107358370
adi_MSTRG.1516.1	adi_MSTRG.17826.1	A. digitifera	C4	C4	0.904656	nucleotide-binding oligomerization domain-containing protein 2-like	D-inositol 3-phosphate glycosyltransferase-like
adi_MSTRG.14739.1	adi_MSTRG.8722.1	A. digitifera	C1	C1	0.904653	kinesin-like protein KIF27	kinesin-like protein KIF27
adi_MSTRG.26037.1	adi_MSTRG.26112.1	A. digitifera	C3	C3	0.904596	nucleotide-binding oligomerization domain-containing protein 1-like	nucleotide-binding oligomerization domain-containing protein 1-like
adi_MSTRG.11671.1	adi_MSTRG.23677.3	A. digitifera	C6	C6	0.904353	myosin-IIIa-like	STE20-like serine/threonine-protein kinase
adi_MSTRG.18831.1	adi_MSTRG.27461.1	A. digitifera	C4	C4	0.904043	cytochrome P450 27C1-like	cytochrome P450 27C1-like
adi_MSTRG.12550.1	adi_MSTRG.12551.1	A. digitifera	C3	C3	0.90392	uncharacterized protein LOC107348504	uncharacterized protein LOC107341407
adi_MSTRG.18043.1	adi_MSTRG.18124.1	A. digitifera	C6	C6	0.903773	beta-1,3-galactosyltransferase 5-like	beta-1,3-galactosyltransferase 1-like
adi_MSTRG.12477.1	adi_MSTRG.12478.1	A. digitifera	C1	C2	0.903595	uncharacterized protein LOC107348879	uncharacterized protein LOC107348879
adi_MSTRG.3691.5	adi_MSTRG.3696.1	A. digitifera	C5	C5	0.90353	polyadenylate-binding protein 4-like	uncharacterized protein LOC107331464
adi_MSTRG.28534.1	adi_MSTRG.29348.1	A. digitifera	C3	C4	0.903073	nucleotide-binding oligomerization domain-containing protein 1-like	NACHT, LRR and PYD domains-containing protein 12-like
adi_MSTRG.27784.1	adi_MSTRG.9155.1	A. digitifera	C2	C2	0.903063	uncharacterized protein LOC107326942	uncharacterized protein LOC107337568
adi_MSTRG.12533.1	adi_MSTRG.30601.1	A. digitifera	C1	C6	0.902936	DNA polymerase delta subunit 2-like	DNA polymerase delta subunit 2-like
adi_MSTRG.17702.1	adi_MSTRG.17777.1	A. digitifera	C5	C5	0.902879	endoplasmic reticulum aminopeptidase 1-like	glutamyl aminopeptidase-like
adi_MSTRG.23719.1	adi_MSTRG.27666.1	A. digitifera	C1	C1	0.902837	ephrin type-B receptor 1-B-like	ephrin type-A receptor 3-like
adi_MSTRG.19076.1	adi_MSTRG.5796.1	A. digitifera	C2	C2	0.902778	uncharacterized protein LOC107356779	uncharacterized protein LOC107332313
adi_MSTRG.27784.1	adi_MSTRG.383.1	A. digitifera	C2	C2	0.902471	uncharacterized protein LOC107326942	uncharacterized protein LOC107331259
adi_MSTRG.12820.2	adi_MSTRG.14281.1	A. digitifera	C5	C5	0.902339	glycine betaine transporter OpuD-like	uncharacterized transporter Mb0941-like
adi_MSTRG.1210.1	adi_MSTRG.13660.1	A. digitifera	C2	C2	0.902293	retinoschisin-like	retinoschisin-like
adi_MSTRG.20414.1	adi_MSTRG.23719.1	A. digitifera	C1	C1	0.901932	ephrin type-A receptor 3-like	ephrin type-B receptor 1-B-like
adi_MSTRG.12688.1	adi_MSTRG.12702.2	A. digitifera	C6	C6	0.901745	actin, cytoplasmic-like	actin
adi_MSTRG.22491.1	adi_MSTRG.7032.1	A. digitifera	C5	C5	0.901728	uncharacterized protein LOC107352731	uncharacterized protein LOC107335095
adi_MSTRG.22970.1	adi_MSTRG.25307.1	A. digitifera	C5	C5	0.90145	uncharacterized protein LOC107353207	uncharacterized protein LOC107355746
adi_MSTRG.17108.1	adi_MSTRG.8175.2	A. digitifera	C4	C3	0.901302	NACHT, LRR and PYD domains-containing protein 12-like	nucleotide-binding oligomerization domain-containing protein 1-like
adi_MSTRG.19458.1	adi_MSTRG.4339.1	A. digitifera	C2	C2	0.901178	uncharacterized protein LOC107349311	uncharacterized protein LOC107332191
adi_MSTRG.2108.1	adi_MSTRG.9982.1	A. digitifera	C1	C1	0.901075	uncharacterized protein LOC107348879	uncharacterized protein LOC107348879
adi_MSTRG.17288.1	adi_MSTRG.21192.1	A. digitifera	C3	C3	0.900462	fibrinogen alpha chain-like	uncharacterized protein LOC107328767
adi_MSTRG.18995.1	adi_MSTRG.29877.1	A. digitifera	C1	C6	0.900456	FERM, RhoGEF and pleckstrin domain-containing protein 2-like	FERM, RhoGEF and pleckstrin domain-containing protein 2-like
adi_MSTRG.13447.1	adi_MSTRG.18861.1	A. digitifera	C2	C2	0.900412	uncharacterized protein LOC107342495	uncharacterized protein LOC107348600
adi_MSTRG.11036.1	adi_MSTRG.16757.1	A. digitifera	C2	C2	0.899904	uncharacterized protein LOC107339771	uncharacterized protein LOC107339771
adi_MSTRG.25274.2	adi_MSTRG.25276.1	A. digitifera	C2	C2	0.899882	uncharacterized protein LOC107348498	uncharacterized protein LOC107355765
adi_MSTRG.16331.1	adi_MSTRG.8330.1	A. digitifera	C3	C3	0.899861	uncharacterized protein LOC107345652	uncharacterized protein LOC107336589
adi_MSTRG.29351.1	adi_MSTRG.29384.1	A. digitifera	C5	C5	0.899763	sulfotransferase 1C2-like	amine sulfotransferase-like
adi_MSTRG.14251.1	adi_MSTRG.14260.1	A. digitifera	C6	C1	0.899566	uncharacterized protein LOC107343400	uncharacterized protein LOC107343397
adi_MSTRG.21537.1	adi_MSTRG.29287.1	A. digitifera	C1	C1	0.89889	tachykinin-like peptides receptor 99D	tachykinin-like peptides receptor 99D
adi_MSTRG.27050.1	adi_MSTRG.28278.1	A. digitifera	C2	C2	0.89885	lamin-B receptor-like	delta(14)-sterol reductase-like
adi_MSTRG.17428.1	adi_MSTRG.19248.1	A. digitifera	C3	C4	0.898496	alpha-(1,3)-fucosyltransferase 6-like	alpha-(1,3)-fucosyltransferase 6-like
adi_MSTRG.4091.1	adi_MSTRG.4561.1	A. digitifera	C2	C3	0.898446	uncharacterized protein LOC107331872	uncharacterized protein LOC107332453
adi_MSTRG.5211.1	adi_MSTRG.5226.1	A. digitifera	C2	C2	0.89821	uncharacterized protein C3H1.02c-like	uncharacterized protein C05D11.1-like
adi_MSTRG.15898.1	adi_MSTRG.9951.1	A. digitifera	C2	C2	0.898074	BTB/POZ domain-containing protein 6-like	BTB/POZ domain-containing protein 6-like
adi_MSTRG.27457.1	adi_MSTRG.6692.1	A. digitifera	C3	C3	0.897922	C-type mannose receptor 2-like	perlucin-like protein
adi_MSTRG.27950.1	adi_MSTRG.29754.1	A. digitifera	C5	C5	0.8979	diphthamide biosynthesis protein 1-like	diphthamide biosynthesis protein 1-like
adi_MSTRG.18949.1	adi_MSTRG.7767.3	A. digitifera	C3	C2	0.897871	uncharacterized protein LOC107348597	uncharacterized protein LOC107335935
adi_MSTRG.19745.1	adi_MSTRG.4998.1	A. digitifera	C5	C4	0.897691	uncharacterized protein LOC107349594	uncharacterized protein LOC107332837
adi_MSTRG.11942.2	adi_MSTRG.29999.1	A. digitifera	C2	C2	0.897565	nucleolar protein 58-like	nucleolar protein 58-like
adi_MSTRG.25142.1	adi_MSTRG.7696.1	A. digitifera	C5	C5	0.897343	adi_MSTRG.25142.1	adi_MSTRG.7696.1
adi_MSTRG.16784.1	adi_MSTRG.414.1	A. digitifera	C5	C5	0.897206	uncharacterized protein LOC107331982	uncharacterized protein LOC107331982
adi_MSTRG.8059.2	adi_MSTRG.9982.1	A. digitifera	C2	C1	0.896938	uncharacterized protein LOC107348879	uncharacterized protein LOC107348879
adi_MSTRG.25871.1	adi_MSTRG.27489.1	A. digitifera	C4	C4	0.896898	D-inositol 3-phosphate glycosyltransferase-like	uncharacterized protein LOC107352364
adi_MSTRG.12441.3	adi_MSTRG.30029.1	A. digitifera	C1	C1	0.896632	eukaryotic translation initiation factor 4E transporter-like	eukaryotic translation initiation factor 4E transporter-like
adi_MSTRG.27915.1	adi_MSTRG.9370.1	A. digitifera	C5	C5	0.896584	histamine H2 receptor-like	tyramine/octopamine receptor-like
adi_MSTRG.14042.1	adi_MSTRG.18313.1	A. digitifera	C6	C5	0.89649	catenin delta-2-like	lipoxygenase homology domain-containing protein 1-like
adi_MSTRG.21966.1	adi_MSTRG.29415.1	A. digitifera	C5	C6	0.896274	neutral alpha-glucosidase AB-like	neutral alpha-glucosidase AB-like
adi_MSTRG.5558.1	adi_MSTRG.5563.1	A. digitifera	C3	C3	0.895706	protein SEC13 homolog	protein SEC13 homolog
adi_MSTRG.8481.1	adi_MSTRG.8494.1	A. digitifera	C5	C5	0.895497	microsomal glutathione S-transferase 1-like	microsomal glutathione S-transferase 1-like
adi_MSTRG.10966.1	adi_MSTRG.10970.1	A. digitifera	C2	C2	0.895438	neuropeptide FF receptor 2-like	neuropeptide FF receptor 1-like
adi_MSTRG.6134.1	adi_MSTRG.7178.1	A. digitifera	C3	C3	0.895295	uncharacterized protein LOC107334138	uncharacterized protein LOC107335309
adi_MSTRG.14256.1	adi_MSTRG.25859.1	A. digitifera	C1	C1	0.894665	exportin-6-like	exportin-6-like
adi_MSTRG.13451.2	adi_MSTRG.19687.1	A. digitifera	C3	C3	0.894505	sodium-coupled monocarboxylate transporter 1-like	sodium-coupled monocarboxylate transporter 1-like
adi_MSTRG.26500.1	adi_MSTRG.28990.1	A. digitifera	C4	C4	0.894131	uncharacterized protein LOC107357243	uncharacterized protein LOC107328620
adi_MSTRG.27128.1	adi_MSTRG.8059.2	A. digitifera	C1	C2	0.894068	uncharacterized protein LOC107358094	uncharacterized protein LOC107348879
adi_MSTRG.2328.1	adi_MSTRG.2444.1	A. digitifera	C4	C3	0.893876	carbohydrate sulfotransferase 4-like	carbohydrate sulfotransferase 5-like
adi_MSTRG.12112.1	adi_MSTRG.22719.1	A. digitifera	C3	C3	0.893872	uncharacterized protein LOC107340904	uncharacterized protein LOC107337767
adi_MSTRG.28616.1	adi_MSTRG.30350.1	A. digitifera	C3	C3	0.89378	uncharacterized protein LOC107328033	uncharacterized protein LOC107330275
adi_MSTRG.28457.1	adi_MSTRG.5927.1	A. digitifera	C2	C3	0.893724	uncharacterized protein LOC107327873	uncharacterized protein LOC107327873
adi_MSTRG.26313.1	adi_MSTRG.7767.3	A. digitifera	C2	C2	0.893656	uncharacterized protein LOC107357015	uncharacterized protein LOC107335935
adi_MSTRG.16745.1	adi_MSTRG.16770.1	A. digitifera	C5	C5	0.893496	DNA polymerase delta catalytic subunit-like	DNA polymerase delta catalytic subunit-like
adi_MSTRG.12926.1	adi_MSTRG.5796.1	A. digitifera	C2	C2	0.893473	uncharacterized protein LOC107358848	uncharacterized protein LOC107332313
adi_MSTRG.12478.1	adi_MSTRG.22959.1	A. digitifera	C2	C1	0.893283	uncharacterized protein LOC107348879	uncharacterized protein LOC107327618
adi_MSTRG.22881.1	adi_MSTRG.28563.1	A. digitifera	C4	C4	0.892975	transitional endoplasmic reticulum ATPase-like	transitional endoplasmic reticulum ATPase-like
adi_MSTRG.13550.1	adi_MSTRG.13560.1	A. digitifera	C1	C1	0.892566	importin subunit beta-1-like	importin subunit beta-1-like
adi_MSTRG.23677.3	adi_MSTRG.30397.1	A. digitifera	C6	C6	0.892531	STE20-like serine/threonine-protein kinase	mitogen-activated protein kinase kinase kinase kinase 3-like
adi_MSTRG.23405.1	adi_MSTRG.23926.2	A. digitifera	C2	C2	0.89221	protein YIPF1-like	protein YIPF1-like
adi_MSTRG.1312.1	adi_MSTRG.1323.1	A. digitifera	C5	C5	0.892067	uncharacterized protein LOC107342314	keratin-associated protein 5-7-like
adi_MSTRG.15081.1	adi_MSTRG.4561.1	A. digitifera	C3	C3	0.891665	uncharacterized protein LOC107344300	uncharacterized protein LOC107332453
adi_MSTRG.14028.1	adi_MSTRG.5796.1	A. digitifera	C2	C2	0.891595	uncharacterized protein LOC107358848	uncharacterized protein LOC107332313
adi_MSTRG.19751.1	adi_MSTRG.8277.1	A. digitifera	C1	C1	0.891469	uncharacterized protein LOC107331411	uncharacterized protein LOC107336544
adi_MSTRG.24042.1	adi_MSTRG.24044.1	A. digitifera	C5	C5	0.891273	arginine--tRNA ligase, cytoplasmic-like	arginine--tRNA ligase, cytoplasmic-like
adi_MSTRG.15186.2	adi_MSTRG.17601.3	A. digitifera	C1	C2	0.89104	M-phase inducer phosphatase-like	M-phase inducer phosphatase-like
adi_MSTRG.22959.1	adi_MSTRG.8567.1	A. digitifera	C1	C1	0.890876	uncharacterized protein LOC107327618	uncharacterized protein LOC107327618
adi_MSTRG.21808.2	adi_MSTRG.4336.1	A. digitifera	C2	C2	0.890577	cleavage stimulation factor subunit 1-like	cleavage stimulation factor subunit 1-like
adi_MSTRG.17826.1	adi_MSTRG.7750.1	A. digitifera	C4	C5	0.890541	D-inositol 3-phosphate glycosyltransferase-like	uncharacterized protein LOC107335955
adi_MSTRG.15651.1	adi_MSTRG.26880.1	A. digitifera	C1	C1	0.890532	uncharacterized protein LOC107344898	uncharacterized protein LOC107357751
adi_MSTRG.15461.1	adi_MSTRG.22970.1	A. digitifera	C5	C5	0.890308	uncharacterized protein LOC107344737	uncharacterized protein LOC107353207
adi_MSTRG.9445.1	adi_MSTRG.9460.1	A. digitifera	C1	C1	0.89	uncharacterized protein LOC107337893	uncharacterized protein LOC107354399
adi_MSTRG.18662.1	adi_MSTRG.28546.1	A. digitifera	C3	C3	0.889877	uncharacterized protein LOC107348341	uncharacterized protein LOC107327998
adi_MSTRG.21063.1	adi_MSTRG.21102.1	A. digitifera	C2	C2	0.889837	adhesion G-protein coupled receptor G4-like	adhesion G-protein coupled receptor D1-like
adi_MSTRG.1481.1	adi_MSTRG.1566.1	A. digitifera	C5	C5	0.889809	arylamine N-acetyltransferase, pineal gland isozyme NAT-10-like	arylamine N-acetyltransferase 2-like
adi_MSTRG.17362.1	adi_MSTRG.4005.1	A. digitifera	C5	C5	0.889193	uncharacterized protein LOC107346890	actin-15B
adi_MSTRG.16364.1	adi_MSTRG.6027.1	A. digitifera	C3	C3	0.888791	uncharacterized protein LOC107345686	uncharacterized protein LOC107334001
adi_MSTRG.11463.1	adi_MSTRG.29893.1	A. digitifera	C4	C4	0.888706	transmembrane protein 185B-like	transmembrane protein 185B-like
adi_MSTRG.11036.1	adi_MSTRG.6365.1	A. digitifera	C2	C2	0.88861	uncharacterized protein LOC107339771	uncharacterized protein LOC107334380
adi_MSTRG.22867.1	adi_MSTRG.23093.1	A. digitifera	C1	C2	0.888532	BTB/POZ domain-containing protein KCTD3-like	BTB/POZ domain-containing protein KCTD3-like
adi_MSTRG.21904.1	adi_MSTRG.28014.1	A. digitifera	C2	C3	0.88853	uncharacterized protein LOC107351944	uncharacterized protein LOC107343649
adi_MSTRG.12926.1	adi_MSTRG.13892.1	A. digitifera	C2	C2	0.888468	uncharacterized protein LOC107358848	uncharacterized protein LOC107348879
adi_MSTRG.10343.2	adi_MSTRG.9504.1	A. digitifera	C5	C4	0.888122	proteasome subunit alpha type-1-like	proteasome subunit alpha type-1-like
adi_MSTRG.10144.1	adi_MSTRG.21336.1	A. digitifera	C5	C6	0.888118	ras GTPase-activating protein 1-like	ras GTPase-activating-like protein IQGAP1
adi_MSTRG.25871.1	adi_MSTRG.29742.1	A. digitifera	C4	C4	0.888053	D-inositol 3-phosphate glycosyltransferase-like	uncharacterized protein LOC107329499
adi_MSTRG.25464.1	adi_MSTRG.4851.1	A. digitifera	C5	C5	0.887758	coiled-coil domain-containing protein 173-like	coiled-coil domain-containing protein 173-like
adi_MSTRG.18940.1	adi_MSTRG.25523.1	A. digitifera	C1	C1	0.887752	uncharacterized protein LOC107348725	uncharacterized protein LOC107355948
adi_MSTRG.17826.1	adi_MSTRG.17835.1	A. digitifera	C4	C5	0.88751	D-inositol 3-phosphate glycosyltransferase-like	uncharacterized protein LOC107347415
adi_MSTRG.1879.1	adi_MSTRG.29826.1	A. digitifera	C6	C6	0.88737	WD repeat-containing protein 78-like	dynein intermediate chain 2, ciliary-like
adi_MSTRG.14280.1	adi_MSTRG.28631.1	A. digitifera	C2	C2	0.887318	catalase-like	catalase-like
adi_MSTRG.27974.1	adi_MSTRG.30234.1	A. digitifera	C3	C3	0.887198	U3 small nucleolar ribonucleoprotein protein IMP3-like	U3 small nucleolar ribonucleoprotein protein IMP3-like
adi_MSTRG.18226.1	adi_MSTRG.2959.1	A. digitifera	C1	C1	0.887061	mitogen-activated protein kinase kinase kinase 2-like	mitogen-activated protein kinase kinase kinase 1-like
adi_MSTRG.12478.1	adi_MSTRG.9982.1	A. digitifera	C2	C1	0.886884	uncharacterized protein LOC107348879	uncharacterized protein LOC107348879
adi_MSTRG.1516.1	adi_MSTRG.19121.1	A. digitifera	C4	C4	0.886674	nucleotide-binding oligomerization domain-containing protein 2-like	uncharacterized protein LOC107348902
adi_MSTRG.10680.1	adi_MSTRG.17826.1	A. digitifera	C5	C4	0.886476	uncharacterized protein LOC107339308	D-inositol 3-phosphate glycosyltransferase-like
adi_MSTRG.16077.1	adi_MSTRG.30545.1	A. digitifera	C5	C5	0.886335	uncharacterized protein LOC107345322	uncharacterized protein LOC107330535
adi_MSTRG.23542.1	adi_MSTRG.6281.1	A. digitifera	C3	C3	0.886318	TNF receptor-associated factor 5-like	uncharacterized protein LOC107356996
adi_MSTRG.20746.1	adi_MSTRG.24559.2	A. digitifera	C3	C3	0.886295	ferredoxin-fold anticodon-binding domain-containing protein 1-like	ferredoxin-fold anticodon-binding domain-containing protein 1-like
adi_MSTRG.1805.1	adi_MSTRG.4893.1	A. digitifera	C2	C2	0.88614	cytochrome c oxidase assembly protein COX11, mitochondrial-like	mediator of RNA polymerase II transcription subunit 7-like
adi_MSTRG.17221.1	adi_MSTRG.5711.1	A. digitifera	C3	C4	0.886047	uncharacterized protein LOC107354607	uncharacterized protein LOC107333546
adi_MSTRG.5209.1	adi_MSTRG.5215.1	A. digitifera	C1	C1	0.886046	syntaxin-18-like	syntaxin-18-like
adi_MSTRG.13892.1	adi_MSTRG.14028.1	A. digitifera	C2	C2	0.886011	uncharacterized protein LOC107348879	uncharacterized protein LOC107358848
adi_MSTRG.13892.1	adi_MSTRG.9982.1	A. digitifera	C2	C1	0.88599	uncharacterized protein LOC107348879	uncharacterized protein LOC107348879
adi_MSTRG.20675.1	adi_MSTRG.24669.1	A. digitifera	C2	C2	0.885955	uncharacterized protein LOC107350589	uncharacterized protein LOC107355091
adi_MSTRG.16407.6	adi_MSTRG.16454.1	A. digitifera	C1	C1	0.885906	ectin-like	ectin-like
adi_MSTRG.19483.1	adi_MSTRG.19522.1	A. digitifera	C1	C1	0.885896	probable G-protein coupled receptor 135	probable G-protein coupled receptor 135
adi_MSTRG.19676.1	adi_MSTRG.20675.2	A. digitifera	C2	C1	0.885766	uncharacterized protein LOC107349539	uncharacterized protein LOC107350589
adi_MSTRG.26116.1	adi_MSTRG.26818.1	A. digitifera	C2	C2	0.885561	uncharacterized protein LOC107356741	N-alpha-acetyltransferase 25, NatB auxiliary subunit-like
adi_MSTRG.26824.1	adi_MSTRG.28928.1	A. digitifera	C3	C3	0.885515	uncharacterized protein LOC107330018	uncharacterized protein LOC107333202
adi_MSTRG.14469.1	adi_MSTRG.21904.1	A. digitifera	C3	C2	0.885514	uncharacterized protein LOC107343649	uncharacterized protein LOC107351944
adi_MSTRG.12036.1	adi_MSTRG.9755.1	A. digitifera	C3	C3	0.88549	dentin sialophosphoprotein-like	dentin sialophosphoprotein-like
adi_MSTRG.24957.1	adi_MSTRG.28012.1	A. digitifera	C2	C2	0.885478	protein unc-13 homolog C-like	protein unc-13 homolog C-like
adi_MSTRG.16374.1	adi_MSTRG.3518.1	A. digitifera	C1	C2	0.885079	dehydrogenase/reductase SDR family member 4-like	dehydrogenase/reductase SDR family member 4-like
adi_MSTRG.17826.1	adi_MSTRG.20037.1	A. digitifera	C4	C4	0.884929	D-inositol 3-phosphate glycosyltransferase-like	uncharacterized protein LOC107349827
adi_MSTRG.29997.1	adi_MSTRG.30099.1	A. digitifera	C4	C4	0.884914	uncharacterized protein LOC107329850	uncharacterized protein LOC107330006
adi_MSTRG.12840.2	adi_MSTRG.30233.1	A. digitifera	C1	C1	0.8849	uncharacterized protein LOC107341813	EGF-like repeat and discoidin I-like domain-containing protein 3
adi_MSTRG.20925.2	adi_MSTRG.6943.1	A. digitifera	C4	C3	0.884878	uncharacterized protein LOC107350903	uncharacterized protein LOC107350903
adi_MSTRG.8637.1	adi_MSTRG.8676.1	A. digitifera	C2	C2	0.884858	uncharacterized protein LOC107336976	uncharacterized protein LOC107336976
adi_MSTRG.18861.1	adi_MSTRG.27522.1	A. digitifera	C2	C2	0.884732	uncharacterized protein LOC107348600	uncharacterized protein LOC107358443
adi_MSTRG.20143.1	adi_MSTRG.21907.1	A. digitifera	C6	C5	0.884237	serine/threonine-protein kinase Nek1-like	serine/threonine-protein kinase Nek4-like
adi_MSTRG.12185.1	adi_MSTRG.15968.1	A. digitifera	C5	C5	0.884234	methylcrotonoyl-CoA carboxylase subunit alpha, mitochondrial-like	propionyl-CoA carboxylase alpha chain, mitochondrial-like
adi_MSTRG.2043.1	adi_MSTRG.25321.1	A. digitifera	C6	C5	0.884192	putative diacyglycerol O-acyltransferase MT1468	putative diacyglycerol O-acyltransferase MT1809
adi_MSTRG.17840.1	adi_MSTRG.26824.1	A. digitifera	C3	C3	0.884175	uncharacterized protein LOC107347400	uncharacterized protein LOC107330018
adi_MSTRG.23423.1	adi_MSTRG.24388.1	A. digitifera	C3	C3	0.883829	histone H4	histone H4
adi_MSTRG.17160.1	adi_MSTRG.26107.1	A. digitifera	C2	C2	0.883734	plexin domain-containing protein 2-like	uncharacterized protein LOC107356608
adi_MSTRG.27128.1	adi_MSTRG.4464.1	A. digitifera	C1	C1	0.883625	uncharacterized protein LOC107358094	uncharacterized protein LOC107348879
adi_MSTRG.17288.1	adi_MSTRG.29127.1	A. digitifera	C3	C3	0.88349	fibrinogen alpha chain-like	uncharacterized protein LOC107328767
adi_MSTRG.14504.1	adi_MSTRG.29807.1	A. digitifera	C5	C5	0.882796	trans-L-3-hydroxyproline dehydratase-like	trans-L-3-hydroxyproline dehydratase-like
adi_MSTRG.10140.1	adi_MSTRG.29742.1	A. digitifera	C4	C4	0.882355	D-inositol 3-phosphate glycosyltransferase-like	uncharacterized protein LOC107329499
adi_MSTRG.28890.1	adi_MSTRG.30099.1	A. digitifera	C5	C4	0.881994	uncharacterized protein LOC107328469	uncharacterized protein LOC107330006
adi_MSTRG.23435.1	adi_MSTRG.29742.1	A. digitifera	C4	C4	0.881968	D-inositol 3-phosphate glycosyltransferase-like	uncharacterized protein LOC107329499
adi_MSTRG.20167.1	adi_MSTRG.27915.1	A. digitifera	C5	C5	0.881933	muscarinic acetylcholine receptor M3-like	histamine H2 receptor-like
adi_MSTRG.20326.1	adi_MSTRG.20384.1	A. digitifera	C1	C2	0.881781	monocarboxylate transporter 4-like	monocarboxylate transporter 4-like
adi_MSTRG.25416.1	adi_MSTRG.25419.1	A. digitifera	C1	C1	0.881372	TNF receptor-associated factor 5-like	TNF receptor-associated factor 4-like
adi_MSTRG.14917.1	adi_MSTRG.24808.1	A. digitifera	C2	C2	0.880833	brevican core protein-like	uromodulin-like
adi_MSTRG.12927.1	adi_MSTRG.4464.1	A. digitifera	C2	C1	0.880674	uncharacterized protein LOC107358848	uncharacterized protein LOC107348879
adi_MSTRG.14199.1	adi_MSTRG.15675.1	A. digitifera	C1	C1	0.88067	uncharacterized protein LOC107344948	uncharacterized protein LOC107344954
adi_MSTRG.12478.1	adi_MSTRG.12926.1	A. digitifera	C2	C2	0.88045	uncharacterized protein LOC107348879	uncharacterized protein LOC107358848
adi_MSTRG.17350.1	adi_MSTRG.23459.1	A. digitifera	C6	C6	0.880294	uncharacterized protein LOC107346866	uncharacterized protein LOC107353759
adi_MSTRG.11537.1	adi_MSTRG.30395.1	A. digitifera	C1	C1	0.880229	E3 ubiquitin-protein ligase RAD18-like	E3 ubiquitin-protein ligase RAD18-like
adi_MSTRG.15258.1	adi_MSTRG.4907.1	A. digitifera	C5	C4	0.880128	replication factor C subunit 3-like	replication factor C subunit 3-like
adi_MSTRG.21071.1	adi_MSTRG.21119.1	A. digitifera	C3	C3	0.880065	galactoside 3(4)-L-fucosyltransferase-like	alpha-(1,3)-fucosyltransferase 6-like
adi_MSTRG.30473.1	adi_MSTRG.9951.1	A. digitifera	C2	C2	0.879909	BTB/POZ domain-containing protein 6-like	BTB/POZ domain-containing protein 6-like
adi_MSTRG.10735.3	adi_MSTRG.25302.5	A. digitifera	C2	C2	0.879798	uncharacterized protein LOC107339330	uncharacterized protein LOC107355800
adi_MSTRG.29650.1	adi_MSTRG.5711.1	A. digitifera	C4	C4	0.879473	uncharacterized protein LOC107329443	uncharacterized protein LOC107333546
adi_MSTRG.20748.3	adi_MSTRG.27664.1	A. digitifera	C2	C2	0.878991	rhamnosyl O-methyltransferase-like	rhamnosyl O-methyltransferase-like
adi_MSTRG.27084.1	adi_MSTRG.28098.2	A. digitifera	C1	C1	0.878571	histone-binding protein N1/N2-like	protein HGV2-like
adi_MSTRG.14975.1	adi_MSTRG.30407.1	A. digitifera	C3	C3	0.878343	uncharacterized protein LOC107344162	ephrin-B3-like
adi_MSTRG.19080.1	adi_MSTRG.30031.1	A. digitifera	C2	C2	0.878143	exonuclease 3'-5' domain-containing protein 2-like	exonuclease 3'-5' domain-containing protein 2-like
adi_MSTRG.20974.1	adi_MSTRG.3653.2	A. digitifera	C2	C2	0.878137	F-box only protein 43-like	F-box only protein 43-like
adi_MSTRG.21146.1	adi_MSTRG.30249.1	A. digitifera	C5	C5	0.877699	50S ribosomal protein L17-like	50S ribosomal protein L17-like
adi_MSTRG.9408.1	adi_MSTRG.9436.1	A. digitifera	C2	C2	0.877529	putative aminopeptidase W07G4.4	putative aminopeptidase W07G4.4
adi_MSTRG.19676.1	adi_MSTRG.2704.1	A. digitifera	C2	C1	0.877317	uncharacterized protein LOC107349539	uncharacterized protein LOC107356728
adi_MSTRG.10855.1	adi_MSTRG.10886.1	A. digitifera	C1	C1	0.877221	adi_MSTRG.10855.1	adi_MSTRG.10886.1
adi_MSTRG.2108.1	adi_MSTRG.27128.1	A. digitifera	C1	C1	0.877135	uncharacterized protein LOC107348879	uncharacterized protein LOC107358094
adi_MSTRG.17108.1	adi_MSTRG.8175.1	A. digitifera	C4	C3	0.876729	NACHT, LRR and PYD domains-containing protein 12-like	nucleotide-binding oligomerization domain-containing protein 1-like
adi_MSTRG.20710.1	adi_MSTRG.22486.1	A. digitifera	C3	C3	0.876687	uncharacterized protein LOC107355590	uncharacterized protein LOC107352702
adi_MSTRG.27489.1	adi_MSTRG.29742.1	A. digitifera	C4	C4	0.876618	uncharacterized protein LOC107352364	uncharacterized protein LOC107329499
adi_MSTRG.2128.2	adi_MSTRG.8470.1	A. digitifera	C2	C2	0.876423	sphingolipid delta(4)-desaturase DES1-like	sphingolipid delta(4)-desaturase DES1-like
adi_MSTRG.1780.1	adi_MSTRG.24892.1	A. digitifera	C2	C1	0.876329	BTB/POZ domain-containing protein 6-like	BTB/POZ domain-containing protein 6-like
adi_MSTRG.13399.1	adi_MSTRG.1864.1	A. digitifera	C2	C2	0.876233	uncharacterized protein LOC107342470	uncharacterized protein LOC107347339
adi_MSTRG.30683.1	adi_MSTRG.9730.1	A. digitifera	C6	C6	0.876186	kelch-like protein 12	kelch-like protein 12
adi_MSTRG.14256.1	adi_MSTRG.25861.1	A. digitifera	C1	C1	0.875996	exportin-6-like	exportin-6-like
adi_MSTRG.11853.1	adi_MSTRG.3921.1	A. digitifera	C2	C2	0.875877	uncharacterized protein LOC107330241	uncharacterized protein LOC107331757
adi_MSTRG.26313.2	adi_MSTRG.26356.1	A. digitifera	C3	C3	0.875769	uncharacterized protein LOC107357015	uncharacterized protein LOC107335935
adi_MSTRG.12291.2	adi_MSTRG.12314.1	A. digitifera	C6	C5	0.875749	structural maintenance of chromosomes protein 4-like	structural maintenance of chromosomes protein 4-like
adi_MSTRG.17501.1	adi_MSTRG.22167.1	A. digitifera	C2	C2	0.875528	retina and anterior neural fold homeobox protein 2-like	intestine-specific homeobox-like
adi_MSTRG.7196.2	adi_MSTRG.7229.1	A. digitifera	C2	C2	0.875527	ribosome-binding protein 1-like	ribosome-binding protein 1-like
adi_MSTRG.16077.1	adi_MSTRG.28387.1	A. digitifera	C5	C4	0.875277	uncharacterized protein LOC107345322	uncharacterized protein LOC107327742
adi_MSTRG.14917.1	adi_MSTRG.27267.1	A. digitifera	C2	C2	0.875273	brevican core protein-like	uromodulin-like
adi_MSTRG.10105.1	adi_MSTRG.7329.1	A. digitifera	C5	C5	0.874954	translation initiation factor IF-2-like	translation initiation factor IF-2-like
adi_MSTRG.16809.1	adi_MSTRG.29798.2	A. digitifera	C6	C5	0.874773	DDB1- and CUL4-associated factor 8-like	DDB1- and CUL4-associated factor 8-like
adi_MSTRG.9370.1	adi_MSTRG.9652.1	A. digitifera	C5	C5	0.874498	tyramine/octopamine receptor-like	D(4) dopamine receptor-like
adi_MSTRG.13892.1	adi_MSTRG.23123.1	A. digitifera	C2	C2	0.874275	uncharacterized protein LOC107348879	uncharacterized protein LOC107353520
adi_MSTRG.17308.1	adi_MSTRG.25307.1	A. digitifera	C5	C5	0.873996	uncharacterized protein LOC107346872	uncharacterized protein LOC107355746
adi_MSTRG.13560.1	adi_MSTRG.23190.1	A. digitifera	C1	C2	0.873497	importin subunit beta-1-like	importin subunit beta-1-like
adi_MSTRG.17288.1	adi_MSTRG.30548.1	A. digitifera	C3	C3	0.873417	fibrinogen alpha chain-like	uncharacterized protein LOC107351156
adi_MSTRG.23574.1	adi_MSTRG.28547.1	A. digitifera	C3	C3	0.87336	TNF receptor-associated factor 5-like	TNF receptor-associated factor 4-like
adi_MSTRG.13398.3	adi_MSTRG.30138.1	A. digitifera	C1	C1	0.873216	CCR4-NOT transcription complex subunit 3-like	endochitinase A1-like
adi_MSTRG.10105.1	adi_MSTRG.28143.1	A. digitifera	C5	C5	0.873149	translation initiation factor IF-2-like	translation initiation factor IF-2-like
adi_MSTRG.20974.1	adi_MSTRG.3686.2	A. digitifera	C2	C2	0.873033	F-box only protein 43-like	F-box only protein 43-like
adi_MSTRG.5288.1	adi_MSTRG.5338.1	A. digitifera	C3	C3	0.872928	uncharacterized protein LOC107333124	uncharacterized protein LOC107333123
adi_MSTRG.12926.1	adi_MSTRG.8059.2	A. digitifera	C2	C2	0.872481	uncharacterized protein LOC107358848	uncharacterized protein LOC107348879
adi_MSTRG.2108.1	adi_MSTRG.22959.1	A. digitifera	C1	C1	0.872143	uncharacterized protein LOC107348879	uncharacterized protein LOC107327618
adi_MSTRG.16672.1	adi_MSTRG.21149.1	A. digitifera	C5	C5	0.872108	dihydrolipoyl dehydrogenase, mitochondrial-like	glutathione reductase-like
adi_MSTRG.10318.1	adi_MSTRG.29208.1	A. digitifera	C5	C5	0.872072	unconventional myosin-VIIa-like	unconventional myosin-VIIa-like
adi_MSTRG.14370.1	adi_MSTRG.28718.1	A. digitifera	C4	C5	0.871822	neural cell adhesion molecule 1-like	netrin receptor DCC-like
adi_MSTRG.13423.1	adi_MSTRG.28302.1	A. digitifera	C1	C1	0.871702	uncharacterized protein LOC107327669	uncharacterized protein LOC107327669
adi_MSTRG.1315.1	adi_MSTRG.1350.1	A. digitifera	C5	C6	0.871382	keratin-associated protein 5-4-like	uncharacterized protein LOC107342314
adi_MSTRG.15180.1	adi_MSTRG.17586.2	A. digitifera	C2	C2	0.871183	protein FAM184A-like	protein FAM184A-like
adi_MSTRG.19092.1	adi_MSTRG.20037.1	A. digitifera	C4	C4	0.870988	uncharacterized protein LOC107348902	uncharacterized protein LOC107349827
adi_MSTRG.19828.1	adi_MSTRG.19836.1	A. digitifera	C3	C4	0.870948	transcription factor HES-1-like	transcription factor HES-1-like
adi_MSTRG.18662.1	adi_MSTRG.23542.1	A. digitifera	C3	C3	0.87067	uncharacterized protein LOC107348341	TNF receptor-associated factor 5-like
adi_MSTRG.18020.1	adi_MSTRG.30005.1	A. digitifera	C2	C2	0.870597	uncharacterized protein LOC107353213	uncharacterized protein LOC107353213
adi_MSTRG.13707.2	adi_MSTRG.28720.1	A. digitifera	C5	C5	0.870285	clathrin heavy chain 1-like	clathrin heavy chain 1-like
adi_MSTRG.15130.1	adi_MSTRG.2297.1	A. digitifera	C5	C5	0.870226	rasGEF domain-containing serine/threonine-protein kinase X-like	mitogen-activated protein kinase kinase kinase dlk-1-like
adi_MSTRG.23927.2	adi_MSTRG.24965.1	A. digitifera	C2	C1	0.87015	protein FAM69B-like	protein FAM69B-like
adi_MSTRG.1076.1	adi_MSTRG.1117.2	A. digitifera	C5	C6	0.869957	centromere-associated protein E-like	golgin subfamily A member 4-like
adi_MSTRG.12207.3	adi_MSTRG.24117.2	A. digitifera	C3	C3	0.869531	ribosome biogenesis protein BMS1 homolog	RNA-directed DNA polymerase from mobile element jockey-like
adi_MSTRG.21529.1	adi_MSTRG.26148.1	A. digitifera	C3	C3	0.869513	protein NLRC5-like	nucleotide-binding oligomerization domain-containing protein 2-like
adi_MSTRG.10134.1	adi_MSTRG.29742.1	A. digitifera	C4	C4	0.869451	uncharacterized protein LOC107338694	uncharacterized protein LOC107329499
adi_MSTRG.14028.1	adi_MSTRG.8059.2	A. digitifera	C2	C2	0.869309	uncharacterized protein LOC107358848	uncharacterized protein LOC107348879
adi_MSTRG.28543.1	adi_MSTRG.991.1	A. digitifera	C6	C6	0.869302	uncharacterized protein LOC107336625	uncharacterized protein LOC107336625
adi_MSTRG.20746.1	adi_MSTRG.24559.1	A. digitifera	C3	C3	0.86919	ferredoxin-fold anticodon-binding domain-containing protein 1-like	ferredoxin-fold anticodon-binding domain-containing protein 1-like
adi_MSTRG.26356.1	adi_MSTRG.7767.2	A. digitifera	C3	C3	0.869078	uncharacterized protein LOC107335935	uncharacterized protein LOC107335935
adi_MSTRG.28868.1	adi_MSTRG.4580.1	A. digitifera	C3	C3	0.868919	translation initiation factor IF-2-like	translation initiation factor IF-2-like
adi_MSTRG.26107.1	adi_MSTRG.3165.1	A. digitifera	C2	C2	0.868884	uncharacterized protein LOC107356608	plexin domain-containing protein 2-like
adi_MSTRG.19021.1	adi_MSTRG.19045.1	A. digitifera	C4	C5	0.868804	Golgi apparatus protein 1-like	Golgi apparatus protein 1-like
adi_MSTRG.20974.2	adi_MSTRG.3686.2	A. digitifera	C2	C2	0.868329	F-box only protein 43-like	F-box only protein 43-like
adi_MSTRG.417.1	adi_MSTRG.7179.1	A. digitifera	C2	C2	0.867616	uncharacterized protein LOC107332023	uncharacterized protein LOC107335269
adi_MSTRG.15461.1	adi_MSTRG.17308.1	A. digitifera	C5	C5	0.867441	uncharacterized protein LOC107344737	uncharacterized protein LOC107346872
adi_MSTRG.14149.1	adi_MSTRG.7178.1	A. digitifera	C3	C3	0.867344	uncharacterized protein LOC107343318	uncharacterized protein LOC107335309
adi_MSTRG.27375.1	adi_MSTRG.29922.1	A. digitifera	C5	C5	0.86717	uncharacterized protein LOC107329230	uncharacterized protein LOC107352927
adi_MSTRG.20493.1	adi_MSTRG.20958.1	A. digitifera	C2	C3	0.867153	mitotic spindle assembly checkpoint protein MAD2A-like	mitotic spindle assembly checkpoint protein MAD2A-like
adi_MSTRG.21870.3	adi_MSTRG.29359.1	A. digitifera	C6	C6	0.866964	mannose-1-phosphate guanyltransferase alpha-B-like	mannose-1-phosphate guanyltransferase alpha-B-like
adi_MSTRG.21887.1	adi_MSTRG.24980.1	A. digitifera	C1	C2	0.866758	neuropeptide Y receptor-like	neuropeptide Y receptor-like
adi_MSTRG.13122.1	adi_MSTRG.19756.1	A. digitifera	C2	C2	0.866719	uncharacterized protein LOC107349618	uncharacterized protein LOC107349618
adi_MSTRG.23574.1	adi_MSTRG.6211.2	A. digitifera	C3	C3	0.866718	TNF receptor-associated factor 5-like	TNF receptor-associated factor 5-like
adi_MSTRG.28094.1	adi_MSTRG.6119.1	A. digitifera	C3	C2	0.866559	serine/threonine-protein kinase VRK1-like	serine/threonine-protein kinase VRK1-like
adi_MSTRG.17473.1	adi_MSTRG.17484.2	A. digitifera	C4	C4	0.866088	uncharacterized protein LOC107346996	uncharacterized protein LOC107346996
adi_MSTRG.15081.1	adi_MSTRG.16331.1	A. digitifera	C3	C3	0.865919	uncharacterized protein LOC107344300	uncharacterized protein LOC107345652
adi_MSTRG.15129.1	adi_MSTRG.15144.1	A. digitifera	C6	C6	0.865816	uncharacterized protein LOC107344320	uncharacterized protein LOC107344317
adi_MSTRG.24330.1	adi_MSTRG.27855.1	A. digitifera	C4	C4	0.865647	BTB/POZ domain-containing protein KCTD9-like	BTB/POZ domain-containing protein KCTD9-like
adi_MSTRG.17104.1	adi_MSTRG.17114.1	A. digitifera	C3	C3	0.865483	tRNA (adenine(58)-N(1))-methyltransferase non-catalytic subunit TRM6-like	tRNA (adenine(58)-N(1))-methyltransferase non-catalytic subunit TRM6-like
adi_MSTRG.12221.1	adi_MSTRG.13953.1	A. digitifera	C4	C4	0.86543	D-inositol 3-phosphate glycosyltransferase-like	D-inositol 3-phosphate glycosyltransferase-like
adi_MSTRG.11739.1	adi_MSTRG.11740.1	A. digitifera	C4	C4	0.865182	WD repeat-containing protein 43-like	WD repeat-containing protein 43-like
adi_MSTRG.16989.1	adi_MSTRG.17033.1	A. digitifera	C3	C3	0.864724	cationic amino acid transporter 2-like	cationic amino acid transporter 2-like
adi_MSTRG.10134.1	adi_MSTRG.27489.1	A. digitifera	C4	C4	0.864381	uncharacterized protein LOC107338694	uncharacterized protein LOC107352364
adi_MSTRG.14400.1	adi_MSTRG.28718.1	A. digitifera	C4	C5	0.864336	neural cell adhesion molecule 1-like	netrin receptor DCC-like
adi_MSTRG.21194.1	adi_MSTRG.21203.1	A. digitifera	C3	C3	0.864263	uncharacterized protein LOC107351156	uncharacterized protein LOC107351176
adi_MSTRG.30446.1	adi_MSTRG.3500.1	A. digitifera	C3	C3	0.864168	uncharacterized protein LOC107330407	uncharacterized protein LOC107331283
adi_MSTRG.13892.1	adi_MSTRG.27128.1	A. digitifera	C2	C1	0.864125	uncharacterized protein LOC107348879	uncharacterized protein LOC107358094
adi_MSTRG.11069.1	adi_MSTRG.11571.1	A. digitifera	C2	C1	0.864072	uncharacterized protein LOC107340338	uncharacterized protein LOC107340338
adi_MSTRG.13231.1	adi_MSTRG.8486.1	A. digitifera	C2	C2	0.863398	fibroblast growth factor 16-like	fibroblast growth factor 1-like
adi_MSTRG.22959.1	adi_MSTRG.8059.2	A. digitifera	C1	C2	0.863136	uncharacterized protein LOC107327618	uncharacterized protein LOC107348879
adi_MSTRG.27182.1	adi_MSTRG.6692.1	A. digitifera	C3	C3	0.862928	C-type mannose receptor 2-like	perlucin-like protein
adi_MSTRG.26859.1	adi_MSTRG.26915.1	A. digitifera	C2	C2	0.862619	hemicentin-1-like	hemicentin-1-like
adi_MSTRG.5692.1	adi_MSTRG.5711.1	A. digitifera	C3	C4	0.862338	uncharacterized protein LOC107354109	uncharacterized protein LOC107333546
adi_MSTRG.24218.1	adi_MSTRG.9514.1	A. digitifera	C1	C1	0.861493	uncharacterized protein LOC107337872	uncharacterized protein LOC107337872
adi_MSTRG.18339.1	adi_MSTRG.18390.1	A. digitifera	C5	C5	0.861263	PC3-like endoprotease variant B	PC3-like endoprotease variant B
adi_MSTRG.29663.1	adi_MSTRG.9951.1	A. digitifera	C2	C2	0.861228	BTB/POZ domain-containing protein 6-like	BTB/POZ domain-containing protein 6-like
adi_MSTRG.20943.1	adi_MSTRG.20974.1	A. digitifera	C2	C2	0.861153	F-box only protein 43-like	F-box only protein 43-like
adi_MSTRG.1815.1	adi_MSTRG.26149.1	A. digitifera	C1	C1	0.861145	NADH-cytochrome b5 reductase-like	NADH-cytochrome b5 reductase-like
adi_MSTRG.13122.1	adi_MSTRG.23610.1	A. digitifera	C2	C3	0.860279	uncharacterized protein LOC107349618	uncharacterized protein LOC107353891
adi_MSTRG.17793.1	adi_MSTRG.25954.1	A. digitifera	C3	C3	0.86022	uncharacterized protein LOC107356520	uncharacterized protein LOC107356520
adi_MSTRG.12702.1	adi_MSTRG.5623.1	A. digitifera	C6	C5	0.860164	actin	actin-3
adi_MSTRG.5113.1	adi_MSTRG.8889.1	A. digitifera	C3	C2	0.859733	queuine tRNA-ribosyltransferase-like	queuine tRNA-ribosyltransferase subunit qtrtd1-like
adi_MSTRG.17845.1	adi_MSTRG.3299.1	A. digitifera	C2	C2	0.859709	beta-1,4-N-acetylgalactosaminyltransferase 3-like	beta-1,4-N-acetylgalactosaminyltransferase 3-like
adi_MSTRG.27112.1	adi_MSTRG.830.1	A. digitifera	C2	C2	0.85955	uncharacterized protein LOC107358072	uncharacterized protein LOC107337031
adi_MSTRG.18701.1	adi_MSTRG.29246.1	A. digitifera	C2	C2	0.859283	lachesin-like	vascular endothelial growth factor receptor 1-like
adi_MSTRG.26929.1	adi_MSTRG.28075.1	A. digitifera	C5	C6	0.859271	uncharacterized protein LOC107357784	uncharacterized protein LOC107357784
adi_MSTRG.10598.1	adi_MSTRG.21925.1	A. digitifera	C4	C4	0.859254	D-inositol 3-phosphate glycosyltransferase-like	D-inositol 3-phosphate glycosyltransferase-like
adi_MSTRG.20188.1	adi_MSTRG.20214.2	A. digitifera	C1	C2	0.858605	uncharacterized protein LOC107350113	uncharacterized protein LOC107350112
adi_MSTRG.12926.1	adi_MSTRG.2108.1	A. digitifera	C2	C1	0.858057	uncharacterized protein LOC107358848	uncharacterized protein LOC107348879
adi_MSTRG.4518.1	adi_MSTRG.7775.1	A. digitifera	C4	C4	0.858047	uncharacterized protein LOC107328182	uncharacterized protein LOC107335919
adi_MSTRG.13892.1	adi_MSTRG.22959.1	A. digitifera	C2	C1	0.857943	uncharacterized protein LOC107348879	uncharacterized protein LOC107327618
adi_MSTRG.2108.1	adi_MSTRG.23123.1	A. digitifera	C1	C2	0.857814	uncharacterized protein LOC107348879	uncharacterized protein LOC107353520
adi_MSTRG.19745.1	adi_MSTRG.4518.1	A. digitifera	C5	C4	0.85764	uncharacterized protein LOC107349594	uncharacterized protein LOC107328182
adi_MSTRG.19708.1	adi_MSTRG.19710.1	A. digitifera	C6	C6	0.857423	nose resistant to fluoxetine protein 6-like	uncharacterized protein LOC107349546
adi_MSTRG.16080.1	adi_MSTRG.16090.1	A. digitifera	C5	C5	0.857384	uncharacterized protein LOC107345446	uncharacterized protein LOC107345447
adi_MSTRG.3620.1	adi_MSTRG.3632.1	A. digitifera	C1	C1	0.857177	uncharacterized protein LOC107331434	uncharacterized protein LOC107331434
adi_MSTRG.24669.4	adi_MSTRG.2704.1	A. digitifera	C2	C1	0.857107	uncharacterized protein LOC107355091	uncharacterized protein LOC107356728
adi_MSTRG.23123.1	adi_MSTRG.8059.2	A. digitifera	C2	C2	0.856943	uncharacterized protein LOC107353520	uncharacterized protein LOC107348879
adi_MSTRG.10680.1	adi_MSTRG.1516.1	A. digitifera	C5	C4	0.85693	uncharacterized protein LOC107339308	nucleotide-binding oligomerization domain-containing protein 2-like
adi_MSTRG.15005.1	adi_MSTRG.21907.1	A. digitifera	C5	C5	0.856878	serine/threonine-protein kinase Nek4-like	serine/threonine-protein kinase Nek4-like
adi_MSTRG.19065.1	adi_MSTRG.28706.1	A. digitifera	C3	C3	0.856787	uncharacterized protein LOC107348874	uncharacterized protein LOC107328213
adi_MSTRG.10140.1	adi_MSTRG.27489.1	A. digitifera	C4	C4	0.856739	D-inositol 3-phosphate glycosyltransferase-like	uncharacterized protein LOC107352364
adi_MSTRG.21182.2	adi_MSTRG.3969.1	A. digitifera	C4	C4	0.856446	ATP-dependent DNA helicase RecQ-like	ATP-dependent DNA helicase RecQ-like
adi_MSTRG.13892.1	adi_MSTRG.14027.1	A. digitifera	C2	C2	0.856419	uncharacterized protein LOC107348879	uncharacterized protein LOC107358848
adi_MSTRG.4464.1	adi_MSTRG.8567.1	A. digitifera	C1	C1	0.856317	uncharacterized protein LOC107348879	uncharacterized protein LOC107327618
adi_MSTRG.21203.1	adi_MSTRG.30548.1	A. digitifera	C3	C3	0.856231	uncharacterized protein LOC107351176	uncharacterized protein LOC107351156
adi_MSTRG.25158.1	adi_MSTRG.25160.1	A. digitifera	C2	C2	0.855626	uncharacterized protein LOC107355642	uncharacterized protein LOC107355639
adi_MSTRG.24462.2	adi_MSTRG.30717.1	A. digitifera	C1	C2	0.855558	uncharacterized protein LOC107354793	bridging integrator 3-like
adi_MSTRG.26967.1	adi_MSTRG.28616.1	A. digitifera	C3	C3	0.855516	uncharacterized protein LOC107357843	uncharacterized protein LOC107328033
adi_MSTRG.25302.5	adi_MSTRG.30471.1	A. digitifera	C2	C2	0.85547	uncharacterized protein LOC107355800	uncharacterized protein LOC107330419
adi_MSTRG.14028.1	adi_MSTRG.2108.1	A. digitifera	C2	C1	0.855237	uncharacterized protein LOC107358848	uncharacterized protein LOC107348879
adi_MSTRG.20943.1	adi_MSTRG.20974.2	A. digitifera	C2	C2	0.854957	F-box only protein 43-like	F-box only protein 43-like
adi_MSTRG.15981.1	adi_MSTRG.9269.1	A. digitifera	C3	C4	0.854843	putative ATP-dependent DNA helicase Q1	putative ATP-dependent DNA helicase Q1
adi_MSTRG.6806.1	adi_MSTRG.6922.1	A. digitifera	C3	C3	0.854501	uncharacterized protein LOC107334919	uncharacterized protein LOC107334920
adi_MSTRG.13575.1	adi_MSTRG.23247.1	A. digitifera	C1	C6	0.853968	malignant fibrous histiocytoma-amplified sequence 1 homolog	malignant fibrous histiocytoma-amplified sequence 1 homolog
adi_MSTRG.27813.1	adi_MSTRG.455.1	A. digitifera	C4	C4	0.853753	transmembrane 9 superfamily member 2-like	transmembrane 9 superfamily member 2-like
adi_MSTRG.26859.1	adi_MSTRG.26860.1	A. digitifera	C2	C2	0.853654	hemicentin-1-like	hemicentin-1-like
adi_MSTRG.26207.1	adi_MSTRG.9737.1	A. digitifera	C4	C4	0.853631	protein transport protein Sec23A-like	protein transport protein Sec23A-like
adi_MSTRG.12478.1	adi_MSTRG.14028.1	A. digitifera	C2	C2	0.853416	uncharacterized protein LOC107348879	uncharacterized protein LOC107358848
adi_MSTRG.17234.1	adi_MSTRG.28537.1	A. digitifera	C4	C4	0.852417	splicing regulatory glutamine/lysine-rich protein 1-like	splicing regulatory glutamine/lysine-rich protein 1-like
adi_MSTRG.18883.1	adi_MSTRG.29195.1	A. digitifera	C5	C5	0.851853	dynein heavy chain 6, axonemal-like	dynein heavy chain 3, axonemal-like
adi_MSTRG.20533.1	adi_MSTRG.28068.1	A. digitifera	C6	C5	0.851673	uncharacterized protein LOC107350448	uncharacterized protein LOC107327356
adi_MSTRG.20215.1	adi_MSTRG.22604.1	A. digitifera	C4	C3	0.851646	adi_MSTRG.20215.1	GDP-fucose transporter 1-like
adi_MSTRG.12478.1	adi_MSTRG.23123.1	A. digitifera	C2	C2	0.851595	uncharacterized protein LOC107348879	uncharacterized protein LOC107353520
adi_MSTRG.11929.2	adi_MSTRG.27768.1	A. digitifera	C1	C2	0.851489	uncharacterized protein LOC107358907	uncharacterized protein LOC107358907
adi_MSTRG.16909.1	adi_MSTRG.24318.1	A. digitifera	C4	C4	0.851407	piwi-like protein 1	piwi-like protein 1
adi_MSTRG.12478.1	adi_MSTRG.27128.1	A. digitifera	C2	C1	0.85134	uncharacterized protein LOC107348879	uncharacterized protein LOC107358094
adi_MSTRG.5320.1	adi_MSTRG.5324.1	A. digitifera	C2	C3	0.851278	trace amine-associated receptor 3-like	trace amine-associated receptor 9-like
adi_MSTRG.1312.1	adi_MSTRG.1350.1	A. digitifera	C5	C6	0.850807	uncharacterized protein LOC107342314	uncharacterized protein LOC107342314
adi_MSTRG.15222.1	adi_MSTRG.15224.1	A. digitifera	C2	C2	0.850742	uncharacterized protein LOC107344466	uncharacterized protein LOC107344463
adi_MSTRG.26860.1	adi_MSTRG.26915.1	A. digitifera	C2	C2	0.850587	hemicentin-1-like	hemicentin-1-like
adi_MSTRG.12688.1	adi_MSTRG.5623.1	A. digitifera	C6	C5	0.850539	actin, cytoplasmic-like	actin-3
adi_MSTRG.16836.1	adi_MSTRG.16847.1	A. digitifera	C2	C2	0.850429	kinesin-like protein KIF16B	kinesin-like protein KIF16B
adi_MSTRG.15304.1	adi_MSTRG.15305.2	A. digitifera	C3	C3	0.849943	uncharacterized protein LOC107344589	uncharacterized protein LOC107344589
adi_MSTRG.1045.1	adi_MSTRG.14907.3	A. digitifera	C4	C4	0.849869	26S protease regulatory subunit 10B	26S protease regulatory subunit 7
adi_MSTRG.10600.1	adi_MSTRG.4247.1	A. digitifera	C3	C3	0.849629	uncharacterized protein LOC107332127	uncharacterized protein LOC107332127
adi_MSTRG.20925.2	adi_MSTRG.6942.1	A. digitifera	C4	C4	0.849545	uncharacterized protein LOC107350903	uncharacterized protein LOC107335050
adi_MSTRG.16331.1	adi_MSTRG.4561.1	A. digitifera	C3	C3	0.849454	uncharacterized protein LOC107345652	uncharacterized protein LOC107332453
adi_MSTRG.21301.1	adi_MSTRG.29570.1	A. digitifera	C1	C1	0.849364	substance-K receptor-like	substance-K receptor-like
adi_MSTRG.26354.1	adi_MSTRG.4314.1	A. digitifera	C5	C6	0.848806	uncharacterized protein LOC107357097	glutamine-rich protein 2-like
adi_MSTRG.18949.1	adi_MSTRG.26313.2	A. digitifera	C3	C3	0.84865	uncharacterized protein LOC107348597	uncharacterized protein LOC107357015
adi_MSTRG.17559.1	adi_MSTRG.30827.1	A. digitifera	C2	C1	0.848447	uncharacterized protein LOC107347112	uncharacterized protein LOC107330863
adi_MSTRG.24850.1	adi_MSTRG.26966.1	A. digitifera	C4	C3	0.848316	uncharacterized protein LOC107355305	uncharacterized protein LOC107330276
adi_MSTRG.10330.1	adi_MSTRG.12905.1	A. digitifera	C1	C2	0.848255	uncharacterized protein LOC107338880	uncharacterized protein LOC107338880
adi_MSTRG.11555.1	adi_MSTRG.18018.1	A. digitifera	C6	C6	0.847947	glyoxylate reductase/hydroxypyruvate reductase-like	glyoxylate reductase/hydroxypyruvate reductase-like
adi_MSTRG.29195.1	adi_MSTRG.447.1	A. digitifera	C5	C5	0.847757	dynein heavy chain 3, axonemal-like	dynein heavy chain 12, axonemal-like
adi_MSTRG.13049.1	adi_MSTRG.2060.1	A. digitifera	C2	C2	0.847021	allene oxide synthase-lipoxygenase protein-like	allene oxide synthase-lipoxygenase protein-like
adi_MSTRG.12717.1	adi_MSTRG.21606.1	A. digitifera	C1	C1	0.846796	serine/threonine-protein kinase 33-like	serine/threonine-protein kinase H1 homolog
adi_MSTRG.22735.1	adi_MSTRG.23080.1	A. digitifera	C6	C6	0.845914	kinesin-like protein KIF16B	kinesin-like protein KIF16B
adi_MSTRG.17878.1	adi_MSTRG.28739.1	A. digitifera	C2	C3	0.845646	tetratricopeptide repeat protein 28-like	tetratricopeptide repeat protein 28-like
adi_MSTRG.16331.1	adi_MSTRG.28189.1	A. digitifera	C3	C3	0.845634	uncharacterized protein LOC107345652	uncharacterized protein LOC107327508
adi_MSTRG.162.1	adi_MSTRG.20497.2	A. digitifera	C3	C3	0.845573	probable ATP-dependent RNA helicase DDX43	nucleolar RNA helicase 2-like
adi_MSTRG.14355.1	adi_MSTRG.29205.1	A. digitifera	C1	C1	0.845437	histone deacetylase complex subunit SAP130-like	histone deacetylase complex subunit SAP130-like
adi_MSTRG.18211.2	adi_MSTRG.29318.1	A. digitifera	C1	C1	0.844941	uncharacterized protein LOC107347823	uncharacterized protein LOC107328988
adi_MSTRG.17595.1	adi_MSTRG.17596.1	A. digitifera	C1	C6	0.844485	U-box domain-containing protein 33-like	serine/threonine-protein kinase TNNI3K-like
adi_MSTRG.17637.1	adi_MSTRG.8175.1	A. digitifera	C3	C3	0.844348	NACHT, LRR and PYD domains-containing protein 3-like	nucleotide-binding oligomerization domain-containing protein 1-like
adi_MSTRG.14629.2	adi_MSTRG.26356.1	A. digitifera	C3	C3	0.844295	uncharacterized protein LOC107343786	uncharacterized protein LOC107335935
adi_MSTRG.23371.1	adi_MSTRG.23372.1	A. digitifera	C2	C2	0.843954	superkiller viralicidic activity 2-like 2	superkiller viralicidic activity 2-like 2
adi_MSTRG.21616.1	adi_MSTRG.5040.1	A. digitifera	C6	C6	0.843846	AP-1 complex subunit gamma-1-like	AP-4 complex subunit epsilon-1-like
adi_MSTRG.14079.1	adi_MSTRG.19516.1	A. digitifera	C4	C4	0.843766	uncharacterized protein LOC107343234	uncharacterized protein LOC107343234
adi_MSTRG.22995.1	adi_MSTRG.28302.1	A. digitifera	C1	C1	0.843469	uncharacterized protein LOC107327669	uncharacterized protein LOC107327669
adi_MSTRG.24856.1	adi_MSTRG.423.1	A. digitifera	C4	C4	0.84343	uncharacterized protein LOC107355313	uncharacterized protein LOC107355313
adi_MSTRG.21190.1	adi_MSTRG.27491.3	A. digitifera	C3	C3	0.843425	uncharacterized protein LOC107351168	discoidin, CUB and LCCL domain-containing protein 2-like
adi_MSTRG.10598.1	adi_MSTRG.26121.1	A. digitifera	C4	C4	0.843402	D-inositol 3-phosphate glycosyltransferase-like	uncharacterized protein LOC107356760
adi_MSTRG.15165.1	adi_MSTRG.23236.2	A. digitifera	C3	C3	0.843055	uncharacterized protein LOC107349700	uncharacterized protein LOC107347651
adi_MSTRG.1761.1	adi_MSTRG.1810.1	A. digitifera	C5	C5	0.842794	nuclear factor NF-kappa-B p105 subunit-like	nuclear factor NF-kappa-B p105 subunit-like
adi_MSTRG.23940.1	adi_MSTRG.7971.1	A. digitifera	C6	C1	0.842592	gamma-tubulin complex component 3 homolog	gamma-tubulin complex component 2-like
adi_MSTRG.12477.1	adi_MSTRG.8567.1	A. digitifera	C1	C1	0.842471	uncharacterized protein LOC107348879	uncharacterized protein LOC107327618
adi_MSTRG.25222.1	adi_MSTRG.7095.1	A. digitifera	C5	C5	0.842467	probable ubiquitin carboxyl-terminal hydrolase FAF-X	ubiquitin carboxyl-terminal hydrolase 24-like
adi_MSTRG.27974.1	adi_MSTRG.8755.1	A. digitifera	C3	C2	0.842065	U3 small nucleolar ribonucleoprotein protein IMP3-like	U3 small nucleolar ribonucleoprotein protein IMP3-like
adi_MSTRG.13122.1	adi_MSTRG.28617.1	A. digitifera	C2	C3	0.841995	uncharacterized protein LOC107349618	uncharacterized protein LOC107328038
adi_MSTRG.19309.2	adi_MSTRG.19328.5	A. digitifera	C5	C4	0.841524	dehydrogenase/reductase SDR family member 7-like	dehydrogenase/reductase SDR family member 7-like
adi_MSTRG.20037.1	adi_MSTRG.26348.1	A. digitifera	C4	C4	0.841019	uncharacterized protein LOC107349827	uncharacterized protein LOC107357068
adi_MSTRG.29083.1	adi_MSTRG.7663.1	A. digitifera	C5	C6	0.840866	ankyrin repeat and EF-hand domain-containing protein 1-like	ankyrin repeat and EF-hand domain-containing protein 1-like
adi_MSTRG.4998.1	adi_MSTRG.7775.1	A. digitifera	C4	C4	0.840809	uncharacterized protein LOC107332837	uncharacterized protein LOC107335919
adi_MSTRG.11313.1	adi_MSTRG.22361.5	A. digitifera	C4	C4	0.840509	piggyBac transposable element-derived protein 4-like	piggyBac transposable element-derived protein 4-like
adi_MSTRG.21194.1	adi_MSTRG.30548.1	A. digitifera	C3	C3	0.840358	uncharacterized protein LOC107351156	uncharacterized protein LOC107351156
adi_MSTRG.15927.1	adi_MSTRG.23540.1	A. digitifera	C3	C3	0.839536	uncharacterized protein LOC107345217	uncharacterized protein DDB_G0271670-like
adi_MSTRG.20853.1	adi_MSTRG.22472.1	A. digitifera	C5	C4	0.839459	uncharacterized protein LOC107350832	glutathione S-transferase-like
adi_MSTRG.14027.1	adi_MSTRG.8059.2	A. digitifera	C2	C2	0.838734	uncharacterized protein LOC107358848	uncharacterized protein LOC107348879
adi_MSTRG.4883.1	adi_MSTRG.8040.1	A. digitifera	C6	C5	0.838502	peroxisomal 2,4-dienoyl-CoA reductase-like	peroxisomal 2,4-dienoyl-CoA reductase-like
adi_MSTRG.12551.1	adi_MSTRG.18851.1	A. digitifera	C3	C3	0.838441	uncharacterized protein LOC107341407	uncharacterized protein LOC107348504
adi_MSTRG.10162.1	adi_MSTRG.14688.1	A. digitifera	C1	C2	0.838377	uncharacterized protein LOC107338726	uncharacterized protein LOC107343867
adi_MSTRG.20907.1	adi_MSTRG.6943.1	A. digitifera	C4	C3	0.838351	uncharacterized protein LOC107350903	uncharacterized protein LOC107350903
adi_MSTRG.10720.1	adi_MSTRG.25301.1	A. digitifera	C4	C3	0.837729	beclin-1-like	beclin-1-like
adi_MSTRG.10318.1	adi_MSTRG.12301.1	A. digitifera	C5	C6	0.837444	unconventional myosin-VIIa-like	myosin-VIIa-like
adi_MSTRG.19676.1	adi_MSTRG.4282.1	A. digitifera	C2	C1	0.837434	uncharacterized protein LOC107349539	uncharacterized protein LOC107332085
adi_MSTRG.20696.1	adi_MSTRG.20718.1	A. digitifera	C2	C2	0.837384	uncharacterized protein LOC107350643	uncharacterized protein LOC107350643
adi_MSTRG.21076.1	adi_MSTRG.21119.1	A. digitifera	C3	C3	0.837266	galactoside 3(4)-L-fucosyltransferase-like	alpha-(1,3)-fucosyltransferase 6-like
adi_MSTRG.4245.1	adi_MSTRG.9992.1	A. digitifera	C3	C3	0.837164	uncharacterized protein LOC107353261	uncharacterized protein LOC107338524
adi_MSTRG.15461.1	adi_MSTRG.2582.1	A. digitifera	C5	C5	0.836962	uncharacterized protein LOC107344737	uncharacterized protein LOC107355863
adi_MSTRG.162.1	adi_MSTRG.20497.1	A. digitifera	C3	C3	0.836189	probable ATP-dependent RNA helicase DDX43	nucleolar RNA helicase 2-like
adi_MSTRG.29631.1	adi_MSTRG.3856.1	A. digitifera	C2	C2	0.83594	39S ribosomal protein L38, mitochondrial-like	39S ribosomal protein L38, mitochondrial-like
adi_MSTRG.18949.1	adi_MSTRG.7767.2	A. digitifera	C3	C3	0.835837	uncharacterized protein LOC107348597	uncharacterized protein LOC107335935
adi_MSTRG.21695.1	adi_MSTRG.4580.1	A. digitifera	C3	C3	0.835621	translation initiation factor IF-2-like	translation initiation factor IF-2-like
adi_MSTRG.23475.1	adi_MSTRG.30221.1	A. digitifera	C1	C1	0.835233	HAUS augmin-like complex subunit 6	HAUS augmin-like complex subunit 6
adi_MSTRG.5274.1	adi_MSTRG.5279.3	A. digitifera	C2	C1	0.835209	uncharacterized protein LOC107333148	uncharacterized protein LOC107333148
adi_MSTRG.10598.1	adi_MSTRG.26180.1	A. digitifera	C4	C4	0.834798	D-inositol 3-phosphate glycosyltransferase-like	uncharacterized protein LOC107356760
adi_MSTRG.18832.1	adi_MSTRG.27483.1	A. digitifera	C5	C4	0.834659	cytochrome P450 27C1-like	cytochrome P450 27C1-like
adi_MSTRG.22290.1	adi_MSTRG.29168.2	A. digitifera	C2	C2	0.83455	U4/U6 small nuclear ribonucleoprotein Prp4-like	U4/U6 small nuclear ribonucleoprotein Prp4-like
adi_MSTRG.15780.1	adi_MSTRG.22890.1	A. digitifera	C3	C3	0.834404	uncharacterized protein LOC107332015	uncharacterized protein LOC107330000
adi_MSTRG.19807.1	adi_MSTRG.4998.1	A. digitifera	C5	C4	0.834262	uncharacterized protein LOC107349594	uncharacterized protein LOC107332837
adi_MSTRG.13953.1	adi_MSTRG.26258.1	A. digitifera	C4	C4	0.834077	D-inositol 3-phosphate glycosyltransferase-like	D-inositol 3-phosphate glycosyltransferase-like
adi_MSTRG.17362.1	adi_MSTRG.5583.1	A. digitifera	C5	C5	0.833906	uncharacterized protein LOC107346890	actin, cytoplasmic
adi_MSTRG.17263.1	adi_MSTRG.26180.1	A. digitifera	C4	C4	0.83381	D-inositol 3-phosphate glycosyltransferase 1-like	uncharacterized protein LOC107356760
adi_MSTRG.18623.1	adi_MSTRG.22649.1	A. digitifera	C5	C6	0.833737	endothelin-converting enzyme 1-like	endothelin-converting enzyme 1-like
adi_MSTRG.12171.1	adi_MSTRG.12172.2	A. digitifera	C2	C2	0.833667	adi_MSTRG.12171.1	adi_MSTRG.12172.2
adi_MSTRG.3115.1	adi_MSTRG.3167.1	A. digitifera	C5	C5	0.833285	collagen alpha-1(I) chain-like	collagen alpha-1(I) chain-like
adi_MSTRG.12478.1	adi_MSTRG.14027.1	A. digitifera	C2	C2	0.833283	uncharacterized protein LOC107348879	uncharacterized protein LOC107358848
adi_MSTRG.30594.1	adi_MSTRG.6614.1	A. digitifera	C1	C1	0.833167	ras guanine nucleotide exchange factor J-like	ras guanine nucleotide exchange factor J-like
adi_MSTRG.12441.2	adi_MSTRG.30029.1	A. digitifera	C1	C1	0.832856	eukaryotic translation initiation factor 4E transporter-like	eukaryotic translation initiation factor 4E transporter-like
adi_MSTRG.19797.1	adi_MSTRG.19839.1	A. digitifera	C6	C5	0.832839	protein DD3-3-like	protein DD3-3-like
adi_MSTRG.25842.2	adi_MSTRG.25843.1	A. digitifera	C6	C6	0.832743	BAH and coiled-coil domain-containing protein 1-like	BAH and coiled-coil domain-containing protein 1-like
adi_MSTRG.23487.1	adi_MSTRG.30221.1	A. digitifera	C1	C1	0.832361	HAUS augmin-like complex subunit 6	HAUS augmin-like complex subunit 6
adi_MSTRG.17919.1	adi_MSTRG.18248.1	A. digitifera	C5	C6	0.832237	ATP-binding cassette sub-family A member 5-like	ATP-binding cassette sub-family A member 3-like
adi_MSTRG.13177.1	adi_MSTRG.30577.1	A. digitifera	C4	C4	0.831845	EF-hand calcium-binding domain-containing protein 11-like	EF-hand calcium-binding domain-containing protein 11-like
adi_MSTRG.17288.1	adi_MSTRG.21194.1	A. digitifera	C3	C3	0.831239	fibrinogen alpha chain-like	uncharacterized protein LOC107351156
adi_MSTRG.10156.1	adi_MSTRG.23599.1	A. digitifera	C2	C1	0.831102	uncharacterized protein LOC107338777	uncharacterized protein LOC107353884
adi_MSTRG.17263.1	adi_MSTRG.26121.1	A. digitifera	C4	C4	0.830922	D-inositol 3-phosphate glycosyltransferase 1-like	uncharacterized protein LOC107356760
adi_MSTRG.22131.1	adi_MSTRG.26289.1	A. digitifera	C3	C2	0.830603	uncharacterized protein LOC107350677	uncharacterized protein LOC107356276
adi_MSTRG.19603.1	adi_MSTRG.26977.1	A. digitifera	C3	C2	0.83051	ER membrane protein complex subunit 10-like	ER membrane protein complex subunit 10-like
adi_MSTRG.13006.4	adi_MSTRG.29149.1	A. digitifera	C1	C1	0.830414	zinc finger protein OZF-like	gastrula zinc finger protein XlCGF26.1-like
adi_MSTRG.10100.1	adi_MSTRG.23235.1	A. digitifera	C2	C3	0.830394	uncharacterized protein LOC107353440	uncharacterized protein LOC107353440
adi_MSTRG.3629.1	adi_MSTRG.3662.1	A. digitifera	C2	C1	0.830351	protein argonaute-2-like	protein argonaute-2-like
adi_MSTRG.16892.1	adi_MSTRG.22170.1	A. digitifera	C1	C1	0.830228	TNF receptor-associated factor 1-like	TNF receptor-associated factor 1-like
adi_MSTRG.13550.1	adi_MSTRG.16773.1	A. digitifera	C1	C2	0.83001	importin subunit beta-1-like	importin subunit beta-1-like
adi_MSTRG.23574.1	adi_MSTRG.6211.3	A. digitifera	C3	C3	0.829806	TNF receptor-associated factor 5-like	TNF receptor-associated factor 5-like
adi_MSTRG.131.1	adi_MSTRG.20143.1	A. digitifera	C5	C6	0.829657	serine/threonine-protein kinase 36-like	serine/threonine-protein kinase Nek1-like
adi_MSTRG.6942.1	adi_MSTRG.6943.1	A. digitifera	C4	C3	0.829549	uncharacterized protein LOC107335050	uncharacterized protein LOC107350903
adi_MSTRG.19248.1	adi_MSTRG.21119.1	A. digitifera	C4	C3	0.829468	alpha-(1,3)-fucosyltransferase 6-like	alpha-(1,3)-fucosyltransferase 6-like
adi_MSTRG.30690.1	adi_MSTRG.6763.1	A. digitifera	C4	C4	0.828949	stress-induced-phosphoprotein 1-like	hsp70-Hsp90 organizing protein 3-like
adi_MSTRG.22608.1	adi_MSTRG.23204.1	A. digitifera	C4	C4	0.828897	uncharacterized protein LOC107352859	uncharacterized protein LOC107353442
adi_MSTRG.9732.1	adi_MSTRG.9768.1	A. digitifera	C1	C2	0.828881	protein MEMO1-like	protein MEMO1-like
adi_MSTRG.14328.1	adi_MSTRG.28601.1	A. digitifera	C6	C5	0.828775	uncharacterized protein LOC107343401	uncharacterized protein LOC107328081
adi_MSTRG.19306.1	adi_MSTRG.26352.1	A. digitifera	C2	C1	0.828643	eukaryotic translation initiation factor 2-alpha kinase 3-like	eukaryotic translation initiation factor 2-alpha kinase 3-like
adi_MSTRG.12974.1	adi_MSTRG.16241.1	A. digitifera	C2	C1	0.828286	cGMP-specific 3',5'-cyclic phosphodiesterase-like	cGMP-dependent 3',5'-cyclic phosphodiesterase-like
adi_MSTRG.1805.1	adi_MSTRG.4901.1	A. digitifera	C2	C3	0.828202	cytochrome c oxidase assembly protein COX11, mitochondrial-like	cytochrome c oxidase assembly protein COX11, mitochondrial-like
adi_MSTRG.27404.1	adi_MSTRG.28387.1	A. digitifera	C5	C4	0.82762	uncharacterized protein LOC107358488	uncharacterized protein LOC107327742
adi_MSTRG.19255.1	adi_MSTRG.21063.1	A. digitifera	C2	C2	0.82758	uncharacterized protein LOC107349070	adhesion G-protein coupled receptor G4-like
adi_MSTRG.26348.1	adi_MSTRG.7750.1	A. digitifera	C4	C5	0.827447	uncharacterized protein LOC107357068	uncharacterized protein LOC107335955
adi_MSTRG.7595.1	adi_MSTRG.8833.1	A. digitifera	C3	C3	0.827309	cell adhesion molecule-related/down-regulated by oncogenes-like	fibroblast growth factor receptor 3-like
adi_MSTRG.1825.1	adi_MSTRG.24892.2	A. digitifera	C2	C2	0.826819	BTB/POZ domain-containing protein 6-like	BTB/POZ domain-containing protein 6-like
adi_MSTRG.12749.1	adi_MSTRG.12757.1	A. digitifera	C5	C5	0.826516	ferric-chelate reductase 1-like	ferric-chelate reductase 1-like
adi_MSTRG.3355.1	adi_MSTRG.3415.1	A. digitifera	C1	C1	0.826219	uncharacterized protein LOC107331060	uncharacterized protein LOC107331059
adi_MSTRG.5272.1	adi_MSTRG.5279.1	A. digitifera	C1	C1	0.825954	uncharacterized protein LOC107333149	uncharacterized protein LOC107333148
adi_MSTRG.26177.1	adi_MSTRG.4427.1	A. digitifera	C2	C2	0.825877	uncharacterized protein LOC107332257	uncharacterized protein LOC107332257
adi_MSTRG.17683.1	adi_MSTRG.17845.2	A. digitifera	C2	C3	0.825874	beta-1,4-N-acetylgalactosaminyltransferase 3-like	beta-1,4-N-acetylgalactosaminyltransferase 3-like
adi_MSTRG.18211.1	adi_MSTRG.18213.1	A. digitifera	C2	C1	0.825747	uncharacterized protein LOC107347823	uncharacterized protein LOC107347824
adi_MSTRG.28354.1	adi_MSTRG.7112.1	A. digitifera	C5	C5	0.825729	transient receptor potential cation channel subfamily A member 1-like	transient receptor potential cation channel subfamily A member 1-like
adi_MSTRG.9370.2	adi_MSTRG.9652.1	A. digitifera	C4	C5	0.825727	tyramine/octopamine receptor-like	D(4) dopamine receptor-like
adi_MSTRG.12221.1	adi_MSTRG.25194.1	A. digitifera	C4	C4	0.825652	D-inositol 3-phosphate glycosyltransferase-like	uncharacterized protein LOC107355669
adi_MSTRG.17108.1	adi_MSTRG.17637.1	A. digitifera	C4	C3	0.825489	NACHT, LRR and PYD domains-containing protein 12-like	NACHT, LRR and PYD domains-containing protein 3-like
adi_MSTRG.19121.1	adi_MSTRG.20037.1	A. digitifera	C4	C4	0.82547	uncharacterized protein LOC107348902	uncharacterized protein LOC107349827
adi_MSTRG.27756.1	adi_MSTRG.5429.1	A. digitifera	C1	C2	0.82526	lipase member H-like	pancreatic lipase-related protein 2-like
adi_MSTRG.1516.1	adi_MSTRG.26348.1	A. digitifera	C4	C4	0.825055	nucleotide-binding oligomerization domain-containing protein 2-like	uncharacterized protein LOC107357068
adi_MSTRG.24759.1	adi_MSTRG.26726.1	A. digitifera	C3	C3	0.824727	estrogen sulfotransferase-like	estrogen sulfotransferase-like
adi_MSTRG.25307.1	adi_MSTRG.2582.1	A. digitifera	C5	C5	0.824134	uncharacterized protein LOC107355746	uncharacterized protein LOC107355863
adi_MSTRG.15144.1	adi_MSTRG.15211.1	A. digitifera	C6	C5	0.823859	uncharacterized protein LOC107344317	uncharacterized protein LOC107344318
adi_MSTRG.21950.1	adi_MSTRG.21963.1	A. digitifera	C6	C6	0.823676	39S ribosomal protein L49, mitochondrial-like	39S ribosomal protein L49, mitochondrial-like
adi_MSTRG.14027.1	adi_MSTRG.2108.1	A. digitifera	C2	C1	0.82353	uncharacterized protein LOC107358848	uncharacterized protein LOC107348879
adi_MSTRG.11083.1	adi_MSTRG.22131.1	A. digitifera	C2	C3	0.823491	uncharacterized protein LOC107356276	uncharacterized protein LOC107350677
adi_MSTRG.23435.1	adi_MSTRG.25871.1	A. digitifera	C4	C4	0.823382	D-inositol 3-phosphate glycosyltransferase-like	D-inositol 3-phosphate glycosyltransferase-like
adi_MSTRG.2115.1	adi_MSTRG.23235.1	A. digitifera	C2	C3	0.823139	uncharacterized protein LOC107353440	uncharacterized protein LOC107353440
adi_MSTRG.12717.1	adi_MSTRG.30536.1	A. digitifera	C1	C1	0.823002	serine/threonine-protein kinase 33-like	serine/threonine-protein kinase 33-like
adi_MSTRG.5584.1	adi_MSTRG.5596.1	A. digitifera	C5	C5	0.822982	small G protein signaling modulator 3-like	small G protein signaling modulator 3-like
adi_MSTRG.10700.1	adi_MSTRG.8953.1	A. digitifera	C1	C2	0.822293	uncharacterized protein LOC107337382	uncharacterized protein LOC107337382
adi_MSTRG.27716.1	adi_MSTRG.27768.1	A. digitifera	C2	C2	0.822149	uncharacterized protein LOC107326866	uncharacterized protein LOC107358907
adi_MSTRG.29992.1	adi_MSTRG.3740.1	A. digitifera	C2	C2	0.821843	origin recognition complex subunit 6-like	origin recognition complex subunit 6-like
adi_MSTRG.27043.5	adi_MSTRG.4091.1	A. digitifera	C3	C2	0.821711	uncharacterized protein LOC107357924	uncharacterized protein LOC107331872
adi_MSTRG.29877.1	adi_MSTRG.7964.1	A. digitifera	C6	C1	0.821459	FERM, RhoGEF and pleckstrin domain-containing protein 2-like	FERM, RhoGEF and pleckstrin domain-containing protein 2-like
adi_MSTRG.18399.1	adi_MSTRG.8503.1	A. digitifera	C2	C2	0.821328	disks large homolog 5-like	disks large homolog 5-like
adi_MSTRG.13088.1	adi_MSTRG.6100.1	A. digitifera	C1	C1	0.821164	rab9 effector protein with kelch motifs-like	acyl-CoA-binding domain-containing protein 4-like
adi_MSTRG.20675.2	adi_MSTRG.24669.4	A. digitifera	C1	C2	0.821118	uncharacterized protein LOC107350589	uncharacterized protein LOC107355091
adi_MSTRG.16277.1	adi_MSTRG.16317.1	A. digitifera	C3	C3	0.821081	uncharacterized protein LOC107345597	uncharacterized protein LOC107345642
adi_MSTRG.30738.1	adi_MSTRG.5228.1	A. digitifera	C6	C6	0.820523	uncharacterized protein LOC107330752	uncharacterized protein LOC107333019
adi_MSTRG.3853.1	adi_MSTRG.5658.1	A. digitifera	C6	C6	0.820501	echinoderm microtubule-associated protein-like 6	echinoderm microtubule-associated protein-like 6
adi_MSTRG.12221.1	adi_MSTRG.25871.1	A. digitifera	C4	C4	0.820404	D-inositol 3-phosphate glycosyltransferase-like	D-inositol 3-phosphate glycosyltransferase-like
adi_MSTRG.16331.1	adi_MSTRG.27043.5	A. digitifera	C3	C3	0.820305	uncharacterized protein LOC107345652	uncharacterized protein LOC107357924
adi_MSTRG.10570.1	adi_MSTRG.26097.2	A. digitifera	C1	C1	0.819855	ephrin type-B receptor 1-B-like	ephrin type-B receptor 2-like
adi_MSTRG.17243.1	adi_MSTRG.7193.1	A. digitifera	C5	C6	0.819812	DNA polymerase delta subunit 3-like	DNA polymerase delta subunit 3-like
adi_MSTRG.21071.1	adi_MSTRG.21076.1	A. digitifera	C3	C3	0.81969	galactoside 3(4)-L-fucosyltransferase-like	galactoside 3(4)-L-fucosyltransferase-like
adi_MSTRG.17119.1	adi_MSTRG.21187.1	A. digitifera	C3	C3	0.819613	NACHT, LRR and PYD domains-containing protein 12-like	NACHT, LRR and PYD domains-containing protein 12-like
adi_MSTRG.15186.1	adi_MSTRG.17601.2	A. digitifera	C2	C1	0.819478	M-phase inducer phosphatase-like	M-phase inducer phosphatase-like
adi_MSTRG.10156.2	adi_MSTRG.23599.1	A. digitifera	C2	C1	0.81923	uncharacterized protein LOC107338777	uncharacterized protein LOC107353884
adi_MSTRG.28682.2	adi_MSTRG.8753.1	A. digitifera	C1	C1	0.818285	vacuolar protein sorting-associated protein 28 homolog	vacuolar protein sorting-associated protein 28 homolog
adi_MSTRG.28501.1	adi_MSTRG.6004.1	A. digitifera	C2	C2	0.818212	dnaJ homolog subfamily C member 16-like	dnaJ homolog subfamily C member 16-like
adi_MSTRG.14150.1	adi_MSTRG.5813.1	A. digitifera	C6	C6	0.818015	diacylglycerol kinase theta-like	protein unc-13 homolog A-like
adi_MSTRG.23381.1	adi_MSTRG.24393.2	A. digitifera	C2	C3	0.81797	nucleoporin NDC1-like	nucleoporin NDC1-like
adi_MSTRG.25857.1	adi_MSTRG.8151.1	A. digitifera	C3	C3	0.817875	P2X purinoceptor 7-like	uncharacterized protein LOC107336434
adi_MSTRG.21193.2	adi_MSTRG.27549.1	A. digitifera	C2	C2	0.817027	EGF-like repeat and discoidin I-like domain-containing protein 3	coagulation factor VIII-like
adi_MSTRG.1001.1	adi_MSTRG.8195.2	A. digitifera	C2	C2	0.816891	cullin-3-like	cullin-1-like
adi_MSTRG.1540.1	adi_MSTRG.17535.1	A. digitifera	C1	C1	0.816816	unconventional myosin-IXa-like	unconventional myosin-Vb-like
adi_MSTRG.12124.1	adi_MSTRG.16331.1	A. digitifera	C3	C3	0.816749	uncharacterized protein LOC107340861	uncharacterized protein LOC107345652
adi_MSTRG.12477.1	adi_MSTRG.12927.1	A. digitifera	C1	C2	0.816695	uncharacterized protein LOC107348879	uncharacterized protein LOC107358848
adi_MSTRG.13316.1	adi_MSTRG.27498.1	A. digitifera	C2	C2	0.816392	CXXC-type zinc finger protein 1-like	CXXC-type zinc finger protein 1-like
adi_MSTRG.1744.3	adi_MSTRG.1746.1	A. digitifera	C2	C2	0.816309	polyamine oxidase-like	polyamine oxidase-like
adi_MSTRG.17782.2	adi_MSTRG.29347.1	A. digitifera	C4	C4	0.816104	uncharacterized protein LOC107347325	uncharacterized protein LOC107329059
adi_MSTRG.26258.1	adi_MSTRG.29742.1	A. digitifera	C4	C4	0.815517	D-inositol 3-phosphate glycosyltransferase-like	uncharacterized protein LOC107329499
adi_MSTRG.21193.2	adi_MSTRG.27549.2	A. digitifera	C2	C2	0.815394	EGF-like repeat and discoidin I-like domain-containing protein 3	coagulation factor VIII-like
adi_MSTRG.1426.1	adi_MSTRG.30465.1	A. digitifera	C1	C1	0.815351	E3 ubiquitin-protein ligase RFWD2-like	E3 ubiquitin-protein ligase RFWD2-like
adi_MSTRG.23585.1	adi_MSTRG.27985.1	A. digitifera	C3	C4	0.815238	protein O-linked-mannose beta-1,2-N-acetylglucosaminyltransferase 1-like	protein O-linked-mannose beta-1,2-N-acetylglucosaminyltransferase 1-like
adi_MSTRG.13266.1	adi_MSTRG.13318.1	A. digitifera	C4	C4	0.815055	gamma-aminobutyric acid receptor subunit alpha-5-like	gamma-aminobutyric acid receptor subunit alpha-6-like
adi_MSTRG.11642.1	adi_MSTRG.5596.1	A. digitifera	C6	C5	0.815029	DENN domain-containing protein 5A-like	small G protein signaling modulator 3-like
adi_MSTRG.5272.1	adi_MSTRG.5279.3	A. digitifera	C1	C1	0.814974	uncharacterized protein LOC107333149	uncharacterized protein LOC107333148
adi_MSTRG.14327.1	adi_MSTRG.28601.1	A. digitifera	C6	C5	0.814613	uncharacterized protein LOC107343399	uncharacterized protein LOC107328081
adi_MSTRG.17878.1	adi_MSTRG.28739.2	A. digitifera	C2	C3	0.814601	tetratricopeptide repeat protein 28-like	tetratricopeptide repeat protein 28-like
adi_MSTRG.10598.1	adi_MSTRG.26258.1	A. digitifera	C4	C4	0.814177	D-inositol 3-phosphate glycosyltransferase-like	D-inositol 3-phosphate glycosyltransferase-like
adi_MSTRG.5032.1	adi_MSTRG.5033.1	A. digitifera	C4	C4	0.813675	uncharacterized protein LOC107357210	uncharacterized protein LOC107332619
adi_MSTRG.24219.1	adi_MSTRG.8567.1	A. digitifera	C1	C1	0.813595	uncharacterized protein LOC107348879	uncharacterized protein LOC107327618
adi_MSTRG.18012.2	adi_MSTRG.5510.1	A. digitifera	C3	C3	0.813539	transmembrane protein 87B-like	transmembrane protein 87B-like
adi_MSTRG.24669.4	adi_MSTRG.4282.1	A. digitifera	C2	C1	0.813375	uncharacterized protein LOC107355091	uncharacterized protein LOC107332085
adi_MSTRG.26462.1	adi_MSTRG.442.1	A. digitifera	C4	C4	0.813341	uncharacterized protein LOC107356990	uncharacterized protein K02A2.6-like
adi_MSTRG.12702.2	adi_MSTRG.17362.1	A. digitifera	C6	C5	0.812697	actin	uncharacterized protein LOC107346890
adi_MSTRG.22534.1	adi_MSTRG.9523.1	A. digitifera	C6	C6	0.812422	myosin heavy chain, striated muscle-like	myosin-IB-like
adi_MSTRG.18020.1	adi_MSTRG.18035.1	A. digitifera	C2	C2	0.812363	uncharacterized protein LOC107353213	uncharacterized protein LOC107353213
adi_MSTRG.17835.1	adi_MSTRG.26348.1	A. digitifera	C5	C4	0.812225	uncharacterized protein LOC107347415	uncharacterized protein LOC107357068
adi_MSTRG.14516.1	adi_MSTRG.15422.3	A. digitifera	C1	C2	0.81211	torsin-1A-like	torsin-1A-like
adi_MSTRG.21710.1	adi_MSTRG.4294.1	A. digitifera	C2	C2	0.811733	high affinity cGMP-specific 3',5'-cyclic phosphodiesterase 9A-like	high affinity cGMP-specific 3',5'-cyclic phosphodiesterase 9A-like
adi_MSTRG.10675.1	adi_MSTRG.25656.1	A. digitifera	C6	C6	0.811436	X-linked retinitis pigmentosa GTPase regulator-like	DNA ligase 1-like
adi_MSTRG.21288.1	adi_MSTRG.30391.2	A. digitifera	C2	C2	0.811149	uncharacterized protein LOC107351335	uncharacterized protein LOC107330342
adi_MSTRG.21895.1	adi_MSTRG.21914.1	A. digitifera	C2	C2	0.811038	uncharacterized protein LOC107351957	uncharacterized protein LOC107351956
adi_MSTRG.25487.2	adi_MSTRG.25488.1	A. digitifera	C3	C3	0.811022	protein SHQ1 homolog	protein SHQ1 homolog
adi_MSTRG.22889.1	adi_MSTRG.29246.1	A. digitifera	C2	C2	0.81095	uncharacterized protein LOC107353119	vascular endothelial growth factor receptor 1-like
adi_MSTRG.4986.1	adi_MSTRG.9053.1	A. digitifera	C5	C5	0.810645	zinc-binding alcohol dehydrogenase domain-containing protein 2-like	zinc-binding alcohol dehydrogenase domain-containing protein 2-like
adi_MSTRG.10534.1	adi_MSTRG.16553.2	A. digitifera	C4	C4	0.81037	histone H2B-like	histone H2B-like
adi_MSTRG.11457.1	adi_MSTRG.11511.1	A. digitifera	C5	C4	0.810359	uncharacterized protein LOC107340168	uncharacterized protein LOC107340168
adi_MSTRG.1948.1	adi_MSTRG.7053.1	A. digitifera	C2	C2	0.810158	NK-tumor recognition protein-like	NK-tumor recognition protein-like
adi_MSTRG.21920.1	adi_MSTRG.21921.1	A. digitifera	C6	C5	0.80996	coiled-coil domain-containing protein 22 homolog	coiled-coil domain-containing protein 22 homolog
adi_MSTRG.30452.1	adi_MSTRG.6349.2	A. digitifera	C2	C1	0.809927	hexokinase-2-like	hexokinase-2-like
adi_MSTRG.1118.1	adi_MSTRG.26245.3	A. digitifera	C4	C4	0.809716	ADP-ribosylation factor 1	ADP-ribosylation factor 1
adi_MSTRG.12067.1	adi_MSTRG.19659.1	A. digitifera	C5	C4	0.809702	poly(U)-specific endoribonuclease-like	trefoil factor 2-like
adi_MSTRG.20403.1	adi_MSTRG.29818.1	A. digitifera	C5	C5	0.809622	aspartyl aminopeptidase-like	aspartyl aminopeptidase-like
adi_MSTRG.13319.1	adi_MSTRG.13326.1	A. digitifera	C3	C3	0.809561	cholesterol 25-hydroxylase-like	cholesterol 25-hydroxylase-like
adi_MSTRG.21175.1	adi_MSTRG.22890.1	A. digitifera	C3	C3	0.809259	uncharacterized protein LOC107336575	uncharacterized protein LOC107330000
adi_MSTRG.5851.1	adi_MSTRG.5853.2	A. digitifera	C1	C1	0.808993	solute carrier family 15 member 4-like	solute carrier family 15 member 4-like
adi_MSTRG.2172.1	adi_MSTRG.3782.1	A. digitifera	C3	C4	0.808668	b(0,+)-type amino acid transporter 1-like	large neutral amino acids transporter small subunit 1-like
adi_MSTRG.22608.1	adi_MSTRG.27475.1	A. digitifera	C4	C3	0.808464	uncharacterized protein LOC107352859	uncharacterized protein LOC107352859
adi_MSTRG.30215.1	adi_MSTRG.6820.1	A. digitifera	C6	C1	0.80838	xylosyltransferase 1-like	xylosyltransferase 1-like
adi_MSTRG.13499.1	adi_MSTRG.13502.1	A. digitifera	C3	C3	0.807107	uncharacterized protein LOC107342585	uncharacterized protein LOC107342572
adi_MSTRG.20414.1	adi_MSTRG.26097.2	A. digitifera	C1	C1	0.807093	ephrin type-A receptor 3-like	ephrin type-B receptor 2-like
adi_MSTRG.22050.1	adi_MSTRG.22073.2	A. digitifera	C4	C4	0.806591	exosome complex component RRP4-like	exosome complex component RRP4-like
adi_MSTRG.18995.1	adi_MSTRG.7964.1	A. digitifera	C1	C1	0.806416	FERM, RhoGEF and pleckstrin domain-containing protein 2-like	FERM, RhoGEF and pleckstrin domain-containing protein 2-like
adi_MSTRG.17823.1	adi_MSTRG.26348.1	A. digitifera	C5	C4	0.806187	uncharacterized protein LOC107347432	uncharacterized protein LOC107357068
adi_MSTRG.15246.1	adi_MSTRG.29650.1	A. digitifera	C5	C4	0.805915	uncharacterized protein LOC107333546	uncharacterized protein LOC107329443
adi_MSTRG.5796.1	adi_MSTRG.8829.1	A. digitifera	C2	C3	0.805664	uncharacterized protein LOC107332313	uncharacterized protein LOC107358404
adi_MSTRG.20716.1	adi_MSTRG.26289.1	A. digitifera	C3	C2	0.805136	uncharacterized protein LOC107350677	uncharacterized protein LOC107356276
adi_MSTRG.15333.1	adi_MSTRG.26448.1	A. digitifera	C4	C4	0.805015	uncharacterized protein LOC107344438	uncharacterized protein LOC107357101
adi_MSTRG.11013.1	adi_MSTRG.16537.1	A. digitifera	C3	C3	0.804605	uncharacterized protein LOC107350677	uncharacterized protein LOC107350677
adi_MSTRG.2874.1	adi_MSTRG.2875.1	A. digitifera	C2	C2	0.804592	EH domain-binding protein 1-like	uncharacterized protein LOC107327364
adi_MSTRG.10994.3	adi_MSTRG.27498.1	A. digitifera	C1	C2	0.80454	CXXC-type zinc finger protein 1-like	CXXC-type zinc finger protein 1-like
adi_MSTRG.13085.1	adi_MSTRG.18655.1	A. digitifera	C4	C3	0.804484	P2X purinoceptor 7-like	P2X purinoceptor 7-like
adi_MSTRG.1516.1	adi_MSTRG.19031.1	A. digitifera	C4	C4	0.804415	nucleotide-binding oligomerization domain-containing protein 2-like	uncharacterized protein LOC107347432
adi_MSTRG.23435.1	adi_MSTRG.27489.1	A. digitifera	C4	C4	0.803818	D-inositol 3-phosphate glycosyltransferase-like	uncharacterized protein LOC107352364
adi_MSTRG.29474.1	adi_MSTRG.8205.1	A. digitifera	C1	C1	0.803542	uncharacterized protein LOC107329188	uncharacterized protein LOC107336497
adi_MSTRG.25302.1	adi_MSTRG.30471.1	A. digitifera	C2	C2	0.803432	uncharacterized protein LOC107355800	uncharacterized protein LOC107330419
adi_MSTRG.28928.1	adi_MSTRG.30118.1	A. digitifera	C3	C3	0.803306	uncharacterized protein LOC107333202	uncharacterized protein LOC107330018
adi_MSTRG.23719.1	adi_MSTRG.26097.1	A. digitifera	C1	C1	0.803108	ephrin type-B receptor 1-B-like	ephrin type-B receptor 1-B-like
adi_MSTRG.14195.1	adi_MSTRG.15742.1	A. digitifera	C3	C3	0.802967	uncharacterized protein LOC107343341	uncharacterized protein LOC107344952
adi_MSTRG.10766.1	adi_MSTRG.28387.1	A. digitifera	C5	C4	0.802607	uncharacterized protein LOC107339406	uncharacterized protein LOC107327742
adi_MSTRG.15005.1	adi_MSTRG.30397.1	A. digitifera	C5	C6	0.802345	serine/threonine-protein kinase Nek4-like	mitogen-activated protein kinase kinase kinase kinase 3-like
adi_MSTRG.7179.1	adi_MSTRG.8344.1	A. digitifera	C2	C3	0.801538	uncharacterized protein LOC107335269	uncharacterized protein LOC107336575
adi_MSTRG.17432.1	adi_MSTRG.4386.1	A. digitifera	C1	C1	0.801273	coiled-coil domain-containing protein 150-like	coiled-coil domain-containing protein 150-like
adi_MSTRG.3653.2	adi_MSTRG.3686.2	A. digitifera	C2	C2	0.800907	F-box only protein 43-like	F-box only protein 43-like
adi_MSTRG.13499.1	adi_MSTRG.28052.1	A. digitifera	C3	C3	0.800691	uncharacterized protein LOC107342585	uncharacterized protein LOC107327342
adi_MSTRG.28229.1	adi_MSTRG.28233.1	A. digitifera	C5	C6	0.800269	cytochrome P450 3A11-like	cytochrome P450 3A41-like
adi_MSTRG.18035.1	adi_MSTRG.30005.1	A. digitifera	C2	C2	0.800197	uncharacterized protein LOC107353213	uncharacterized protein LOC107353213
adi_MSTRG.14469.1	adi_MSTRG.19109.1	A. digitifera	C3	C3	0.800128	uncharacterized protein LOC107343649	uncharacterized protein LOC107348899
adi_MSTRG.22305.2	adi_MSTRG.26872.1	A. digitifera	C4	C5	0.800099	peptidyl-prolyl cis-trans isomerase B-like	peptidyl-prolyl cis-trans isomerase B-like
adi_MSTRG.15579.1	adi_MSTRG.9573.1	A. digitifera	C3	C3	0.799985	uncharacterized protein LOC107344850	uncharacterized protein LOC107337971
adi_MSTRG.13502.1	adi_MSTRG.28052.1	A. digitifera	C3	C3	0.799591	uncharacterized protein LOC107342572	uncharacterized protein LOC107327342
adi_MSTRG.11844.1	adi_MSTRG.30675.1	A. digitifera	C3	C2	0.799516	vacuolar protein sorting-associated protein 35-like	vacuolar protein sorting-associated protein 35-like
adi_MSTRG.12033.1	adi_MSTRG.9742.1	A. digitifera	C4	C3	0.799313	proline-rich protein HaeIII subfamily 1-like	H/ACA ribonucleoprotein complex non-core subunit NAF1-like
adi_MSTRG.20804.1	adi_MSTRG.20805.1	A. digitifera	C3	C3	0.799183	acyl-CoA desaturase-like	stearoyl-CoA desaturase 5-like
adi_MSTRG.30815.1	adi_MSTRG.30854.1	A. digitifera	C6	C6	0.799042	transmembrane protein 41B-like	transmembrane protein 41B-like
adi_MSTRG.11083.1	adi_MSTRG.20716.1	A. digitifera	C2	C3	0.79894	uncharacterized protein LOC107356276	uncharacterized protein LOC107350677
adi_MSTRG.20931.1	adi_MSTRG.26525.1	A. digitifera	C2	C1	0.798786	uncharacterized protein LOC107357267	uncharacterized protein LOC107357267
adi_MSTRG.18762.1	adi_MSTRG.2572.1	A. digitifera	C2	C2	0.798673	polycomb group RING finger protein 5-B-like	polycomb group RING finger protein 3-like
adi_MSTRG.14629.2	adi_MSTRG.7767.2	A. digitifera	C3	C3	0.798607	uncharacterized protein LOC107343786	uncharacterized protein LOC107335935
adi_MSTRG.18673.1	adi_MSTRG.21905.2	A. digitifera	C2	C2	0.79809	transducin beta-like protein 3	uncharacterized WD repeat-containing protein alr3466-like
adi_MSTRG.12124.1	adi_MSTRG.15081.1	A. digitifera	C3	C3	0.798038	uncharacterized protein LOC107340861	uncharacterized protein LOC107344300
adi_MSTRG.14291.1	adi_MSTRG.9250.1	A. digitifera	C1	C1	0.797467	hypoxanthine-guanine phosphoribosyltransferase-like	hypoxanthine-guanine phosphoribosyltransferase-like
adi_MSTRG.162.1	adi_MSTRG.30295.1	A. digitifera	C3	C3	0.797214	probable ATP-dependent RNA helicase DDX43	probable ATP-dependent RNA helicase DDX23
adi_MSTRG.10044.1	adi_MSTRG.16521.1	A. digitifera	C1	C1	0.797131	poly(A) RNA polymerase GLD2-B-like	poly(A) RNA polymerase GLD2-B-like
adi_MSTRG.5344.1	adi_MSTRG.5346.2	A. digitifera	C1	C2	0.797057	gamma-aminobutyric acid receptor subunit beta-2-like	gamma-aminobutyric acid receptor subunit beta-2-like
adi_MSTRG.23127.1	adi_MSTRG.4936.1	A. digitifera	C3	C2	0.796839	uncharacterized protein LOC107353346	uncharacterized protein LOC107332770
adi_MSTRG.17308.1	adi_MSTRG.2582.1	A. digitifera	C5	C5	0.796406	uncharacterized protein LOC107346872	uncharacterized protein LOC107355863
adi_MSTRG.15927.1	adi_MSTRG.23540.2	A. digitifera	C3	C4	0.79624	uncharacterized protein LOC107345217	uncharacterized protein DDB_G0271670-like
adi_MSTRG.17285.1	adi_MSTRG.23613.1	A. digitifera	C3	C2	0.795774	probable RNA-binding protein EIF1AD	probable RNA-binding protein EIF1AD
adi_MSTRG.23277.1	adi_MSTRG.29105.1	A. digitifera	C2	C2	0.795615	uncharacterized protein LOC107329969	uncharacterized protein LOC107326910
adi_MSTRG.16151.1	adi_MSTRG.2818.1	A. digitifera	C2	C2	0.7956	tyrosine-protein phosphatase non-receptor type 23-like	rhophilin-2-B-like
adi_MSTRG.10037.1	adi_MSTRG.16606.1	A. digitifera	C3	C3	0.795243	uncharacterized protein LOC107331733	uncharacterized protein LOC107337551
adi_MSTRG.20943.1	adi_MSTRG.3653.2	A. digitifera	C2	C2	0.795104	F-box only protein 43-like	F-box only protein 43-like
adi_MSTRG.15122.1	adi_MSTRG.19309.2	A. digitifera	C6	C5	0.795097	dehydrogenase/reductase SDR family member 7-like	dehydrogenase/reductase SDR family member 7-like
adi_MSTRG.1463.1	adi_MSTRG.1466.1	A. digitifera	C3	C2	0.79482	short transient receptor potential channel 5-like	uncharacterized protein LOC107343507
adi_MSTRG.24056.1	adi_MSTRG.24064.1	A. digitifera	C2	C2	0.793923	uncharacterized protein LOC107354446	uncharacterized protein LOC107354450
adi_MSTRG.23349.1	adi_MSTRG.24377.1	A. digitifera	C2	C2	0.7931	superkiller viralicidic activity 2-like 2	superkiller viralicidic activity 2-like 2
adi_MSTRG.18877.1	adi_MSTRG.18884.1	A. digitifera	C3	C3	0.791905	nephrocystin-3-like	nephrocystin-3-like
adi_MSTRG.30023.1	adi_MSTRG.4299.1	A. digitifera	C1	C1	0.791656	dnaJ homolog subfamily C member 11-like	uncharacterized protein LOC107332164
adi_MSTRG.28792.1	adi_MSTRG.3032.1	A. digitifera	C2	C2	0.791246	synaptonemal complex protein ZIP1-like	kinesin-1 heavy chain-like
adi_MSTRG.30797.1	adi_MSTRG.8442.1	A. digitifera	C1	C1	0.79118	pleckstrin-2-like	pleckstrin-2-like
adi_MSTRG.17598.1	adi_MSTRG.21529.1	A. digitifera	C3	C3	0.790854	uncharacterized protein LOC107347156	protein NLRC5-like
adi_MSTRG.30834.1	adi_MSTRG.3595.1	A. digitifera	C1	C1	0.790679	nucleoporin GLE1-like	nucleoporin GLE1-like
adi_MSTRG.21904.1	adi_MSTRG.8973.1	A. digitifera	C2	C3	0.790606	uncharacterized protein LOC107351944	uncharacterized protein LOC107337321
adi_MSTRG.417.1	adi_MSTRG.8344.1	A. digitifera	C2	C3	0.790195	uncharacterized protein LOC107332023	uncharacterized protein LOC107336575
adi_MSTRG.14553.3	adi_MSTRG.16931.1	A. digitifera	C4	C5	0.790026	TNF receptor-associated factor 6-like	TNF receptor-associated factor 1-like
adi_MSTRG.10598.1	adi_MSTRG.12221.1	A. digitifera	C4	C4	0.789829	D-inositol 3-phosphate glycosyltransferase-like	D-inositol 3-phosphate glycosyltransferase-like
adi_MSTRG.22316.3	adi_MSTRG.29235.1	A. digitifera	C3	C3	0.788521	uncharacterized protein LOC107352396	uncharacterized protein LOC107352400
adi_MSTRG.26180.1	adi_MSTRG.26258.1	A. digitifera	C4	C4	0.78848	uncharacterized protein LOC107356760	D-inositol 3-phosphate glycosyltransferase-like
adi_MSTRG.27043.1	adi_MSTRG.8330.1	A. digitifera	C3	C3	0.788437	uncharacterized protein LOC107357924	uncharacterized protein LOC107336589
adi_MSTRG.28630.1	adi_MSTRG.4018.1	A. digitifera	C1	C1	0.787896	leucine-rich repeat-containing protein 74A-like	leucine-rich repeat-containing protein 74B-like
adi_MSTRG.2891.1	adi_MSTRG.9601.1	A. digitifera	C1	C1	0.787874	transcriptional repressor NF-X1-like	NF-X1-type zinc finger protein NFXL1-like
adi_MSTRG.24729.1	adi_MSTRG.27418.1	A. digitifera	C3	C3	0.787785	neurogenic locus notch homolog protein 2-like	neurogenic locus notch homolog protein 1-like
adi_MSTRG.12702.1	adi_MSTRG.4005.1	A. digitifera	C6	C5	0.787568	actin	actin-15B
adi_MSTRG.24757.3	adi_MSTRG.26726.1	A. digitifera	C3	C3	0.787128	estrogen sulfotransferase-like	estrogen sulfotransferase-like
adi_MSTRG.15273.1	adi_MSTRG.28489.1	A. digitifera	C5	C6	0.786947	uncharacterized protein LOC107344501	uncharacterized protein LOC107344501
adi_MSTRG.20450.1	adi_MSTRG.26097.2	A. digitifera	C1	C1	0.786792	ephrin type-A receptor 4a-like	ephrin type-B receptor 2-like
adi_MSTRG.16964.1	adi_MSTRG.22170.1	A. digitifera	C6	C1	0.786494	TNF receptor-associated factor 3-like	TNF receptor-associated factor 1-like
adi_MSTRG.27571.1	adi_MSTRG.835.1	A. digitifera	C2	C2	0.786371	phosphatidylserine synthase 1-like	phosphatidylserine synthase 1-like
adi_MSTRG.28189.1	adi_MSTRG.4091.1	A. digitifera	C3	C2	0.786322	uncharacterized protein LOC107327508	uncharacterized protein LOC107331872
adi_MSTRG.24813.1	adi_MSTRG.8250.2	A. digitifera	C5	C5	0.7863	plasminogen activator inhibitor 1 RNA-binding protein-like	plasminogen activator inhibitor 1 RNA-binding protein-like
adi_MSTRG.30090.1	adi_MSTRG.9840.2	A. digitifera	C1	C2	0.786059	protein N-lysine methyltransferase METTL21A-like	protein-lysine methyltransferase METTL21D-like
adi_MSTRG.3402.1	adi_MSTRG.3440.1	A. digitifera	C2	C2	0.78599	polyglutamine-binding protein 1-like	polyglutamine-binding protein 1-like
adi_MSTRG.26839.1	adi_MSTRG.29650.1	A. digitifera	C4	C4	0.785306	uncharacterized protein LOC107357665	uncharacterized protein LOC107329443
adi_MSTRG.14016.1	adi_MSTRG.29584.1	A. digitifera	C5	C5	0.785036	condensin-2 complex subunit D3-like	uncharacterized protein LOC107329327
adi_MSTRG.1516.1	adi_MSTRG.17835.1	A. digitifera	C4	C5	0.784678	nucleotide-binding oligomerization domain-containing protein 2-like	uncharacterized protein LOC107347415
adi_MSTRG.1815.2	adi_MSTRG.26149.1	A. digitifera	C2	C1	0.784607	NADH-cytochrome b5 reductase-like	NADH-cytochrome b5 reductase-like
adi_MSTRG.24613.1	adi_MSTRG.28200.1	A. digitifera	C2	C2	0.784525	pre-mRNA-splicing factor CWC22 homolog	pre-mRNA-splicing factor CWC22 homolog
adi_MSTRG.25517.2	adi_MSTRG.28747.1	A. digitifera	C2	C2	0.784211	2-oxoglutarate dehydrogenase, mitochondrial-like	2-oxoglutarate dehydrogenase, mitochondrial-like
adi_MSTRG.12926.1	adi_MSTRG.24219.1	A. digitifera	C2	C1	0.78421	uncharacterized protein LOC107358848	uncharacterized protein LOC107348879
adi_MSTRG.21190.2	adi_MSTRG.27491.3	A. digitifera	C3	C3	0.783552	uncharacterized protein LOC107351168	discoidin, CUB and LCCL domain-containing protein 2-like
adi_MSTRG.17539.1	adi_MSTRG.19221.1	A. digitifera	C1	C2	0.783298	leucine-rich repeat-containing protein C10orf11 homolog	leucine-rich repeat-containing protein C10orf11 homolog
adi_MSTRG.19807.1	adi_MSTRG.4518.1	A. digitifera	C5	C4	0.783105	uncharacterized protein LOC107349594	uncharacterized protein LOC107328182
adi_MSTRG.20916.1	adi_MSTRG.20925.1	A. digitifera	C3	C3	0.781864	uncharacterized protein LOC107350903	uncharacterized protein LOC107350903
adi_MSTRG.10598.1	adi_MSTRG.13953.1	A. digitifera	C4	C4	0.781853	D-inositol 3-phosphate glycosyltransferase-like	D-inositol 3-phosphate glycosyltransferase-like
adi_MSTRG.7043.1	adi_MSTRG.9233.1	A. digitifera	C2	C1	0.781464	XK-related protein 4-like	XK-related protein 6-like
adi_MSTRG.20675.2	adi_MSTRG.24669.3	A. digitifera	C1	C2	0.781263	uncharacterized protein LOC107350589	uncharacterized protein LOC107355091
adi_MSTRG.27361.1	adi_MSTRG.9103.1	A. digitifera	C3	C4	0.781016	uncharacterized protein LOC107358375	uncharacterized protein LOC107337552
adi_MSTRG.22361.5	adi_MSTRG.6375.3	A. digitifera	C4	C4	0.780255	piggyBac transposable element-derived protein 4-like	piggyBac transposable element-derived protein 4-like
adi_MSTRG.24546.1	adi_MSTRG.24560.1	A. digitifera	C2	C2	0.77997	uncharacterized protein LOC107354968	uncharacterized protein LOC107354959
adi_MSTRG.14506.1	adi_MSTRG.14516.1	A. digitifera	C2	C1	0.779576	torsin-1A-like	torsin-1A-like
adi_MSTRG.12927.1	adi_MSTRG.22959.1	A. digitifera	C2	C1	0.779552	uncharacterized protein LOC107358848	uncharacterized protein LOC107327618
adi_MSTRG.21529.1	adi_MSTRG.25010.1	A. digitifera	C3	C2	0.779517	protein NLRC5-like	NACHT, LRR and PYD domains-containing protein 12-like
adi_MSTRG.25901.1	adi_MSTRG.6685.1	A. digitifera	C4	C4	0.77921	uncharacterized protein LOC107356460	uncharacterized protein LOC107334706
adi_MSTRG.21221.1	adi_MSTRG.25042.1	A. digitifera	C1	C1	0.77904	rab proteins geranylgeranyltransferase component A-like	rab proteins geranylgeranyltransferase component A-like
adi_MSTRG.12576.1	adi_MSTRG.23598.1	A. digitifera	C3	C3	0.778734	sin3 histone deacetylase corepressor complex component SDS3-like	breast cancer metastasis-suppressor 1-like protein-A
adi_MSTRG.3632.1	adi_MSTRG.3835.1	A. digitifera	C1	C1	0.778239	uncharacterized protein LOC107331434	uncharacterized protein LOC107331434
adi_MSTRG.1516.1	adi_MSTRG.17823.1	A. digitifera	C4	C5	0.777882	nucleotide-binding oligomerization domain-containing protein 2-like	uncharacterized protein LOC107347432
adi_MSTRG.30188.1	adi_MSTRG.6984.1	A. digitifera	C5	C6	0.77783	WD repeat-containing protein 19-like	WD repeat-containing protein 19-like
adi_MSTRG.10680.1	adi_MSTRG.26348.1	A. digitifera	C5	C4	0.777102	uncharacterized protein LOC107339308	uncharacterized protein LOC107357068
adi_MSTRG.14199.1	adi_MSTRG.15664.1	A. digitifera	C1	C1	0.777077	uncharacterized protein LOC107344948	uncharacterized protein LOC107344948
adi_MSTRG.1317.2	adi_MSTRG.20186.1	A. digitifera	C2	C2	0.776642	homeobox protein orthopedia-like	uncharacterized protein LOC107350086
adi_MSTRG.15015.2	adi_MSTRG.21783.1	A. digitifera	C2	C1	0.776391	flavin-containing monooxygenase FMO GS-OX-like 4	flavin-containing monooxygenase FMO GS-OX-like 4
adi_MSTRG.12992.1	adi_MSTRG.22348.1	A. digitifera	C1	C1	0.775963	uncharacterized protein LOC107352477	uncharacterized protein LOC107352477
adi_MSTRG.10795.1	adi_MSTRG.22346.1	A. digitifera	C4	C4	0.775943	uncharacterized protein K02A2.6-like	uncharacterized protein K02A2.6-like
adi_MSTRG.20597.1	adi_MSTRG.7853.1	A. digitifera	C3	C3	0.775854	methyltransferase-like protein 6	methyltransferase-like protein 2
adi_MSTRG.27953.1	adi_MSTRG.28845.1	A. digitifera	C6	C5	0.775659	coiled-coil domain-containing protein 65-like	coiled-coil domain-containing protein 65-like
adi_MSTRG.2391.2	adi_MSTRG.2508.1	A. digitifera	C2	C2	0.77558	annexin A6-like	annexin A6-like
adi_MSTRG.817.1	adi_MSTRG.818.1	A. digitifera	C6	C6	0.77553	neurocalcin homolog	neurocalcin homolog
adi_MSTRG.13047.2	adi_MSTRG.26500.1	A. digitifera	C3	C4	0.775376	golgin subfamily A member 7-like	uncharacterized protein LOC107357243
adi_MSTRG.22239.1	adi_MSTRG.28805.1	A. digitifera	C4	C3	0.775257	dolichyl pyrophosphate Man9GlcNAc2 alpha-1,3-glucosyltransferase-like	dolichyl pyrophosphate Man9GlcNAc2 alpha-1,3-glucosyltransferase-like
adi_MSTRG.24727.1	adi_MSTRG.24752.2	A. digitifera	C3	C3	0.775174	vesicular inhibitory amino acid transporter-like	vesicular inhibitory amino acid transporter-like
adi_MSTRG.12812.1	adi_MSTRG.1403.1	A. digitifera	C6	C6	0.774621	thioredoxin reductase 2, mitochondrial-like	thioredoxin reductase 3-like
adi_MSTRG.20270.1	adi_MSTRG.20801.2	A. digitifera	C2	C2	0.774534	neurochondrin-like	neurochondrin-like
adi_MSTRG.22978.1	adi_MSTRG.27848.2	A. digitifera	C6	C6	0.773533	maleylacetoacetate isomerase-like	maleylacetoacetate isomerase-like
adi_MSTRG.26121.1	adi_MSTRG.26258.1	A. digitifera	C4	C4	0.773261	uncharacterized protein LOC107356760	D-inositol 3-phosphate glycosyltransferase-like
adi_MSTRG.19601.1	adi_MSTRG.26982.1	A. digitifera	C2	C2	0.773031	mimitin, mitochondrial-like	mimitin, mitochondrial-like
adi_MSTRG.12124.1	adi_MSTRG.28189.1	A. digitifera	C3	C3	0.772985	uncharacterized protein LOC107340861	uncharacterized protein LOC107327508
adi_MSTRG.12688.1	adi_MSTRG.4005.1	A. digitifera	C6	C5	0.772359	actin, cytoplasmic-like	actin-15B
adi_MSTRG.25276.1	adi_MSTRG.27396.1	A. digitifera	C2	C1	0.772351	uncharacterized protein LOC107355765	uncharacterized protein LOC107358410
adi_MSTRG.10707.1	adi_MSTRG.1289.1	A. digitifera	C5	C6	0.772244	uncharacterized protein LOC107339329	uncharacterized protein LOC107341178
adi_MSTRG.417.1	adi_MSTRG.6189.1	A. digitifera	C2	C2	0.772179	uncharacterized protein LOC107332023	uncharacterized protein LOC107330000
adi_MSTRG.2441.1	adi_MSTRG.29508.1	A. digitifera	C1	C1	0.772027	afadin- and alpha-actinin-binding protein A-like	afadin- and alpha-actinin-binding protein B-like
adi_MSTRG.26180.1	adi_MSTRG.27489.1	A. digitifera	C4	C4	0.772013	uncharacterized protein LOC107356760	uncharacterized protein LOC107352364
adi_MSTRG.24669.3	adi_MSTRG.2704.1	A. digitifera	C2	C1	0.771915	uncharacterized protein LOC107355091	uncharacterized protein LOC107356728
adi_MSTRG.7538.1	adi_MSTRG.8570.1	A. digitifera	C4	C3	0.770862	lysophospholipid acyltransferase 5-like	lysophospholipid acyltransferase 2-like
adi_MSTRG.17782.1	adi_MSTRG.29347.1	A. digitifera	C4	C4	0.770731	uncharacterized protein LOC107329059	uncharacterized protein LOC107329059
adi_MSTRG.21925.1	adi_MSTRG.25194.1	A. digitifera	C4	C4	0.769745	D-inositol 3-phosphate glycosyltransferase-like	uncharacterized protein LOC107355669
adi_MSTRG.27472.1	adi_MSTRG.4245.1	A. digitifera	C4	C3	0.769136	GFP-like non-fluorescent chromoprotein	uncharacterized protein LOC107353261
adi_MSTRG.13954.1	adi_MSTRG.24234.1	A. digitifera	C1	C1	0.769013	supervillin-like	supervillin-like
adi_MSTRG.15651.1	adi_MSTRG.26895.1	A. digitifera	C1	C2	0.768017	uncharacterized protein LOC107344898	DNA annealing helicase and endonuclease ZRANB3-like
adi_MSTRG.21529.1	adi_MSTRG.28534.1	A. digitifera	C3	C3	0.76772	protein NLRC5-like	nucleotide-binding oligomerization domain-containing protein 1-like
adi_MSTRG.13499.1	adi_MSTRG.13502.2	A. digitifera	C3	C3	0.767644	uncharacterized protein LOC107342585	uncharacterized protein LOC107342572
adi_MSTRG.23737.1	adi_MSTRG.28260.1	A. digitifera	C1	C1	0.767267	O(6)-methylguanine-induced apoptosis 2-like	O(6)-methylguanine-induced apoptosis 2-like
adi_MSTRG.12124.1	adi_MSTRG.8330.1	A. digitifera	C3	C3	0.767193	uncharacterized protein LOC107340861	uncharacterized protein LOC107336589
adi_MSTRG.20414.1	adi_MSTRG.27666.1	A. digitifera	C1	C1	0.767151	ephrin type-A receptor 3-like	ephrin type-A receptor 3-like
adi_MSTRG.14243.2	adi_MSTRG.6859.1	A. digitifera	C1	C2	0.766979	O-acetyl-ADP-ribose deacetylase 1-like	O-acetyl-ADP-ribose deacetylase 1-like
adi_MSTRG.26313.1	adi_MSTRG.7767.2	A. digitifera	C2	C3	0.766926	uncharacterized protein LOC107357015	uncharacterized protein LOC107335935
adi_MSTRG.15041.1	adi_MSTRG.28005.1	A. digitifera	C1	C2	0.76607	limbic system-associated membrane protein-like	tyrosine-protein phosphatase Lar-like
adi_MSTRG.12327.1	adi_MSTRG.807.1	A. digitifera	C2	C2	0.76564	MAP kinase-activated protein kinase 5-like	MAP kinase-activated protein kinase 2-like
adi_MSTRG.11196.3	adi_MSTRG.12170.1	A. digitifera	C4	C4	0.765143	vascular endothelial growth factor C-like	balbiani ring protein 3-like
adi_MSTRG.29290.1	adi_MSTRG.29819.1	A. digitifera	C2	C1	0.764632	uncharacterized protein LOC107328948	uncharacterized protein LOC107329625
adi_MSTRG.27043.1	adi_MSTRG.28189.1	A. digitifera	C3	C3	0.764608	uncharacterized protein LOC107357924	uncharacterized protein LOC107327508
adi_MSTRG.383.1	adi_MSTRG.9155.1	A. digitifera	C2	C2	0.764295	uncharacterized protein LOC107331259	uncharacterized protein LOC107337568
adi_MSTRG.18727.1	adi_MSTRG.22246.1	A. digitifera	C5	C4	0.763511	glutamic acid-rich protein-like	uncharacterized protein LOC107352303
adi_MSTRG.13423.1	adi_MSTRG.22995.1	A. digitifera	C1	C1	0.763204	uncharacterized protein LOC107327669	uncharacterized protein LOC107327669
adi_MSTRG.25400.1	adi_MSTRG.26245.1	A. digitifera	C2	C3	0.763045	ADP-ribosylation factor 1-like	ADP-ribosylation factor 1
adi_MSTRG.10735.3	adi_MSTRG.25302.1	A. digitifera	C2	C2	0.763045	uncharacterized protein LOC107339330	uncharacterized protein LOC107355800
adi_MSTRG.12844.1	adi_MSTRG.27628.1	A. digitifera	C1	C2	0.762976	exostosin-3-like	exostosin-2-like
adi_MSTRG.16309.1	adi_MSTRG.30278.1	A. digitifera	C2	C2	0.76264	neuroendocrine convertase 1-like	furin-like protease kpc-1
adi_MSTRG.30733.1	adi_MSTRG.462.1	A. digitifera	C4	C3	0.762179	G-protein coupled receptor 161-like	G-protein coupled receptor 161-like
adi_MSTRG.19109.1	adi_MSTRG.28014.1	A. digitifera	C3	C3	0.761623	uncharacterized protein LOC107348899	uncharacterized protein LOC107343649
adi_MSTRG.14629.2	adi_MSTRG.7767.3	A. digitifera	C3	C2	0.761424	uncharacterized protein LOC107343786	uncharacterized protein LOC107335935
adi_MSTRG.23608.1	adi_MSTRG.27987.1	A. digitifera	C4	C4	0.760909	serine/threonine-protein kinase MRCK alpha-like	serine/threonine-protein kinase MRCK alpha-like
adi_MSTRG.23007.1	adi_MSTRG.6138.1	A. digitifera	C2	C3	0.760593	uncharacterized protein LOC107352451	uncharacterized protein LOC107334126
adi_MSTRG.19587.1	adi_MSTRG.19644.1	A. digitifera	C4	C5	0.760292	eukaryotic translation initiation factor 4 gamma 3-like	eukaryotic translation initiation factor 4 gamma 3-like
adi_MSTRG.15895.1	adi_MSTRG.9959.1	A. digitifera	C1	C6	0.759017	uncharacterized protein LOC107345169	F-box/WD repeat-containing protein 7-like
adi_MSTRG.23719.1	adi_MSTRG.26097.2	A. digitifera	C1	C1	0.758994	ephrin type-B receptor 1-B-like	ephrin type-B receptor 2-like
adi_MSTRG.25276.1	adi_MSTRG.7017.1	A. digitifera	C2	C1	0.758866	uncharacterized protein LOC107355765	uncharacterized protein LOC107335147
adi_MSTRG.11039.1	adi_MSTRG.4561.1	A. digitifera	C3	C3	0.757759	uncharacterized protein LOC107339731	uncharacterized protein LOC107332453
adi_MSTRG.2270.1	adi_MSTRG.6872.1	A. digitifera	C3	C4	0.75768	integrin alpha-2-like	uncharacterized protein LOC107341010
adi_MSTRG.16892.1	adi_MSTRG.16964.1	A. digitifera	C1	C6	0.757389	TNF receptor-associated factor 1-like	TNF receptor-associated factor 3-like
adi_MSTRG.21071.1	adi_MSTRG.4246.1	A. digitifera	C3	C3	0.757165	galactoside 3(4)-L-fucosyltransferase-like	alpha-(1,3)-fucosyltransferase 6-like
adi_MSTRG.17536.1	adi_MSTRG.4783.1	A. digitifera	C1	C1	0.757114	talin-1-like	huntingtin-interacting protein 1-like
adi_MSTRG.16101.1	adi_MSTRG.2119.1	A. digitifera	C4	C5	0.757042	uncharacterized protein LOC107345371	uncharacterized protein LOC107350773
adi_MSTRG.10535.1	adi_MSTRG.29016.1	A. digitifera	C4	C3	0.756615	histone H3	histone H3
adi_MSTRG.28094.1	adi_MSTRG.6119.2	A. digitifera	C3	C2	0.75637	serine/threonine-protein kinase VRK1-like	serine/threonine-protein kinase VRK1-like
adi_MSTRG.26428.1	adi_MSTRG.26663.1	A. digitifera	C3	C2	0.756207	dimethylaniline monooxygenase [N-oxide-forming] 5-like	mevalonate kinase-like
adi_MSTRG.13054.1	adi_MSTRG.25567.1	A. digitifera	C1	C1	0.756172	phospholipase B-like 1	phospholipase-B 81-like
adi_MSTRG.10975.1	adi_MSTRG.17260.1	A. digitifera	C1	C1	0.755819	uncharacterized protein LOC107339660	uncharacterized protein LOC107346704
adi_MSTRG.26689.1	adi_MSTRG.26779.1	A. digitifera	C4	C3	0.755777	myelin expression factor 2-like	serine-arginine protein 55-like
adi_MSTRG.25058.1	adi_MSTRG.7136.1	A. digitifera	C5	C6	0.75559	receptor-type tyrosine-protein phosphatase alpha-like	receptor-type tyrosine-protein phosphatase epsilon-like
adi_MSTRG.10500.1	adi_MSTRG.10760.1	A. digitifera	C1	C1	0.755126	uncharacterized protein LOC107339038	uncharacterized protein LOC107339343
adi_MSTRG.25650.1	adi_MSTRG.27437.1	A. digitifera	C2	C3	0.754846	probable ATP-dependent RNA helicase DDX4	probable ATP-dependent RNA helicase DDX4
adi_MSTRG.7878.1	adi_MSTRG.7888.1	A. digitifera	C6	C1	0.754553	pseudouridylate synthase 7 homolog-like protein	pseudouridylate synthase 7 homolog-like protein
adi_MSTRG.14028.1	adi_MSTRG.24219.1	A. digitifera	C2	C1	0.754173	uncharacterized protein LOC107358848	uncharacterized protein LOC107348879
adi_MSTRG.17845.2	adi_MSTRG.3299.1	A. digitifera	C3	C2	0.753004	beta-1,4-N-acetylgalactosaminyltransferase 3-like	beta-1,4-N-acetylgalactosaminyltransferase 3-like
adi_MSTRG.15780.1	adi_MSTRG.417.1	A. digitifera	C3	C2	0.752006	uncharacterized protein LOC107332015	uncharacterized protein LOC107332023
adi_MSTRG.13090.1	adi_MSTRG.25567.1	A. digitifera	C1	C1	0.751947	phospholipase B-like 1	phospholipase-B 81-like
adi_MSTRG.4212.1	adi_MSTRG.4289.1	A. digitifera	C1	C1	0.751901	protein SUPPRESSOR OF K(+) TRANSPORT GROWTH DEFECT 1-like	protein SUPPRESSOR OF K(+) TRANSPORT GROWTH DEFECT 1-like
adi_MSTRG.21049.1	adi_MSTRG.28753.1	A. digitifera	C2	C2	0.751784	uncharacterized protein LOC107350946	uncharacterized protein LOC107328277
adi_MSTRG.13327.1	adi_MSTRG.13331.1	A. digitifera	C1	C1	0.751558	uncharacterized protein LOC107342430	uncharacterized protein LOC107342390
adi_MSTRG.10173.1	adi_MSTRG.18221.1	A. digitifera	C1	C1	0.751063	MMS19 nucleotide excision repair protein homolog	MMS19 nucleotide excision repair protein homolog
adi_MSTRG.22472.1	adi_MSTRG.8689.1	A. digitifera	C4	C5	0.750808	glutathione S-transferase-like	hematopoietic prostaglandin D synthase-like
adi_MSTRG.20450.1	adi_MSTRG.26097.1	A. digitifera	C1	C1	0.750728	ephrin type-A receptor 4a-like	ephrin type-B receptor 1-B-like
adi_MSTRG.14370.1	adi_MSTRG.28686.1	A. digitifera	C4	C5	0.750728	neural cell adhesion molecule 1-like	neural cell adhesion molecule 1-like
adi_MSTRG.26694.1	adi_MSTRG.26720.1	A. digitifera	C4	C4	0.750334	NAD-dependent protein lipoamidase sirtuin-4, mitochondrial-like	NAD-dependent protein lipoamidase sirtuin-4, mitochondrial-like
adi_MSTRG.4091.1	adi_MSTRG.8330.1	A. digitifera	C2	C3	0.749847	uncharacterized protein LOC107331872	uncharacterized protein LOC107336589
adi_MSTRG.14761.1	adi_MSTRG.8626.1	A. digitifera	C2	C2	0.749643	splicing factor 3A subunit 1-like	splicing factor 3A subunit 1-like
adi_MSTRG.24243.1	adi_MSTRG.8175.2	A. digitifera	C2	C3	0.749639	NACHT, LRR and PYD domains-containing protein 12-like	nucleotide-binding oligomerization domain-containing protein 1-like
adi_MSTRG.1241.1	adi_MSTRG.1300.1	A. digitifera	C5	C4	0.749542	mitogen-activated protein kinase kinase kinase kinase 4-like	serine/threonine-protein kinase PAK 7-like
adi_MSTRG.22336.1	adi_MSTRG.3968.1	A. digitifera	C4	C3	0.748776	uncharacterized protein LOC107352434	uncharacterized protein LOC107342650
adi_MSTRG.17470.1	adi_MSTRG.23765.1	A. digitifera	C4	C4	0.748125	anoctamin-3-like	anoctamin-4-like
adi_MSTRG.11942.2	adi_MSTRG.29999.2	A. digitifera	C2	C3	0.747815	nucleolar protein 58-like	nucleolar protein 58-like
adi_MSTRG.15647.1	adi_MSTRG.28580.1	A. digitifera	C6	C6	0.747526	uncharacterized protein LOC107344910	uncharacterized protein LOC107328026
adi_MSTRG.2878.1	adi_MSTRG.2955.1	A. digitifera	C5	C4	0.747098	phospholipid phosphatase 5-like	phospholipid phosphatase 1-like
adi_MSTRG.24984.1	adi_MSTRG.30493.1	A. digitifera	C1	C2	0.747	TBC1 domain family member 5-like	TBC1 domain family member 13-like
adi_MSTRG.7179.1	adi_MSTRG.9130.1	A. digitifera	C2	C3	0.74687	uncharacterized protein LOC107335269	uncharacterized protein LOC107337522
adi_MSTRG.11471.1	adi_MSTRG.15572.1	A. digitifera	C6	C6	0.746703	inverted formin-2-like	disheveled-associated activator of morphogenesis 1-like
adi_MSTRG.12221.1	adi_MSTRG.26180.1	A. digitifera	C4	C4	0.746676	D-inositol 3-phosphate glycosyltransferase-like	uncharacterized protein LOC107356760
adi_MSTRG.10983.1	adi_MSTRG.11006.1	A. digitifera	C6	C1	0.746655	lysophospholipase-like protein 1	lysophospholipase-like protein 1
adi_MSTRG.12903.3	adi_MSTRG.5919.1	A. digitifera	C2	C3	0.746476	RAC-alpha serine/threonine-protein kinase-like	protein kinase C iota type-like
adi_MSTRG.3115.1	adi_MSTRG.3117.1	A. digitifera	C5	C5	0.74579	collagen alpha-1(I) chain-like	collagen alpha-2(XI) chain-like
adi_MSTRG.26462.1	adi_MSTRG.8973.1	A. digitifera	C4	C3	0.74546	uncharacterized protein LOC107356990	uncharacterized protein LOC107337321
adi_MSTRG.14004.1	adi_MSTRG.29875.1	A. digitifera	C5	C5	0.74544	NACHT and WD repeat domain-containing protein 2-like	uncharacterized protein LOC107329715
adi_MSTRG.10092.1	adi_MSTRG.6281.1	A. digitifera	C3	C3	0.745327	uncharacterized protein LOC107338652	uncharacterized protein LOC107356996
adi_MSTRG.22695.1	adi_MSTRG.25494.1	A. digitifera	C5	C5	0.7453	uncharacterized protein LOC107355967	uncharacterized protein LOC107355967
adi_MSTRG.29348.1	adi_MSTRG.30436.1	A. digitifera	C4	C4	0.745222	NACHT, LRR and PYD domains-containing protein 12-like	nucleotide-binding oligomerization domain-containing protein 2-like
adi_MSTRG.20675.2	adi_MSTRG.24669.1	A. digitifera	C1	C2	0.745212	uncharacterized protein LOC107350589	uncharacterized protein LOC107355091
adi_MSTRG.18627.1	adi_MSTRG.30086.1	A. digitifera	C4	C5	0.744969	somatostatin receptor type 5-like	5-hydroxytryptamine receptor 2A-like
adi_MSTRG.19031.1	adi_MSTRG.19572.1	A. digitifera	C4	C3	0.744864	uncharacterized protein LOC107347432	uncharacterized protein LOC107336267
adi_MSTRG.19074.1	adi_MSTRG.24773.1	A. digitifera	C2	C3	0.744861	uncharacterized protein LOC107348871	uncharacterized protein LOC107355245
adi_MSTRG.19812.1	adi_MSTRG.26910.1	A. digitifera	C4	C5	0.743853	multidrug resistance-associated protein 4-like	multidrug resistance-associated protein 4-like
adi_MSTRG.30562.1	adi_MSTRG.6327.1	A. digitifera	C1	C1	0.743672	uncharacterized protein LOC107334327	uncharacterized protein LOC107334327
adi_MSTRG.10386.1	adi_MSTRG.6334.1	A. digitifera	C5	C5	0.74309	thioredoxin domain-containing protein 12-like	thioredoxin domain-containing protein 12-like
adi_MSTRG.5272.1	adi_MSTRG.5274.1	A. digitifera	C1	C2	0.742912	uncharacterized protein LOC107333149	uncharacterized protein LOC107333148
adi_MSTRG.19031.1	adi_MSTRG.26348.1	A. digitifera	C4	C4	0.742676	uncharacterized protein LOC107347432	uncharacterized protein LOC107357068
adi_MSTRG.28099.2	adi_MSTRG.6119.2	A. digitifera	C2	C2	0.742551	serine/threonine-protein kinase VRK1-like	serine/threonine-protein kinase VRK1-like
adi_MSTRG.2965.2	adi_MSTRG.2966.1	A. digitifera	C1	C1	0.742041	leucine-rich repeats and immunoglobulin-like domains protein 1	leucine-rich repeats and immunoglobulin-like domains protein 1
adi_MSTRG.23716.1	adi_MSTRG.27317.1	A. digitifera	C5	C6	0.741995	ankyrin repeat domain-containing protein 26-like	ankyrin repeat domain-containing protein 26-like
adi_MSTRG.23528.2	adi_MSTRG.5064.1	A. digitifera	C4	C4	0.741678	uncharacterized protein LOC107343079	uncharacterized protein LOC107343079
adi_MSTRG.19074.1	adi_MSTRG.26959.2	A. digitifera	C2	C3	0.741581	uncharacterized protein LOC107348871	uncharacterized protein LOC107357823
adi_MSTRG.19570.1	adi_MSTRG.8333.1	A. digitifera	C4	C4	0.741515	uncharacterized protein LOC107349431	uncharacterized protein LOC107336623
adi_MSTRG.8408.1	adi_MSTRG.8442.1	A. digitifera	C2	C1	0.741229	pleckstrin-2-like	pleckstrin-2-like
adi_MSTRG.15604.1	adi_MSTRG.26908.1	A. digitifera	C1	C1	0.740929	uncharacterized protein LOC107344872	uncharacterized protein LOC107357772
adi_MSTRG.23305.1	adi_MSTRG.27427.1	A. digitifera	C4	C3	0.740809	uncharacterized protein LOC107353582	uncharacterized protein LOC107358451
adi_MSTRG.12221.1	adi_MSTRG.26258.1	A. digitifera	C4	C4	0.740799	D-inositol 3-phosphate glycosyltransferase-like	D-inositol 3-phosphate glycosyltransferase-like
adi_MSTRG.20916.1	adi_MSTRG.6943.1	A. digitifera	C3	C3	0.740796	uncharacterized protein LOC107350903	uncharacterized protein LOC107350903
adi_MSTRG.12927.1	adi_MSTRG.5796.1	A. digitifera	C2	C2	0.740645	uncharacterized protein LOC107358848	uncharacterized protein LOC107332313
adi_MSTRG.24669.1	adi_MSTRG.2704.1	A. digitifera	C2	C1	0.740644	uncharacterized protein LOC107355091	uncharacterized protein LOC107356728
adi_MSTRG.23094.1	adi_MSTRG.869.1	A. digitifera	C6	C1	0.740628	coiled-coil domain-containing protein 166-like	basal body-orientation factor 1-like
adi_MSTRG.10092.1	adi_MSTRG.28546.1	A. digitifera	C3	C3	0.740269	uncharacterized protein LOC107338652	uncharacterized protein LOC107327998
adi_MSTRG.13581.1	adi_MSTRG.9829.1	A. digitifera	C5	C4	0.739751	COP9 signalosome complex subunit 3-like	26S proteasome non-ATPase regulatory subunit 3-like
adi_MSTRG.18408.1	adi_MSTRG.27703.1	A. digitifera	C5	C4	0.739695	serine/threonine-protein kinase sid1-like	serine/threonine-protein kinase STE11-like
adi_MSTRG.27188.1	adi_MSTRG.27938.1	A. digitifera	C1	C6	0.739554	sperm-associated antigen 1-like	sperm-associated antigen 1-like
adi_MSTRG.3288.1	adi_MSTRG.6763.1	A. digitifera	C4	C4	0.738815	small glutamine-rich tetratricopeptide repeat-containing protein alpha-like	hsp70-Hsp90 organizing protein 3-like
adi_MSTRG.26258.1	adi_MSTRG.27489.1	A. digitifera	C4	C4	0.738665	D-inositol 3-phosphate glycosyltransferase-like	uncharacterized protein LOC107352364
adi_MSTRG.26121.1	adi_MSTRG.27489.1	A. digitifera	C4	C4	0.738559	uncharacterized protein LOC107356760	uncharacterized protein LOC107352364
adi_MSTRG.10386.1	adi_MSTRG.6378.1	A. digitifera	C5	C5	0.738494	thioredoxin domain-containing protein 12-like	thioredoxin domain-containing protein 12-like
adi_MSTRG.5558.1	adi_MSTRG.5563.2	A. digitifera	C3	C3	0.738452	protein SEC13 homolog	protein SEC13 homolog
adi_MSTRG.10651.1	adi_MSTRG.4255.1	A. digitifera	C5	C5	0.737834	uncharacterized protein LOC107339183	uncharacterized protein LOC107332123
adi_MSTRG.14115.1	adi_MSTRG.459.1	A. digitifera	C4	C5	0.737609	ATP-dependent DNA helicase PIF1-like	uncharacterized protein LOC107333045
adi_MSTRG.22316.1	adi_MSTRG.29235.1	A. digitifera	C2	C3	0.737476	uncharacterized protein LOC107352400	uncharacterized protein LOC107352400
adi_MSTRG.14400.2	adi_MSTRG.28718.1	A. digitifera	C4	C5	0.73711	neural cell adhesion molecule 1-like	netrin receptor DCC-like
adi_MSTRG.10386.1	adi_MSTRG.6383.1	A. digitifera	C5	C5	0.736821	thioredoxin domain-containing protein 12-like	protein disulfide-isomerase A5-like
adi_MSTRG.21175.1	adi_MSTRG.8344.1	A. digitifera	C3	C3	0.73565	uncharacterized protein LOC107336575	uncharacterized protein LOC107336575
adi_MSTRG.27463.1	adi_MSTRG.5320.1	A. digitifera	C3	C2	0.735306	trace amine-associated receptor 7f-like	trace amine-associated receptor 3-like
adi_MSTRG.19462.1	adi_MSTRG.28264.1	A. digitifera	C6	C6	0.73481	uncharacterized protein LOC107349309	uncharacterized protein LOC107339660
adi_MSTRG.10838.1	adi_MSTRG.8241.1	A. digitifera	C4	C3	0.734396	uncharacterized protein LOC107349606	uncharacterized protein LOC107336557
adi_MSTRG.3537.1	adi_MSTRG.3543.1	A. digitifera	C6	C6	0.734254	post-GPI attachment to proteins factor 2-like	post-GPI attachment to proteins factor 2-like
adi_MSTRG.25857.1	adi_MSTRG.26647.1	A. digitifera	C3	C3	0.73381	P2X purinoceptor 7-like	P2X purinoceptor 7-like
adi_MSTRG.19109.1	adi_MSTRG.23305.1	A. digitifera	C3	C4	0.733488	uncharacterized protein LOC107348899	uncharacterized protein LOC107353582
adi_MSTRG.26396.1	adi_MSTRG.26448.1	A. digitifera	C5	C4	0.732691	uncharacterized protein LOC107357098	uncharacterized protein LOC107357101
adi_MSTRG.29517.1	adi_MSTRG.6920.1	A. digitifera	C5	C4	0.732677	39S ribosomal protein L46, mitochondrial-like	39S ribosomal protein L46, mitochondrial-like
adi_MSTRG.12926.1	adi_MSTRG.4464.1	A. digitifera	C2	C1	0.732248	uncharacterized protein LOC107358848	uncharacterized protein LOC107348879
adi_MSTRG.12376.1	adi_MSTRG.12377.1	A. digitifera	C6	C6	0.732021	E3 ubiquitin-protein ligase TRIM71-like	E3 ubiquitin-protein ligase TRIM71-like
adi_MSTRG.22985.1	adi_MSTRG.417.1	A. digitifera	C2	C2	0.731489	uncharacterized protein LOC107330000	uncharacterized protein LOC107332023
adi_MSTRG.27523.1	adi_MSTRG.27711.1	A. digitifera	C1	C1	0.731134	UBX domain-containing protein 7-like	UBX domain-containing protein 7-like
adi_MSTRG.13953.1	adi_MSTRG.25194.1	A. digitifera	C4	C4	0.730934	D-inositol 3-phosphate glycosyltransferase-like	uncharacterized protein LOC107355669
adi_MSTRG.2183.1	adi_MSTRG.3782.1	A. digitifera	C3	C4	0.730714	b(0,+)-type amino acid transporter 1-like	large neutral amino acids transporter small subunit 1-like
adi_MSTRG.2108.1	adi_MSTRG.8567.1	A. digitifera	C1	C1	0.730507	uncharacterized protein LOC107348879	uncharacterized protein LOC107327618
adi_MSTRG.17826.1	adi_MSTRG.19031.1	A. digitifera	C4	C4	0.73043	D-inositol 3-phosphate glycosyltransferase-like	uncharacterized protein LOC107347432
adi_MSTRG.14400.1	adi_MSTRG.28671.1	A. digitifera	C4	C5	0.730318	neural cell adhesion molecule 1-like	hemicentin-1-like
adi_MSTRG.13581.1	adi_MSTRG.30639.1	A. digitifera	C5	C4	0.730172	COP9 signalosome complex subunit 3-like	26S proteasome non-ATPase regulatory subunit 3-like
adi_MSTRG.14012.1	adi_MSTRG.27928.1	A. digitifera	C6	C6	0.729542	condensin-2 complex subunit D3-like	condensin-2 complex subunit D3-like
adi_MSTRG.24398.2	adi_MSTRG.24399.1	A. digitifera	C6	C6	0.729375	uncharacterized protein LOC107354792	uncharacterized protein LOC107354784
adi_MSTRG.22431.1	adi_MSTRG.24263.1	A. digitifera	C2	C2	0.729041	testis-expressed sequence 10 protein homolog	testis-expressed sequence 10 protein-like
adi_MSTRG.10134.1	adi_MSTRG.26258.1	A. digitifera	C4	C4	0.728825	uncharacterized protein LOC107338694	D-inositol 3-phosphate glycosyltransferase-like
adi_MSTRG.25490.1	adi_MSTRG.28731.1	A. digitifera	C6	C1	0.728724	2-oxoglutarate dehydrogenase, mitochondrial-like	2-oxoglutarate dehydrogenase, mitochondrial-like
adi_MSTRG.12003.1	adi_MSTRG.9511.1	A. digitifera	C5	C6	0.728482	protein yippee-like 2	protein yippee-like 5
adi_MSTRG.11615.1	adi_MSTRG.11808.1	A. digitifera	C1	C1	0.72835	two pore potassium channel protein sup-9-like	two pore potassium channel protein sup-9-like
adi_MSTRG.14769.1	adi_MSTRG.8606.1	A. digitifera	C1	C1	0.728342	kinesin-like protein KIF27	kinesin-like protein KIF27
adi_MSTRG.24817.1	adi_MSTRG.8221.1	A. digitifera	C2	C2	0.728282	sodium bicarbonate transporter-like protein 11	sodium bicarbonate transporter-like protein 11
adi_MSTRG.21681.1	adi_MSTRG.766.1	A. digitifera	C2	C2	0.728072	uncharacterized protein LOC107351621	proline-rich transmembrane protein 4-like
adi_MSTRG.16051.1	adi_MSTRG.16059.1	A. digitifera	C1	C1	0.72783	mirror-image polydactyly gene 1 protein-like	mirror-image polydactyly gene 1 protein homolog
adi_MSTRG.14243.1	adi_MSTRG.6859.1	A. digitifera	C1	C2	0.727292	O-acetyl-ADP-ribose deacetylase 1-like	O-acetyl-ADP-ribose deacetylase 1-like
adi_MSTRG.28116.1	adi_MSTRG.28916.1	A. digitifera	C4	C4	0.725901	uncharacterized protein LOC107327425	uncharacterized protein LOC107350723
adi_MSTRG.12537.1	adi_MSTRG.28974.1	A. digitifera	C2	C2	0.725833	RNA polymerase-associated protein CTR9 homolog	RNA polymerase-associated protein CTR9 homolog
adi_MSTRG.15041.1	adi_MSTRG.22694.1	A. digitifera	C1	C2	0.725651	limbic system-associated membrane protein-like	limbic system-associated membrane protein-like
adi_MSTRG.21055.1	adi_MSTRG.21057.1	A. digitifera	C1	C2	0.724938	alpha-(1,3)-fucosyltransferase 5-like	galactoside 3(4)-L-fucosyltransferase-like
adi_MSTRG.23542.1	adi_MSTRG.423.1	A. digitifera	C3	C4	0.724769	TNF receptor-associated factor 5-like	uncharacterized protein LOC107355313
adi_MSTRG.14027.1	adi_MSTRG.24219.1	A. digitifera	C2	C1	0.72476	uncharacterized protein LOC107358848	uncharacterized protein LOC107348879
adi_MSTRG.25228.1	adi_MSTRG.26820.1	A. digitifera	C3	C3	0.724393	kynurenine formamidase-like	kynurenine formamidase-like
adi_MSTRG.10044.1	adi_MSTRG.20438.1	A. digitifera	C1	C1	0.724302	poly(A) RNA polymerase GLD2-B-like	non-canonical poly(A) RNA polymerase PAPD5-like
adi_MSTRG.15297.1	adi_MSTRG.220.1	A. digitifera	C2	C3	0.724183	transmembrane 9 superfamily member 3-like	transmembrane 9 superfamily member 4-like
adi_MSTRG.21181.1	adi_MSTRG.6733.1	A. digitifera	C4	C3	0.724084	uncharacterized protein LOC107351152	uncharacterized protein LOC107334790
adi_MSTRG.19793.1	adi_MSTRG.26890.1	A. digitifera	C5	C5	0.724066	multidrug resistance-associated protein 4-like	multidrug resistance-associated protein 4-like
adi_MSTRG.4425.1	adi_MSTRG.4427.1	A. digitifera	C1	C2	0.723874	uncharacterized protein LOC107332259	uncharacterized protein LOC107332257
adi_MSTRG.1466.1	adi_MSTRG.26086.1	A. digitifera	C2	C3	0.72381	uncharacterized protein LOC107343507	short transient receptor potential channel 4-like
adi_MSTRG.14028.1	adi_MSTRG.4464.1	A. digitifera	C2	C1	0.723798	uncharacterized protein LOC107358848	uncharacterized protein LOC107348879
adi_MSTRG.10680.1	adi_MSTRG.20037.1	A. digitifera	C5	C4	0.723591	uncharacterized protein LOC107339308	uncharacterized protein LOC107349827
adi_MSTRG.8059.2	adi_MSTRG.8567.1	A. digitifera	C2	C1	0.723495	uncharacterized protein LOC107348879	uncharacterized protein LOC107327618
adi_MSTRG.30387.1	adi_MSTRG.7538.1	A. digitifera	C3	C4	0.723286	membrane-bound O-acyltransferase domain-containing protein 2-like	lysophospholipid acyltransferase 5-like
adi_MSTRG.3577.1	adi_MSTRG.3585.1	A. digitifera	C3	C4	0.722713	uncharacterized protein LOC107331369	uncharacterized protein LOC107331365
adi_MSTRG.22060.1	adi_MSTRG.22065.1	A. digitifera	C4	C4	0.722362	vesicular inhibitory amino acid transporter-like	vesicular inhibitory amino acid transporter-like
adi_MSTRG.23476.1	adi_MSTRG.28593.1	A. digitifera	C4	C4	0.722327	spectrin alpha chain, non-erythrocytic 1-like	spectrin alpha chain, non-erythrocytic 1-like
adi_MSTRG.11502.3	adi_MSTRG.425.2	A. digitifera	C4	C4	0.722124	26S protease regulatory subunit 6B	26S protease regulatory subunit 6B
adi_MSTRG.18211.1	adi_MSTRG.29318.1	A. digitifera	C2	C1	0.722044	uncharacterized protein LOC107347823	uncharacterized protein LOC107328988
adi_MSTRG.10795.1	adi_MSTRG.30604.1	A. digitifera	C4	C3	0.721987	uncharacterized protein K02A2.6-like	uncharacterized protein K02A2.6-like
adi_MSTRG.26465.1	adi_MSTRG.6165.3	A. digitifera	C4	C4	0.721585	thioredoxin-2-like	thioredoxin, mitochondrial-like
adi_MSTRG.1540.1	adi_MSTRG.26225.1	A. digitifera	C1	C2	0.721231	unconventional myosin-IXa-like	unconventional myosin-Id-like
adi_MSTRG.10598.1	adi_MSTRG.27489.1	A. digitifera	C4	C4	0.720956	D-inositol 3-phosphate glycosyltransferase-like	uncharacterized protein LOC107352364
adi_MSTRG.28128.1	adi_MSTRG.8044.2	A. digitifera	C1	C1	0.720912	TBC1 domain family member 17-like	TBC1 domain family member 15-like
adi_MSTRG.11411.1	adi_MSTRG.11470.1	A. digitifera	C6	C5	0.720165	NACHT and WD repeat domain-containing protein 2-like	NACHT domain- and WD repeat-containing protein 1-like
adi_MSTRG.10092.1	adi_MSTRG.23542.1	A. digitifera	C3	C3	0.719359	uncharacterized protein LOC107338652	TNF receptor-associated factor 5-like
adi_MSTRG.15758.1	adi_MSTRG.29090.1	A. digitifera	C4	C4	0.719166	V-type proton ATPase 16 kDa proteolipid subunit	V-type proton ATPase 21 kDa proteolipid subunit-like
adi_MSTRG.12702.1	adi_MSTRG.5583.1	A. digitifera	C6	C5	0.719062	actin	actin, cytoplasmic
adi_MSTRG.21607.1	adi_MSTRG.5040.1	A. digitifera	C6	C6	0.718826	AP-1 complex subunit gamma-1-like	AP-4 complex subunit epsilon-1-like
adi_MSTRG.14251.1	adi_MSTRG.14327.1	A. digitifera	C6	C6	0.718094	uncharacterized protein LOC107343400	uncharacterized protein LOC107343399
adi_MSTRG.19487.1	adi_MSTRG.19519.1	A. digitifera	C4	C3	0.717864	uncharacterized protein LOC107349343	uncharacterized protein LOC107349342
adi_MSTRG.15890.1	adi_MSTRG.19699.1	A. digitifera	C3	C3	0.717209	uncharacterized protein LOC107345204	uncharacterized protein LOC107350346
adi_MSTRG.15041.1	adi_MSTRG.29647.1	A. digitifera	C1	C2	0.716457	limbic system-associated membrane protein-like	protein CEPU-1-like
adi_MSTRG.19512.1	adi_MSTRG.22028.1	A. digitifera	C3	C3	0.716207	uncharacterized protein LOC107349372	uncharacterized protein LOC107352036
adi_MSTRG.25857.1	adi_MSTRG.9642.1	A. digitifera	C3	C4	0.715813	P2X purinoceptor 7-like	uncharacterized protein LOC107338057
adi_MSTRG.7200.1	adi_MSTRG.7696.1	A. digitifera	C4	C5	0.715344	adi_MSTRG.7200.1	adi_MSTRG.7696.1
adi_MSTRG.26148.1	adi_MSTRG.29348.1	A. digitifera	C3	C4	0.714926	nucleotide-binding oligomerization domain-containing protein 2-like	NACHT, LRR and PYD domains-containing protein 12-like
adi_MSTRG.21643.1	adi_MSTRG.24923.1	A. digitifera	C2	C2	0.714844	acylglycerol kinase, mitochondrial-like	acylglycerol kinase, mitochondrial-like
adi_MSTRG.10772.1	adi_MSTRG.27084.2	A. digitifera	C1	C1	0.714162	protein HGV2-like	histone-binding protein N1/N2-like
adi_MSTRG.2362.2	adi_MSTRG.29706.1	A. digitifera	C3	C4	0.714094	acid sphingomyelinase-like phosphodiesterase 3a	sphingomyelinase phosphodiesterase D-like
adi_MSTRG.15664.1	adi_MSTRG.15675.2	A. digitifera	C1	C1	0.713586	uncharacterized protein LOC107344948	uncharacterized protein LOC107344954
adi_MSTRG.15005.1	adi_MSTRG.23677.3	A. digitifera	C5	C6	0.712862	serine/threonine-protein kinase Nek4-like	STE20-like serine/threonine-protein kinase
adi_MSTRG.11223.1	adi_MSTRG.11362.1	A. digitifera	C6	C6	0.712654	pyrroline-5-carboxylate reductase 1, mitochondrial-like	pyrroline-5-carboxylate reductase 1, mitochondrial-like
adi_MSTRG.20853.1	adi_MSTRG.22472.2	A. digitifera	C5	C4	0.711611	uncharacterized protein LOC107350832	glutathione S-transferase-like
adi_MSTRG.27043.1	adi_MSTRG.4561.1	A. digitifera	C3	C3	0.711282	uncharacterized protein LOC107357924	uncharacterized protein LOC107332453
adi_MSTRG.15604.1	adi_MSTRG.3815.1	A. digitifera	C1	C1	0.711265	uncharacterized protein LOC107344872	uncharacterized protein LOC107331606
adi_MSTRG.23365.1	adi_MSTRG.30492.1	A. digitifera	C6	C5	0.710679	dual specificity tyrosine-phosphorylation-regulated kinase 4-like	dual specificity tyrosine-phosphorylation-regulated kinase 4-like
adi_MSTRG.4793.1	adi_MSTRG.5032.1	A. digitifera	C5	C4	0.71013	uncharacterized protein LOC107332619	uncharacterized protein LOC107357210
adi_MSTRG.1241.1	adi_MSTRG.30397.1	A. digitifera	C5	C6	0.710051	mitogen-activated protein kinase kinase kinase kinase 4-like	mitogen-activated protein kinase kinase kinase kinase 3-like
adi_MSTRG.12767.1	adi_MSTRG.30501.1	A. digitifera	C1	C1	0.709779	adi_MSTRG.12767.1	adi_MSTRG.30501.1
adi_MSTRG.26180.1	adi_MSTRG.29742.1	A. digitifera	C4	C4	0.709421	uncharacterized protein LOC107356760	uncharacterized protein LOC107329499
adi_MSTRG.7462.1	adi_MSTRG.7482.1	A. digitifera	C2	C2	0.709169	CTP synthase 1-B-like	CTP synthase 1-like
adi_MSTRG.2140.1	adi_MSTRG.30004.2	A. digitifera	C1	C1	0.709072	ubiquitin carboxyl-terminal hydrolase 16-like	ubiquitin carboxyl-terminal hydrolase 16-like
adi_MSTRG.25632.1	adi_MSTRG.990.1	A. digitifera	C2	C1	0.708826	cysteine protease ATG4D-like	cysteine protease ATG4B-like
adi_MSTRG.13892.1	adi_MSTRG.8567.1	A. digitifera	C2	C1	0.707342	uncharacterized protein LOC107348879	uncharacterized protein LOC107327618
adi_MSTRG.16263.1	adi_MSTRG.4998.1	A. digitifera	C4	C4	0.706433	uncharacterized protein LOC107345557	uncharacterized protein LOC107332837
adi_MSTRG.4427.1	adi_MSTRG.4429.1	A. digitifera	C2	C2	0.706384	uncharacterized protein LOC107332257	uncharacterized protein LOC107332257
adi_MSTRG.23241.1	adi_MSTRG.28989.1	A. digitifera	C5	C6	0.706129	pre-mRNA-splicing factor SLU7-like	pre-mRNA-splicing factor SLU7-like
adi_MSTRG.11864.2	adi_MSTRG.11895.1	A. digitifera	C4	C5	0.70606	mucolipin-3-like	mucolipin-3-like
adi_MSTRG.28534.1	adi_MSTRG.30436.1	A. digitifera	C3	C4	0.706049	nucleotide-binding oligomerization domain-containing protein 1-like	nucleotide-binding oligomerization domain-containing protein 2-like
adi_MSTRG.12478.1	adi_MSTRG.8567.1	A. digitifera	C2	C1	0.705601	uncharacterized protein LOC107348879	uncharacterized protein LOC107327618
adi_MSTRG.13502.1	adi_MSTRG.28051.1	A. digitifera	C3	C2	0.705205	uncharacterized protein LOC107342572	uncharacterized protein LOC107327345
adi_MSTRG.30738.1	adi_MSTRG.5228.2	A. digitifera	C6	C1	0.705114	uncharacterized protein LOC107330752	uncharacterized protein LOC107333019
adi_MSTRG.11005.1	adi_MSTRG.6920.1	A. digitifera	C4	C4	0.704957	39S ribosomal protein L46, mitochondrial-like	39S ribosomal protein L46, mitochondrial-like
adi_MSTRG.12221.1	adi_MSTRG.26121.1	A. digitifera	C4	C4	0.704566	D-inositol 3-phosphate glycosyltransferase-like	uncharacterized protein LOC107356760
adi_MSTRG.25871.1	adi_MSTRG.26258.1	A. digitifera	C4	C4	0.704536	D-inositol 3-phosphate glycosyltransferase-like	D-inositol 3-phosphate glycosyltransferase-like
adi_MSTRG.14251.1	adi_MSTRG.14328.1	A. digitifera	C6	C6	0.704415	uncharacterized protein LOC107343400	uncharacterized protein LOC107343401
adi_MSTRG.23352.1	adi_MSTRG.23391.4	A. digitifera	C3	C3	0.704281	adi_MSTRG.23352.1	uncharacterized protein LOC107345863
adi_MSTRG.24485.1	adi_MSTRG.28032.1	A. digitifera	C4	C5	0.704176	26S proteasome non-ATPase regulatory subunit 9-like	26S proteasome non-ATPase regulatory subunit 9-like
adi_MSTRG.3892.1	adi_MSTRG.8330.1	A. digitifera	C3	C3	0.703895	uncharacterized protein LOC107331715	uncharacterized protein LOC107336589
adi_MSTRG.6176.1	adi_MSTRG.6220.1	A. digitifera	C3	C3	0.703777	protein REDUCED WALL ACETYLATION 3-like	CAS1 domain-containing protein 1-like
adi_MSTRG.27658.1	adi_MSTRG.28583.1	A. digitifera	C1	C2	0.703399	histamine H4 receptor-like	galanin receptor type 1-like
adi_MSTRG.24615.1	adi_MSTRG.28236.1	A. digitifera	C2	C1	0.703341	uncharacterized protein LOC107355042	uncharacterized protein LOC107327551
adi_MSTRG.12231.2	adi_MSTRG.12887.1	A. digitifera	C3	C3	0.703282	uncharacterized protein LOC107341869	uncharacterized protein LOC107341869
adi_MSTRG.417.1	adi_MSTRG.8039.2	A. digitifera	C2	C2	0.702595	uncharacterized protein LOC107332023	uncharacterized protein LOC107330000
adi_MSTRG.15780.1	adi_MSTRG.6141.1	A. digitifera	C3	C3	0.702338	uncharacterized protein LOC107332015	uncharacterized protein LOC107334151
adi_MSTRG.1132.1	adi_MSTRG.4562.1	A. digitifera	C1	C6	0.70175	leucine-rich repeat-containing protein 74A-like	leucine-rich repeat-containing protein 74A-like
adi_MSTRG.1516.1	adi_MSTRG.7750.1	A. digitifera	C4	C5	0.701321	nucleotide-binding oligomerization domain-containing protein 2-like	uncharacterized protein LOC107335955
adi_MSTRG.27619.1	adi_MSTRG.3621.1	A. digitifera	C6	C6	0.700616	uncharacterized protein LOC107331435	uncharacterized protein LOC107331442
adi_MSTRG.12031.1	adi_MSTRG.9742.1	A. digitifera	C3	C3	0.700401	basic salivary proline-rich protein 3-like	H/ACA ribonucleoprotein complex non-core subunit NAF1-like
adi_MSTRG.23780.1	adi_MSTRG.23786.1	A. digitifera	C3	C4	0.700298	uncharacterized protein LOC107354189	uncharacterized protein LOC107354189
adi_MSTRG.26202.1	adi_MSTRG.9973.1	A. digitifera	C2	C2	0.699265	uncharacterized protein LOC107356832	uncharacterized protein LOC107338481
adi_MSTRG.2314.1	adi_MSTRG.29744.1	A. digitifera	C1	C1	0.698972	apoptosis-resistant E3 ubiquitin protein ligase 1-like	apoptosis-resistant E3 ubiquitin protein ligase 1-like
adi_MSTRG.19602.1	adi_MSTRG.26969.1	A. digitifera	C6	C6	0.698799	probable ethanolamine kinase	probable ethanolamine kinase
adi_MSTRG.12688.1	adi_MSTRG.5583.1	A. digitifera	C6	C5	0.698743	actin, cytoplasmic-like	actin, cytoplasmic
adi_MSTRG.23479.2	adi_MSTRG.25708.1	A. digitifera	C4	C5	0.698658	uncharacterized protein LOC107353740	uncharacterized protein LOC107356237
adi_MSTRG.27315.1	adi_MSTRG.27350.1	A. digitifera	C1	C1	0.698093	uncharacterized protein LOC107358350	uncharacterized protein LOC107358350
adi_MSTRG.1190.1	adi_MSTRG.30436.1	A. digitifera	C5	C4	0.697959	uncharacterized protein LOC107340737	nucleotide-binding oligomerization domain-containing protein 2-like
adi_MSTRG.19061.1	adi_MSTRG.25765.1	A. digitifera	C3	C3	0.697774	uncharacterized protein LOC107348849	Werner syndrome ATP-dependent helicase homolog
adi_MSTRG.14149.1	adi_MSTRG.26863.1	A. digitifera	C3	C2	0.697507	uncharacterized protein LOC107343318	uncharacterized protein LOC107357691
adi_MSTRG.13775.1	adi_MSTRG.17505.1	A. digitifera	C4	C5	0.697232	FERM domain-containing protein 8-like	FERM domain-containing protein 8-like
adi_MSTRG.3823.1	adi_MSTRG.544.1	A. digitifera	C6	C5	0.696482	ras-related protein Rab-31-like	ras-related protein Rab-6A-like
adi_MSTRG.15269.1	adi_MSTRG.19443.1	A. digitifera	C2	C1	0.696269	uncharacterized protein LOC107344493	uncharacterized protein LOC107349308
adi_MSTRG.19031.1	adi_MSTRG.19092.1	A. digitifera	C4	C4	0.695967	uncharacterized protein LOC107347432	uncharacterized protein LOC107348902
adi_MSTRG.23372.1	adi_MSTRG.24387.1	A. digitifera	C2	C2	0.695788	superkiller viralicidic activity 2-like 2	superkiller viralicidic activity 2-like 2
adi_MSTRG.24836.1	adi_MSTRG.28719.1	A. digitifera	C4	C4	0.69524	uncharacterized protein LOC107328298	uncharacterized protein LOC107328298
adi_MSTRG.26256.1	adi_MSTRG.26317.2	A. digitifera	C2	C2	0.695211	E3 ubiquitin-protein ligase TRIM71-like	E3 ubiquitin-protein ligase TRIM71-like
adi_MSTRG.12124.1	adi_MSTRG.4561.1	A. digitifera	C3	C3	0.695126	uncharacterized protein LOC107340861	uncharacterized protein LOC107332453
adi_MSTRG.13512.1	adi_MSTRG.28302.1	A. digitifera	C6	C1	0.694212	uncharacterized protein LOC107342474	uncharacterized protein LOC107327669
adi_MSTRG.26097.1	adi_MSTRG.27679.1	A. digitifera	C1	C1	0.694183	ephrin type-B receptor 1-B-like	ephrin type-B receptor 4-like
adi_MSTRG.23919.1	adi_MSTRG.3437.1	A. digitifera	C2	C1	0.693623	ER degradation-enhancing alpha-mannosidase-like protein 1	ER degradation-enhancing alpha-mannosidase-like protein 1
adi_MSTRG.13499.1	adi_MSTRG.28051.1	A. digitifera	C3	C2	0.693305	uncharacterized protein LOC107342585	uncharacterized protein LOC107327345
adi_MSTRG.23018.1	adi_MSTRG.23035.1	A. digitifera	C5	C4	0.69307	arylsulfatase B-like	arylsulfatase B-like
adi_MSTRG.26313.2	adi_MSTRG.7767.3	A. digitifera	C3	C2	0.691633	uncharacterized protein LOC107357015	uncharacterized protein LOC107335935
adi_MSTRG.22361.5	adi_MSTRG.4406.1	A. digitifera	C4	C4	0.691518	piggyBac transposable element-derived protein 4-like	piggyBac transposable element-derived protein 4-like
adi_MSTRG.18861.1	adi_MSTRG.27408.1	A. digitifera	C2	C3	0.691139	uncharacterized protein LOC107348600	uncharacterized protein LOC107358445
adi_MSTRG.15333.1	adi_MSTRG.23383.1	A. digitifera	C4	C4	0.690597	uncharacterized protein LOC107344438	uncharacterized protein LOC107353672
adi_MSTRG.21060.1	adi_MSTRG.21102.1	A. digitifera	C2	C2	0.690501	brain-specific angiogenesis inhibitor 1-like	adhesion G-protein coupled receptor D1-like
adi_MSTRG.24669.1	adi_MSTRG.4282.1	A. digitifera	C2	C1	0.690083	uncharacterized protein LOC107355091	uncharacterized protein LOC107332085
[truncated: 3,197 more rows]
