# Supplementary material for: Developmental system drift and modular gene regulatory networks shape gastrulation in Acropora
Source: Life Sci Alliance. 2025 Aug 14;8(11):e202503293. doi: 10.26508/lsa.202503293 (PMC12360431; doi:10.26508/lsa.202503293)
Supplement: Supplementary file 16 [file LSA-2025-03293_TableS15.xlsx]

## Sheet: S15
Table S15. GO enrichment analysis of Pk1 paralog pairs with similar expression patterns.
Cluster	GO-ID	p-value	corr p-value	x	n	Description
AdC1	35556	3.1353e-09	8.7694e-06	51	1859	intracellular signal transduction
	43087	4.1069e-05	0.0059971	15	378	regulation of GTPase activity
	7264	0.00021199	0.012616	18	591	small GTPase mediated signal transduction
AdC2	51673	5.1552e-11	1.6414e-07	8	18	membrane disruption in another organism
	31640	2.3461e-09	1.0672e-06	8	27	killing of cells of another organism
	6325	2.073e-06	0.00016501	35	1067	chromatin organization
	45814	1.7894e-05	0.00080247	15	294	negative regulation of gene expression, epigenetic
	1824	2.8291e-05	0.0011549	9	112	blastocyst development
	48589	0.00032746	0.0065165	24	793	developmental growth
	16570	0.00041891	0.0077546	20	614	histone modification
AdC3	1510	2.6897e-18	4.1691e-15	18	135	RNA methylation
	16570	0.0043203	0.047258	11	614	histone modification
AdC4	2474	1.3872e-11	2.8369e-08	14	140	antigen processing and presentation of peptide antigen via MHC class I
	90263	4.3174e-07	1.8118e-05	12	222	positive regulation of canonical Wnt receptor signaling pathway
	165	5.3342e-05	0.00061095	15	537	MAPKKK cascade
	10172	6.7394e-05	0.00074902	7	118	embryonic body morphogenesis
	31497	0.00016826	0.0015857	9	232	chromatin assembly
	30111	0.0010829	0.0070523	12	495	regulation of Wnt receptor signaling pathway
	2164	0.0022653	0.012223	11	469	larval development
AdC5	1539	1.5895e-06	0.001181	13	143	ciliary or flagellar motility
	30509	0.0016927	0.035179	7	97	BMP signaling pathway
AdC6	33275	1.2613e-07	5.8558e-05	6	40	actin-myosin filament sliding
AtC1	90177	3.3231e-09	1.6997e-06	5	11	establishment of planar polarity involved in neural tube closure
x = number of query genes associated with the GO term.
n = number of genes in the reference set annotated with the GO term.
