# Supplementary material for: Developmental system drift and modular gene regulatory networks shape gastrulation in Acropora
Source: Life Sci Alliance. 2025 Aug 14;8(11):e202503293. doi: 10.26508/lsa.202503293 (PMC12360431; doi:10.26508/lsa.202503293)
Supplement: Supplementary file 17 [file LSA-2025-03293_TableS16.xlsx]

## Sheet: S16
Tabla S16. GO enrichment analysis of Pk1 paralog pairs with different expression patterns.
Species	GO-ID	p-value	corr p-value	x	n	Description
A. digitifera	6335	1.8269e-12	5.1839e-09	19	43	DNA replication-dependent chromatin assembly
	9214	5.8214e-08	6.6073e-05	12	29	cyclic nucleotide catabolic process
	723	1.4002e-07	0.00011351	36	225	telomere maintenance
	45787	2.6538e-07	0.00015405	48	355	positive regulation of cell cycle
	33993	1.1801e-06	0.00029118	31	195	response to lipid
	6338	1.3721e-06	0.00031146	20	96	chromatin remodeling
	38066	1.741e-06	0.00035287	8	16	p38MAPK cascade
	51815	4.2404e-06	0.00061503	7	13	migration in other organism involved in symbiotic interaction
	31047	4.335e-06	0.00061503	39	291	regulatory ncRNA-mediated gene silencing
	31347	1.0432e-05	0.0011171	77	757	regulation of defense response
	90131	1.4244e-05	0.0013937	7	15	mesenchyme migration
	10114	2.3969e-05	0.0018892	7	16	response to red light
	45815	3.2234e-05	0.0022866	25	166	transcription initiation-coupled chromatin remodeling
	2220	4.7017e-05	0.0026951	26	180	innate immune response activating cell surface receptor signaling pathway
	9639	5.951e-05	0.0031394	14	68	response to red or far red light
	44003	0.00011013	0.0051231	12	55	modification by symbiont of host morphology or physiology
	2682	0.00024058	0.009102	113	1323	regulation of immune system process
	48013	0.00029496	0.010462	20	137	ephrin receptor signaling pathway
	6950	0.00033497	0.011581	339	4702	response to stress
	90066	0.00061654	0.016698	103	1216	regulation of anatomical structure size
	40029	0.00067967	0.01794	57	595	regulation of gene expression, epigenetic
	10172	0.00095057	0.02099	17	118	embryonic body morphogenesis
	31497	0.001194	0.024113	27	232	chromatin assembly
	43408	0.0014514	0.027365	55	588	regulation of MAPKKK cascade
	48741	0.0017456	0.031275	30	274	skeletal muscle fiber development
	44419	0.0018185	0.03215	65	728	interspecies interaction between organisms
	9411	0.0021814	0.036734	30	278	response to UV
	51716	0.0022306	0.037013	292	4093	cellular response to stimulus
	42742	0.002356	0.038311	32	304	defense response to bacterium
A. tenuis	44000	4.243e-10	1.0968e-07	5	9	movement in host
	10114	4.2649e-09	5.5123e-07	5	13	response to red light
	6338	2.183e-08	1.9917e-06	8	91	chromatin remodeling
	32757	3.7615e-08	2.7782e-06	5	19	positive regulation of interleukin-8 production
	40029	6.7002e-08	4.1568e-06	13	383	regulation of gene expression, epigenetic
	34729	5.5602e-07	1.8349e-05	3	4	histone H3-K79 methylation
	42993	1.5292e-06	3.649e-05	6	69	positive regulation of transcription factor import into nucleus
	9605	2.4948e-06	5.331e-05	21	1361	response to external stimulus
	60560	7.8455e-06	0.00012809	8	196	developmental growth involved in morphogenesis
	35194	1.4987e-05	0.00020433	5	60	regulatory ncRNA-mediated post-transcriptional gene silencing
	9607	2.772e-05	0.00033854	16	974	response to biotic stimulus
	1819	4.6165e-05	0.00051145	7	183	positive regulation of cytokine production
	60249	6.2914e-05	0.00064622	10	423	anatomical structure homeostasis
	9913	0.00010366	0.00096851	7	208	epidermal cell differentiation
	51091	0.00018838	0.0015139	7	229	positive regulation of transcription factor activity
	16458	0.00059977	0.0039586	8	364	gene silencing
	16573	0.0010991	0.0062674	5	149	histone acetylation
	51090	0.0025101	0.011672	7	355	regulation of transcription factor activity
	7398	0.0058437	0.02216	7	414	ectoderm development
	50877	0.0069827	0.02555	17	1746	neurological system process
	16568	0.011943	0.038672	8	592	chromatin modification
	2682	0.012286	0.038888	11	980	regulation of immune system process
	9887	0.017089	0.049729	16	1759	organ morphogenesis
x = number of query genes associated with the GO term.
n = number of genes in the reference set annotated with the GO term.
