# Supplementary material for: Developmental system drift and modular gene regulatory networks shape gastrulation in Acropora
Source: Life Sci Alliance. 2025 Aug 14;8(11):e202503293. doi: 10.26508/lsa.202503293 (PMC12360431; doi:10.26508/lsa.202503293)
Supplement: Supplementary file 18 [file LSA-2025-03293_TableS17.xlsx]

## Sheet: S17
Table S17. GO enrichment analysis of Pk1 paralog pairs upregulated at the gastrula stage (clusters C2, C3, and C4).
Species	GO-ID	p-value	corr p-value	x	n	Description
A. digitifera	51276	5.8398e-09	1.3701e-06	137	1967	chromosome organization
	30177	1.2629e-05	0.00044765	28	265	positive regulation of Wnt receptor signaling pathway
	1824	2.5583e-05	0.00070813	16	112	blastocyst development
	6342	2.8561e-05	0.00077999	28	277	chromatin silencing
	2164	3.5311e-05	0.00090612	40	469	larval development
	46622	0.00039941	0.0061114	10	64	positive regulation of organ growth
	42551	0.0015781	0.018292	15	145	neuron maturation
	10172	0.0018026	0.019858	13	118	embryonic body morphogenesis
	30111	0.0031211	0.02918	35	495	regulation of Wnt receptor signaling pathway
	165	0.0037099	0.03385	37	537	MAPKKK cascade
A. tenuis	43044	8.0955e-09	1.8633e-06	8	124	ATP-dependent chromatin remodeling
	90131	1.6659e-07	9.3582e-06	4	15	mesenchyme migration
	6338	2.516e-06	5.4609e-05	8	261	chromatin remodeling
x = number of query genes associated with the GO term.
n = number of genes in the reference set annotated with the GO term.
