# Supplementary material for: Developmental system drift and modular gene regulatory networks shape gastrulation in Acropora
Source: Life Sci Alliance. 2025 Aug 14;8(11):e202503293. doi: 10.26508/lsa.202503293 (PMC12360431; doi:10.26508/lsa.202503293)
Supplement: Supplementary file 19 [file LSA-2025-03293_TableS18.xlsx]

## Sheet: S18
Table S18. Summary of differentially expressed in-paralog pairs in A. digitifera and A. tenuis.
ID		Description		(PC vs G)		(G vs S)		K-means
paralog1	paralog2	paralog1	paralog2	paralog1	paralog2	paralog1	paralog2	paralog1	paralog2
adi_MSTRG.10990.1	adi_MSTRG.4299.1	homeobox protein Nkx-2.8-like	uncharacterized protein LOC107332164	PC	PC	G	G	C1	C1
adi_MSTRG.11614.1	adi_MSTRG.12376.1	E3 ubiquitin-protein ligase TRIM71-like	E3 ubiquitin-protein ligase TRIM71-like	G	PC	G	-	C4	C6
adi_MSTRG.11614.1	adi_MSTRG.12377.1	E3 ubiquitin-protein ligase TRIM71-like	E3 ubiquitin-protein ligase TRIM71-like	G	PC	G	-	C4	C6
adi_MSTRG.11614.1	adi_MSTRG.12390.1	E3 ubiquitin-protein ligase TRIM71-like	tripartite motif-containing protein 2-like	G	PC	G	S	C4	C6
adi_MSTRG.11614.1	adi_MSTRG.12493.1	E3 ubiquitin-protein ligase TRIM71-like	E3 ubiquitin-protein ligase TRIM71-like	G	PC	G	-	C4	C1
adi_MSTRG.11614.1	adi_MSTRG.2450.1	E3 ubiquitin-protein ligase TRIM71-like	E3 ubiquitin-protein ligase TRIM71-like	G	-	G	S	C4	C5
adi_MSTRG.11614.1	adi_MSTRG.2452.1	E3 ubiquitin-protein ligase TRIM71-like	E3 ubiquitin-protein ligase TRIM71-like	G	-	G	S	C4	C5
adi_MSTRG.11614.1	adi_MSTRG.26256.1	E3 ubiquitin-protein ligase TRIM71-like	E3 ubiquitin-protein ligase TRIM71-like	G	G	G	G	C4	C2
adi_MSTRG.11614.1	adi_MSTRG.26256.2	E3 ubiquitin-protein ligase TRIM71-like	E3 ubiquitin-protein ligase TRIM71-like	G	-	G	G	C4	C2
adi_MSTRG.12811.1	adi_MSTRG.13202.1	protein Wnt-1-like	protein Wnt-1-like	-	-	S	G	C5	C3
adi_MSTRG.1317.2	adi_MSTRG.1358.1	homeobox protein orthopedia-like	homeobox protein orthopedia-like	G	G	G	G	C2	C2
adi_MSTRG.1317.2	adi_MSTRG.20186.1	homeobox protein orthopedia-like	uncharacterized protein LOC107350086	G	PC	G	G	C2	C2
adi_MSTRG.13231.1	adi_MSTRG.18941.1	fibroblast growth factor 16-like	fibroblast growth factor 1-like	-	G	G	-	C2	C3
adi_MSTRG.13231.1	adi_MSTRG.8486.1	fibroblast growth factor 16-like	fibroblast growth factor 1-like	-	PC	G	-	C2	C2
adi_MSTRG.14302.1	adi_MSTRG.22255.1	uncharacterized protein LOC107343454	dickkopf-related protein 3-like	-	-	S	S	C5	C5
adi_MSTRG.14374.1	adi_MSTRG.24952.1	fibroblast growth factor receptor 3-like	fibroblast growth factor receptor 3-like	-	-	S	S	C5	C5
adi_MSTRG.15898.1	adi_MSTRG.29663.1	BTB/POZ domain-containing protein 6-like	BTB/POZ domain-containing protein 6-like	G	-	G	G	C2	C2
adi_MSTRG.15898.1	adi_MSTRG.30473.1	BTB/POZ domain-containing protein 6-like	BTB/POZ domain-containing protein 6-like	G	-	G	G	C2	C2
adi_MSTRG.15898.1	adi_MSTRG.9951.1	BTB/POZ domain-containing protein 6-like	BTB/POZ domain-containing protein 6-like	G	-	G	G	C2	C2
adi_MSTRG.16909.1	adi_MSTRG.24318.1	piwi-like protein 1	piwi-like protein 1	G	G	-	G	C4	C4
adi_MSTRG.17493.1	adi_MSTRG.28763.1	uncharacterized protein LOC107346953	myb-like protein X	G	G	G	G	C3	C3
adi_MSTRG.17500.1	adi_MSTRG.17501.1	intestine-specific homeobox-like	retina and anterior neural fold homeobox protein 2-like	-	-	G	G	C3	C2
adi_MSTRG.17500.1	adi_MSTRG.22167.1	intestine-specific homeobox-like	intestine-specific homeobox-like	-	-	G	G	C3	C2
adi_MSTRG.17500.2	adi_MSTRG.22159.1	paired box protein Pax-3-like	homeobox protein SMOX-3-like	G	G	G	G	C3	C3
adi_MSTRG.17501.1	adi_MSTRG.22167.1	retina and anterior neural fold homeobox protein 2-like	intestine-specific homeobox-like	-	-	G	G	C2	C2
adi_MSTRG.1780.1	adi_MSTRG.1825.1	BTB/POZ domain-containing protein 6-like	BTB/POZ domain-containing protein 6-like	-	G	G	G	C2	C2
adi_MSTRG.1780.1	adi_MSTRG.24892.2	BTB/POZ domain-containing protein 6-like	BTB/POZ domain-containing protein 6-like	-	G	G	G	C2	C2
adi_MSTRG.1825.1	adi_MSTRG.24892.2	BTB/POZ domain-containing protein 6-like	BTB/POZ domain-containing protein 6-like	G	G	G	G	C2	C2
adi_MSTRG.18590.1	adi_MSTRG.25899.1	bone morphogenetic protein 1-like	tolloid-like protein 1	-	-	S	S	C5	C5
adi_MSTRG.18610.1	adi_MSTRG.18631.1	neuronal pentraxin-1-like	neuronal pentraxin-2-like	-	-	S	S	C5	C5
adi_MSTRG.18724.1	adi_MSTRG.29246.1	fibroblast growth factor receptor-like	vascular endothelial growth factor receptor 1-like	-	-	S	G	C5	C2
adi_MSTRG.18724.1	adi_MSTRG.4038.1	fibroblast growth factor receptor-like	fibroblast growth factor receptor 2-like	-	G	S	-	C5	C4
adi_MSTRG.18941.1	adi_MSTRG.8486.1	fibroblast growth factor 1-like	fibroblast growth factor 1-like	G	PC	-	-	C3	C2
adi_MSTRG.19064.1	adi_MSTRG.704.1	protein DVR-1 homolog	bone morphogenetic protein 8A-like	PC	PC	G	S	C1	C6
adi_MSTRG.19828.1	adi_MSTRG.19836.1	transcription factor HES-1-like	transcription factor HES-1-like	G	G	G	G	C3	C4
adi_MSTRG.21689.1	adi_MSTRG.24938.1	Krueppel-like factor 7	uncharacterized protein LOC107355424	G	G	G	G	C3	C2
adi_MSTRG.22255.1	adi_MSTRG.22259.1	dickkopf-related protein 3-like	uncharacterized protein LOC107352331	-	-	S	S	C5	C5
adi_MSTRG.22255.1	adi_MSTRG.22263.1	dickkopf-related protein 3-like	uncharacterized protein LOC107352330	-	-	S	S	C5	C5
adi_MSTRG.22774.1	adi_MSTRG.30020.1	smad nuclear interacting protein 1-like	smad nuclear interacting protein 1-like	PC	PC	G	G	C1	C2
adi_MSTRG.24729.1	adi_MSTRG.27418.1	neurogenic locus notch homolog protein 2-like	neurogenic locus notch homolog protein 1-like	-	G	G	-	C3	C3
adi_MSTRG.25542.1	adi_MSTRG.25614.1	paired box protein Pax-6-like	paired box protein Pax-3-like	G	PC	G	G	C2	C2
adi_MSTRG.25542.1	adi_MSTRG.25626.1	paired box protein Pax-6-like	paired box protein Pax-6-like	G	G	G	G	C2	C2
adi_MSTRG.25614.1	adi_MSTRG.25626.1	paired box protein Pax-3-like	paired box protein Pax-6-like	PC	G	G	G	C2	C2
adi_MSTRG.25929.1	adi_MSTRG.26247.3	transcription factor IIIA-like	transcription factor IIIA-like	-	PC	S	-	C6	C2
adi_MSTRG.26247.3	adi_MSTRG.28337.1	transcription factor IIIA-like	transcription factor IIIA-like	PC	G	-	G	C2	C2
adi_MSTRG.26248.1	adi_MSTRG.8122.1	E3 ubiquitin-protein ligase TRIM71-like	E3 ubiquitin-protein ligase TRIM71-like	G	G	G	G	C3	C3
adi_MSTRG.26256.1	adi_MSTRG.26317.2	E3 ubiquitin-protein ligase TRIM71-like	E3 ubiquitin-protein ligase TRIM71-like	G	-	G	G	C2	C2
adi_MSTRG.26256.2	adi_MSTRG.26317.2	E3 ubiquitin-protein ligase TRIM71-like	E3 ubiquitin-protein ligase TRIM71-like	-	-	G	G	C2	C2
adi_MSTRG.26350.1	adi_MSTRG.26382.1	protein Churchill-like	protein Churchill-like	-	-	S	S	C5	C5
adi_MSTRG.29663.1	adi_MSTRG.30473.1	BTB/POZ domain-containing protein 6-like	BTB/POZ domain-containing protein 6-like	-	-	G	G	C2	C2
adi_MSTRG.29663.1	adi_MSTRG.9951.1	BTB/POZ domain-containing protein 6-like	BTB/POZ domain-containing protein 6-like	-	-	G	G	C2	C2
adi_MSTRG.5093.1	adi_MSTRG.5141.1	homeobox protein ceh-1-like	homeobox protein MSX-2-like	PC	PC	-	-	C1	C1
adi_MSTRG.8056.1	adi_MSTRG.8132.1	fibroblast growth factor 8-like	fibroblast growth factor 18-like	-	-	S	S	C5	C5
ate_MSTRG.11150.1	ate_MSTRG.17019.1	transcription factor AP-1-like	transcription factor AP-1-like	G	-	G	G	C3	C3
ate_MSTRG.12175.1	ate_MSTRG.12185.1	frizzled-1-like	frizzled-1-like	PC	PC	-	-	C1	C6
ate_MSTRG.18681.1	ate_MSTRG.18693.1	paired box protein Pax-3-B-like	paired box protein Pax-3-B-like	PC	PC	-	-	C6	C6
ate_MSTRG.18969.1	ate_MSTRG.8904.1	neurogenic locus notch homolog protein 1-like	neurogenic locus notch homolog protein 1-like	PC	PC	-	-	C1	C1
ate_MSTRG.20598.1	ate_MSTRG.20606.1	tolloid-like protein 2	tolloid-like protein 2	PC	PC	-	-	C1	C1
ate_MSTRG.26313.1	ate_MSTRG.26316.1	tolloid-like protein 2	tolloid-like protein 2	-	-	G	G	C2	C2
ate_MSTRG.8902.1	ate_MSTRG.8905.1	neurogenic locus notch homolog protein 1-like	delta-like protein 4	PC	PC	-	-	C1	C1
ate_MSTRG.8904.1	ate_MSTRG.8910.1	neurogenic locus notch homolog protein 1-like	delta-like protein 4	PC	PC	-	-	C1	C1
