# Supplementary material for: Developmental system drift and modular gene regulatory networks shape gastrulation in Acropora
Source: Life Sci Alliance. 2025 Aug 14;8(11):e202503293. doi: 10.26508/lsa.202503293 (PMC12360431; doi:10.26508/lsa.202503293)
Supplement: Supplementary file 20 [file LSA-2025-03293_TableS19.xlsx]

## Sheet: S19
Table S19. List of genes correlated with the query genes Wnt-1-like.
Transcript ID	Query gene (bait)	Description	correlation
ate_MSTRG.26159.1	ate_MSTRG.26020.1	protein Wnt-10a-like	0.996559
ate_MSTRG.26083.1	ate_MSTRG.26020.1	protein NLRC3-like	0.994196
ate_MSTRG.26632.1	ate_MSTRG.26020.1	cubilin-like	0.99396
ate_MSTRG.8910.1	ate_MSTRG.26020.1	delta-like protein 4	0.993296
ate_MSTRG.26459.1	ate_MSTRG.26020.1	ring canal kelch protein-like	0.992971
ate_MSTRG.2770.1	ate_MSTRG.26020.1	uncharacterized protein LOC107357705	0.992298
ate_MSTRG.8939.1	ate_MSTRG.26020.1	cytochrome P450 1A1-like	0.991649
ate_MSTRG.8279.1	ate_MSTRG.26020.1	mucosa-associated lymphoid tissue lymphoma translocation protein 1-like	0.990893
ate_MSTRG.4770.1	ate_MSTRG.26020.1	hemagglutinin/amebocyte aggregation factor-like	0.989635
ate_MSTRG.9965.1	ate_MSTRG.26020.1	neuronal acetylcholine receptor subunit alpha-10-like	0.987798
ate_MSTRG.27565.1	ate_MSTRG.26020.1	uncharacterized protein LOC107346124	0.987761
ate_MSTRG.4364.1	ate_MSTRG.26020.1	uncharacterized protein LOC107344097	0.98758
ate_MSTRG.7934.1	ate_MSTRG.26020.1	kielin/chordin-like protein	0.987073
ate_MSTRG.26133.1	ate_MSTRG.26020.1	uncharacterized protein LOC107343233	0.986633
ate_MSTRG.7412.1	ate_MSTRG.26020.1	homeobox protein CDX-2-like	0.985095
ate_MSTRG.8581.1	ate_MSTRG.26020.1	uncharacterized protein LOC107354673	0.984926
ate_MSTRG.7438.1	ate_MSTRG.26020.1	uncharacterized protein LOC107336748	0.98432
ate_MSTRG.27242.1	ate_MSTRG.26020.1	noncoding	0.983985
ate_MSTRG.5594.1	ate_MSTRG.26020.1	Apextrin-like protein 1	0.983815
ate_MSTRG.26935.1	ate_MSTRG.26020.1	deoxyribonuclease-1-like	0.98273
ate_MSTRG.6267.1	ate_MSTRG.26020.1	noncoding	0.981993
ate_MSTRG.6390.1	ate_MSTRG.26020.1	uncharacterized protein LOC107333750	0.980722
ate_MSTRG.5466.1	ate_MSTRG.26020.1	octopamine receptor-like	0.980556
ate_MSTRG.2848.1	ate_MSTRG.26020.1	alpha-glucosidase 2-like	0.980147
ate_MSTRG.6359.1	ate_MSTRG.26020.1	uncharacterized protein LOC107341263	0.979483
ate_MSTRG.8905.1	ate_MSTRG.26020.1	LOW QUALITY PROTEIN: delta-like protein 4	0.979222
ate_MSTRG.26303.1	ate_MSTRG.26020.1	actin-binding protein IPP-like	0.978358
ate_MSTRG.2841.1	ate_MSTRG.26020.1	alpha-glucosidase 2-like	0.977981
ate_MSTRG.27705.1	ate_MSTRG.26020.1	uncharacterized protein LOC107351686	0.977502
ate_MSTRG.9338.1	ate_MSTRG.26020.1	uncharacterized protein LOC107328628	0.977197
ate_MSTRG.27039.1	ate_MSTRG.26020.1	Down syndrome cell adhesion molecule homolog	0.97717
ate_MSTRG.5184.1	ate_MSTRG.26020.1	protein NLRC5-like	0.976857
ate_MSTRG.6449.1	ate_MSTRG.26020.1	noncoding	0.976603
ate_MSTRG.27125.1	ate_MSTRG.26020.1	LOW QUALITY PROTEIN: uncharacterized protein LOC107339661	0.976271
ate_MSTRG.4758.1	ate_MSTRG.26020.1	uncharacterized protein LOC107333045	0.975791
ate_MSTRG.5178.1	ate_MSTRG.26020.1	noncoding	0.974805
ate_MSTRG.4111.1	ate_MSTRG.26020.1	uncharacterized protein LOC107349849	0.974039
ate_MSTRG.2822.1	ate_MSTRG.26020.1	alpha-glucosidase 2-like	0.973662
ate_MSTRG.6183.1	ate_MSTRG.26020.1	uncharacterized protein LOC107351470	0.9736
ate_MSTRG.396.1	ate_MSTRG.26020.1	uncharacterized protein LOC107341514	0.973099
ate_MSTRG.4122.1	ate_MSTRG.26020.1	uncharacterized protein LOC107354386	0.972442
ate_MSTRG.27413.1	ate_MSTRG.26020.1	nucleotide-binding oligomerization domain-containing protein 1-like	0.972356
ate_MSTRG.6974.1	ate_MSTRG.26020.1	beta-hexosaminidase subunit beta-like	0.971346
ate_MSTRG.26850.1	ate_MSTRG.26020.1	uncharacterized protein LOC107358035	0.970863
ate_MSTRG.5026.1	ate_MSTRG.26020.1	matrix-remodeling-associated protein 5-like	0.970263
ate_MSTRG.27409.1	ate_MSTRG.26020.1	nucleotide-binding oligomerization domain-containing protein 1-like	0.96968
ate_MSTRG.3126.1	ate_MSTRG.26020.1	scavenger receptor cysteine-rich type 1 protein M160-like	0.969324
ate_MSTRG.6112.1	ate_MSTRG.26020.1	uncharacterized protein LOC107331981	0.968936
ate_MSTRG.8687.1	ate_MSTRG.26020.1	probable serine/threonine-protein kinase pats1	0.968927
ate_MSTRG.684.1	ate_MSTRG.26020.1	uncharacterized protein LOC107335421	0.968808
ate_MSTRG.7669.1	ate_MSTRG.26020.1	microphthalmia-associated transcription factor-like	0.968779
ate_MSTRG.27407.1	ate_MSTRG.26020.1	nucleotide-binding oligomerization domain-containing protein 1-like	0.968777
ate_MSTRG.9311.1	ate_MSTRG.26020.1	sodium-dependent neutral amino acid transporter SLC6A17-like	0.968614
ate_MSTRG.4905.1	ate_MSTRG.26020.1	noncoding	0.968424
ate_MSTRG.5426.1	ate_MSTRG.26020.1	exonuclease 3'-5' domain-containing protein 1-like	0.968357
ate_MSTRG.8178.1	ate_MSTRG.26020.1	complement C2-like	0.96824
ate_MSTRG.26474.1	ate_MSTRG.26020.1	phosphatidylinositol phosphatase PTPRQ-like	0.968108
ate_MSTRG.8903.1	ate_MSTRG.26020.1	teneurin-1-like	0.967618
ate_MSTRG.2833.1	ate_MSTRG.26020.1	uncharacterized protein LOC110048911 [Orbicella faveolata]	0.967251
ate_MSTRG.9342.1	ate_MSTRG.26020.1	fibroblast growth factor receptor 4-like	0.966894
ate_MSTRG.6587.1	ate_MSTRG.26020.1	fibrillin-1-like	0.966267
ate_MSTRG.2640.1	ate_MSTRG.26020.1	galaxin	0.966182
ate_MSTRG.4598.1	ate_MSTRG.26020.1	Theromacin	0.966113
ate_MSTRG.27621.1	ate_MSTRG.26020.1	uncharacterized protein LOC107333685	0.965547
ate_MSTRG.26613.1	ate_MSTRG.26020.1	noncoding	0.965235
ate_MSTRG.26066.1	ate_MSTRG.26020.1	nucleotide-binding oligomerization domain-containing protein 2-like	0.965054
ate_MSTRG.609.1	ate_MSTRG.26020.1	14-3-3 protein epsilon-like	0.964821
ate_MSTRG.9349.1	ate_MSTRG.26020.1	sodium-dependent neutral amino acid transporter B(0)AT1-like	0.964408
ate_MSTRG.26069.1	ate_MSTRG.26020.1	nucleotide-binding oligomerization domain-containing protein 2-like	0.964324
ate_MSTRG.6254.1	ate_MSTRG.26020.1	noncoding	0.964158
ate_MSTRG.9605.1	ate_MSTRG.26020.1	uncharacterized protein LOC107337784	0.963924
ate_MSTRG.5747.1	ate_MSTRG.26020.1	myocilin-like	0.96392
ate_MSTRG.3120.1	ate_MSTRG.26020.1	uncharacterized protein LOC107353357	0.963901
ate_MSTRG.4139.1	ate_MSTRG.26020.1	dipeptidyl peptidase 1-like	0.963665
ate_MSTRG.4133.1	ate_MSTRG.26020.1	uncharacterized protein LOC107354386	0.963567
ate_MSTRG.27642.1	ate_MSTRG.26020.1	uncharacterized protein LOC107355639	0.963488
ate_MSTRG.8912.1	ate_MSTRG.26020.1	teneurin-1-like	0.963394
ate_MSTRG.26053.1	ate_MSTRG.26020.1	uncharacterized protein LOC107328988	0.963061
ate_MSTRG.9143.1	ate_MSTRG.26020.1	noncoding	0.96265
ate_MSTRG.6247.1	ate_MSTRG.26020.1	noncoding	0.960982
ate_MSTRG.6776.1	ate_MSTRG.26020.1	protein NEL-like	0.960769
ate_MSTRG.3493.1	ate_MSTRG.26020.1	uncharacterized protein LOC107334541	0.960346
ate_MSTRG.3536.1	ate_MSTRG.26020.1	protein phosphatase 1 regulatory subunit 27-like	0.960346
ate_MSTRG.26391.1	ate_MSTRG.26020.1	uncharacterized skeletal organic matrix protein 5-like	0.960284
ate_MSTRG.7443.1	ate_MSTRG.26020.1	hypoxia-inducible factor 1-alpha-like [Stylophora pistillata]<>hypoxia-inducible factor 1-alpha-like [Stylophora pistillata]<>Hypoxia-inducible factor 1-alpha [Stylophora pistillata]	0.960172
ate_MSTRG.5015.1	ate_MSTRG.26020.1	nuclear polyadenylated RNA-binding protein 3-like	0.959958
ate_MSTRG.5127.1	ate_MSTRG.26020.1	noncoding	0.95971
ate_MSTRG.7071.1	ate_MSTRG.26020.1	uncharacterized protein LOC107329114	0.95966
ate_MSTRG.80.1	ate_MSTRG.26020.1	noncoding	0.959655
ate_MSTRG.8379.1	ate_MSTRG.26020.1	ovostatin-like	0.959587
ate_MSTRG.8227.1	ate_MSTRG.26020.1	uncharacterized protein LOC107345187	0.959424
ate_MSTRG.27545.1	ate_MSTRG.26020.1	uncharacterized protein LOC107350322	0.959285
ate_MSTRG.8900.1	ate_MSTRG.26020.1	teneurin-1-like	0.959165
ate_MSTRG.26062.1	ate_MSTRG.26020.1	nucleotide-binding oligomerization domain-containing protein 2-like	0.95895
ate_MSTRG.7138.1	ate_MSTRG.26020.1	uncharacterized protein LOC107329481	0.958912
ate_MSTRG.7084.1	ate_MSTRG.26020.1	uncharacterized protein LOC107329114	0.958876
ate_MSTRG.26522.1	ate_MSTRG.26020.1	receptor-type tyrosine-protein phosphatase F-like	0.958627
ate_MSTRG.9617.1	ate_MSTRG.26020.1	uncharacterized protein LOC107337790	0.958624
ate_MSTRG.871.1	ate_MSTRG.26020.1	noncoding	0.958429
ate_MSTRG.27014.1	ate_MSTRG.26020.1	fibrillin-2-like	0.958064
ate_MSTRG.545.1	ate_MSTRG.26020.1	uncharacterized protein LOC107348948	0.957938
ate_MSTRG.3882.1	ate_MSTRG.26020.1	hexokinase-2-like	0.95764
ate_MSTRG.3263.1	ate_MSTRG.26020.1	uncharacterized protein LOC107345241	0.957558
ate_MSTRG.4952.1	ate_MSTRG.26020.1	uncharacterized protein LOC107358177	0.957528
ate_MSTRG.7345.1	ate_MSTRG.26020.1	homeobox protein otx5-B-like	0.957413
ate_MSTRG.3125.1	ate_MSTRG.26020.1	uncharacterized protein LOC107343379	0.957372
ate_MSTRG.3374.1	ate_MSTRG.26020.1	uncharacterized protein LOC107355344	0.956948
ate_MSTRG.27690.1	ate_MSTRG.26020.1	uncharacterized protein LOC107350637	0.956906
ate_MSTRG.26488.1	ate_MSTRG.26020.1	receptor-type tyrosine-protein phosphatase delta-like	0.956803
ate_MSTRG.6181.1	ate_MSTRG.26020.1	uncharacterized protein LOC107351491	0.956253
ate_MSTRG.766.1	ate_MSTRG.26020.1	uncharacterized protein LOC107346365	0.956189
ate_MSTRG.8672.1	ate_MSTRG.26020.1	cryptochrome-1-like	0.95611
ate_MSTRG.26806.1	ate_MSTRG.26020.1	uncharacterized protein LOC107351677	0.955943
ate_MSTRG.27021.1	ate_MSTRG.26020.1	elastase-1-like	0.955613
ate_MSTRG.9277.1	ate_MSTRG.26020.1	uncharacterized protein LOC107328628	0.954864
ate_MSTRG.4728.1	ate_MSTRG.26020.1	dermatopontin-like	0.954691
ate_MSTRG.7975.1	ate_MSTRG.26020.1	homeobox protein CDX-2-like	0.954657
ate_MSTRG.4000.1	ate_MSTRG.26020.1	barH-like 2 homeobox protein	0.954319
ate_MSTRG.5674.1	ate_MSTRG.26020.1	olfactomedin-like protein 2A	0.954013
ate_MSTRG.26331.1	ate_MSTRG.26020.1	nucleotide-binding oligomerization domain-containing protein 2-like	0.953794
ate_MSTRG.26180.1	ate_MSTRG.26020.1	solute carrier family 15 member 4-like	0.953786
ate_MSTRG.26734.1	ate_MSTRG.26020.1	TPR and ankyrin repeat-containing protein 1-like	0.953535
ate_MSTRG.8276.1	ate_MSTRG.26020.1	LOW QUALITY PROTEIN: SCO-spondin-like	0.95323
ate_MSTRG.26379.1	ate_MSTRG.26020.1	uncharacterized protein LOC107327669	0.952855
ate_MSTRG.5657.1	ate_MSTRG.26020.1	olfactomedin-like protein 2A	0.952674
ate_MSTRG.7575.1	ate_MSTRG.26020.1	noncoding	0.952489
ate_MSTRG.3311.1	ate_MSTRG.26020.1	noncoding	0.952289
ate_MSTRG.27365.1	ate_MSTRG.26020.1	uncharacterized protein LOC107350628	0.952275
ate_MSTRG.971.1	ate_MSTRG.26020.1	uncharacterized protein LOC107355565	0.952207
ate_MSTRG.6490.1	ate_MSTRG.26020.1	E3 ubiquitin-protein ligase MIB2-like	0.95216
ate_MSTRG.7410.1	ate_MSTRG.26020.1	H2.0-like homeobox protein [Orbicella faveolata]	0.95216
ate_MSTRG.3977.1	ate_MSTRG.26020.1	stimulator of interferon genes protein-like	0.952087
ate_MSTRG.26672.1	ate_MSTRG.26020.1	uncharacterized protein LOC107351677	0.952073
ate_MSTRG.4211.1	ate_MSTRG.26020.1	noncoding	0.951798
ate_MSTRG.27068.1	ate_MSTRG.26020.1	twitchin-like	0.951717
ate_MSTRG.7516.1	ate_MSTRG.26020.1	neurabin-1-like	0.951713
ate_MSTRG.8155.1	ate_MSTRG.26020.1	uncharacterized protein LOC107346072	0.95167
ate_MSTRG.6553.1	ate_MSTRG.26020.1	noncoding	0.951645
ate_MSTRG.7592.1	ate_MSTRG.26020.1	uncharacterized protein LOC107349955	0.951614
ate_MSTRG.6882.1	ate_MSTRG.26020.1	threonine-rich protein-like	0.951514
ate_MSTRG.5969.1	ate_MSTRG.26020.1	uncharacterized protein LOC107330931	0.951458
ate_MSTRG.8904.1	ate_MSTRG.26020.1	neurogenic locus notch homolog protein 1-like	0.951431
ate_MSTRG.4373.1	ate_MSTRG.26020.1	uncharacterized protein LOC107344102	0.951356
ate_MSTRG.26812.1	ate_MSTRG.26020.1	limbic system-associated membrane protein-like	0.951297
ate_MSTRG.5675.1	ate_MSTRG.26020.1	olfactomedin-like protein 2A	0.951237
ate_MSTRG.5048.1	ate_MSTRG.26020.1	uncharacterized protein LOC107334090	0.951226
ate_MSTRG.3895.1	ate_MSTRG.26020.1	ATP-binding cassette sub-family D member 2-like	0.951157
ate_MSTRG.7077.1	ate_MSTRG.26020.1	uncharacterized protein LOC107329114	0.951133
ate_MSTRG.7262.1	ate_MSTRG.26020.1	SPARC-related modular calcium-binding protein 1-like	0.951123
ate_MSTRG.7904.1	ate_MSTRG.26020.1	solute carrier family 22 member 15-like	0.951117
ate_MSTRG.26605.1	ate_MSTRG.26020.1	uncharacterized protein LOC107331191	0.951025
ate_MSTRG.8121.1	ate_MSTRG.26020.1	Down syndrome cell adhesion molecule homolog	0.95089
ate_MSTRG.26375.1	ate_MSTRG.26020.1	noncoding	0.950845
ate_MSTRG.5648.1	ate_MSTRG.26020.1	olfactomedin-like protein 2A	0.950788
ate_MSTRG.3948.1	ate_MSTRG.26020.1	stimulator of interferon genes protein-like	0.950735
ate_MSTRG.948.1	ate_MSTRG.26020.1	proline-rich receptor-like protein kinase PERK1	0.950724
ate_MSTRG.4983.1	ate_MSTRG.26020.1	tumor necrosis factor ligand superfamily member 15-like	0.950698
ate_MSTRG.7891.1	ate_MSTRG.26020.1	noncoding	0.950634
ate_MSTRG.3063.2	ate_MSTRG.26020.1	uncharacterized protein LOC107342791	0.950584
ate_MSTRG.8907.1	ate_MSTRG.26020.1	neurogenic locus notch homolog protein 1-like	0.950453
ate_MSTRG.8323.1	ate_MSTRG.26020.1	hydralysin-2-like	0.950451
ate_MSTRG.26923.1	ate_MSTRG.26020.1	deoxyribonuclease-1-like	0.950443
ate_MSTRG.9976.1	ate_MSTRG.26020.1	pendrin-like	0.950438
ate_MSTRG.6444.1	ate_MSTRG.26020.1	dermatopontin-like	0.950371
ate_MSTRG.7940.1	ate_MSTRG.26020.1	kielin/chordin-like protein	0.950243
ate_MSTRG.4136.1	ate_MSTRG.26020.1	dipeptidyl peptidase 1-like	0.95021
ate_MSTRG.5859.1	ate_MSTRG.26020.1	noncoding	0.950194
ate_MSTRG.2644.1	ate_MSTRG.26020.1	uncharacterized protein LOC107330978	0.950181
ate_MSTRG.780.1	ate_MSTRG.26020.1	uncharacterized protein LOC107346365	0.950148
ate_MSTRG.3070.1	ate_MSTRG.26020.1	long-chain-fatty-acid--CoA ligase ACSBG2-like	0.950104
ate_MSTRG.6678.1	ate_MSTRG.26020.1	uncharacterized protein LOC107347384	0.949995
ate_MSTRG.5245.1	ate_MSTRG.26020.1	epididymal sperm-binding protein 1-like	0.949936
ate_MSTRG.27040.1	ate_MSTRG.26020.1	deoxyribonuclease-1-like	0.949927
ate_MSTRG.6876.1	ate_MSTRG.26020.1	noncoding	0.949913
ate_MSTRG.8234.1	ate_MSTRG.26020.1	mucosa-associated lymphoid tissue lymphoma translocation protein 1-like	0.949903
ate_MSTRG.9219.1	ate_MSTRG.26020.1	AAA-ATPase Vps4-associated protein 1	0.949892
ate_MSTRG.5126.1	ate_MSTRG.26020.1	macrophage scavenger receptor types I and II-like	0.949882
ate_MSTRG.4233.1	ate_MSTRG.26020.1	Cathepsin C	0.949873
ate_MSTRG.2874.1	ate_MSTRG.26020.1	alpha-glucosidase 2-like	0.949816
ate_MSTRG.5744.1	ate_MSTRG.26020.1	noelin-like	0.949802
ate_MSTRG.26698.1	ate_MSTRG.26020.1	uncharacterized protein LOC107351069	0.949694
ate_MSTRG.2867.2	ate_MSTRG.26020.1	cyclic AMP-dependent transcription factor ATF-5-like	0.949593
ate_MSTRG.26922.1	ate_MSTRG.26020.1	uncharacterized protein LOC107342146	0.949527
ate_MSTRG.26370.1	ate_MSTRG.26020.1	noncoding	0.949523
ate_MSTRG.2820.1	ate_MSTRG.26020.1	alpha-glucosidase 2-like	0.949469
ate_MSTRG.5120.1	ate_MSTRG.26020.1	collagen alpha-1(VI) chain-like	0.949466
ate_MSTRG.26816.1	ate_MSTRG.26020.1	limbic system-associated membrane protein-like	0.949458
ate_MSTRG.8415.1	ate_MSTRG.26020.1	complement C3-like	0.949438
ate_MSTRG.321.1	ate_MSTRG.26020.1	N-acylglucosamine 2-epimerase-like	0.949361
ate_MSTRG.9978.1	ate_MSTRG.26020.1	solute carrier family 26 member 6-like	0.949273
ate_MSTRG.8272.1	ate_MSTRG.26020.1	acid phosphatase type 7-like	0.94918
ate_MSTRG.5982.1	ate_MSTRG.26020.1	pyridoxine-5'-phosphate oxidase-like	0.949168
ate_MSTRG.5669.1	ate_MSTRG.26020.1	olfactomedin-like protein 2A	0.949083
ate_MSTRG.9979.1	ate_MSTRG.26020.1	solute carrier family 26 member 6-like	0.949057
ate_MSTRG.5138.1	ate_MSTRG.26020.1	collectin-12-like	0.948937
ate_MSTRG.6996.1	ate_MSTRG.26020.1	protein DD3-3-like	0.948904
ate_MSTRG.4934.1	ate_MSTRG.26020.1	LOW QUALITY PROTEIN: nck-associated protein 1 homolog	0.948786
ate_MSTRG.8132.1	ate_MSTRG.26020.1	uncharacterized protein LOC107349300	0.948705
ate_MSTRG.4949.1	ate_MSTRG.26020.1	uncharacterized protein LOC107334767	0.948702
ate_MSTRG.7772.2	ate_MSTRG.26020.1	ubinuclein-2-like	0.948649
ate_MSTRG.8670.1	ate_MSTRG.26020.1	Cytoplasmic FMR1-interacting protein	0.948583
ate_MSTRG.6489.1	ate_MSTRG.26020.1	E3 ubiquitin-protein ligase MIB2-like	0.948565
ate_MSTRG.4755.1	ate_MSTRG.26020.1	acidic skeletal organic matrix protein	0.948537
ate_MSTRG.7877.1	ate_MSTRG.26020.1	solute carrier family 22 member 15-like	0.948448
ate_MSTRG.9645.1	ate_MSTRG.26020.1	noncoding	0.948393
ate_MSTRG.297.1	ate_MSTRG.26020.1	N-acylglucosamine 2-epimerase-like	0.948386
ate_MSTRG.8921.1	ate_MSTRG.26020.1	neurogenic locus notch homolog protein 1-like	0.948375
ate_MSTRG.2954.1	ate_MSTRG.26020.1	suppressor of cytokine signaling 3-like	0.948355
ate_MSTRG.4747.1	ate_MSTRG.26020.1	acidic skeletal organic matrix protein	0.948133
ate_MSTRG.26705.1	ate_MSTRG.26020.1	uncharacterized protein LOC107351069	0.948132
ate_MSTRG.9326.1	ate_MSTRG.26020.1	chymotrypsin-like elastase family member 3B	0.948018
ate_MSTRG.3868.1	ate_MSTRG.26020.1	ATP-binding cassette sub-family D member 2-like	0.947979
ate_MSTRG.7288.1	ate_MSTRG.26020.1	uncharacterized protein LOC107330601	0.947937
ate_MSTRG.27509.1	ate_MSTRG.26020.1	uncharacterized protein LOC107336505	0.947914
ate_MSTRG.6154.1	ate_MSTRG.26020.1	tripartite motif-containing protein 3-like	0.947791
ate_MSTRG.4898.1	ate_MSTRG.26020.1	noncoding	0.947785
ate_MSTRG.7579.1	ate_MSTRG.26020.1	uncharacterized protein LOC107349955	0.947664
ate_MSTRG.5115.1	ate_MSTRG.26020.1	uncharacterized protein LOC107333255	0.947658
ate_MSTRG.7767.1	ate_MSTRG.26020.1	protein BTG1-like	0.947644
ate_MSTRG.27239.1	ate_MSTRG.26020.1	noncoding	0.947608
ate_MSTRG.26447.1	ate_MSTRG.26020.1	myosin-2 essential light chain-like	0.947561
ate_MSTRG.6793.1	ate_MSTRG.26020.1	protein kinase C-binding protein NELL2-like	0.947476
ate_MSTRG.6991.1	ate_MSTRG.26020.1	protein DD3-3-like	0.947453
ate_MSTRG.2649.1	ate_MSTRG.26020.1	noncoding	0.947445
ate_MSTRG.27615.1	ate_MSTRG.26020.1	NACHT, LRR and PYD domains-containing protein 14-like	0.947385
ate_MSTRG.9358.1	ate_MSTRG.26020.1	fibroblast growth factor receptor 4-like	0.947378
ate_MSTRG.54.1	ate_MSTRG.26020.1	peroxidasin homolog	0.94735
ate_MSTRG.7941.1	ate_MSTRG.26020.1	kielin/chordin-like protein	0.947324
ate_MSTRG.3063.1	ate_MSTRG.26020.1	uncharacterized protein LOC107342791	0.9473
ate_MSTRG.8486.1	ate_MSTRG.26020.1	uncharacterized protein LOC107344474	0.947273
ate_MSTRG.9954.1	ate_MSTRG.26020.1	noncoding	0.947139
ate_MSTRG.572.1	ate_MSTRG.26020.1	SH2B adapter protein 1-like	0.947015
ate_MSTRG.9863.1	ate_MSTRG.26020.1	short transient receptor potential channel 3-like	0.947015
ate_MSTRG.9846.1	ate_MSTRG.26020.1	FUN14 family	0.946938
ate_MSTRG.9984.1	ate_MSTRG.26020.1	noncoding	0.94688
ate_MSTRG.3075.1	ate_MSTRG.26020.1	long-chain-fatty-acid--CoA ligase ACSBG2-like	0.946878
ate_MSTRG.26182.1	ate_MSTRG.26020.1	solute carrier family 15 member 4-like	0.946563
ate_MSTRG.27604.1	ate_MSTRG.26020.1	LOW QUALITY PROTEIN: macrophage-expressed gene 1 protein-like	0.946539
ate_MSTRG.3894.1	ate_MSTRG.26020.1	retinoid-inducible serine carboxypeptidase-like	0.946487
ate_MSTRG.9903.1	ate_MSTRG.26020.1	Cep2 cellulose medium expressed protein 2	0.946462
ate_MSTRG.6378.1	ate_MSTRG.26020.1	uncharacterized protein LOC107331522	0.946443
ate_MSTRG.5666.1	ate_MSTRG.26020.1	olfactomedin-like protein 2A	0.946435
ate_MSTRG.8168.1	ate_MSTRG.26020.1	uncharacterized protein LOC107346053	0.94638
ate_MSTRG.7695.1	ate_MSTRG.26020.1	F-box only protein 8-like	0.946367
ate_MSTRG.26212.1	ate_MSTRG.26020.1	nucleotide-binding oligomerization domain-containing protein 2-like	0.946327
ate_MSTRG.2637.1	ate_MSTRG.26020.1	galaxin-2	0.946324
ate_MSTRG.5006.1	ate_MSTRG.26020.1	matrix-remodeling-associated protein 5-like	0.946267
ate_MSTRG.5885.1	ate_MSTRG.26020.1	(S)-coclaurine N-methyltransferase-like	0.946267
ate_MSTRG.3136.1	ate_MSTRG.26020.1	short transient receptor potential channel 4-like	0.946207
ate_MSTRG.27571.1	ate_MSTRG.26020.1	uncharacterized protein LOC107331087	0.946164
ate_MSTRG.338.1	ate_MSTRG.26020.1	myosin-IB-like	0.946078
ate_MSTRG.26179.1	ate_MSTRG.26020.1	SH3 and multiple ankyrin repeat domains protein 3-like	0.946049
ate_MSTRG.26023.1	ate_MSTRG.26020.1	macrophage receptor MARCO-like	0.946047
ate_MSTRG.8230.1	ate_MSTRG.26020.1	C3 and PZP-like alpha-2-macroglobulin domain-containing protein 8	0.94596
ate_MSTRG.2636.1	ate_MSTRG.26020.1	galaxin-2	0.945889
ate_MSTRG.7067.1	ate_MSTRG.26020.1	uncharacterized protein LOC107329114	0.945825
ate_MSTRG.3112.1	ate_MSTRG.26020.1	A disintegrin and metalloproteinase with thrombospondin motifs 18-like	0.945785
ate_MSTRG.26115.1	ate_MSTRG.26020.1	tyrosine aminotransferase-like	0.945734
ate_MSTRG.9313.1	ate_MSTRG.26020.1	LOW QUALITY PROTEIN: lysosomal alpha-glucosidase-like	0.945573
ate_MSTRG.3395.1	ate_MSTRG.26020.1	uncharacterized protein LOC107355344	0.945565
ate_MSTRG.6733.1	ate_MSTRG.26020.1	isoleucine--tRNA ligase, cytoplasmic-like	0.945535
ate_MSTRG.5536.1	ate_MSTRG.26020.1	protein DD3-3-like	0.945521
ate_MSTRG.27061.1	ate_MSTRG.26020.1	brain protein I3-like	0.945436
ate_MSTRG.3924.1	ate_MSTRG.26020.1	uncharacterized protein LOC107339771	0.945396
ate_MSTRG.27583.1	ate_MSTRG.26020.1	AP-1 complex-associated regulatory protein-like	0.945239
ate_MSTRG.8114.1	ate_MSTRG.26020.1	Down syndrome cell adhesion molecule homolog	0.945124
ate_MSTRG.27206.1	ate_MSTRG.26020.1	uncharacterized protein LOC107330190	0.945121
ate_MSTRG.3926.1	ate_MSTRG.26020.1	retinoid-inducible serine carboxypeptidase-like	0.945074
ate_MSTRG.4611.1	ate_MSTRG.26020.1	uncharacterized protein LOC107329436	0.944928
ate_MSTRG.27276.1	ate_MSTRG.26020.1	uncharacterized protein LOC107327669	0.944826
ate_MSTRG.9698.1	ate_MSTRG.26020.1	uncharacterized protein LOC107347941	0.94477
ate_MSTRG.7942.1	ate_MSTRG.26020.1	uncharacterized protein LOC107343355	0.94471
ate_MSTRG.4748.1	ate_MSTRG.26020.1	noncoding	0.944062
ate_MSTRG.5592.1	ate_MSTRG.26020.1	protein DD3-3-like	0.943884
ate_MSTRG.3052.1	ate_MSTRG.26020.1	tumor necrosis factor receptor superfamily member 16-like	0.943774
ate_MSTRG.7945.1	ate_MSTRG.26020.1	kielin/chordin-like protein	0.943507
ate_MSTRG.5183.1	ate_MSTRG.26020.1	nucleotide-binding oligomerization domain-containing protein 1-like	0.943483
ate_MSTRG.3380.1	ate_MSTRG.26020.1	uncharacterized protein LOC107340828	0.943453
ate_MSTRG.9284.1	ate_MSTRG.26020.1	extracellular protease-like	0.943384
ate_MSTRG.7933.1	ate_MSTRG.26020.1	uncharacterized protein LOC107358622	0.943287
ate_MSTRG.3965.1	ate_MSTRG.26020.1	stimulator of interferon genes protein-like	0.94318
ate_MSTRG.27640.1	ate_MSTRG.26020.1	uncharacterized protein LOC107350322	0.943178
ate_MSTRG.8290.1	ate_MSTRG.26020.1	mucosa-associated lymphoid tissue lymphoma translocation protein 1-like	0.943104
ate_MSTRG.27432.1	ate_MSTRG.26020.1	fibroblast growth factor receptor 2-like	0.942961
ate_MSTRG.8816.1	ate_MSTRG.26020.1	organic cation transporter protein-like	0.942951
ate_MSTRG.6450.1	ate_MSTRG.26020.1	5-hydroxytryptamine receptor 1-like	0.942653
ate_MSTRG.27606.1	ate_MSTRG.26020.1	noncoding	0.942639
ate_MSTRG.6200.1	ate_MSTRG.26020.1	uncharacterized protein LOC107332854	0.942602
ate_MSTRG.27018.1	ate_MSTRG.26020.1	elastase-1-like	0.94253
ate_MSTRG.6466.1	ate_MSTRG.26020.1	E3 ubiquitin-protein ligase MIB2-like	0.942425
ate_MSTRG.9219.2	ate_MSTRG.26020.1	MSTRG.9219.2	0.942395
ate_MSTRG.26054.1	ate_MSTRG.26020.1	noncoding	0.942383
ate_MSTRG.27511.1	ate_MSTRG.26020.1	NACHT, LRR and PYD domains-containing protein 12-like	0.942331
ate_MSTRG.27049.1	ate_MSTRG.26020.1	uncharacterized protein LOC107332107	-0.917969
ate_MSTRG.3362.1	ate_MSTRG.26020.1	E3 ubiquitin-protein ligase RGLG1-like	-0.918342
ate_MSTRG.4930.1	ate_MSTRG.26020.1	39S ribosomal protein L13, mitochondrial-like	-0.918486
ate_MSTRG.4811.1	ate_MSTRG.26020.1	haloacid dehalogenase-like hydrolase domain-containing protein At2g33255	-0.918945
ate_MSTRG.5947.1	ate_MSTRG.26020.1	uncharacterized protein LOC107333169	-0.919644
ate_MSTRG.5922.1	ate_MSTRG.26020.1	noncoding	-0.919888
ate_MSTRG.5575.1	ate_MSTRG.26020.1	rootletin-like	-0.919912
ate_MSTRG.9812.1	ate_MSTRG.26020.1	noncoding	-0.920066
ate_MSTRG.3682.1	ate_MSTRG.26020.1	TMEM141 protein family	-0.920089
ate_MSTRG.8994.5	ate_MSTRG.26020.1	tubulin beta-4B chain	-0.920141
ate_MSTRG.7472.1	ate_MSTRG.26020.1	armadillo repeat-containing protein 4-like	-0.920172
ate_MSTRG.5697.1	ate_MSTRG.26020.1	fatty-acid amide hydrolase 2-A-like	-0.920257
ate_MSTRG.2716.1	ate_MSTRG.26020.1	aquaporin-11-like	-0.921016
ate_MSTRG.27219.1	ate_MSTRG.26020.1	betaine--homocysteine S-methyltransferase 1-like	-0.92177
ate_MSTRG.5054.1	ate_MSTRG.26020.1	ATP-binding cassette sub-family B member 10, mitochondrial-like	-0.921884
ate_MSTRG.8519.1	ate_MSTRG.26020.1	protein SET-like	-0.922736
ate_MSTRG.5168.1	ate_MSTRG.26020.1	ubiquitin thioesterase OTUB1-like	-0.923383
ate_MSTRG.7107.1	ate_MSTRG.26020.1	myosin-11-like	-0.92357
ate_MSTRG.6977.1	ate_MSTRG.26020.1	testicular haploid expressed gene protein-like	-0.923605
ate_MSTRG.431.1	ate_MSTRG.26020.1	T-box transcription factor TBX20-like	-0.923888
ate_MSTRG.26022.1	ate_MSTRG.26020.1	protein Wnt-1-like	-0.923968
ate_MSTRG.9196.1	ate_MSTRG.26020.1	peroxidasin homolog	-0.923995
ate_MSTRG.623.2	ate_MSTRG.26020.1	alcohol dehydrogenase [NADP(+)]-like	-0.924124
ate_MSTRG.27115.1	ate_MSTRG.26020.1	uncharacterized protein LOC107331926	-0.924248
ate_MSTRG.6282.1	ate_MSTRG.26020.1	noncoding	-0.924711
ate_MSTRG.4783.1	ate_MSTRG.26020.1	uncharacterized protein LOC107354493	-0.92529
ate_MSTRG.2623.1	ate_MSTRG.26020.1	gamma-aminobutyric acid receptor subunit alpha-6-like	-0.925358
ate_MSTRG.3077.1	ate_MSTRG.26020.1	long-chain-fatty-acid--CoA ligase ACSBG2-like	-0.925592
ate_MSTRG.5623.1	ate_MSTRG.26020.1	dynein heavy chain 8, axonemal-like	-0.926508
ate_MSTRG.824.1	ate_MSTRG.26020.1	calponin homology domain-containing protein DDB_G0272472-like	-0.926669
ate_MSTRG.9109.1	ate_MSTRG.26020.1	protein ABHD4-like	-0.926691
ate_MSTRG.6016.1	ate_MSTRG.26020.1	uncharacterized protein LOC111341673 [Stylophora pistillata]	-0.92682
ate_MSTRG.9231.1	ate_MSTRG.26020.1	Multiple epidermal growth factor-like domains protein 6	-0.927334
ate_MSTRG.4657.1	ate_MSTRG.26020.1	coiled-coil domain-containing protein 96-like	-0.927754
ate_MSTRG.798.1	ate_MSTRG.26020.1	transient receptor potential cation channel subfamily A member 1-like [Orbicella faveolata]	-0.92777
ate_MSTRG.2681.1	ate_MSTRG.26020.1	tumor necrosis factor ligand superfamily member 10-like	-0.928583
ate_MSTRG.26714.1	ate_MSTRG.26020.1	uncharacterized protein C14orf93 homolog	-0.928667
ate_MSTRG.27263.1	ate_MSTRG.26020.1	DNA primase small subunit-like	-0.929277
ate_MSTRG.3072.1	ate_MSTRG.26020.1	long-chain-fatty-acid--CoA ligase ACSBG2-like	-0.92944
ate_MSTRG.6139.1	ate_MSTRG.26020.1	uncharacterized protein LOC107335506	-0.929477
ate_MSTRG.9283.1	ate_MSTRG.26020.1	peroxidasin homolog	-0.92951
ate_MSTRG.4514.1	ate_MSTRG.26020.1	uncharacterized protein LOC107355947	-0.929933
ate_MSTRG.3666.1	ate_MSTRG.26020.1	uncharacterized protein LOC107338802	-0.930034
ate_MSTRG.6664.1	ate_MSTRG.26020.1	cytidine deaminase-like	-0.930065
ate_MSTRG.9938.1	ate_MSTRG.26020.1	zinc finger RNA-binding protein-like	-0.930541
ate_MSTRG.26591.1	ate_MSTRG.26020.1	spore wall protein 2-like	-0.930607
ate_MSTRG.9799.1	ate_MSTRG.26020.1	short transient receptor potential channel 4-like	-0.931012
ate_MSTRG.7524.1	ate_MSTRG.26020.1	LOW QUALITY PROTEIN: guanidinobutyrase-like	-0.93112
ate_MSTRG.3785.1	ate_MSTRG.26020.1	microtubule-associated protein futsch-like [Orbicella faveolata]	-0.931716
ate_MSTRG.27592.1	ate_MSTRG.26020.1	uncharacterized protein LOC107347224	-0.932487
ate_MSTRG.27294.1	ate_MSTRG.26020.1	uncharacterized protein LOC107348226	-0.932691
ate_MSTRG.3073.1	ate_MSTRG.26020.1	long-chain-fatty-acid--CoA ligase ACSBG2-like	-0.932821
ate_MSTRG.5105.1	ate_MSTRG.26020.1	Collagen-like protein	-0.932832
ate_MSTRG.27572.1	ate_MSTRG.26020.1	uncharacterized protein LOC107347224	-0.934771
ate_MSTRG.3668.1	ate_MSTRG.26020.1	hypothetical protein AWC38_SpisGene25767 [Stylophora pistillata]	-0.934872
ate_MSTRG.3449.1	ate_MSTRG.26020.1	coiled-coil-helix-coiled-coil-helix domain-containing protein 2-like	-0.935153
ate_MSTRG.4081.1	ate_MSTRG.26020.1	homeobox protein slou-like	-0.935192
ate_MSTRG.796.1	ate_MSTRG.26020.1	transient receptor potential cation channel subfamily A member 1-like	-0.935285
ate_MSTRG.27653.1	ate_MSTRG.26020.1	noncoding	-0.935395
ate_MSTRG.7497.1	ate_MSTRG.26020.1	uncharacterized protein LOC107350452	-0.935646
ate_MSTRG.391.1	ate_MSTRG.26020.1	EF-hand calcium-binding domain-containing protein 5-like	-0.935653
ate_MSTRG.6255.1	ate_MSTRG.26020.1	uncharacterized protein LOC107339032	-0.935902
ate_MSTRG.6980.1	ate_MSTRG.26020.1	polyamine oxidase-like	-0.935947
ate_MSTRG.26592.1	ate_MSTRG.26020.1	UPF0691 protein C9orf116 homolog	-0.936163
ate_MSTRG.26855.1	ate_MSTRG.26020.1	calmodulin-like protein 3	-0.936178
ate_MSTRG.8414.1	ate_MSTRG.26020.1	cilia- and flagella-associated protein 77-like [Orbicella faveolata]	-0.936287
ate_MSTRG.7682.1	ate_MSTRG.26020.1	zinc metalloproteinase nas-13-like	-0.936617
ate_MSTRG.944.1	ate_MSTRG.26020.1	uncharacterized protein LOC107343166	-0.93673
ate_MSTRG.27574.1	ate_MSTRG.26020.1	uncharacterized protein LOC107347224	-0.93719
ate_MSTRG.7772.1	ate_MSTRG.26020.1	ubinuclein-2-like	-0.937222
ate_MSTRG.26731.1	ate_MSTRG.26020.1	calmodulin-like protein 3	-0.937373
ate_MSTRG.448.1	ate_MSTRG.26020.1	T-box transcription factor TBX5-A-like	-0.937711
ate_MSTRG.7083.1	ate_MSTRG.26020.1	transcription factor Sox-2-like	-0.938052
ate_MSTRG.3705.1	ate_MSTRG.26020.1	repressed by EFG1 protein 1-like	-0.938572
ate_MSTRG.4769.1	ate_MSTRG.26020.1	cilia- and flagella-associated protein 53-like	-0.93902
ate_MSTRG.6015.1	ate_MSTRG.26020.1	methionine aminopeptidase 1D, mitochondrial-like	-0.939553
ate_MSTRG.7043.1	ate_MSTRG.26020.1	polyamine oxidase-like	-0.939602
ate_MSTRG.5568.1	ate_MSTRG.26020.1	rootletin-like	-0.93977
ate_MSTRG.27664.1	ate_MSTRG.26020.1	SAM-dependent methyltransferase	-0.940014
ate_MSTRG.708.1	ate_MSTRG.26020.1	uncharacterized protein LOC107350507	-0.940494
ate_MSTRG.27579.1	ate_MSTRG.26020.1	uncharacterized protein LOC107347224	-0.940885
ate_MSTRG.26872.1	ate_MSTRG.26020.1	BTB and MATH domain-containing protein 36-like	-0.941082
ate_MSTRG.8553.1	ate_MSTRG.26020.1	coiled-coil domain-containing protein 112-like	-0.941779
ate_MSTRG.440.1	ate_MSTRG.26020.1	tektin-1-like	-0.941989
ate_MSTRG.9010.1	ate_MSTRG.26020.1	calcium/calmodulin-dependent protein kinase type II alpha chain-like	-0.942337
ate_MSTRG.27414.1	ate_MSTRG.26020.1	uncharacterized protein LOC107330001	-0.94288
ate_MSTRG.9521.1	ate_MSTRG.26020.1	wee1-like protein kinase 1-A	-0.943099
ate_MSTRG.9441.1	ate_MSTRG.26020.1	transcription factor COE3-like	-0.943947
ate_MSTRG.9534.1	ate_MSTRG.26020.1	ferric-chelate reductase 1-like	-0.943965
ate_MSTRG.6779.1	ate_MSTRG.26020.1	orphan steroid hormone receptor 2-like	-0.944134
ate_MSTRG.7953.1	ate_MSTRG.26020.1	radial spoke head 1 homolog	-0.946146
ate_MSTRG.5266.1	ate_MSTRG.26020.1	synaptotagmin-14-like	-0.946745
ate_MSTRG.26191.1	ate_MSTRG.26020.1	uncharacterized protein LOC107333368	-0.947976
ate_MSTRG.687.1	ate_MSTRG.26020.1	uncharacterized protein LOC107350475	-0.948789
ate_MSTRG.7006.1	ate_MSTRG.26020.1	transcription factor Sox-14-like	-0.948884
ate_MSTRG.409.1	ate_MSTRG.26020.1	T-box transcription factor TBX3-like	-0.949029
ate_MSTRG.26318.1	ate_MSTRG.26020.1	uncharacterized protein LOC107338878	-0.949134
ate_MSTRG.26569.1	ate_MSTRG.26020.1	noncoding	-0.951029
ate_MSTRG.667.1	ate_MSTRG.26020.1	uncharacterized protein LOC107350475	-0.951949
ate_MSTRG.9434.1	ate_MSTRG.26020.1	transcription factor COE2-like	-0.952075
ate_MSTRG.26021.1	ate_MSTRG.26020.1	protein Wnt-1-like	-0.952403
ate_MSTRG.9514.1	ate_MSTRG.26020.1	wee1-like protein kinase 1-A	-0.953031
ate_MSTRG.2921.1	ate_MSTRG.26020.1	Doublecortin domain-containing protein 1	-0.953745
ate_MSTRG.8266.1	ate_MSTRG.26020.1	failed axon connections homolog	-0.953961
ate_MSTRG.2648.1	ate_MSTRG.26020.1	gamma-aminobutyric acid receptor subunit alpha-6-like	-0.954017
ate_MSTRG.4262.1	ate_MSTRG.26020.1	radial spoke head protein 3 homolog	-0.954413
ate_MSTRG.27155.1	ate_MSTRG.26020.1	cytochrome c oxidase assembly protein COX11, mitochondrial-like	-0.954858
ate_MSTRG.3255.1	ate_MSTRG.26020.1	ketosamine-3-kinase-like	-0.955702
ate_MSTRG.27577.1	ate_MSTRG.26020.1	Cnidarian egg lectin isoform b	-0.956299
ate_MSTRG.2697.1	ate_MSTRG.26020.1	brachyury protein-like	-0.956389
ate_MSTRG.726.1	ate_MSTRG.26020.1	uncharacterized protein LOC107328067	-0.956599
ate_MSTRG.584.1	ate_MSTRG.26020.1	E3 ubiquitin-protein ligase RNF14-like	-0.956725
ate_MSTRG.4399.1	ate_MSTRG.26020.1	collagen type IV alpha-3-binding protein-like	-0.956842
ate_MSTRG.8574.1	ate_MSTRG.26020.1	coiled-coil domain-containing protein 112-like	-0.957187
ate_MSTRG.3796.1	ate_MSTRG.26020.1	uncharacterized protein LOC107336058	-0.957324
ate_MSTRG.4836.1	ate_MSTRG.26020.1	neuropeptide Y receptor-like	-0.957757
ate_MSTRG.26436.1	ate_MSTRG.26020.1	uncharacterized protein LOC107340645	-0.957808
ate_MSTRG.6403.1	ate_MSTRG.26020.1	uncharacterized protein LOC107331519	-0.959615
ate_MSTRG.8618.1	ate_MSTRG.26020.1	patched domain-containing protein 3-like	-0.96004
ate_MSTRG.2788.1	ate_MSTRG.26020.1	LOW QUALITY PROTEIN: coiled-coil domain-containing protein 173-like	-0.960704
ate_MSTRG.27666.1	ate_MSTRG.26020.1	uncharacterized protein LOC107344589	-0.960741
ate_MSTRG.783.1	ate_MSTRG.26020.1	uncharacterized protein C9orf135-like	-0.960955
ate_MSTRG.6188.1	ate_MSTRG.26020.1	sperm-associated antigen 6-like	-0.961894
ate_MSTRG.3747.1	ate_MSTRG.26020.1	uncharacterized protein LOC107336058	-0.962049
ate_MSTRG.27220.1	ate_MSTRG.26020.1	betaine--homocysteine S-methyltransferase 1-like	-0.962313
ate_MSTRG.9207.1	ate_MSTRG.26020.1	peroxidasin homolog	-0.963113
ate_MSTRG.8105.1	ate_MSTRG.26020.1	dickkopf-related protein 3-like	-0.963981
ate_MSTRG.8284.1	ate_MSTRG.26020.1	alkaline ceramidase-like	-0.964954
ate_MSTRG.5339.1	ate_MSTRG.26020.1	uncharacterized protein LOC107335711	-0.965144
ate_MSTRG.656.1	ate_MSTRG.26020.1	Glutaredoxin	-0.965261
ate_MSTRG.7658.1	ate_MSTRG.26020.1	protein Wnt-2b-like	-0.965561
ate_MSTRG.2704.1	ate_MSTRG.26020.1	brachyury protein-like	-0.965987
ate_MSTRG.8064.1	ate_MSTRG.26020.1	LOW QUALITY PROTEIN: nicotinate-nucleotide pyrophosphorylase [carboxylating]-like	-0.966346
ate_MSTRG.9451.1	ate_MSTRG.26020.1	transcription factor COE3-like	-0.966789
ate_MSTRG.9206.1	ate_MSTRG.26020.1	IQ domain-containing protein G	-0.966805
ate_MSTRG.674.1	ate_MSTRG.26020.1	Glutaredoxin	-0.967126
ate_MSTRG.8996.1	ate_MSTRG.26020.1	serine-rich adhesin for platelets-like	-0.967856
ate_MSTRG.808.1	ate_MSTRG.26020.1	transient receptor potential cation channel subfamily A member 1-like	-0.968599
ate_MSTRG.282.1	ate_MSTRG.26020.1	heme-binding protein 2-like	-0.970459
ate_MSTRG.717.1	ate_MSTRG.26020.1	DEP domain-containing mTOR-interacting protein-like, partial [Orbicella faveolata]	-0.971813
ate_MSTRG.8406.1	ate_MSTRG.26020.1	cilia- and flagella-associated protein 77-like [Orbicella faveolata]	-0.972387
ate_MSTRG.430.1	ate_MSTRG.26020.1	T-box transcription factor TBX3-like	-0.972557
ate_MSTRG.7268.1	ate_MSTRG.26020.1	cathepsin L1-like	-0.973676
ate_MSTRG.3758.1	ate_MSTRG.26020.1	uncharacterized protein LOC107336058	-0.974419
ate_MSTRG.8260.1	ate_MSTRG.26020.1	uncharacterized protein LOC107338574	-0.975798
ate_MSTRG.757.1	ate_MSTRG.26020.1	cartilage matrix protein-like	-0.976956
ate_MSTRG.8483.1	ate_MSTRG.26020.1	adenylate kinase isoenzyme 5-like	-0.979841
ate_MSTRG.725.1	ate_MSTRG.26020.1	uncharacterized protein LOC107328067	-0.98248
ate_MSTRG.5340.1	ate_MSTRG.26020.1	uncharacterized protein LOC107335711	-0.983736
adi_MSTRG.19455.1	adi_MSTRG.12811.1	uncharacterized protein LOC107349228	0.992489
adi_MSTRG.30239.1	adi_MSTRG.12811.1	diphthine methyl ester synthase-like	0.987121
adi_MSTRG.20434.1	adi_MSTRG.12811.1	Hairy/enhancer-of-split related with YRPW motif protein	0.986391
adi_MSTRG.13185.1	adi_MSTRG.12811.1	uncharacterized protein LOC107342210	0.986135
adi_MSTRG.28451.1	adi_MSTRG.12811.1	piggyBac transposable element-derived protein 4-like	0.985384
adi_MSTRG.557.1	adi_MSTRG.12811.1	profilin-2-like	0.98485
adi_MSTRG.7613.1	adi_MSTRG.12811.1	epidermal retinol dehydrogenase 2-like	0.98427
adi_MSTRG.18047.1	adi_MSTRG.12811.1	histamine N-methyltransferase-like	0.982545
adi_MSTRG.14599.1	adi_MSTRG.12811.1	28S ribosomal protein S18b, mitochondrial [Stylophora pistillata]	0.981692
adi_MSTRG.24258.1	adi_MSTRG.12811.1	UPF0565 protein C2orf69 homolog	0.981569
adi_MSTRG.8172.1	adi_MSTRG.12811.1	collagen alpha-1(II) chain-like [Orbicella faveolata]	0.981334
adi_MSTRG.4169.1	adi_MSTRG.12811.1	methionine aminopeptidase 1D, mitochondrial-like	0.980845
adi_MSTRG.22879.1	adi_MSTRG.12811.1	tachylectin-2-like	0.980543
adi_MSTRG.28686.1	adi_MSTRG.12811.1	neural cell adhesion molecule 1-like	0.979036
adi_MSTRG.7815.1	adi_MSTRG.12811.1	putative malate dehydrogenase 1B	0.978593
adi_MSTRG.21017.1	adi_MSTRG.12811.1	ATP-dependent DNA helicase	0.978527
adi_MSTRG.30014.1	adi_MSTRG.12811.1	malate dehydrogenase, mitochondrial-like	0.97791
adi_MSTRG.691.1	adi_MSTRG.12811.1	hypothetical protein AWC38_SpisGene4238 [Stylophora pistillata]	0.977423
adi_MSTRG.21678.1	adi_MSTRG.12811.1	noncoding	0.977034
adi_MSTRG.26992.1	adi_MSTRG.12811.1	hypothetical protein Fcan01_11345 [Folsomia candida]	0.976831
adi_MSTRG.18865.1	adi_MSTRG.12811.1	dynein heavy chain 6, axonemal-like	0.976819
adi_MSTRG.18740.1	adi_MSTRG.12811.1	V-type proton ATPase subunit B-like	0.976435
adi_MSTRG.29077.1	adi_MSTRG.12811.1	GPI ethanolamine phosphate transferase 1-like	0.976291
adi_MSTRG.8590.2	adi_MSTRG.12811.1	NADH dehydrogenase [ubiquinone] flavoprotein 1, mitochondrial-like	0.975411
adi_MSTRG.30199.1	adi_MSTRG.12811.1	Protein KTI12 homolog	0.97526
adi_MSTRG.22743.1	adi_MSTRG.12811.1	uncharacterized protein LOC107352927	0.974402
adi_MSTRG.7290.1	adi_MSTRG.12811.1	LOW QUALITY PROTEIN: protein MAATS1-like	0.974378
adi_MSTRG.2583.1	adi_MSTRG.12811.1	noncoding	0.974187
adi_MSTRG.23470.1	adi_MSTRG.12811.1	heme-binding protein 2-like	0.973943
adi_MSTRG.27013.1	adi_MSTRG.12811.1	photoreceptor-specific nuclear receptor-like	0.973895
adi_MSTRG.19476.1	adi_MSTRG.12811.1	uncharacterized protein LOC107349329	0.972798
adi_MSTRG.3306.1	adi_MSTRG.12811.1	endothelial PAS domain-containing protein 1-like	0.972225
adi_MSTRG.20379.1	adi_MSTRG.12811.1	complex I assembly factor TIMMDC1, mitochondrial-like	0.971413
adi_MSTRG.9420.1	adi_MSTRG.12811.1	uncharacterized protein LOC107337846	0.971134
adi_MSTRG.2765.1	adi_MSTRG.12811.1	cyclin-dependent kinase 10-like	0.971034
adi_MSTRG.8264.1	adi_MSTRG.12811.1	noncoding	0.970531
adi_MSTRG.2191.1	adi_MSTRG.12811.1	conserved oligomeric Golgi complex subunit 1-like	0.970429
adi_MSTRG.26408.1	adi_MSTRG.12811.1	methylmalonyl-CoA mutase, mitochondrial-like	0.97018
adi_MSTRG.17331.3	adi_MSTRG.12811.1	uncharacterized protein LOC107346807	0.970122
adi_MSTRG.13882.1	adi_MSTRG.12811.1	adi_adi_MSTRG.13882.1	0.969844
adi_MSTRG.23025.1	adi_MSTRG.12811.1	WD repeat-containing protein 48-like	0.969656
adi_MSTRG.5617.1	adi_MSTRG.12811.1	SPRY domain-containing SOCS box protein 3-like	0.969382
adi_MSTRG.18388.1	adi_MSTRG.12811.1	protein pitchfork-like	0.969183
adi_MSTRG.3076.1	adi_MSTRG.12811.1	sugar phosphate exchanger 2-like	0.969018
adi_MSTRG.17883.1	adi_MSTRG.12811.1	serine/threonine-protein phosphatase CPPED1-like	0.968446
adi_MSTRG.27404.1	adi_MSTRG.12811.1	Putative dde superfamily endonuclease	0.967621
adi_MSTRG.26240.1	adi_MSTRG.12811.1	potassium channel subfamily K member 6-like	0.967045
adi_MSTRG.13690.1	adi_MSTRG.12811.1	transcription factor HES-2-like	0.967029
adi_MSTRG.27991.1	adi_MSTRG.12811.1	LOW QUALITY PROTEIN: protein MAATS1-like	0.96662
adi_MSTRG.25620.1	adi_MSTRG.12811.1	gamma-aminobutyric acid type B receptor subunit 1-like	0.966389
adi_MSTRG.19099.1	adi_MSTRG.12811.1	sushi, von Willebrand factor type A, EGF and pentraxin domain-containing protein 1-like	0.966101
adi_MSTRG.20690.1	adi_MSTRG.12811.1	melanotransferrin-like	0.965598
adi_MSTRG.1315.1	adi_MSTRG.12811.1	keratin-associated protein 5-4-like	0.965573
adi_MSTRG.2037.1	adi_MSTRG.12811.1	uncharacterized protein LOC107348896	0.965533
adi_MSTRG.29988.1	adi_MSTRG.12811.1	quinone oxidoreductase-like protein 1 [Orbicella faveolata]	0.965454
adi_MSTRG.28594.1	adi_MSTRG.12811.1	Golgi apparatus protein 1-like	0.965001
adi_MSTRG.7571.2	adi_MSTRG.12811.1	olfactomedin-like protein 2A	0.96486
adi_MSTRG.4555.1	adi_MSTRG.12811.1	uncharacterized protein LOC107332308	0.964711
adi_MSTRG.19281.1	adi_MSTRG.12811.1	dimethlysulfonioproprionate lyase 7-like	0.964248
adi_MSTRG.9733.1	adi_MSTRG.12811.1	noncoding	0.964094
adi_MSTRG.21235.1	adi_MSTRG.12811.1	probable GTP-binding protein EngB	0.963799
adi_MSTRG.4864.1	adi_MSTRG.12811.1	protein YIPF6-like	0.963715
adi_MSTRG.9058.1	adi_MSTRG.12811.1	noncoding	0.963311
adi_MSTRG.1920.1	adi_MSTRG.12811.1	gamma-glutamyl peptidase 4-like	0.96317
adi_MSTRG.3157.1	adi_MSTRG.12811.1	collagen alpha-2(XI) chain-like	0.963048
adi_MSTRG.14313.1	adi_MSTRG.12811.1	spondin-1-like	0.962892
adi_MSTRG.19952.1	adi_MSTRG.12811.1	Histone H5	0.962871
adi_MSTRG.4055.1	adi_MSTRG.12811.1	allatostatin-A receptor-like	0.962867
adi_MSTRG.25628.1	adi_MSTRG.12811.1	LOW QUALITY PROTEIN: uncharacterized protein C1orf228 homolog	0.962768
adi_MSTRG.21594.1	adi_MSTRG.12811.1	collagen alpha chain-like	0.962512
adi_MSTRG.1607.1	adi_MSTRG.12811.1	uncharacterized protein LOC107344771	0.962291
adi_MSTRG.1566.1	adi_MSTRG.12811.1	arylamine N-acetyltransferase 2-like	0.962212
adi_MSTRG.623.1	adi_MSTRG.12811.1	noncoding	0.962061
adi_MSTRG.2065.1	adi_MSTRG.12811.1	lipoma HMGIC fusion partner-like 3 protein	0.961992
adi_MSTRG.29243.1	adi_MSTRG.12811.1	glycogen-binding subunit 76A-like	0.961474
adi_MSTRG.28224.1	adi_MSTRG.12811.1	sperm flagellar protein 2-like	0.961369
adi_MSTRG.2825.1	adi_MSTRG.12811.1	sodium- and chloride-dependent transporter XTRP3-like	0.961026
adi_MSTRG.8266.1	adi_MSTRG.12811.1	GFP-like fluorescent chromoprotein FP506	0.960885
adi_MSTRG.18074.1	adi_MSTRG.12811.1	uncharacterized protein LOC107347700	0.960747
adi_MSTRG.7750.1	adi_MSTRG.12811.1	uncharacterized protein LOC107335955	0.9606
adi_MSTRG.5797.1	adi_MSTRG.12811.1	Putative histone-lysine N-methyltransferase PRDM6	0.960456
adi_MSTRG.4637.1	adi_MSTRG.12811.1	ubiquitin conjugation factor E4 A-like	0.960382
adi_MSTRG.19293.1	adi_MSTRG.12811.1	dimethlysulfonioproprionate lyase 7-like	0.960361
adi_MSTRG.15737.1	adi_MSTRG.12811.1	sorting nexin-6-like	0.960237
adi_MSTRG.16868.1	adi_MSTRG.12811.1	uncharacterized protein CXorf65 homolog [Orbicella faveolata]	0.960223
adi_MSTRG.5767.1	adi_MSTRG.12811.1	keratinocyte-associated protein 2-like	0.959279
adi_MSTRG.24641.1	adi_MSTRG.12811.1	STIP1 homology and U box-containing protein 1-like	0.959247
adi_MSTRG.16543.1	adi_MSTRG.12811.1	retinal homeobox protein Rx1-like	0.95906
adi_MSTRG.29657.1	adi_MSTRG.12811.1	uncharacterized protein LOC107358860	0.958924
adi_MSTRG.4163.1	adi_MSTRG.12811.1	cytoplasmic dynein 1 intermediate chain 2-like	0.958597
adi_MSTRG.19309.2	adi_MSTRG.12811.1	dehydrogenase/reductase SDR family member 7-like	0.958377
adi_MSTRG.9624.1	adi_MSTRG.12811.1	noncoding	0.958321
adi_MSTRG.3079.1	adi_MSTRG.12811.1	sugar phosphate exchanger 2-like	0.958243
adi_MSTRG.25075.1	adi_MSTRG.12811.1	NIPA-like protein 2	0.958167
adi_MSTRG.5233.1	adi_MSTRG.12811.1	RNA-directed DNA polymerase from mobile element jockey-like	0.958117
adi_MSTRG.25486.1	adi_MSTRG.12811.1	T-complex protein 1 subunit epsilon-like	0.958037
adi_MSTRG.24906.1	adi_MSTRG.12811.1	Histone H5	0.957769
adi_MSTRG.14540.1	adi_MSTRG.12811.1	neural cell adhesion molecule 1-like	0.957722
adi_MSTRG.2861.1	adi_MSTRG.12811.1	ADP-ribosylation factor GTPase-activating protein AGD1-like	0.957435
adi_MSTRG.2147.1	adi_MSTRG.12811.1	noncoding	0.957249
adi_MSTRG.1481.1	adi_MSTRG.12811.1	arylamine N-acetyltransferase, pineal gland isozyme NAT-10-like	0.957203
adi_MSTRG.26029.1	adi_MSTRG.12811.1	noncoding	0.956413
adi_MSTRG.3750.1	adi_MSTRG.12811.1	testis, prostate and placenta-expressed protein-like	0.956392
adi_MSTRG.19322.1	adi_MSTRG.12811.1	GTPase IMAP family member 7-like	0.956325
adi_MSTRG.17204.1	adi_MSTRG.12811.1	E3 ubiquitin-protein ligase HUWE1-like	0.956047
adi_MSTRG.3983.1	adi_MSTRG.12811.1	pollen-specific leucine-rich repeat extensin-like protein 2	0.955725
adi_MSTRG.2859.5	adi_MSTRG.12811.1	tubulin beta chain	0.955485
adi_MSTRG.27962.1	adi_MSTRG.12811.1	coiled-coil domain-containing protein 65-like	0.955353
adi_MSTRG.18556.1	adi_MSTRG.12811.1	N-acetylserotonin O-methyltransferase-like protein	0.955332
adi_MSTRG.24680.1	adi_MSTRG.12811.1	splicing factor 3B subunit 3-like	0.955233
adi_MSTRG.7661.1	adi_MSTRG.12811.1	LOW QUALITY PROTEIN: 60S ribosomal protein L5-like	0.955206
adi_MSTRG.20268.1	adi_MSTRG.12811.1	uncharacterized protein LOC107350143	0.954941
adi_MSTRG.7206.1	adi_MSTRG.12811.1	titin-like	0.954705
adi_MSTRG.22821.1	adi_MSTRG.12811.1	LOW QUALITY PROTEIN: uncharacterized protein LOC107353040	0.954534
adi_MSTRG.23169.1	adi_MSTRG.12811.1	ADP-ribosylation factor-like protein 15	0.954319
adi_MSTRG.12906.1	adi_MSTRG.12811.1	peptide transporter family 2-like	0.954137
adi_MSTRG.21398.1	adi_MSTRG.12811.1	E3 UFM1-protein ligase 1 homolog	0.95407
adi_MSTRG.17351.1	adi_MSTRG.12811.1	neuronal migration protein doublecortin-like	0.953998
adi_MSTRG.49.1	adi_MSTRG.12811.1	beta-adrenergic receptor kinase 2-like	0.953988
adi_MSTRG.27952.1	adi_MSTRG.12811.1	condensin-2 complex subunit D3-like	0.953948
adi_MSTRG.16327.1	adi_MSTRG.12811.1	RE1-silencing transcription factor A-like	0.953884
adi_MSTRG.2950.2	adi_MSTRG.12811.1	ras-related protein Rab-3C-like	0.953726
adi_MSTRG.7732.1	adi_MSTRG.12811.1	uncharacterized protein LOC107356754	0.95366
adi_MSTRG.19486.1	adi_MSTRG.12811.1	uncharacterized protein LOC107349333	0.953572
adi_MSTRG.5384.1	adi_MSTRG.12811.1	Histone H5	0.953476
adi_MSTRG.20869.1	adi_MSTRG.12811.1	noncoding	0.953433
adi_MSTRG.22008.1	adi_MSTRG.12811.1	uncharacterized protein LOC107352037	0.953227
adi_MSTRG.21501.1	adi_MSTRG.12811.1	LOW QUALITY PROTEIN: microtubule-actin cross-linking factor 1, isoforms 1/2/3/5-like	0.953057
adi_MSTRG.17358.1	adi_MSTRG.12811.1	Putative tick transposon	0.952992
adi_MSTRG.9821.1	adi_MSTRG.12811.1	major facilitator superfamily domain-containing protein 6-like	0.952767
adi_MSTRG.3012.1	adi_MSTRG.12811.1	uncharacterized protein LOC107328626	0.952568
adi_MSTRG.25330.1	adi_MSTRG.12811.1	ribonuclease kappa-like	0.952415
adi_MSTRG.2752.1	adi_MSTRG.12811.1	protein ABHD4-like	0.952368
adi_MSTRG.24931.1	adi_MSTRG.12811.1	uncharacterized protein LOC107329389	0.952343
adi_MSTRG.2584.1	adi_MSTRG.12811.1	cleavage and polyadenylation specificity factor subunit 1-like	0.952268
adi_MSTRG.7437.1	adi_MSTRG.12811.1	calcipressin-1-like	0.952072
adi_MSTRG.2737.1	adi_MSTRG.12811.1	uncharacterized protein LOC107358369	0.951937
adi_MSTRG.16598.1	adi_MSTRG.12811.1	major facilitator superfamily domain-containing protein 12-like	0.951653
adi_MSTRG.24300.1	adi_MSTRG.12811.1	uncharacterized protein LOC107354738	0.951537
adi_MSTRG.719.1	adi_MSTRG.12811.1	bcl-2-related ovarian killer protein-like	0.951514
adi_MSTRG.25634.1	adi_MSTRG.12811.1	zinc finger SWIM domain-containing protein 6-like	0.951314
adi_MSTRG.17752.1	adi_MSTRG.12811.1	AP-1 complex subunit beta-1-like	0.951296
adi_MSTRG.69.1	adi_MSTRG.12811.1	carbonic anhydrase 12-like	0.951296
adi_MSTRG.8622.1	adi_MSTRG.12811.1	Histone H5	0.951044
adi_MSTRG.3822.1	adi_MSTRG.12811.1	cytoplasmic dynein 1 light intermediate chain 1-like	0.950965
adi_MSTRG.9133.1	adi_MSTRG.12811.1	cardiolipin synthase (CMP-forming)-like	0.950858
adi_MSTRG.3147.1	adi_MSTRG.12811.1	noncoding	0.950857
adi_MSTRG.26431.1	adi_MSTRG.12811.1	uncharacterized protein LOC107357134	0.950837
adi_MSTRG.15732.1	adi_MSTRG.12811.1	calcineurin-binding protein cabin-1-like	0.9508
adi_MSTRG.27255.1	adi_MSTRG.12811.1	protein FAM177A1-like	0.950688
adi_MSTRG.22893.1	adi_MSTRG.12811.1	ATP synthase subunit beta, mitochondrial-like	0.950553
adi_MSTRG.16894.1	adi_MSTRG.12811.1	TNF receptor-associated factor 6-like	0.950173
adi_MSTRG.8308.1	adi_MSTRG.12811.1	GFP-like fluorescent chromoprotein FP506	0.950098
adi_MSTRG.24253.1	adi_MSTRG.12811.1	50S ribosomal protein L1-like	0.950058
adi_MSTRG.8188.1	adi_MSTRG.12811.1	sodium- and chloride-dependent taurine transporter-like	0.949972
adi_MSTRG.17651.1	adi_MSTRG.12811.1	myosin regulatory light polypeptide 9-like	0.949963
adi_MSTRG.30165.1	adi_MSTRG.12811.1	uncharacterized protein LOC107330371	0.949962
adi_MSTRG.15040.2	adi_MSTRG.12811.1	plectin-like	0.949931
adi_MSTRG.19887.1	adi_MSTRG.12811.1	uncharacterized protein LOC107349788	0.949879
adi_MSTRG.7671.1	adi_MSTRG.12811.1	coactosin-like protein	0.949852
adi_MSTRG.24771.1	adi_MSTRG.12811.1	RNA-directed DNA polymerase from mobile element jockey-like	0.949756
adi_MSTRG.845.1	adi_MSTRG.12811.1	Niemann-Pick C1 protein-like	0.949679
adi_MSTRG.1816.1	adi_MSTRG.12811.1	uncharacterized protein LOC107347206	0.949566
adi_MSTRG.26643.1	adi_MSTRG.12811.1	T-complex protein 1 subunit epsilon-like	0.949522
adi_MSTRG.3301.1	adi_MSTRG.12811.1	BTB/POZ domain-containing protein 19-like	0.949357
adi_MSTRG.16031.1	adi_MSTRG.12811.1	neuronal pentraxin-2-like	0.949269
adi_MSTRG.29490.1	adi_MSTRG.12811.1	DHHC zinc finger membrane protein	0.94907
adi_MSTRG.23477.1	adi_MSTRG.12811.1	uncharacterized protein LOC107353772	0.949057
adi_MSTRG.16719.1	adi_MSTRG.12811.1	uncharacterized protein LOC107346142	0.948965
adi_MSTRG.13585.1	adi_MSTRG.12811.1	desumoylating isopeptidase 2-like	0.948958
adi_MSTRG.6432.1	adi_MSTRG.12811.1	LOW QUALITY PROTEIN: laminin subunit alpha-like	0.948947
adi_MSTRG.2061.1	adi_MSTRG.12811.1	protein O-linked-mannose beta-1,2-N-acetylglucosaminyltransferase 1-like	0.948879
adi_MSTRG.15258.1	adi_MSTRG.12811.1	replication factor C subunit 3-like	0.948673
adi_MSTRG.13422.1	adi_MSTRG.12811.1	noncoding	0.948625
adi_MSTRG.2269.1	adi_MSTRG.12811.1	uncharacterized protein LOC107352282	0.948402
adi_MSTRG.29070.1	adi_MSTRG.12811.1	noncoding	0.948328
adi_MSTRG.26486.1	adi_MSTRG.12811.1	noncoding	0.948048
adi_MSTRG.21170.1	adi_MSTRG.12811.1	kinesin-like protein KIF20A	0.948035
adi_MSTRG.30543.1	adi_MSTRG.12811.1	BPTI/Kunitz domain-containing protein-like	0.94803
adi_MSTRG.4049.1	adi_MSTRG.12811.1	piggyBac transposable element-derived protein 4-like	0.947924
adi_MSTRG.14965.1	adi_MSTRG.12811.1	solute carrier family 22 member 15-like	0.947883
adi_MSTRG.16222.1	adi_MSTRG.12811.1	nucleotide-binding oligomerization domain-containing protein 2-like	0.947828
adi_MSTRG.9731.1	adi_MSTRG.12811.1	polyamine oxidase 3-like	0.947731
adi_MSTRG.9960.1	adi_MSTRG.12811.1	LOW QUALITY PROTEIN: calsyntenin-1-like	0.947648
adi_MSTRG.25704.1	adi_MSTRG.12811.1	60S ribosomal protein L15-like	0.947578
adi_MSTRG.25091.1	adi_MSTRG.12811.1	noncoding	0.947281
adi_MSTRG.2925.1	adi_MSTRG.12811.1	hydroxysteroid dehydrogenase-like protein 2	0.947254
adi_MSTRG.14045.1	adi_MSTRG.12811.1	peptidyl-prolyl cis-trans isomerase B-like	0.947239
adi_MSTRG.19804.1	adi_MSTRG.12811.1	noncoding	0.94721
adi_MSTRG.20193.1	adi_MSTRG.12811.1	LOW QUALITY PROTEIN: dynein beta chain, ciliary-like	0.947125
adi_MSTRG.28985.1	adi_MSTRG.12811.1	neuronal pentraxin-2-like	0.947119
adi_MSTRG.8587.1	adi_MSTRG.12811.1	zinc finger C2HC domain-containing protein 1A-like	0.947069
adi_MSTRG.29713.1	adi_MSTRG.12811.1	uncharacterized protein LOC107329459	0.946904
adi_MSTRG.19547.1	adi_MSTRG.12811.1	noncoding	0.946869
adi_MSTRG.1628.1	adi_MSTRG.12811.1	protein bfr2-like	0.946747
adi_MSTRG.3064.1	adi_MSTRG.12811.1	protein Flattop homolog	0.946509
adi_MSTRG.1785.1	adi_MSTRG.12811.1	PRKCA-binding protein-like	0.946483
adi_MSTRG.4916.1	adi_MSTRG.12811.1	noncoding	0.946439
adi_MSTRG.14426.1	adi_MSTRG.12811.1	noncoding	0.946333
adi_MSTRG.13041.1	adi_MSTRG.12811.1	cilia- and flagella-associated protein 58-like	0.946193
adi_MSTRG.27775.1	adi_MSTRG.12811.1	golgin subfamily A member 4-like	0.946143
adi_MSTRG.6563.1	adi_MSTRG.12811.1	uncharacterized protein C20orf85-like	0.946067
adi_MSTRG.29093.1	adi_MSTRG.12811.1	RNA-directed DNA polymerase from mobile element jockey-like	0.946056
adi_MSTRG.22505.1	adi_MSTRG.12811.1	ATP-dependent DNA helicase hus2/rqh1-like	0.946046
adi_MSTRG.27343.1	adi_MSTRG.12811.1	uncharacterized protein LOC107358378	0.945904
adi_MSTRG.13392.1	adi_MSTRG.12811.1	noncoding	0.94589
adi_MSTRG.12928.1	adi_MSTRG.12811.1	dimethlysulfonioproprionate lyase 7-like	0.94588
adi_MSTRG.19960.2	adi_MSTRG.12811.1	zinc finger protein 239-like	0.945874
adi_MSTRG.6899.1	adi_MSTRG.12811.1	V-type proton ATPase 21 kDa proteolipid subunit-like	0.945847
adi_MSTRG.16489.1	adi_MSTRG.12811.1	uncharacterized protein LOC107350131	0.945806
adi_MSTRG.3721.1	adi_MSTRG.12811.1	testis, prostate and placenta-expressed protein-like	0.945713
adi_MSTRG.21658.1	adi_MSTRG.12811.1	transmembrane protein 45B-like	0.945689
adi_MSTRG.19001.3	adi_MSTRG.12811.1	noncoding	0.945659
adi_MSTRG.2707.1	adi_MSTRG.12811.1	uncharacterized protein LOC107357510	0.945629
adi_MSTRG.28720.1	adi_MSTRG.12811.1	clathrin heavy chain 1-like	0.945492
adi_MSTRG.15532.1	adi_MSTRG.12811.1	disintegrin and metalloproteinase domain-containing protein 10-like	0.945375
adi_MSTRG.25221.1	adi_MSTRG.12811.1	noncoding	0.945372
adi_MSTRG.5850.1	adi_MSTRG.12811.1	noncoding	0.945348
adi_MSTRG.3018.1	adi_MSTRG.12811.1	uncharacterized protein LOC107329195	0.94531
adi_MSTRG.9064.1	adi_MSTRG.12811.1	noncoding	0.945221
adi_MSTRG.29712.1	adi_MSTRG.12811.1	noncoding	0.945161
adi_MSTRG.8709.1	adi_MSTRG.12811.1	orexin receptor type 1-like	0.945145
adi_MSTRG.8545.1	adi_MSTRG.12811.1	uncharacterized protein LOC107336861	0.945145
adi_MSTRG.1629.1	adi_MSTRG.12811.1	L-amino-acid oxidase-like	0.945126
adi_MSTRG.19016.1	adi_MSTRG.12811.1	Golgi apparatus protein 1-like	0.944869
adi_MSTRG.17364.2	adi_MSTRG.12811.1	claudin domain-containing protein 2-like	0.944807
adi_MSTRG.24174.1	adi_MSTRG.12811.1	mitofusin-2-like	0.944795
adi_MSTRG.27956.1	adi_MSTRG.12811.1	coiled-coil domain-containing protein 65-like	0.944726
adi_MSTRG.6143.1	adi_MSTRG.12811.1	barrier-to-autointegration factor-like	0.944706
adi_MSTRG.20417.1	adi_MSTRG.12811.1	noncoding	0.944641
adi_MSTRG.5455.1	adi_MSTRG.12811.1	fatty aldehyde dehydrogenase-like	0.944614
adi_MSTRG.18320.1	adi_MSTRG.12811.1	Histone H5	0.944606
adi_MSTRG.19741.1	adi_MSTRG.12811.1	uncharacterized protein LOC107349558	0.944586
adi_MSTRG.4005.1	adi_MSTRG.12811.1	actin-15B	0.944484
adi_MSTRG.25933.1	adi_MSTRG.12811.1	noncoding	0.944301
adi_MSTRG.23133.1	adi_MSTRG.12811.1	LOW QUALITY PROTEIN: cytoplasmic dynein 1 heavy chain 1-like	0.944021
adi_MSTRG.20516.1	adi_MSTRG.12811.1	tubulin alpha chain-like	0.944008
adi_MSTRG.18585.1	adi_MSTRG.12811.1	processed variable antigen-like	0.943915
adi_MSTRG.18186.1	adi_MSTRG.12811.1	noncoding	0.943882
adi_MSTRG.14806.1	adi_MSTRG.12811.1	dimethlysulfonioproprionate lyase 7-like	0.943784
adi_MSTRG.9770.1	adi_MSTRG.12811.1	uncharacterized protein LOC107338040	0.943774
adi_MSTRG.25990.1	adi_MSTRG.12811.1	Histone H5	0.943688
adi_MSTRG.4404.4	adi_MSTRG.12811.1	alcohol dehydrogenase [NADP(+)]-like	0.943476
adi_MSTRG.17453.1	adi_MSTRG.12811.1	glycerophosphodiester phosphodiesterase 1-like	0.943462
adi_MSTRG.3136.1	adi_MSTRG.12811.1	noncoding	0.943447
adi_MSTRG.7555.1	adi_MSTRG.12811.1	uncharacterized protein LOC107335711	0.943411
adi_MSTRG.4293.1	adi_MSTRG.12811.1	adi_adi_MSTRG.4293.1	0.943398
adi_MSTRG.6118.2	adi_MSTRG.12811.1	uncharacterized protein LOC107334090	0.943397
adi_MSTRG.22806.3	adi_MSTRG.12811.1	tetratricopeptide repeat protein 27-like	0.943393
adi_MSTRG.4611.1	adi_MSTRG.12811.1	uncharacterized protein LOC107332475	0.943353
adi_MSTRG.19409.1	adi_MSTRG.12811.1	periostin-like	0.943334
adi_MSTRG.21612.1	adi_MSTRG.12811.1	coagulation factor VII-like	0.943209
adi_MSTRG.6866.1	adi_MSTRG.12811.1	coatomer subunit alpha-like	0.943093
adi_MSTRG.6701.1	adi_MSTRG.12811.1	mediator of RNA polymerase II transcription subunit 34-like	0.942941
adi_MSTRG.7560.3	adi_MSTRG.12811.1	uncharacterized protein LOC107335711	0.942919
adi_MSTRG.19329.1	adi_MSTRG.12811.1	protein phosphatase 1 regulatory subunit 32-like	0.942893
adi_MSTRG.16276.1	adi_MSTRG.12811.1	uncharacterized protein LOC107345597	0.94287
adi_MSTRG.20570.1	adi_MSTRG.12811.1	uncharacterized protein LOC107350507	0.942811
adi_MSTRG.25262.1	adi_MSTRG.12811.1	uncharacterized protein LOC107345863	0.942781
adi_MSTRG.24208.1	adi_MSTRG.12811.1	CCAAT/enhancer-binding protein zeta-like	0.942691
adi_MSTRG.14444.1	adi_MSTRG.12811.1	Putative COP9 signalosome subunit 6 (CsnF)	0.942628
adi_MSTRG.19352.1	adi_MSTRG.12811.1	protein phosphatase 1 regulatory subunit 32-like	0.942561
adi_MSTRG.27392.2	adi_MSTRG.12811.1	LOW QUALITY PROTEIN: V-type proton ATPase catalytic subunit A isoform 2-like	0.942538
adi_MSTRG.17708.1	adi_MSTRG.12811.1	protein ERGIC-53-like	0.942515
adi_MSTRG.17818.1	adi_MSTRG.12811.1	noncoding	0.942454
adi_MSTRG.12895.1	adi_MSTRG.12811.1	noncoding	0.942437
adi_MSTRG.19472.1	adi_MSTRG.12811.1	insulin gene enhancer protein ISL-1-like	0.942404
adi_MSTRG.29064.1	adi_MSTRG.12811.1	noncoding	0.942388
adi_MSTRG.24360.1	adi_MSTRG.12811.1	ATP synthase subunit delta, mitochondrial-like	0.942201
adi_MSTRG.25833.1	adi_MSTRG.12811.1	noncoding	0.941983
adi_MSTRG.30246.1	adi_MSTRG.12811.1	LOW QUALITY PROTEIN: argininosuccinate synthase-like	0.941781
adi_MSTRG.1444.1	adi_MSTRG.12811.1	galactosylceramide sulfotransferase-like	0.941725
adi_MSTRG.6203.1	adi_MSTRG.12811.1	uncharacterized protein LOC107334228	0.941668
adi_MSTRG.16398.1	adi_MSTRG.12811.1	calretinin-like	0.94161
adi_MSTRG.13335.1	adi_MSTRG.12811.1	armadillo repeat-containing protein 6-like	0.941567
adi_MSTRG.17773.1	adi_MSTRG.12811.1	Cytochrome c oxidase subunit 3	0.941533
adi_MSTRG.18149.1	adi_MSTRG.12811.1	eIF-2-alpha kinase activator GCN1-like	0.941433
adi_MSTRG.22233.1	adi_MSTRG.12811.1	uncharacterized protein LOC107352327	0.941421
adi_MSTRG.836.1	adi_MSTRG.12811.1	60S ribosomal protein L11-like	0.941318
adi_MSTRG.4507.1	adi_MSTRG.12811.1	UPF0676 protein C1494.01-like	0.941297
adi_MSTRG.22280.1	adi_MSTRG.12811.1	Histone H5	0.941198
adi_MSTRG.21486.1	adi_MSTRG.12811.1	LOW QUALITY PROTEIN: microtubule-actin cross-linking factor 1-like	0.941112
adi_MSTRG.24816.1	adi_MSTRG.12811.1	DPY30 domain-containing protein 1	0.940843
adi_MSTRG.20870.1	adi_MSTRG.12811.1	noncoding	0.940817
adi_MSTRG.6255.1	adi_MSTRG.12811.1	aryl hydrocarbon receptor nuclear translocator-like	0.940775
adi_MSTRG.3116.1	adi_MSTRG.12811.1	uncharacterized protein LOC107354962	0.940677
adi_MSTRG.2410.1	adi_MSTRG.12811.1	40S ribosomal protein S28	0.940605
adi_MSTRG.24378.1	adi_MSTRG.12811.1	glutaryl-CoA dehydrogenase, mitochondrial-like	0.9406
adi_MSTRG.19050.1	adi_MSTRG.12811.1	GFP-like fluorescent chromoprotein FP506	0.940584
adi_MSTRG.20874.1	adi_MSTRG.12811.1	hematopoietic prostaglandin D synthase-like	0.94058
adi_MSTRG.21507.1	adi_MSTRG.12811.1	LOW QUALITY PROTEIN: microtubule-actin cross-linking factor 1, isoforms 1/2/3/5-like	0.940576
adi_MSTRG.17734.1	adi_MSTRG.12811.1	uncharacterized protein LOC107347291	0.940568
adi_MSTRG.4534.1	adi_MSTRG.12811.1	uncharacterized protein LOC107332387	0.940545
adi_MSTRG.1557.1	adi_MSTRG.12811.1	noncoding	0.940429
adi_MSTRG.26849.1	adi_MSTRG.12811.1	long-chain fatty acid transport protein 4-like	0.940387
adi_MSTRG.24179.1	adi_MSTRG.12811.1	tetratricopeptide repeat protein 25-like	0.940245
adi_MSTRG.3341.1	adi_MSTRG.12811.1	von Willebrand factor A domain-containing protein 3B-like	0.940208
adi_MSTRG.14955.1	adi_MSTRG.12811.1	uncharacterized protein LOC107344197	0.9402
adi_MSTRG.2787.1	adi_MSTRG.12811.1	Macrophage receptor MARCO	0.940167
adi_MSTRG.26013.1	adi_MSTRG.12811.1	sorting nexin-32-like	0.940115
adi_MSTRG.3246.1	adi_MSTRG.12811.1	tumor necrosis factor ligand superfamily member 10-like	0.940005
adi_MSTRG.13469.1	adi_MSTRG.12811.1	noncoding	0.939989
adi_MSTRG.18779.1	adi_MSTRG.12811.1	V-type proton ATPase subunit B-like	0.93993
adi_MSTRG.4253.1	adi_MSTRG.12811.1	selenoprotein K-like	0.939918
adi_MSTRG.20868.1	adi_MSTRG.12811.1	Protein of unknown function (DUF3915)	0.939906
adi_MSTRG.952.1	adi_MSTRG.12811.1	protein CASC5-like	0.939859
adi_MSTRG.20994.1	adi_MSTRG.12811.1	E3 ubiquitin-protein ligase UBR5-like	0.939824
adi_MSTRG.466.1	adi_MSTRG.12811.1	piggyBac transposable element-derived protein 4-like	0.939713
adi_MSTRG.507.1	adi_MSTRG.12811.1	tripeptidyl-peptidase 2-like	0.939682
adi_MSTRG.9083.1	adi_MSTRG.12811.1	LOW QUALITY PROTEIN: serine/threonine-protein kinase BRSK2-like	0.939595
adi_MSTRG.27052.1	adi_MSTRG.12811.1	adi_adi_MSTRG.27052.1	0.939513
adi_MSTRG.7714.1	adi_MSTRG.12811.1	hephaestin-like protein	0.93948
adi_MSTRG.7766.2	adi_MSTRG.12811.1	uncharacterized protein LOC107329389	0.939374
adi_MSTRG.5748.1	adi_MSTRG.12811.1	uncharacterized protein LOC107333669	0.939257
adi_MSTRG.6420.1	adi_MSTRG.12811.1	uncharacterized protein LOC107334483	0.939233
adi_MSTRG.3014.1	adi_MSTRG.12811.1	myelin transcription factor 1-like protein	0.939217
adi_MSTRG.27030.1	adi_MSTRG.12811.1	dimethlysulfonioproprionate lyase 7-like	0.939093
adi_MSTRG.13204.1	adi_MSTRG.12811.1	uncharacterized protein LOC107342188	0.939044
adi_MSTRG.3735.1	adi_MSTRG.12811.1	uncharacterized protein LOC107331592	0.938987
adi_MSTRG.3492.1	adi_MSTRG.12811.1	uncharacterized protein LOC107331262	0.938886
adi_MSTRG.29489.1	adi_MSTRG.12811.1	neuronal acetylcholine receptor subunit alpha-7-like	0.938857
adi_MSTRG.5826.1	adi_MSTRG.12811.1	40S ribosomal protein S6-like	0.938833
adi_MSTRG.3232.1	adi_MSTRG.12811.1	uncharacterized protein LOC107330995	0.938818
adi_MSTRG.6118.1	adi_MSTRG.12811.1	uncharacterized protein LOC107334090	0.938676
adi_MSTRG.25371.1	adi_MSTRG.12811.1	noncoding	0.938628
adi_MSTRG.20644.1	adi_MSTRG.12811.1	noncoding	0.938621
adi_MSTRG.28598.1	adi_MSTRG.12811.1	uncharacterized protein LOC107328035	0.938546
adi_MSTRG.20711.1	adi_MSTRG.12811.1	melanotransferrin-like	0.938516
adi_MSTRG.18657.1	adi_MSTRG.12811.1	protein pelota-like	0.938424
adi_MSTRG.30187.1	adi_MSTRG.12811.1	Histone H5	0.938345
adi_MSTRG.9239.1	adi_MSTRG.12811.1	actin-binding protein IPP-like	0.938215
adi_MSTRG.2259.1	adi_MSTRG.12811.1	Putative COP9 signalosome subunit 6 (CsnF)	0.938168
adi_MSTRG.259.1	adi_MSTRG.12811.1	DNA ligase 1-like	0.938159
adi_MSTRG.13702.1	adi_MSTRG.12811.1	transcription factor HES-4-like	0.938109
adi_MSTRG.30802.1	adi_MSTRG.12811.1	noncoding	0.937995
adi_MSTRG.29279.1	adi_MSTRG.12811.1	actin, cytoplasmic-like	0.937785
adi_MSTRG.19382.1	adi_MSTRG.12811.1	monocarboxylate transporter 10-like	0.937683
adi_MSTRG.13257.1	adi_MSTRG.12811.1	myosin-9-like	0.937665
adi_MSTRG.2906.1	adi_MSTRG.12811.1	dopamine D2-like receptor	0.937545
adi_MSTRG.312.1	adi_MSTRG.12811.1	netrin-1-like	0.937441
adi_MSTRG.14205.1	adi_MSTRG.12811.1	extended synaptotagmin-2-A-like	0.937376
adi_MSTRG.26400.1	adi_MSTRG.12811.1	asparagine synthetase [glutamine-hydrolyzing]-like	0.937311
adi_MSTRG.789.1	adi_MSTRG.12811.1	uncharacterized protein LOC107336778	0.937287
adi_MSTRG.26429.1	adi_MSTRG.12811.1	LOW QUALITY PROTEIN: sedoheptulokinase-like	0.937265
adi_MSTRG.21279.1	adi_MSTRG.12811.1	proteasome subunit beta type-4-like	0.937181
adi_MSTRG.29609.1	adi_MSTRG.12811.1	noncoding	0.93704
adi_MSTRG.7982.1	adi_MSTRG.12811.1	noncoding	0.936977
adi_MSTRG.18208.1	adi_MSTRG.12811.1	noncoding	0.936961
adi_MSTRG.21634.1	adi_MSTRG.12811.1	15-hydroxyprostaglandin dehydrogenase [NAD(+)]-like	0.936903
adi_MSTRG.13707.2	adi_MSTRG.12811.1	LOW QUALITY PROTEIN: clathrin heavy chain 1-like	0.936896
adi_MSTRG.30264.1	adi_MSTRG.12811.1	uncharacterized protein LOC107330132	0.936873
adi_MSTRG.17408.1	adi_MSTRG.12811.1	uncharacterized protein LOC111336470 [Stylophora pistillata]	0.936866
adi_MSTRG.25132.2	adi_MSTRG.12811.1	UPF0565 protein C2orf69 homolog	0.936814
adi_MSTRG.13033.1	adi_MSTRG.12811.1	sodium/hydrogen exchanger 7-like	0.936737
adi_MSTRG.19644.1	adi_MSTRG.12811.1	eukaryotic translation initiation factor 4 gamma 3-like	0.93666
adi_MSTRG.20216.1	adi_MSTRG.12811.1	LOW QUALITY PROTEIN: dynein beta chain, ciliary-like	0.93666
adi_MSTRG.9138.1	adi_MSTRG.12811.1	uncharacterized protein LOC107337491	0.93664
adi_MSTRG.2453.1	adi_MSTRG.12811.1	uncharacterized protein LOC107354705	0.936607
adi_MSTRG.2365.1	adi_MSTRG.12811.1	Dephospho-CoA kinase	0.936549
adi_MSTRG.2396.1	adi_MSTRG.12811.1	uncharacterized protein LOC107354036	0.936509
adi_MSTRG.30440.1	adi_MSTRG.12811.1	TAF6-like RNA polymerase II p300/CBP-associated factor-associated factor 65 kDa subunit 6L	0.936499
adi_MSTRG.9261.1	adi_MSTRG.12811.1	tumor necrosis factor receptor superfamily member 16-like	0.93647
adi_MSTRG.9655.1	adi_MSTRG.12811.1	forkhead box protein G1-like	0.936382
adi_MSTRG.28178.1	adi_MSTRG.12811.1	sperm flagellar protein 2-like	0.936312
adi_MSTRG.6401.1	adi_MSTRG.12811.1	transcription factor SOX-14-like	0.936301
adi_MSTRG.2596.1	adi_MSTRG.12811.1	melanocortin receptor 5-like	0.936286
adi_MSTRG.23825.1	adi_MSTRG.12811.1	uncharacterized protein LOC107354230	0.936232
adi_MSTRG.5410.1	adi_MSTRG.12811.1	galactosylgalactosylxylosylprotein 3-beta-glucuronosyltransferase 1-like	0.936188
adi_MSTRG.4251.1	adi_MSTRG.12811.1	Isopentenyl-diphosphate delta-isomerase	0.936139
adi_MSTRG.8449.1	adi_MSTRG.12811.1	60S ribosomal protein L19-like	0.936115
adi_MSTRG.15556.1	adi_MSTRG.12811.1	protein Wnt-2b-like	0.936048
adi_MSTRG.16351.1	adi_MSTRG.12811.1	tumor protein p53-inducible nuclear protein 2-like	0.935914
adi_MSTRG.5583.1	adi_MSTRG.12811.1	actin, cytoplasmic	0.935877
adi_MSTRG.26304.1	adi_MSTRG.12811.1	uncharacterized protein LOC107356990	0.935823
adi_MSTRG.19397.1	adi_MSTRG.12811.1	noncoding	0.935726
adi_MSTRG.23148.1	adi_MSTRG.12811.1	scavenger receptor cysteine-rich type 1 protein M130-like	0.935697
adi_MSTRG.14881.1	adi_MSTRG.12811.1	uncharacterized protein LOC107344013	0.935546
adi_MSTRG.15316.1	adi_MSTRG.12811.1	ATP synthase subunit alpha, mitochondrial-like	0.935505
adi_MSTRG.26141.1	adi_MSTRG.12811.1	noncoding	0.935384
adi_MSTRG.16455.1	adi_MSTRG.12811.1	noncoding	0.935341
adi_MSTRG.21825.1	adi_MSTRG.12811.1	cryptochrome-1-like	0.935335
adi_MSTRG.2405.1	adi_MSTRG.12811.1	caspase-3-like	0.935328
adi_MSTRG.29909.1	adi_MSTRG.12811.1	metaxin-2-like	0.935293
adi_MSTRG.29687.1	adi_MSTRG.12811.1	uncharacterized protein LOC107339672	0.935208
adi_MSTRG.3428.1	adi_MSTRG.12811.1	LOW QUALITY PROTEIN: vesicle transport through interaction with t-SNAREs homolog 1B-like	0.935165
adi_MSTRG.13732.1	adi_MSTRG.12811.1	Optic atrophy 3 protein homolog	0.935084
adi_MSTRG.18748.1	adi_MSTRG.12811.1	DELTA-alicitoxin-Pse2b-like	0.93491
adi_MSTRG.12953.1	adi_MSTRG.12811.1	small cysteine-rich protein 3-like	0.934727
adi_MSTRG.6455.1	adi_MSTRG.12811.1	DNA polymerase delta subunit 4-like	0.934725
adi_MSTRG.22118.2	adi_MSTRG.12811.1	probetacellulin-like	0.934714
adi_MSTRG.28671.1	adi_MSTRG.12811.1	hemicentin-1-like	0.93465
adi_MSTRG.7844.1	adi_MSTRG.12811.1	uncharacterized protein LOC107330504	0.934611
adi_MSTRG.15767.1	adi_MSTRG.12811.1	E2F-associated phosphoprotein-like	0.934582
adi_MSTRG.22930.1	adi_MSTRG.12811.1	nodal modulator 3-like	0.934552
adi_MSTRG.9286.1	adi_MSTRG.12811.1	LOW QUALITY PROTEIN: malate dehydrogenase, cytoplasmic-like	0.934544
adi_MSTRG.20464.1	adi_MSTRG.12811.1	noncoding	0.934521
adi_MSTRG.22217.1	adi_MSTRG.12811.1	adenosine receptor A1-like	0.934446
adi_MSTRG.21886.1	adi_MSTRG.12811.1	linear gramicidin synthase subunit D-like	0.934342
adi_MSTRG.17835.1	adi_MSTRG.12811.1	uncharacterized protein LOC107347415	0.934291
adi_MSTRG.2582.1	adi_MSTRG.12811.1	uncharacterized protein LOC107355863	0.934233
adi_MSTRG.881.1	adi_MSTRG.12811.1	uncharacterized protein LOC107336308	0.934178
adi_MSTRG.7667.1	adi_MSTRG.12811.1	noncoding	0.93415
adi_MSTRG.22203.1	adi_MSTRG.12811.1	uncharacterized protein LOC107352285	0.934051
adi_MSTRG.24819.1	adi_MSTRG.12811.1	uncharacterized protein LOC107355300	0.934028
adi_MSTRG.19733.1	adi_MSTRG.12811.1	noncoding	0.934018
adi_MSTRG.15273.1	adi_MSTRG.12811.1	uncharacterized protein LOC107344501	0.933992
adi_MSTRG.24067.1	adi_MSTRG.12811.1	tubulin alpha-1 chain-like	0.933985
adi_MSTRG.16615.1	adi_MSTRG.12811.1	uncharacterized protein LOC107345863	0.933925
adi_MSTRG.17315.1	adi_MSTRG.12811.1	uncharacterized protein LOC107346827	0.933772
adi_MSTRG.27314.1	adi_MSTRG.12811.1	NADPH oxidase 3-like	0.933657
adi_MSTRG.14943.1	adi_MSTRG.12811.1	GON-4-like protein	0.933637
adi_MSTRG.26910.1	adi_MSTRG.12811.1	multidrug resistance-associated protein 4-like	0.933624
adi_MSTRG.3195.1	adi_MSTRG.12811.1	Histone H5	0.933552
adi_MSTRG.616.1	adi_MSTRG.12811.1	uncharacterized protein LOC107334744	0.933409
adi_MSTRG.30315.1	adi_MSTRG.12811.1	anthranilate O-methyltransferase 3-like	0.933407
adi_MSTRG.9576.1	adi_MSTRG.12811.1	uncharacterized protein LOC107338027	0.93326
adi_MSTRG.23813.1	adi_MSTRG.12811.1	uncharacterized protein LOC111332857 [Stylophora pistillata]	0.932886
adi_MSTRG.29327.1	adi_MSTRG.12811.1	noncoding	0.932869
adi_MSTRG.5770.1	adi_MSTRG.12811.1	piggyBac transposable element-derived protein 4-like	0.932865
adi_MSTRG.24083.1	adi_MSTRG.12811.1	noncoding	0.932645
adi_MSTRG.30016.1	adi_MSTRG.12811.1	noncoding	0.932615
adi_MSTRG.20881.1	adi_MSTRG.12811.1	uncharacterized protein LOC107339762	0.932529
adi_MSTRG.6446.1	adi_MSTRG.12811.1	uncharacterized protein LOC107334510	0.932519
adi_MSTRG.15784.1	adi_MSTRG.12811.1	elongation factor 1-gamma-A-like	0.932483
adi_MSTRG.14108.1	adi_MSTRG.12811.1	noncoding	0.932467
adi_MSTRG.26884.1	adi_MSTRG.12811.1	uncharacterized protein LOC107340901	0.932461
adi_MSTRG.16061.1	adi_MSTRG.12811.1	uncharacterized protein LOC107345414	0.932358
adi_MSTRG.14396.1	adi_MSTRG.12811.1	LOW QUALITY PROTEIN: sodium/potassium-transporting ATPase subunit alpha-1-like	0.932339
adi_MSTRG.24978.1	adi_MSTRG.12811.1	peptidylglycine alpha-amidating monooxygenase 1 [Acropora millepora]	0.932099
adi_MSTRG.13622.1	adi_MSTRG.12811.1	HEAT repeat-containing protein 5B-like	0.93209
adi_MSTRG.21062.1	adi_MSTRG.12811.1	serine--pyruvate aminotransferase-like	0.931964
adi_MSTRG.30127.1	adi_MSTRG.12811.1	ATP synthase subunit alpha, mitochondrial	0.931842
adi_MSTRG.1819.1	adi_MSTRG.12811.1	uncharacterized protein LOC107347458	0.931608
adi_MSTRG.7243.1	adi_MSTRG.12811.1	succinate dehydrogenase [ubiquinone] cytochrome b small subunit A, mitochondrial-like	0.931533
adi_MSTRG.23707.1	adi_MSTRG.12811.1	uncharacterized protein LOC107345863	0.9315
adi_MSTRG.15295.1	adi_MSTRG.12811.1	testican-2-like	0.931447
adi_MSTRG.18376.1	adi_MSTRG.12811.1	fibrinogen C domain-containing protein 1-like	0.931269
adi_MSTRG.1584.7	adi_MSTRG.12811.1	uncharacterized protein LOC107343874	0.931249
adi_MSTRG.8659.1	adi_MSTRG.12811.1	L-gulonolactone oxidase-like	0.931215
adi_MSTRG.4966.1	adi_MSTRG.12811.1	PGAP2-interacting protein-like	0.93112
adi_MSTRG.15310.1	adi_MSTRG.12811.1	noncoding	0.931056
adi_MSTRG.22526.1	adi_MSTRG.12811.1	uncharacterized protein LOC107344426	0.931003
adi_MSTRG.30872.1	adi_MSTRG.12811.1	uncharacterized protein LOC107330833	0.931003
adi_MSTRG.3839.1	adi_MSTRG.12811.1	peptidase M20 domain-containing protein 2-like	0.930996
adi_MSTRG.16470.1	adi_MSTRG.12811.1	uncharacterized protein LOC107345234	0.930881
adi_MSTRG.6213.1	adi_MSTRG.12811.1	universal stress protein Slr1101-like	0.93076
adi_MSTRG.24107.1	adi_MSTRG.12811.1	protein O-linked-mannose beta-1,2-N-acetylglucosaminyltransferase 1-like	0.930738
adi_MSTRG.27233.1	adi_MSTRG.12811.1	noncoding	0.930667
adi_MSTRG.20668.1	adi_MSTRG.12811.1	uncharacterized protein LOC107350523	0.930639
adi_MSTRG.22304.1	adi_MSTRG.12811.1	peptidyl-prolyl cis-trans isomerase B-like	0.930615
adi_MSTRG.5445.1	adi_MSTRG.12811.1	prothrombin-like	0.930605
adi_MSTRG.3335.1	adi_MSTRG.12811.1	Predicted protein	0.9306
adi_MSTRG.21629.1	adi_MSTRG.12811.1	Collagen alpha-1(IX) chain	0.930577
adi_MSTRG.7390.1	adi_MSTRG.12811.1	cAMP-specific 3',5'-cyclic phosphodiesterase 4D-like	0.930545
adi_MSTRG.9286.3	adi_MSTRG.12811.1	LOW QUALITY PROTEIN: malate dehydrogenase, cytoplasmic-like	0.930536
adi_MSTRG.9661.1	adi_MSTRG.12811.1	retinoid isomerohydrolase-like	0.930504
adi_MSTRG.3945.1	adi_MSTRG.12811.1	large subunit GTPase 1 homolog	0.930466
adi_MSTRG.24390.1	adi_MSTRG.12811.1	uncharacterized protein LOC107354799	0.930454
adi_MSTRG.19523.1	adi_MSTRG.12811.1	uncharacterized protein LOC107349329	0.93041
adi_MSTRG.20852.1	adi_MSTRG.12811.1	uncharacterized protein LOC107350806	0.930377
adi_MSTRG.22118.1	adi_MSTRG.12811.1	probetacellulin-like	0.930365
adi_MSTRG.17301.1	adi_MSTRG.12811.1	uncharacterized protein LOC107355746	0.930314
adi_MSTRG.5076.1	adi_MSTRG.12811.1	uncharacterized protein LOC107332947	0.930243
adi_MSTRG.23047.1	adi_MSTRG.12811.1	noncoding	0.930233
adi_MSTRG.4344.1	adi_MSTRG.12811.1	uncharacterized protein LOC107332179	0.930201
adi_MSTRG.18113.1	adi_MSTRG.12811.1	thrombospondin-1-like	0.930165
adi_MSTRG.1406.1	adi_MSTRG.12811.1	78 kDa glucose-regulated protein-like	0.930148
adi_MSTRG.9344.1	adi_MSTRG.12811.1	DNA cross-link repair 1A protein-like	0.930137
adi_MSTRG.26677.1	adi_MSTRG.12811.1	uncharacterized protein LOC107328292	0.930118
adi_MSTRG.761.1	adi_MSTRG.12811.1	noncoding	0.930093
adi_MSTRG.7282.1	adi_MSTRG.12811.1	uncharacterized protein LOC107335450	0.929953
adi_MSTRG.13701.1	adi_MSTRG.12811.1	Histone H5	0.92994
adi_MSTRG.27617.1	adi_MSTRG.12811.1	noncoding	0.929848
adi_MSTRG.9438.2	adi_MSTRG.12811.1	H/ACA ribonucleoprotein complex subunit 2-like protein	0.929783
adi_MSTRG.24122.1	adi_MSTRG.12811.1	noncoding	0.929761
adi_MSTRG.13805.1	adi_MSTRG.12811.1	protein pelota homolog	0.929741
adi_MSTRG.3604.1	adi_MSTRG.12811.1	homeobox protein GBX-2-like	0.92968
adi_MSTRG.9914.4	adi_MSTRG.12811.1	translation initiation factor eIF-2B subunit delta-like	0.929633
adi_MSTRG.18871.1	adi_MSTRG.12811.1	dynein heavy chain 6, axonemal-like	0.929633
adi_MSTRG.2363.1	adi_MSTRG.12811.1	noncoding	0.929621
adi_MSTRG.1810.1	adi_MSTRG.12811.1	nuclear factor NF-kappa-B p105 subunit-like	0.929504
adi_MSTRG.2330.1	adi_MSTRG.12811.1	protein sel-1 homolog 1-like	0.929441
adi_MSTRG.795.1	adi_MSTRG.12811.1	dolichyl-diphosphooligosaccharide--protein glycosyltransferase subunit STT3A	0.929433
adi_MSTRG.18622.1	adi_MSTRG.12811.1	neuronal pentraxin-1-like	0.929406
adi_MSTRG.4539.1	adi_MSTRG.12811.1	noncoding	0.929369
adi_MSTRG.21803.1	adi_MSTRG.12811.1	pancreatic lipase-related protein 2-like	0.929364
adi_MSTRG.15495.1	adi_MSTRG.12811.1	cannabinoid receptor 1-like	0.929313
adi_MSTRG.315.1	adi_MSTRG.12811.1	nucleolar protein 58-like	0.929276
adi_MSTRG.1565.1	adi_MSTRG.12811.1	arylamine N-acetyltransferase, pineal gland isozyme NAT-10-like	0.929223
adi_MSTRG.26568.1	adi_MSTRG.12811.1	uncharacterized protein LOC107357303	0.929197
adi_MSTRG.20660.1	adi_MSTRG.12811.1	piggyBac transposable element-derived protein 4-like	0.929191
adi_MSTRG.4278.1	adi_MSTRG.12811.1	uncharacterized protein LOC107350131	0.92913
adi_MSTRG.5548.1	adi_MSTRG.12811.1	uncharacterized protein LOC107333381	0.929111
adi_MSTRG.20851.1	adi_MSTRG.12811.1	noncoding	0.929062
adi_MSTRG.17161.1	adi_MSTRG.12811.1	Histone H5	0.929035
adi_MSTRG.20883.1	adi_MSTRG.12811.1	angiopoietin-1 receptor-like	0.928992
adi_MSTRG.16813.1	adi_MSTRG.12811.1	integrator complex subunit 3-like	0.928944
adi_MSTRG.837.1	adi_MSTRG.12811.1	uncharacterized protein LOC107336284	0.928904
adi_MSTRG.29455.1	adi_MSTRG.12811.1	uncharacterized protein LOC107329144	0.92877
adi_MSTRG.26340.2	adi_MSTRG.12811.1	RNA-binding protein 25-like	0.928703
adi_MSTRG.2629.1	adi_MSTRG.12811.1	noncoding	0.928692
adi_MSTRG.30704.1	adi_MSTRG.12811.1	uncharacterized protein LOC107332421	0.928607
adi_MSTRG.24936.1	adi_MSTRG.12811.1	uncharacterized protein LOC107340901	0.928561
adi_MSTRG.16786.1	adi_MSTRG.12811.1	noncoding	0.928548
adi_MSTRG.5779.1	adi_MSTRG.12811.1	Histone H5	0.928484
adi_MSTRG.16781.1	adi_MSTRG.12811.1	uncharacterized protein LOC107346129	0.928394
adi_MSTRG.1614.1	adi_MSTRG.12811.1	uncharacterized protein LOC107345383	0.928371
adi_MSTRG.24972.1	adi_MSTRG.12811.1	testicular haploid expressed gene protein-like	0.928287
adi_MSTRG.1676.1	adi_MSTRG.12811.1	noncoding	0.928235
adi_MSTRG.15503.1	adi_MSTRG.12811.1	endophilin-A2-like	0.92822
adi_MSTRG.18379.1	adi_MSTRG.12811.1	uncharacterized protein LOC107348037	0.928198
adi_MSTRG.16795.1	adi_MSTRG.12811.1	noncoding	0.928185
adi_MSTRG.25648.1	adi_MSTRG.12811.1	noncoding	0.928158
adi_MSTRG.7561.2	adi_MSTRG.12811.1	uncharacterized protein LOC107335711	0.928148
adi_MSTRG.30589.1	adi_MSTRG.12811.1	uncharacterized protein LOC107330586	0.928117
adi_MSTRG.20853.1	adi_MSTRG.12811.1	uncharacterized protein LOC107350832	0.928056
adi_MSTRG.22738.1	adi_MSTRG.12811.1	aspartic and glutamic acid-rich protein	0.928016
adi_MSTRG.5313.1	adi_MSTRG.12811.1	early growth response protein 1-like	0.927989
adi_MSTRG.2941.1	adi_MSTRG.12811.1	uncharacterized protein LOC107327427	0.927914
adi_MSTRG.14320.1	adi_MSTRG.12811.1	spondin-1-like	0.927911
adi_MSTRG.30672.1	adi_MSTRG.12811.1	McKusick-Kaufman/Bardet-Biedl syndromes putative chaperonin-like	0.927804
adi_MSTRG.20685.1	adi_MSTRG.12811.1	noncoding	0.927754
adi_MSTRG.30475.1	adi_MSTRG.12811.1	calmodulin-alpha-like	0.927727
adi_MSTRG.30725.1	adi_MSTRG.12811.1	McKusick-Kaufman/Bardet-Biedl syndromes putative chaperonin-like	0.927709
adi_MSTRG.13142.1	adi_MSTRG.12811.1	uncharacterized protein LOC107342187	0.927654
adi_MSTRG.29698.1	adi_MSTRG.12811.1	eukaryotic translation initiation factor 4 gamma 3-like	0.927621
adi_MSTRG.9400.1	adi_MSTRG.12811.1	uncharacterized protein LOC107337799	0.927606
adi_MSTRG.24465.1	adi_MSTRG.12811.1	adenylate kinase 7-like	0.927494
adi_MSTRG.30605.1	adi_MSTRG.12811.1	noncoding	0.927453
adi_MSTRG.19482.1	adi_MSTRG.12811.1	uncharacterized protein LOC107349329	0.927445
adi_MSTRG.25069.1	adi_MSTRG.12811.1	noncoding	0.927413
adi_MSTRG.7520.1	adi_MSTRG.12811.1	beta-1,3-galactosyltransferase 6-like	0.927394
adi_MSTRG.4690.1	adi_MSTRG.12811.1	thioredoxin domain-containing protein 3 homolog	0.927366
adi_MSTRG.5764.1	adi_MSTRG.12811.1	uncharacterized protein LOC107333667	0.927346
adi_MSTRG.27515.2	adi_MSTRG.12811.1	Bacterial protein of unknown function (DUF881)	0.92732
adi_MSTRG.14344.1	adi_MSTRG.12811.1	noncoding	0.927233
adi_MSTRG.16157.1	adi_MSTRG.12811.1	alanine aminotransferase 1-like	0.927028
adi_MSTRG.25130.1	adi_MSTRG.12811.1	cuticle collagen 1-like	0.926946
adi_MSTRG.22613.1	adi_MSTRG.12811.1	uncharacterized protein LOC107350131	0.92688
adi_MSTRG.20768.1	adi_MSTRG.12811.1	uncharacterized protein LOC107350685	0.926727
adi_MSTRG.8124.1	adi_MSTRG.12811.1	uncharacterized protein LOC107351574	0.926588
adi_MSTRG.23718.1	adi_MSTRG.12811.1	tubulin beta chain-like	0.92656
adi_MSTRG.632.1	adi_MSTRG.12811.1	sushi, von Willebrand factor type A, EGF and pentraxin domain-containing protein 1-like	0.92647
adi_MSTRG.12989.1	adi_MSTRG.12811.1	noncoding	0.926402
adi_MSTRG.7647.1	adi_MSTRG.12811.1	LOW QUALITY PROTEIN: 60S ribosomal protein L5-like	0.926375
adi_MSTRG.6424.1	adi_MSTRG.12811.1	40S ribosomal protein S21-like	0.926371
adi_MSTRG.25364.1	adi_MSTRG.12811.1	myocilin-like	0.926277
adi_MSTRG.6380.1	adi_MSTRG.12811.1	noncoding	0.926266
adi_MSTRG.8825.1	adi_MSTRG.12811.1	netrin receptor DCC-like	0.926264
adi_MSTRG.8320.1	adi_MSTRG.12811.1	protein wntless homolog	0.926215
adi_MSTRG.15060.1	adi_MSTRG.12811.1	noncoding	0.926192
adi_MSTRG.26322.1	adi_MSTRG.12811.1	RT Reverse transcriptase RT domain-containing protein	0.926158
adi_MSTRG.15482.1	adi_MSTRG.12811.1	uncharacterized protein LOC107328620	0.926014
adi_MSTRG.22489.1	adi_MSTRG.12811.1	Golgi-associated plant pathogenesis-related protein 1-like	0.925938
adi_MSTRG.5485.1	adi_MSTRG.12811.1	arrestin domain-containing protein 3-like	0.92583
adi_MSTRG.26557.1	adi_MSTRG.12811.1	noncoding	0.925795
adi_MSTRG.18185.1	adi_MSTRG.12811.1	mammalian ependymin-related protein 1-like	0.925763
adi_MSTRG.1791.1	adi_MSTRG.12811.1	transient receptor potential cation channel subfamily M member 6-like	0.925736
adi_MSTRG.19966.1	adi_MSTRG.12811.1	E3 ubiquitin-protein ligase TRIM71-like	0.925701
adi_MSTRG.3117.1	adi_MSTRG.12811.1	collagen alpha-2(XI) chain-like	0.925682
adi_MSTRG.8091.1	adi_MSTRG.12811.1	uncharacterized protein LOC107336331	0.925664
adi_MSTRG.20600.1	adi_MSTRG.12811.1	ubiquitin-conjugating enzyme E2 Z-like	0.925659
adi_MSTRG.30775.2	adi_MSTRG.12811.1	polyadenylate-binding protein 5-like	0.925648
adi_MSTRG.5719.1	adi_MSTRG.12811.1	piggyBac transposable element-derived protein 4-like	0.925633
adi_MSTRG.29305.1	adi_MSTRG.12811.1	pancreatic triacylglycerol lipase-like	0.925551
adi_MSTRG.6200.1	adi_MSTRG.12811.1	mannan-binding lectin serine protease 1-like	0.925551
adi_MSTRG.21264.1	adi_MSTRG.12811.1	noncoding	0.9255
adi_MSTRG.26453.1	adi_MSTRG.12811.1	glutamate carboxypeptidase 2-like	0.925449
adi_MSTRG.26920.1	adi_MSTRG.12811.1	uncharacterized protein LOC107353207	0.92544
adi_MSTRG.5420.1	adi_MSTRG.12811.1	peroxidasin-like protein	0.925383
adi_MSTRG.21600.1	adi_MSTRG.12811.1	uncharacterized protein LOC107351574	0.925375
adi_MSTRG.9803.1	adi_MSTRG.12811.1	retinoid isomerohydrolase-like	0.925361
adi_MSTRG.8309.1	adi_MSTRG.12811.1	GFP-like fluorescent chromoprotein FP506	0.925358
adi_MSTRG.8803.1	adi_MSTRG.12811.1	uncharacterized protein LOC107337054	0.925356
adi_MSTRG.9879.1	adi_MSTRG.12811.1	translocation protein SEC63 homolog	0.925291
adi_MSTRG.17314.1	adi_MSTRG.12811.1	uncharacterized protein LOC107346872	0.925286
adi_MSTRG.18582.1	adi_MSTRG.12811.1	noncoding	0.925262
adi_MSTRG.13022.1	adi_MSTRG.12811.1	protein bfr2-like	0.925244
adi_MSTRG.19530.1	adi_MSTRG.12811.1	noncoding	0.925213
adi_MSTRG.21922.1	adi_MSTRG.12811.1	proton-coupled amino acid transporter 1-like	0.925187
adi_MSTRG.21611.1	adi_MSTRG.12811.1	collagen alpha-2(I) chain-like	0.925184
adi_MSTRG.21492.1	adi_MSTRG.12811.1	LOW QUALITY PROTEIN: microtubule-actin cross-linking factor 1-like	0.925178
adi_MSTRG.30582.1	adi_MSTRG.12811.1	tumor necrosis factor ligand superfamily member 10-like	0.925162
adi_MSTRG.16931.1	adi_MSTRG.12811.1	TNF receptor-associated factor 1-like	0.925144
adi_MSTRG.5873.1	adi_MSTRG.12811.1	neuronal pentraxin-2-like	0.925141
adi_MSTRG.4556.1	adi_MSTRG.12811.1	uncharacterized protein LOC107332393	0.925136
adi_MSTRG.21591.1	adi_MSTRG.12811.1	fibronectin type 3 and ankyrin repeat domains protein 1-like	0.925132
adi_MSTRG.15691.1	adi_MSTRG.12811.1	protein unc-45 homolog B-like	0.925126
adi_MSTRG.16527.1	adi_MSTRG.12811.1	uncharacterized protein LOC107331769	0.925043
adi_MSTRG.16390.1	adi_MSTRG.12811.1	ras-related protein rapA-like	0.924946
adi_MSTRG.5908.1	adi_MSTRG.12811.1	noncoding	0.924935
adi_MSTRG.29418.1	adi_MSTRG.12811.1	zinc metalloproteinase nas-13-like	0.924763
adi_MSTRG.829.1	adi_MSTRG.12811.1	uncharacterized protein LOC107336950	0.924747
adi_MSTRG.9544.1	adi_MSTRG.12811.1	radial spoke head 1 homolog	0.924732
adi_MSTRG.25855.1	adi_MSTRG.12811.1	chitobiosyldiphosphodolichol beta-mannosyltransferase-like	0.924725
adi_MSTRG.23870.1	adi_MSTRG.12811.1	uncharacterized protein LOC107354267	0.92472
adi_MSTRG.14907.6	adi_MSTRG.12811.1	26S protease regulatory subunit 7	0.924717
adi_MSTRG.19745.1	adi_MSTRG.12811.1	uncharacterized protein LOC107349594	0.92467
adi_MSTRG.8595.1	adi_MSTRG.12811.1	collagen alpha-1(XXIII) chain-like	0.924637
adi_MSTRG.20686.1	adi_MSTRG.12811.1	noncoding	0.924598
adi_MSTRG.17503.1	adi_MSTRG.12811.1	nucleolar and coiled-body phosphoprotein 1-like	0.924587
adi_MSTRG.27280.1	adi_MSTRG.12811.1	LOW QUALITY PROTEIN: elongation factor 1-beta-like	0.924586
adi_MSTRG.16563.1	adi_MSTRG.12811.1	proline-rich protein PRCC-like	0.924543
adi_MSTRG.29440.1	adi_MSTRG.12811.1	OTU domain-containing protein 4-like	0.924542
adi_MSTRG.7067.1	adi_MSTRG.12811.1	uncharacterized protein LOC107335213	0.924524
adi_MSTRG.19910.1	adi_MSTRG.12811.1	uncharacterized protein LOC107355660	0.924506
adi_MSTRG.6394.1	adi_MSTRG.12811.1	noncoding	0.924502
adi_MSTRG.3365.1	adi_MSTRG.12811.1	uncharacterized protein LOC107331140	0.924462
adi_MSTRG.23959.1	adi_MSTRG.12811.1	uncharacterized protein LOC107354290	0.924447
adi_MSTRG.8481.1	adi_MSTRG.12811.1	microsomal glutathione S-transferase 1-like	0.924407
adi_MSTRG.18892.1	adi_MSTRG.12811.1	noncoding	0.924393
adi_MSTRG.26154.1	adi_MSTRG.12811.1	pleckstrin homology domain-containing family G member 5-like	0.924392
adi_MSTRG.4695.1	adi_MSTRG.12811.1	uncharacterized protein LOC107332421	0.92421
adi_MSTRG.25222.1	adi_MSTRG.12811.1	probable ubiquitin carboxyl-terminal hydrolase FAF-X	0.924204
adi_MSTRG.30762.1	adi_MSTRG.12811.1	uncharacterized protein LOC107330782	0.924198
adi_MSTRG.28595.1	adi_MSTRG.12811.1	inner centromere protein-like	0.924161
adi_MSTRG.14696.1	adi_MSTRG.12811.1	uncharacterized protein LOC107338633	0.924112
adi_MSTRG.135.1	adi_MSTRG.12811.1	hypothetical protein Y032_0473g2078 [Ancylostoma ceylanicum]	0.924001
adi_MSTRG.7953.1	adi_MSTRG.12811.1	uncharacterized protein YJR142W-like	0.923969
adi_MSTRG.29306.1	adi_MSTRG.12811.1	pancreatic triacylglycerol lipase-like	0.92388
adi_MSTRG.22619.1	adi_MSTRG.12811.1	receptor-type tyrosine-protein phosphatase F-like	0.923732
adi_MSTRG.27832.4	adi_MSTRG.12811.1	noncoding	0.923728
adi_MSTRG.9572.1	adi_MSTRG.12811.1	noncoding	0.923722
adi_MSTRG.25825.1	adi_MSTRG.12811.1	uncharacterized protein LOC107345863	0.923717
adi_MSTRG.16481.1	adi_MSTRG.12811.1	uncharacterized protein LOC107345863	0.923482
adi_MSTRG.3494.1	adi_MSTRG.12811.1	uncharacterized protein LOC107331263	0.923475
adi_MSTRG.7615.1	adi_MSTRG.12811.1	noncoding	0.923436
adi_MSTRG.9353.1	adi_MSTRG.12811.1	protein FAM166B-like	0.923431
adi_MSTRG.3379.1	adi_MSTRG.12811.1	keratin-associated protein 10-4-like	0.923428
adi_MSTRG.18291.1	adi_MSTRG.12811.1	glycoprotein endo-alpha-1,2-mannosidase-like	0.923376
adi_MSTRG.21284.1	adi_MSTRG.12811.1	collagen alpha-1(I) chain-like	0.923367
adi_MSTRG.4083.1	adi_MSTRG.12811.1	solute carrier family 28 member 3-like	0.923321
adi_MSTRG.18656.1	adi_MSTRG.12811.1	neuronal pentraxin-1-like	0.923311
adi_MSTRG.8660.1	adi_MSTRG.12811.1	hematopoietic prostaglandin D synthase-like	0.923288
adi_MSTRG.7658.1	adi_MSTRG.12811.1	senecionine N-oxygenase-like	0.923257
adi_MSTRG.21268.1	adi_MSTRG.12811.1	protein deglycase DJ-1-like	0.923257
adi_MSTRG.17589.1	adi_MSTRG.12811.1	serine/threonine-protein kinase Nek9-like	0.92325
adi_MSTRG.7915.2	adi_MSTRG.12811.1	DCN1-like protein 1	0.923237
adi_MSTRG.25968.1	adi_MSTRG.12811.1	protein phosphatase 1 regulatory subunit 27-like	0.923224
adi_MSTRG.15492.1	adi_MSTRG.12811.1	hypothetical protein AC249_AIPGENE2343 [Exaiptasia pallida]	0.92319
adi_MSTRG.2974.1	adi_MSTRG.12811.1	noncoding	0.923117
adi_MSTRG.17726.1	adi_MSTRG.12811.1	uncharacterized protein LOC107358670	0.923107
adi_MSTRG.2632.1	adi_MSTRG.12811.1	uncharacterized protein LOC107357288	0.923092
adi_MSTRG.6881.1	adi_MSTRG.12811.1	guanine nucleotide-binding protein subunit beta-2-like 1	0.923063
adi_MSTRG.22706.3	adi_MSTRG.12811.1	CDK5 regulatory subunit-associated protein 2-like	0.922982
adi_MSTRG.2523.1	adi_MSTRG.12811.1	adhesion G protein-coupled receptor A3-like	0.92298
adi_MSTRG.21826.1	adi_MSTRG.12811.1	homeobox protein ceh-12-like [Stylophora pistillata]<>Homeobox protein rough [Stylophora pistillata]	0.922965
adi_MSTRG.22495.1	adi_MSTRG.12811.1	uncharacterized WD repeat-containing protein alr2800-like	0.922956
adi_MSTRG.28679.1	adi_MSTRG.12811.1	noncoding	0.922879
adi_MSTRG.22586.1	adi_MSTRG.12811.1	noncoding	0.922828
adi_MSTRG.26909.1	adi_MSTRG.12811.1	uncharacterized protein LOC107357768	0.922807
adi_MSTRG.20576.1	adi_MSTRG.12811.1	cartilage matrix protein-like	0.922774
adi_MSTRG.2334.1	adi_MSTRG.12811.1	centrosome-associated protein CEP250-like	0.922758
adi_MSTRG.16330.1	adi_MSTRG.12811.1	uncharacterized protein LOC107345652	0.922723
adi_MSTRG.23017.1	adi_MSTRG.12811.1	peroxisomal membrane protein PMP34-like	0.922698
adi_MSTRG.28693.1	adi_MSTRG.12811.1	MORN repeat-containing protein 5-like	0.922641
adi_MSTRG.15068.1	adi_MSTRG.12811.1	uncharacterized protein LOC107347038	0.922554
adi_MSTRG.15264.1	adi_MSTRG.12811.1	uncharacterized protein LOC107344496	0.922545
adi_MSTRG.7670.1	adi_MSTRG.12811.1	protocadherin-like protein	0.922542
adi_MSTRG.28232.1	adi_MSTRG.12811.1	putative beta-lactamase-like 1	0.922455
adi_MSTRG.22094.1	adi_MSTRG.12811.1	noncoding	0.922425
adi_MSTRG.17155.1	adi_MSTRG.12811.1	mucin-5AC-like	0.922417
adi_MSTRG.1873.1	adi_MSTRG.12811.1	reticulon-1-A-like	0.922341
adi_MSTRG.24453.1	adi_MSTRG.12811.1	uncharacterized protein LOC107354861	0.922341
adi_MSTRG.18039.1	adi_MSTRG.12811.1	A disintegrin and metalloproteinase with thrombospondin motifs 6-like	0.922334
adi_MSTRG.13420.1	adi_MSTRG.12811.1	noncoding	0.922322
adi_MSTRG.9981.1	adi_MSTRG.12811.1	noncoding	0.922315
adi_MSTRG.22770.1	adi_MSTRG.12811.1	uncharacterized protein LOC107352950	0.922312
adi_MSTRG.20575.1	adi_MSTRG.12811.1	cartilage matrix protein-like	0.922303
adi_MSTRG.30593.1	adi_MSTRG.12811.1	noncoding	0.922298
adi_MSTRG.20989.1	adi_MSTRG.12811.1	transient receptor potential cation channel subfamily A member 1-like	0.922292
adi_MSTRG.17690.1	adi_MSTRG.12811.1	vegetative cell wall protein gp1-like	0.922265
adi_MSTRG.20619.1	adi_MSTRG.12811.1	uncharacterized protein LOC107350524	0.922264
adi_MSTRG.14974.1	adi_MSTRG.12811.1	ubiquitin-associated protein 2-like	0.92224
adi_MSTRG.7159.5	adi_MSTRG.12811.1	calreticulin-like	0.922237
adi_MSTRG.19160.1	adi_MSTRG.12811.1	glycolipid transfer protein-like	0.922219
adi_MSTRG.21798.1	adi_MSTRG.12811.1	lipase member H-like	0.922217
adi_MSTRG.6221.1	adi_MSTRG.12811.1	Predicted protein	0.922214
adi_MSTRG.24325.1	adi_MSTRG.12811.1	uncharacterized protein LOC107354730	0.922163
adi_MSTRG.18712.1	adi_MSTRG.12811.1	glutamic acid-rich protein-like	0.922161
adi_MSTRG.14519.1	adi_MSTRG.12811.1	Putative COP9 signalosome subunit 6 (CsnF)	0.922159
adi_MSTRG.17823.1	adi_MSTRG.12811.1	uncharacterized protein LOC107347432	0.922118
adi_MSTRG.9598.1	adi_MSTRG.12811.1	uncharacterized protein LOC107338040	0.922105
adi_MSTRG.14025.1	adi_MSTRG.12811.1	EF-hand calcium-binding domain-containing protein 6-like	0.922095
adi_MSTRG.13676.1	adi_MSTRG.12811.1	G-protein-signaling modulator 2-like	0.922089
adi_MSTRG.5570.1	adi_MSTRG.12811.1	uncharacterized protein LOC107333448	0.922089
adi_MSTRG.16510.1	adi_MSTRG.12811.1	transmembrane prolyl 4-hydroxylase-like	0.922084
adi_MSTRG.21621.1	adi_MSTRG.12811.1	noncoding	0.922084
adi_MSTRG.23716.1	adi_MSTRG.12811.1	ankyrin repeat domain-containing protein 26-like	0.92208
adi_MSTRG.15307.1	adi_MSTRG.12811.1	uncharacterized protein LOC107328175	0.922065
adi_MSTRG.18780.1	adi_MSTRG.12811.1	polycomb group RING finger protein 5-A-like	0.922065
adi_MSTRG.5416.1	adi_MSTRG.12811.1	neuronal pentraxin-2-like	0.922045
adi_MSTRG.9883.1	adi_MSTRG.12811.1	chymotrypsin-like elastase family member 3B	0.922038
adi_MSTRG.30283.1	adi_MSTRG.12811.1	uncharacterized protein LOC107330176	0.922038
adi_MSTRG.5387.1	adi_MSTRG.12811.1	uncharacterized protein LOC107333199	0.922032
adi_MSTRG.17424.1	adi_MSTRG.12811.1	noncoding	0.922017
adi_MSTRG.5131.1	adi_MSTRG.12811.1	complement C3-like	0.922014
adi_MSTRG.26423.1	adi_MSTRG.12811.1	uncharacterized protein DDB_G0283697-like	0.921994
adi_MSTRG.23659.1	adi_MSTRG.12811.1	long-chain-fatty-acid--CoA ligase 5-like	0.921966
adi_MSTRG.8529.1	adi_MSTRG.12811.1	organic cation transporter protein-like	0.921964
adi_MSTRG.14270.1	adi_MSTRG.12811.1	uncharacterized protein LOC107343440	0.921949
adi_MSTRG.27995.1	adi_MSTRG.12811.1	uncharacterized protein LOC107327229	0.921938
adi_MSTRG.6378.1	adi_MSTRG.12811.1	thioredoxin domain-containing protein 12-like	0.921927
adi_MSTRG.2384.1	adi_MSTRG.12811.1	uncharacterized protein LOC107342399	0.921927
adi_MSTRG.29457.1	adi_MSTRG.12811.1	inactive pancreatic lipase-related protein 1-like	0.921924
adi_MSTRG.14193.1	adi_MSTRG.12811.1	noncoding	0.921924
adi_MSTRG.29366.1	adi_MSTRG.12811.1	lipase member H-like	0.921914
adi_MSTRG.28717.1	adi_MSTRG.12811.1	uncharacterized protein LOC107328244	0.921913
adi_MSTRG.8173.1	adi_MSTRG.12811.1	collagen alpha-1(II) chain-like	0.921908
adi_MSTRG.6383.1	adi_MSTRG.12811.1	protein disulfide-isomerase A5-like	0.921907
adi_MSTRG.8689.1	adi_MSTRG.12811.1	hematopoietic prostaglandin D synthase-like	0.921902
adi_MSTRG.26972.1	adi_MSTRG.12811.1	zinc finger protein ZIC 4-like	0.921901
adi_MSTRG.29461.1	adi_MSTRG.12811.1	uncharacterized protein LOC107338350	0.921901
adi_MSTRG.14508.1	adi_MSTRG.12811.1	15 kDa selenoprotein-like	0.921897
adi_MSTRG.26655.1	adi_MSTRG.12811.1	uncharacterized protein LOC107357398	0.921892
adi_MSTRG.27262.1	adi_MSTRG.12811.1	roundabout homolog 3-like	0.92187
adi_MSTRG.26490.1	adi_MSTRG.12811.1	pancreas transcription factor 1 subunit alpha-like	0.921865
adi_MSTRG.3679.1	adi_MSTRG.12811.1	uncharacterized protein LOC110056841 [Orbicella faveolata]	0.92186
adi_MSTRG.17707.1	adi_MSTRG.12811.1	filaggrin-2-like	0.92186
adi_MSTRG.14942.1	adi_MSTRG.12811.1	uncharacterized protein LOC107344087	0.92184
adi_MSTRG.2382.1	adi_MSTRG.12811.1	noncoding	0.92181
adi_MSTRG.23142.1	adi_MSTRG.12811.1	noncoding	0.921798
adi_MSTRG.9290.1	adi_MSTRG.12811.1	uncharacterized protein LOC107337757	0.921797
adi_MSTRG.19377.1	adi_MSTRG.12811.1	ESX-1 secretion-associated protein EspK-like	0.92179
adi_MSTRG.25460.1	adi_MSTRG.12811.1	capsule biosynthesis protein CapA-like	0.921784
adi_MSTRG.19454.10	adi_MSTRG.12811.1	coiled-coil domain-containing protein 42 homolog	0.921759
adi_MSTRG.6289.1	adi_MSTRG.12811.1	protein disulfide-isomerase A4-like	0.921746
adi_MSTRG.17003.1	adi_MSTRG.12811.1	adi_adi_MSTRG.17003.1	0.921735
adi_MSTRG.22255.1	adi_MSTRG.12811.1	dickkopf-related protein 3-like	0.92173
adi_MSTRG.7038.1	adi_MSTRG.12811.1	endoplasmic reticulum aminopeptidase 1-like	0.921726
adi_MSTRG.14978.1	adi_MSTRG.12811.1	F-box/LRR-repeat protein 2-like	0.921714
adi_MSTRG.5011.1	adi_MSTRG.12811.1	uncharacterized protein LOC107332794	0.921704
adi_MSTRG.13038.1	adi_MSTRG.12811.1	noncoding	0.921686
adi_MSTRG.17905.1	adi_MSTRG.12811.1	putative protein TPRXL	0.92168
adi_MSTRG.16391.1	adi_MSTRG.12811.1	transmembrane prolyl 4-hydroxylase-like	0.921649
adi_MSTRG.6334.1	adi_MSTRG.12811.1	thioredoxin domain-containing protein 12-like	0.921647
adi_MSTRG.24530.1	adi_MSTRG.12811.1	sorting nexin-13-like	0.921642
adi_MSTRG.14369.1	adi_MSTRG.12811.1	uncharacterized protein LOC107343465	0.921612
adi_MSTRG.9371.1	adi_MSTRG.12811.1	prostatic spermine-binding protein-like	0.921607
adi_MSTRG.29310.1	adi_MSTRG.12811.1	pancreatic triacylglycerol lipase-like	0.921606
adi_MSTRG.12875.1	adi_MSTRG.12811.1	gamma-aminobutyric acid type B receptor subunit 2-like	0.921595
adi_MSTRG.18536.1	adi_MSTRG.12811.1	bone morphogenetic protein 1-like	0.921595
adi_MSTRG.23700.1	adi_MSTRG.12811.1	noncoding	0.921593
adi_MSTRG.8618.1	adi_MSTRG.12811.1	probable RNA-binding protein 19	0.921593
adi_MSTRG.29767.1	adi_MSTRG.12811.1	ragulator complex protein LAMTOR5 homolog	0.921567
adi_MSTRG.28437.1	adi_MSTRG.12811.1	lipase member K-like	0.921542
adi_MSTRG.22022.1	adi_MSTRG.12811.1	angiotensin-converting enzyme-like	0.921537
adi_MSTRG.9558.1	adi_MSTRG.12811.1	mitochondrial thiamine pyrophosphate carrier-like	0.921517
adi_MSTRG.17154.1	adi_MSTRG.12811.1	mucin-5AC-like	0.921502
adi_MSTRG.6192.1	adi_MSTRG.12811.1	uncharacterized protein LOC107333965	0.921502
adi_MSTRG.23693.1	adi_MSTRG.12811.1	enoyl-CoA hydratase, mitochondrial-like	0.921494
adi_MSTRG.30405.1	adi_MSTRG.12811.1	uncharacterized protein LOC107350063	0.921471
adi_MSTRG.8252.1	adi_MSTRG.12811.1	noncoding	0.921466
adi_MSTRG.2592.1	adi_MSTRG.12811.1	epididymal secretory glutathione peroxidase-like	0.921464
adi_MSTRG.25686.1	adi_MSTRG.12811.1	uncharacterized protein LOC107356214	0.921455
adi_MSTRG.27176.1	adi_MSTRG.12811.1	diphthine methyl ester synthase-like	0.921446
adi_MSTRG.29533.1	adi_MSTRG.12811.1	uncharacterized protein LOC107351374	0.921445
adi_MSTRG.29733.1	adi_MSTRG.12811.1	uncharacterized protein LOC107329515	0.921445
adi_MSTRG.19542.1	adi_MSTRG.12811.1	myosin, essential light chain-like	0.921427
adi_MSTRG.1529.1	adi_MSTRG.12811.1	uncharacterized protein LOC107339409	0.921417
adi_MSTRG.2112.1	adi_MSTRG.12811.1	uncharacterized protein LOC107348772	0.9214
adi_MSTRG.18229.1	adi_MSTRG.12811.1	noncoding	0.921398
adi_MSTRG.22826.1	adi_MSTRG.12811.1	noncoding	0.921398
adi_MSTRG.28668.1	adi_MSTRG.12811.1	gastric triacylglycerol lipase-like	0.921397
adi_MSTRG.18761.1	adi_MSTRG.12811.1	ATP-dependent DNA helicase	0.92139
adi_MSTRG.19386.1	adi_MSTRG.12811.1	ESX-1 secretion-associated protein EspK-like	0.92138
adi_MSTRG.2281.1	adi_MSTRG.12811.1	uncharacterized protein LOC107352252	0.921373
adi_MSTRG.2121.1	adi_MSTRG.12811.1	protein PRY1-like	0.921321
adi_MSTRG.9577.1	adi_MSTRG.12811.1	uncharacterized protein LOC107338028	0.921319
adi_MSTRG.22778.1	adi_MSTRG.12811.1	noncoding	0.921266
adi_MSTRG.28399.1	adi_MSTRG.12811.1	gastric triacylglycerol lipase-like	0.921238
adi_MSTRG.29524.1	adi_MSTRG.12811.1	TNF receptor-associated factor 4-like	0.921231
adi_MSTRG.4583.1	adi_MSTRG.12811.1	uncharacterized protein LOC107332322	0.921208
adi_MSTRG.1334.1	adi_MSTRG.12811.1	lactadherin-like	0.9212
adi_MSTRG.4511.1	adi_MSTRG.12811.1	uncharacterized protein LOC107332308	0.921197
adi_MSTRG.26856.1	adi_MSTRG.12811.1	uncharacterized protein LOC107357693	0.921196
adi_MSTRG.6892.1	adi_MSTRG.12811.1	uncharacterized protein LOC111329957 [Stylophora pistillata]<>hypothetical protein AWC38_SpisGene9641 [Stylophora pistillata]	0.921196
adi_MSTRG.21795.1	adi_MSTRG.12811.1	pancreatic lipase-related protein 2-like	0.92119
adi_MSTRG.18254.1	adi_MSTRG.12811.1	noncoding	0.921186
adi_MSTRG.6103.1	adi_MSTRG.12811.1	noncoding	0.921178
adi_MSTRG.3264.1	adi_MSTRG.12811.1	noncoding	0.92117
adi_MSTRG.13726.1	adi_MSTRG.12811.1	uncharacterized protein LOC107342748	0.921164
adi_MSTRG.27502.1	adi_MSTRG.12811.1	noncoding	0.921164
adi_MSTRG.21806.1	adi_MSTRG.12811.1	pancreatic lipase-related protein 2-like	0.921109
adi_MSTRG.15602.1	adi_MSTRG.12811.1	hypothetical protein AWC38_SpisGene7861 [Stylophora pistillata]	0.921107
adi_MSTRG.9362.1	adi_MSTRG.12811.1	protein FAM166B-like	0.921097
adi_MSTRG.2390.1	adi_MSTRG.12811.1	probetacellulin-like	0.921089
adi_MSTRG.16535.1	adi_MSTRG.12811.1	transmembrane prolyl 4-hydroxylase-like	0.921087
adi_MSTRG.29896.1	adi_MSTRG.12811.1	noncoding	0.921077
adi_MSTRG.16397.1	adi_MSTRG.12811.1	probable pathogenesis-related protein CaO19.6200	0.921048
adi_MSTRG.16201.1	adi_MSTRG.12811.1	uncharacterized protein LOC107345548	0.921013
adi_MSTRG.19273.1	adi_MSTRG.12811.1	homeobox protein Nkx-2.5-like	0.921011
adi_MSTRG.28677.1	adi_MSTRG.12811.1	uncharacterized protein LOC107328175	0.920978
adi_MSTRG.26201.1	adi_MSTRG.12811.1	3'(2'),5'-bisphosphate nucleotidase 1-like	0.920973
adi_MSTRG.8066.1	adi_MSTRG.12811.1	fibroblast growth factor receptor 3-like	0.920966
adi_MSTRG.5002.1	adi_MSTRG.12811.1	microfibril-associated glycoprotein 4-like	0.920958
adi_MSTRG.3476.1	adi_MSTRG.12811.1	coadhesin-like	0.920955
adi_MSTRG.23108.1	adi_MSTRG.12811.1	uncharacterized protein LOC107353357	0.92095
adi_MSTRG.6006.1	adi_MSTRG.12811.1	ankyrin-3-like	0.92095
adi_MSTRG.30086.1	adi_MSTRG.12811.1	5-hydroxytryptamine receptor 2A-like	0.920926
adi_MSTRG.19479.1	adi_MSTRG.12811.1	nuclear receptor subfamily 2 group F member 1-A-like	0.920919
adi_MSTRG.14605.1	adi_MSTRG.12811.1	group XV phospholipase A2-like	0.920913
adi_MSTRG.3538.1	adi_MSTRG.12811.1	adi_adi_MSTRG.3538.1	0.920854
adi_MSTRG.316.1	adi_MSTRG.12811.1	nucleolar protein 58-like	0.920841
adi_MSTRG.13483.1	adi_MSTRG.12811.1	noncoding	0.92084
adi_MSTRG.18990.1	adi_MSTRG.12811.1	substance-K receptor-like	0.920838
adi_MSTRG.8535.1	adi_MSTRG.12811.1	uncharacterized protein LOC107336784	0.92081
adi_MSTRG.16080.1	adi_MSTRG.12811.1	uncharacterized protein LOC107345446	0.920776
adi_MSTRG.13494.1	adi_MSTRG.12811.1	Amastin surface glycoprotein	0.920759
adi_MSTRG.4926.1	adi_MSTRG.12811.1	uncharacterized protein LOC107332728	0.920755
adi_MSTRG.3020.1	adi_MSTRG.12811.1	S-formylglutathione hydrolase-like	0.920728
adi_MSTRG.4559.1	adi_MSTRG.12811.1	noncoding	0.920687
adi_MSTRG.2711.1	adi_MSTRG.12811.1	radial spoke head protein 4 homolog A-like	0.920651
adi_MSTRG.20501.1	adi_MSTRG.12811.1	carbamoyl-phosphate synthase [ammonia], mitochondrial-like	0.920648
adi_MSTRG.14468.1	adi_MSTRG.12811.1	uncharacterized protein LOC107343600	0.920635
adi_MSTRG.27856.1	adi_MSTRG.12811.1	uncharacterized protein LOC107327026	0.920631
adi_MSTRG.24681.1	adi_MSTRG.12811.1	noncoding	0.92062
adi_MSTRG.3813.1	adi_MSTRG.12811.1	collagen alpha-1(X) chain-like	0.920615
adi_MSTRG.4842.1	adi_MSTRG.12811.1	Histone H5	0.920604
adi_MSTRG.16840.1	adi_MSTRG.12811.1	noncoding	0.920573
adi_MSTRG.19182.1	adi_MSTRG.12811.1	squamous cell carcinoma antigen recognized by T-cells 3-like	0.920565
adi_MSTRG.16361.1	adi_MSTRG.12811.1	low-density lipoprotein receptor-related protein 6-like	0.920561
adi_MSTRG.16389.1	adi_MSTRG.12811.1	calretinin-like	0.920561
adi_MSTRG.30245.1	adi_MSTRG.12811.1	uncharacterized protein LOC107330146	0.920561
adi_MSTRG.6960.1	adi_MSTRG.12811.1	noncoding	0.92056
adi_MSTRG.7645.1	adi_MSTRG.12811.1	McKusick-Kaufman/Bardet-Biedl syndromes putative chaperonin-like	0.920546
adi_MSTRG.8880.1	adi_MSTRG.12811.1	cholinesterase-like	0.920544
adi_MSTRG.28647.1	adi_MSTRG.12811.1	uncharacterized protein LOC107328130	0.920527
adi_MSTRG.7425.1	adi_MSTRG.12811.1	antho-RFamide neuropeptides type 2-like	0.920518
adi_MSTRG.3763.1	adi_MSTRG.12811.1	TPA_inf: TEPP protein [Acropora millepora]	0.920512
adi_MSTRG.5772.1	adi_MSTRG.12811.1	follistatin-A-like	0.920509
adi_MSTRG.6297.1	adi_MSTRG.12811.1	proton-coupled folate transporter-like	0.920497
adi_MSTRG.21356.1	adi_MSTRG.12811.1	Lectin	0.920493
adi_MSTRG.22636.1	adi_MSTRG.12811.1	RNA-directed DNA polymerase from mobile element jockey-like	0.920485
adi_MSTRG.28674.1	adi_MSTRG.12811.1	neuropilin-2-like [Orbicella faveolata]	0.920462
adi_MSTRG.16515.1	adi_MSTRG.12811.1	alkaline ceramidase-like	0.920457
adi_MSTRG.8786.1	adi_MSTRG.12811.1	uncharacterized protein LOC107337180	0.920436
adi_MSTRG.26471.1	adi_MSTRG.12811.1	noncoding	0.920431
adi_MSTRG.16823.1	adi_MSTRG.12811.1	uncharacterized protein LOC107346305	0.920412
adi_MSTRG.17919.1	adi_MSTRG.12811.1	ATP-binding cassette sub-family A member 5-like	0.920412
adi_MSTRG.2024.1	adi_MSTRG.12811.1	CUB and sushi domain-containing protein 3-like	0.920412
adi_MSTRG.21985.1	adi_MSTRG.12811.1	cilia- and flagella-associated protein 46-like	0.920412
adi_MSTRG.22650.1	adi_MSTRG.12811.1	endothelin-converting enzyme 1-like	0.920412
adi_MSTRG.28493.1	adi_MSTRG.12811.1	WD repeat-containing protein 87	0.920412
adi_MSTRG.30564.1	adi_MSTRG.12811.1	alpha-N-acetylgalactosaminidase-like	0.920412
adi_MSTRG.27620.1	adi_MSTRG.12811.1	homeobox protein abdominal-A homolog	0.920404
adi_MSTRG.20939.1	adi_MSTRG.12811.1	uncharacterized protein LOC107343298	0.920403
adi_MSTRG.27795.1	adi_MSTRG.12811.1	noncoding	0.920389
adi_MSTRG.8784.1	adi_MSTRG.12811.1	uncharacterized protein LOC107337180	0.920388
adi_MSTRG.16451.1	adi_MSTRG.12811.1	uncharacterized protein LOC107345857	0.920385
adi_MSTRG.17192.1	adi_MSTRG.12811.1	noncoding	0.920368
adi_MSTRG.20442.1	adi_MSTRG.12811.1	saccharopine dehydrogenase [NAD(+), L-lysine-forming]-like	0.920349
adi_MSTRG.26074.1	adi_MSTRG.12811.1	lactadherin-like	0.920346
adi_MSTRG.6835.1	adi_MSTRG.12811.1	uncharacterized protein LOC107334957	0.920343
adi_MSTRG.23594.1	adi_MSTRG.12811.1	uncharacterized protein LOC107353956	0.920339
adi_MSTRG.6207.1	adi_MSTRG.12811.1	noncoding	0.920317
adi_MSTRG.9838.1	adi_MSTRG.12811.1	major facilitator superfamily domain-containing protein 6-like	0.920317
adi_MSTRG.22827.1	adi_MSTRG.12811.1	probable pathogenesis-related protein CaO19.2336	0.920302
adi_MSTRG.4557.1	adi_MSTRG.12811.1	uncharacterized protein LOC107332390	0.920244
adi_MSTRG.30481.1	adi_MSTRG.12811.1	uncharacterized protein LOC107330460	0.920242
adi_MSTRG.24572.1	adi_MSTRG.12811.1	organic cation transporter protein-like	0.920241
adi_MSTRG.25297.1	adi_MSTRG.12811.1	collagen alpha-1(I) chain-like	0.920236
adi_MSTRG.2376.1	adi_MSTRG.12811.1	probetacellulin-like	0.920223
adi_MSTRG.7828.1	adi_MSTRG.12811.1	lysosomal alpha-mannosidase-like	0.92021
adi_MSTRG.21378.1	adi_MSTRG.12811.1	Putative tick transposon	0.920201
adi_MSTRG.20998.1	adi_MSTRG.12811.1	transient receptor potential cation channel subfamily A member 1-like	0.920195
adi_MSTRG.17609.1	adi_MSTRG.12811.1	uncharacterized protein LOC107347177	0.92018
adi_MSTRG.16656.1	adi_MSTRG.12811.1	leucine-rich repeats and immunoglobulin-like domains protein 1	0.920171
adi_MSTRG.27715.1	adi_MSTRG.12811.1	uncharacterized protein LOC107358670	0.92016
adi_MSTRG.29571.1	adi_MSTRG.12811.1	uncharacterized protein LOC111323626 [Stylophora pistillata]	0.920145
adi_MSTRG.6333.1	adi_MSTRG.12811.1	uncharacterized protein LOC107334369	0.920132
adi_MSTRG.18569.1	adi_MSTRG.12811.1	uncharacterized protein LOC107348227	0.92013
adi_MSTRG.18502.1	adi_MSTRG.12811.1	glutathione peroxidase 1-like	0.920127
adi_MSTRG.4137.1	adi_MSTRG.12811.1	uncharacterized protein LOC107331871	0.920124
adi_MSTRG.18590.1	adi_MSTRG.12811.1	bone morphogenetic protein 1-like	0.920121
adi_MSTRG.20238.1	adi_MSTRG.12811.1	LOW QUALITY PROTEIN: dynein beta chain, ciliary-like	0.9201
adi_MSTRG.15143.2	adi_MSTRG.12811.1	uncharacterized protein LOC107344320	0.920088
adi_MSTRG.3095.1	adi_MSTRG.12811.1	Down syndrome critical region protein 3 homolog	0.92008
adi_MSTRG.4270.1	adi_MSTRG.12811.1	espin-like	0.920045
adi_MSTRG.15745.1	adi_MSTRG.12811.1	glutamine synthetase-like	0.920044
adi_MSTRG.24686.1	adi_MSTRG.12811.1	cytoplasmic polyadenylation element-binding protein 2-like	0.920007
adi_MSTRG.23725.1	adi_MSTRG.12811.1	noncoding	0.919957
adi_MSTRG.6206.1	adi_MSTRG.12811.1	noncoding	0.919951
adi_MSTRG.8553.1	adi_MSTRG.12811.1	LIM/homeobox protein Lhx1-like	0.919948
adi_MSTRG.18293.1	adi_MSTRG.12811.1	Putative tick transposon	0.919934
adi_MSTRG.17664.1	adi_MSTRG.12811.1	low-density lipoprotein receptor-related protein 6-like	0.919897
adi_MSTRG.8796.1	adi_MSTRG.12811.1	counting factor associated protein D-like	0.919897
adi_MSTRG.9080.1	adi_MSTRG.12811.1	serine-rich adhesin for platelets-like	0.919897
adi_MSTRG.263.1	adi_MSTRG.12811.1	uncharacterized protein LOC107351119	0.919872
adi_MSTRG.15167.1	adi_MSTRG.12811.1	zinc transporter ZIP13-like	0.91987
adi_MSTRG.25619.1	adi_MSTRG.12811.1	gamma-aminobutyric acid type B receptor subunit 1-like	0.919869
adi_MSTRG.9614.1	adi_MSTRG.12811.1	zinc metalloproteinase nas-13-like	0.919844
adi_MSTRG.21566.1	adi_MSTRG.12811.1	noncoding	0.919829
adi_MSTRG.3062.1	adi_MSTRG.12811.1	sugar phosphate exchanger 2-like	0.919804
adi_MSTRG.13714.1	adi_MSTRG.12811.1	uncharacterized protein LOC107342837	0.919786
adi_MSTRG.30596.1	adi_MSTRG.12811.1	Inner centromere protein, ARK binding region	0.919778
adi_MSTRG.2393.1	adi_MSTRG.12811.1	kinesin-related protein 5-like	0.919747
adi_MSTRG.27363.1	adi_MSTRG.12811.1	melatonin receptor type 1A-like	0.919733
adi_MSTRG.14424.1	adi_MSTRG.12811.1	forkhead box protein L2-like	0.91973
adi_MSTRG.18016.1	adi_MSTRG.12811.1	profilin-like	0.91971
adi_MSTRG.18610.1	adi_MSTRG.12811.1	neuronal pentraxin-1-like	0.919698
adi_MSTRG.30176.1	adi_MSTRG.12811.1	uncharacterized protein LOC107330074	0.919675
adi_MSTRG.14861.1	adi_MSTRG.12811.1	uncharacterized protein LOC107344008	0.919668
adi_MSTRG.24687.1	adi_MSTRG.12811.1	cytoplasmic polyadenylation element-binding protein 2-like	0.91966
adi_MSTRG.27291.1	adi_MSTRG.12811.1	peroxidasin homolog	0.919639
adi_MSTRG.4112.1	adi_MSTRG.12811.1	tRNA-specific adenosine deaminase 2-like	0.919628
adi_MSTRG.9048.1	adi_MSTRG.12811.1	noncoding	0.919624
adi_MSTRG.20529.2	adi_MSTRG.12811.1	uncharacterized protein LOC107350498	0.919577
adi_MSTRG.16410.1	adi_MSTRG.12811.1	noncoding	0.919568
adi_MSTRG.26242.1	adi_MSTRG.12811.1	tartrate-resistant acid phosphatase type 5-like	0.919558
adi_MSTRG.24884.1	adi_MSTRG.12811.1	fibroblast growth factor receptor 3-like	0.919544
adi_MSTRG.18630.2	adi_MSTRG.12811.1	neuronal pentraxin receptor-like	0.91954
adi_MSTRG.157.1	adi_MSTRG.12811.1	CXC domain of E3 ubiquitin-protein ligase MSL2	0.919539
adi_MSTRG.21237.1	adi_MSTRG.12811.1	uncharacterized protein LOC107351259	0.919538
adi_MSTRG.23427.1	adi_MSTRG.12811.1	ATP synthase subunit delta, mitochondrial-like	0.919513
adi_MSTRG.24952.1	adi_MSTRG.12811.1	fibroblast growth factor receptor 3-like	0.919503
adi_MSTRG.29142.1	adi_MSTRG.12811.1	LOW QUALITY PROTEIN: dynein heavy chain 3, axonemal-like	0.919495
adi_MSTRG.4802.1	adi_MSTRG.12811.1	uncharacterized protein LOC107350685	0.919493
adi_MSTRG.28411.1	adi_MSTRG.12811.1	sphingosine 1-phosphate receptor 1-like	0.919485
adi_MSTRG.19085.1	adi_MSTRG.12811.1	uncharacterized protein LOC107348880	0.919441
adi_MSTRG.14845.1	adi_MSTRG.12811.1	uncharacterized protein LOC107344014	0.919441
adi_MSTRG.6185.1	adi_MSTRG.12811.1	protein Wnt-4-like	0.919441
adi_MSTRG.4006.1	adi_MSTRG.12811.1	uncharacterized protein LOC107329389	0.919435
adi_MSTRG.27585.1	adi_MSTRG.12811.1	uncharacterized protein LOC107358666	0.919404
adi_MSTRG.19783.1	adi_MSTRG.12811.1	noncoding	0.919362
adi_MSTRG.2243.1	adi_MSTRG.12811.1	noncoding	0.919353
adi_MSTRG.627.1	adi_MSTRG.12811.1	A disintegrin and metalloproteinase with thrombospondin motifs 6-like	0.919295
adi_MSTRG.3121.1	adi_MSTRG.12811.1	putative tyrosinase-like protein tyr-3	0.919289
adi_MSTRG.7292.1	adi_MSTRG.12811.1	uncharacterized protein LOC107335448	0.919286
adi_MSTRG.6239.1	adi_MSTRG.12811.1	acid-sensing ion channel 4-like	0.919285
adi_MSTRG.17229.1	adi_MSTRG.12811.1	uncharacterized protein LOC107327567	0.919276
adi_MSTRG.23648.1	adi_MSTRG.12811.1	uncharacterized protein LOC107354031	0.91926
adi_MSTRG.26046.1	adi_MSTRG.12811.1	noncoding	0.919252
adi_MSTRG.30259.1	adi_MSTRG.12811.1	uncharacterized protein C1orf194 homolog	0.919244
adi_MSTRG.16208.1	adi_MSTRG.12811.1	noncoding	0.919239
adi_MSTRG.9057.1	adi_MSTRG.12811.1	arginine kinase-like	0.91922
adi_MSTRG.22147.1	adi_MSTRG.12811.1	noncoding	0.919195
adi_MSTRG.16321.1	adi_MSTRG.12811.1	NADH dehydrogenase [ubiquinone] 1 beta subcomplex subunit 9-like	0.919175
adi_MSTRG.16930.1	adi_MSTRG.12811.1	solute carrier family 28 member 3-like	0.919164
adi_MSTRG.9835.1	adi_MSTRG.12811.1	uncharacterized protein LOC107338374	0.919135
adi_MSTRG.30553.1	adi_MSTRG.12811.1	dimethlysulfonioproprionate lyase 7-like	0.919129
adi_MSTRG.29315.1	adi_MSTRG.12811.1	inactive pancreatic lipase-related protein 1-like	0.919126
adi_MSTRG.30506.1	adi_MSTRG.12811.1	Niemann-Pick C1 protein-like	0.919125
adi_MSTRG.17249.1	adi_MSTRG.12811.1	hypothetical protein AWC38_SpisGene21306 [Stylophora pistillata]	0.919102
adi_MSTRG.5197.1	adi_MSTRG.12811.1	uncharacterized protein DDB_G0271670-like	0.918966
adi_MSTRG.6408.1	adi_MSTRG.12811.1	uncharacterized protein LOC107334449	0.918934
adi_MSTRG.4948.1	adi_MSTRG.12811.1	keratin, type II cytoskeletal I-like	0.918899
adi_MSTRG.75.1	adi_MSTRG.12811.1	vitamin K epoxide reductase complex subunit 1-like	0.91886
adi_MSTRG.13969.1	adi_MSTRG.12811.1	gamma-aminobutyric acid type B receptor subunit 1-like	0.918858
adi_MSTRG.9282.1	adi_MSTRG.12811.1	uncharacterized protein ZK673.1-like	0.918858
adi_MSTRG.3975.1	adi_MSTRG.12811.1	protein FAM173B-like	0.91884
adi_MSTRG.27755.1	adi_MSTRG.12811.1	alpha-dioxygenase 2-like	0.91883
adi_MSTRG.24469.1	adi_MSTRG.12811.1	uncharacterized protein LOC107354907	0.918827
adi_MSTRG.19904.1	adi_MSTRG.12811.1	testis-expressed sequence 36 protein-like	0.918827
adi_MSTRG.14465.1	adi_MSTRG.12811.1	signal peptidase complex subunit 1-like	0.918822
adi_MSTRG.9359.1	adi_MSTRG.12811.1	protein FAM166B-like	0.918802
adi_MSTRG.8871.1	adi_MSTRG.12811.1	uncharacterized protein LOC107337297	0.918751
adi_MSTRG.27699.1	adi_MSTRG.12811.1	noncoding	0.91873
adi_MSTRG.22688.1	adi_MSTRG.12811.1	uncharacterized protein LOC107352896	0.918728
adi_MSTRG.26810.1	adi_MSTRG.12811.1	uncharacterized protein LOC110041121 [Orbicella faveolata]	0.918726
adi_MSTRG.14229.1	adi_MSTRG.12811.1	adi_adi_MSTRG.14229.1	0.918702
adi_MSTRG.22842.1	adi_MSTRG.12811.1	V-type proton ATPase subunit S1-like	0.918694
adi_MSTRG.18847.1	adi_MSTRG.12811.1	LOW QUALITY PROTEIN: potassium voltage-gated channel protein Shal-like	0.918688
adi_MSTRG.9846.1	adi_MSTRG.12811.1	uncharacterized protein LOC107338363	0.918687
adi_MSTRG.25769.1	adi_MSTRG.12811.1	hypothetical protein AWC38_SpisGene21306 [Stylophora pistillata]	0.918682
adi_MSTRG.13138.1	adi_MSTRG.12811.1	patched domain-containing protein 3-like	0.918681
adi_MSTRG.1414.1	adi_MSTRG.12811.1	arachidonate 5-lipoxygenase-like	0.918681
adi_MSTRG.8182.1	adi_MSTRG.12811.1	ETS translocation variant 5-like	0.918681
adi_MSTRG.29325.1	adi_MSTRG.12811.1	uncharacterized protein LOC107329010	0.918658
adi_MSTRG.3358.1	adi_MSTRG.12811.1	uncharacterized protein LOC107331034	0.918655
adi_MSTRG.5396.1	adi_MSTRG.12811.1	fibropellin-1-like [Stylophora pistillata]	0.918649
adi_MSTRG.17742.1	adi_MSTRG.12811.1	acid-sensing ion channel 3-like	0.918597
adi_MSTRG.14748.1	adi_MSTRG.12811.1	Hemicentin-1	0.91859
adi_MSTRG.8602.1	adi_MSTRG.12811.1	collagen alpha-1(XXIII) chain-like	0.918548
adi_MSTRG.2442.1	adi_MSTRG.12811.1	glutamic acid-rich protein-like	0.918546
adi_MSTRG.5405.1	adi_MSTRG.12811.1	neurogenic locus notch homolog protein 1-like	0.918533
adi_MSTRG.8095.2	adi_MSTRG.12811.1	protein sprouty-like	0.918457
adi_MSTRG.14876.1	adi_MSTRG.12811.1	uncharacterized protein LOC107344037	0.918381
adi_MSTRG.22263.1	adi_MSTRG.12811.1	uncharacterized protein LOC107352330	0.918381
adi_MSTRG.25472.1	adi_MSTRG.12811.1	capsule biosynthesis protein CapA-like	0.918364
adi_MSTRG.23523.1	adi_MSTRG.12811.1	collagen alpha-1(XII) chain-like	0.918329
adi_MSTRG.262.2	adi_MSTRG.12811.1	uncharacterized protein LOC107351119	0.918303
adi_MSTRG.5942.1	adi_MSTRG.12811.1	piggyBac transposable element-derived protein 4-like	0.918302
adi_MSTRG.27245.1	adi_MSTRG.12811.1	uncharacterized protein LOC107358270	0.918264
adi_MSTRG.21913.1	adi_MSTRG.12811.1	uncharacterized protein LOC107345652	0.918223
adi_MSTRG.17450.1	adi_MSTRG.12811.1	mucin-17-like	0.91822
adi_MSTRG.18623.1	adi_MSTRG.12811.1	endothelin-converting enzyme 1-like	0.91822
adi_MSTRG.30297.1	adi_MSTRG.12811.1	thioredoxin domain-containing protein 12-like	0.91822
adi_MSTRG.13425.1	adi_MSTRG.12811.1	noncoding	0.918212
adi_MSTRG.23746.1	adi_MSTRG.12811.1	noncoding	0.918202
adi_MSTRG.18727.1	adi_MSTRG.12811.1	glutamic acid-rich protein-like	0.91816
adi_MSTRG.17328.1	adi_MSTRG.12811.1	uncharacterized protein LOC107346863	0.918155
adi_MSTRG.9953.1	adi_MSTRG.12811.1	uncharacterized protein LOC107338447	0.918141
adi_MSTRG.2452.1	adi_MSTRG.12811.1	E3 ubiquitin-protein ligase TRIM71-like	0.918103
adi_MSTRG.1870.1	adi_MSTRG.12811.1	reticulon-1-A-like	0.91807
adi_MSTRG.24447.1	adi_MSTRG.12811.1	uncharacterized protein LOC107354907	0.918054
adi_MSTRG.25708.1	adi_MSTRG.12811.1	uncharacterized protein LOC107356237	0.918054
adi_MSTRG.9940.1	adi_MSTRG.12811.1	neuropeptides B/W receptor type 2-like	0.918054
adi_MSTRG.18766.1	adi_MSTRG.12811.1	noncoding	0.918052
adi_MSTRG.30579.1	adi_MSTRG.12811.1	collagen triple helix repeat-containing protein 1-like	0.918033
adi_MSTRG.23539.3	adi_MSTRG.12811.1	serine/arginine-rich splicing factor 10-like	0.918016
adi_MSTRG.22118.3	adi_MSTRG.12811.1	probetacellulin-like	0.918006
adi_MSTRG.23008.1	adi_MSTRG.12811.1	uncharacterized protein LOC107353248	0.917981
adi_MSTRG.29580.1	adi_MSTRG.12811.1	G2/M phase-specific E3 ubiquitin-protein ligase-like	0.91793
adi_MSTRG.14824.1	adi_MSTRG.12811.1	noncoding	0.917915
adi_MSTRG.20083.1	adi_MSTRG.12811.1	uncharacterized protein LOC107349946	0.917894
adi_MSTRG.4983.1	adi_MSTRG.12811.1	uncharacterized protein LOC107332792	0.917843
adi_MSTRG.25306.1	adi_MSTRG.12811.1	group XV phospholipase A2-like	0.917814
adi_MSTRG.8656.1	adi_MSTRG.12811.1	uncharacterized protein LOC107336920	0.917802
adi_MSTRG.24958.1	adi_MSTRG.12811.1	60S ribosomal protein L23	0.917789
adi_MSTRG.2451.1	adi_MSTRG.12811.1	glutamic acid-rich protein-like	0.917787
adi_MSTRG.14088.1	adi_MSTRG.12811.1	cyclin-related protein FAM58A-like	0.917769
adi_MSTRG.5430.1	adi_MSTRG.12811.1	neurogenic locus notch homolog protein 1-like	0.917763
adi_MSTRG.14341.1	adi_MSTRG.12811.1	uncharacterized protein LOC107328873	0.917747
adi_MSTRG.18046.1	adi_MSTRG.12811.1	uncharacterized protein LOC107347579	0.917746
adi_MSTRG.19094.1	adi_MSTRG.12811.1	protein atonal homolog 1-like	0.917711
adi_MSTRG.30412.1	adi_MSTRG.12811.1	Ferritin	0.917702
adi_MSTRG.8928.1	adi_MSTRG.12811.1	uncharacterized protein LOC107337322	0.917701
adi_MSTRG.25322.1	adi_MSTRG.12811.1	hypothetical protein AWC38_SpisGene5981 [Stylophora pistillata]	0.917682
adi_MSTRG.2624.1	adi_MSTRG.12811.1	calmodulin-like	0.917671
adi_MSTRG.13140.2	adi_MSTRG.12811.1	uncharacterized protein LOC107342179	0.917646
adi_MSTRG.29439.1	adi_MSTRG.12811.1	uncharacterized protein LOC107329112	0.917588
adi_MSTRG.17003.2	adi_MSTRG.12811.1	adi_adi_MSTRG.17003.2	0.91756
adi_MSTRG.22068.1	adi_MSTRG.12811.1	noncoding	0.91754
adi_MSTRG.22677.1	adi_MSTRG.12811.1	uncharacterized protein LOC107352896	0.91753
adi_MSTRG.6472.1	adi_MSTRG.12811.1	aflatoxin B1 aldehyde reductase member 4-like	0.91753
adi_MSTRG.24143.4	adi_MSTRG.12811.1	E3 ubiquitin-protein ligase MARCH1-like	0.917526
adi_MSTRG.6944.1	adi_MSTRG.12811.1	endoplasmic reticulum aminopeptidase 1-like	0.917499
adi_MSTRG.5428.1	adi_MSTRG.12811.1	adhesive plaque matrix protein 2-like	0.917451
adi_MSTRG.298.1	adi_MSTRG.12811.1	guanine nucleotide-binding protein subunit gamma-e-like	0.917407
adi_MSTRG.20877.1	adi_MSTRG.12811.1	uncharacterized protein LOC107353207	0.917393
adi_MSTRG.5425.1	adi_MSTRG.12811.1	adhesive plaque matrix protein 2-like	0.917333
adi_MSTRG.1578.1	adi_MSTRG.12811.1	retinol dehydrogenase 8-like	0.917326
adi_MSTRG.21342.1	adi_MSTRG.12811.1	basic proline-rich protein-like	0.917298
adi_MSTRG.14655.1	adi_MSTRG.12811.1	cofilin-like	0.917297
adi_MSTRG.20714.1	adi_MSTRG.12811.1	serotransferrin-like	0.917294
adi_MSTRG.20139.1	adi_MSTRG.12811.1	fibrocystin-L-like [Orbicella faveolata]	0.917247
adi_MSTRG.4540.1	adi_MSTRG.12811.1	uncharacterized protein LOC107332322	0.917239
adi_MSTRG.3300.1	adi_MSTRG.12811.1	noncoding	0.917211
adi_MSTRG.21573.1	adi_MSTRG.12811.1	noncoding	0.917209
adi_MSTRG.9612.1	adi_MSTRG.12811.1	dynein heavy chain 10, axonemal-like	0.917195
adi_MSTRG.18054.1	adi_MSTRG.12811.1	von Willebrand factor D and EGF domain-containing protein-like	0.91713
adi_MSTRG.16816.1	adi_MSTRG.12811.1	uncharacterized protein LOC107346211	0.917106
adi_MSTRG.25657.1	adi_MSTRG.12811.1	uncharacterized protein LOC107356178	0.917092
adi_MSTRG.20169.1	adi_MSTRG.12811.1	LOW QUALITY PROTEIN: dynein beta chain, ciliary-like	0.917081
adi_MSTRG.20659.1	adi_MSTRG.12811.1	Polysaccharide lyase family 4, domain II	0.917068
adi_MSTRG.18753.1	adi_MSTRG.12811.1	calmodulin-like	0.917067
adi_MSTRG.444.1	adi_MSTRG.12811.1	dynein heavy chain 12, axonemal-like	0.917067
adi_MSTRG.4947.1	adi_MSTRG.12811.1	nuclear pore complex protein Nup98-Nup96-like	0.917064
adi_MSTRG.19056.1	adi_MSTRG.12811.1	noncoding	0.917027
adi_MSTRG.3267.1	adi_MSTRG.12811.1	collagen alpha-1(III) chain-like	0.917016
adi_MSTRG.25873.1	adi_MSTRG.12811.1	splicing factor 3B subunit 1-like	0.916912
adi_MSTRG.30267.1	adi_MSTRG.12811.1	uncharacterized protein LOC107330146	0.916899
adi_MSTRG.27100.1	adi_MSTRG.12811.1	long-chain-fatty-acid--CoA ligase 1-like	0.916892
adi_MSTRG.27260.1	adi_MSTRG.12811.1	radial spoke head 1 homolog	0.916871
adi_MSTRG.17924.1	adi_MSTRG.12811.1	Selenoprotein W2	0.916864
adi_MSTRG.3694.1	adi_MSTRG.12811.1	polyadenylate-binding protein 1-like	0.916844
adi_MSTRG.20385.1	adi_MSTRG.12811.1	aspartyl aminopeptidase-like	0.916835
adi_MSTRG.20997.1	adi_MSTRG.12811.1	uncharacterized protein LOC107350952	0.916822
adi_MSTRG.3298.1	adi_MSTRG.12811.1	sperm mitochondrial-associated cysteine-rich protein-like	0.916814
adi_MSTRG.21496.1	adi_MSTRG.12811.1	LOW QUALITY PROTEIN: microtubule-actin cross-linking factor 1-like	0.916757
adi_MSTRG.27211.1	adi_MSTRG.12811.1	uncharacterized protein LOC107345004	0.916728
adi_MSTRG.13844.1	adi_MSTRG.12811.1	GTP-binding protein YPTC1-like	0.916713
adi_MSTRG.21045.1	adi_MSTRG.12811.1	transient receptor potential cation channel subfamily A member 1-like	0.916698
adi_MSTRG.9620.1	adi_MSTRG.12811.1	uncharacterized protein LOC107338037	0.916696
adi_MSTRG.14708.1	adi_MSTRG.12811.1	Histone H5	0.916693
adi_MSTRG.3948.1	adi_MSTRG.12811.1	chymotrypsin-like protease CTRL-1	0.916654
adi_MSTRG.29319.1	adi_MSTRG.12811.1	uncharacterized protein LOC107328998	0.916557
adi_MSTRG.17466.1	adi_MSTRG.12811.1	uncharacterized protein LOC107346997	0.916555
adi_MSTRG.27302.1	adi_MSTRG.12811.1	protein bfr2-like	0.916507
adi_MSTRG.19996.1	adi_MSTRG.12811.1	homeodomain-only protein-like [Orbicella faveolata]<>homeodomain-only protein-like [Orbicella faveolata]	0.916498
adi_MSTRG.5786.1	adi_MSTRG.12811.1	neuronal pentraxin-1-like	0.916475
adi_MSTRG.27292.1	adi_MSTRG.12811.1	uncharacterized protein LOC107358270	0.916463
adi_MSTRG.21879.1	adi_MSTRG.12811.1	collagen alpha-1(I) chain-like	0.916427
adi_MSTRG.25250.1	adi_MSTRG.12811.1	potassium voltage-gated channel protein Shaker-like	0.916412
adi_MSTRG.28678.1	adi_MSTRG.12811.1	hemicentin-1-like	0.9164
adi_MSTRG.2819.1	adi_MSTRG.12811.1	probable phospholipid-transporting ATPase IIB	0.916364
adi_MSTRG.16198.1	adi_MSTRG.12811.1	dimethlysulfonioproprionate lyase 7-like	0.91634
adi_MSTRG.899.1	adi_MSTRG.12811.1	kinesin-like protein KIF26B	0.916324
adi_MSTRG.8891.1	adi_MSTRG.12811.1	vegetative cell wall protein gp1-like	0.916318
adi_MSTRG.4041.1	adi_MSTRG.12811.1	N-acetylgalactosamine kinase-like	0.916288
adi_MSTRG.13457.1	adi_MSTRG.12811.1	histone H2A	0.916262
adi_MSTRG.5032.2	adi_MSTRG.12811.1	uncharacterized protein LOC107329597	0.916212
adi_MSTRG.5407.1	adi_MSTRG.12811.1	neuronal pentraxin-2-like	0.916205
adi_MSTRG.30779.1	adi_MSTRG.12811.1	tumor susceptibility gene 101 protein-like	0.91618
adi_MSTRG.15971.1	adi_MSTRG.12811.1	collagen triple helix repeat-containing protein 1-like	0.916149
adi_MSTRG.3099.1	adi_MSTRG.12811.1	collagen alpha-1(I) chain-like	0.916149
adi_MSTRG.24711.1	adi_MSTRG.12811.1	melatonin receptor type 1B-like	0.916145
adi_MSTRG.27651.1	adi_MSTRG.12811.1	noncoding	0.916131
adi_MSTRG.17991.2	adi_MSTRG.12811.1	noncoding	0.916093
adi_MSTRG.13396.1	adi_MSTRG.12811.1	hypothetical protein NEMVEDRAFT_v1g154278 [Nematostella vectensis]<>predicted protein, partial [Nematostella vectensis]	0.916091
adi_MSTRG.30499.1	adi_MSTRG.12811.1	integrator complex subunit 9 homolog	0.916056
adi_MSTRG.16740.1	adi_MSTRG.12811.1	noncoding	0.916048
adi_MSTRG.4784.1	adi_MSTRG.12811.1	mediator of RNA polymerase II transcription subunit 23-like	0.916046
adi_MSTRG.14221.1	adi_MSTRG.12811.1	leucine-rich repeat extensin-like protein 3	0.916006
adi_MSTRG.21686.1	adi_MSTRG.12811.1	noncoding	0.915973
adi_MSTRG.12983.1	adi_MSTRG.12811.1	uncharacterized protein LOC107341975	0.91597
adi_MSTRG.6735.1	adi_MSTRG.12811.1	uncharacterized protein LOC107334790	0.915962
adi_MSTRG.18799.1	adi_MSTRG.12811.1	cytoskeleton-associated protein 5-like	0.915899
adi_MSTRG.9298.1	adi_MSTRG.12811.1	ankyrin repeat and SOCS box protein 9-like	0.915893
adi_MSTRG.3793.2	adi_MSTRG.12811.1	tartrate-resistant acid phosphatase type 5-like	0.915867
adi_MSTRG.17700.1	adi_MSTRG.12811.1	uncharacterized protein LOC107347239	0.915856
adi_MSTRG.8278.1	adi_MSTRG.12811.1	uncharacterized protein LOC107336569	0.91583
adi_MSTRG.22259.1	adi_MSTRG.12811.1	uncharacterized protein LOC107352331	0.915827
adi_MSTRG.18565.1	adi_MSTRG.12811.1	uncharacterized protein LOC107348226	0.915824
adi_MSTRG.6031.2	adi_MSTRG.12811.1	caspase activity and apoptosis inhibitor 1-like	0.915813
adi_MSTRG.25010.2	adi_MSTRG.12811.1	NACHT, LRR and PYD domains-containing protein 12-like	0.915766
adi_MSTRG.21605.1	adi_MSTRG.12811.1	adi_adi_MSTRG.21605.1	0.915708
adi_MSTRG.24162.1	adi_MSTRG.12811.1	rootletin-like	0.915672
adi_MSTRG.26509.1	adi_MSTRG.12811.1	uncharacterized protein LOC107357210	0.915649
adi_MSTRG.19353.1	adi_MSTRG.12811.1	noncoding	0.915599
adi_MSTRG.3103.1	adi_MSTRG.12811.1	noncoding	0.915587
adi_MSTRG.14802.1	adi_MSTRG.12811.1	amyloid-like protein 2	0.915562
adi_MSTRG.20715.1	adi_MSTRG.12811.1	serotransferrin-like	0.915537
adi_MSTRG.22779.1	adi_MSTRG.12811.1	potassium voltage-gated channel subfamily A member 2-like	0.915525
adi_MSTRG.30218.1	adi_MSTRG.12811.1	cholesterol oxidase-like	0.915505
adi_MSTRG.8438.1	adi_MSTRG.12811.1	Putative tick transposon	0.915442
adi_MSTRG.5427.1	adi_MSTRG.12811.1	uncharacterized protein LOC107333261	0.915441
adi_MSTRG.16850.1	adi_MSTRG.12811.1	noncoding	0.915346
adi_MSTRG.27832.5	adi_MSTRG.12811.1	noncoding	0.915344
adi_MSTRG.6517.1	adi_MSTRG.12811.1	B-cell CLL/lymphoma 7 protein family member A-like	0.915306
adi_MSTRG.20259.1	adi_MSTRG.12811.1	fibrocystin-L-like	0.915287
adi_MSTRG.30181.1	adi_MSTRG.12811.1	noncoding	0.915218
adi_MSTRG.2532.1	adi_MSTRG.12811.1	noncoding	0.915192
adi_MSTRG.22796.1	adi_MSTRG.12811.1	mediator of RNA polymerase II transcription subunit 10-like	0.915189
adi_MSTRG.20235.1	adi_MSTRG.12811.1	noncoding	0.915189
adi_MSTRG.17731.3	adi_MSTRG.12811.1	Hemicentin-1	0.915151
adi_MSTRG.2205.1	adi_MSTRG.12811.1	dynein heavy chain 5, axonemal-like	0.915087
adi_MSTRG.4009.1	adi_MSTRG.12811.1	DNA-dependent protein kinase catalytic subunit-like	0.915087
adi_MSTRG.26890.1	adi_MSTRG.12811.1	multidrug resistance-associated protein 4-like	0.915081
adi_MSTRG.7659.1	adi_MSTRG.12811.1	transmembrane prolyl 4-hydroxylase-like	0.91508
adi_MSTRG.9215.1	adi_MSTRG.12811.1	carbohydrate sulfotransferase 6-like	0.915078
adi_MSTRG.20770.1	adi_MSTRG.12811.1	P2X purinoceptor 7-like	0.915049
adi_MSTRG.7696.1	adi_MSTRG.12811.1	Domain of unknown function (DUF6249)	0.915035
adi_MSTRG.4173.1	adi_MSTRG.12811.1	lanC-like protein 2	0.915022
adi_MSTRG.20452.2	adi_MSTRG.12811.1	selenocysteine lyase-like	0.915015
adi_MSTRG.1705.1	adi_MSTRG.12811.1	protein XRP2-like [Exaiptasia pallida]<>Protein XRP2 [Exaiptasia pallida]	0.915
adi_MSTRG.8065.1	adi_MSTRG.12811.1	fibroblast growth factor receptor 3-like	0.914942
adi_MSTRG.9581.1	adi_MSTRG.12811.1	piggyBac transposable element-derived protein 4-like	0.914931
adi_MSTRG.21094.1	adi_MSTRG.12811.1	uncharacterized protein LOC107345863	0.914867
adi_MSTRG.27190.1	adi_MSTRG.12811.1	elongation factor 1-delta-like [Orbicella faveolata]	0.914863
adi_MSTRG.18034.1	adi_MSTRG.12811.1	probable ubiquitin carboxyl-terminal hydrolase FAF-X	0.914853
adi_MSTRG.13547.1	adi_MSTRG.12811.1	poly [ADP-ribose] polymerase 1-like [Exaiptasia pallida]	0.914841
adi_MSTRG.24677.1	adi_MSTRG.12811.1	noncoding	0.914825
adi_MSTRG.22625.1	adi_MSTRG.12811.1	uncharacterized protein LOC107352846	0.914813
adi_MSTRG.4098.1	adi_MSTRG.12811.1	transmembrane cell adhesion receptor mua-3-like	0.914813
adi_MSTRG.437.1	adi_MSTRG.12811.1	uncharacterized protein LOC107349618	0.914778
adi_MSTRG.15077.1	adi_MSTRG.12811.1	DNA-binding protein RFX6-like	0.914703
adi_MSTRG.28699.1	adi_MSTRG.12811.1	uncharacterized protein LOC107328053	0.914659
adi_MSTRG.26234.1	adi_MSTRG.12811.1	pleckstrin homology domain-containing family G member 5-like	0.914655
adi_MSTRG.29321.1	adi_MSTRG.12811.1	uncharacterized protein LOC107329017	0.914647
adi_MSTRG.21384.1	adi_MSTRG.12811.1	hypothetical protein AWC38_SpisGene2806 [Stylophora pistillata]	0.914645
adi_MSTRG.26707.1	adi_MSTRG.12811.1	adipolin-like	0.914637
adi_MSTRG.8346.1	adi_MSTRG.12811.1	paladin-like	0.914595
adi_MSTRG.19807.1	adi_MSTRG.12811.1	uncharacterized protein LOC107349594	0.914592
adi_MSTRG.469.1	adi_MSTRG.12811.1	dynein heavy chain 12, axonemal-like	0.914564
adi_MSTRG.2103.1	adi_MSTRG.12811.1	cyclic GMP-AMP synthase-like [Orbicella faveolata]	0.914551
adi_MSTRG.666.1	adi_MSTRG.12811.1	high mobility group nucleosome-binding domain-containing protein 5-like	0.914498
adi_MSTRG.18883.1	adi_MSTRG.12811.1	dynein heavy chain 6, axonemal-like	0.914498
adi_MSTRG.20861.1	adi_MSTRG.12811.1	solute carrier family 22 member 15-like	0.91449
adi_MSTRG.7000.1	adi_MSTRG.12811.1	uncharacterized protein LOC107345880	0.914436
adi_MSTRG.13229.1	adi_MSTRG.12811.1	plectin-like	0.91442
adi_MSTRG.24256.1	adi_MSTRG.12811.1	uncharacterized protein LOC107339801	0.914408
adi_MSTRG.19207.1	adi_MSTRG.12811.1	uncharacterized protein LOC107348961	0.914369
adi_MSTRG.28354.1	adi_MSTRG.12811.1	transient receptor potential cation channel subfamily A member 1-like	0.914347
adi_MSTRG.14548.1	adi_MSTRG.12811.1	receptor-type tyrosine-protein phosphatase F-like	0.914338
adi_MSTRG.13729.1	adi_MSTRG.12811.1	collagen alpha-3(VI) chain-like	0.914296
adi_MSTRG.17472.1	adi_MSTRG.12811.1	probable 3',5'-cyclic phosphodiesterase pde-5	0.91429
adi_MSTRG.15794.1	adi_MSTRG.12811.1	noncoding	0.914284
adi_MSTRG.28060.1	adi_MSTRG.12811.1	guanidinobutyrase-like	0.914249
adi_MSTRG.452.1	adi_MSTRG.12811.1	noncoding	0.914208
adi_MSTRG.20064.1	adi_MSTRG.12811.1	26S proteasome non-ATPase regulatory subunit 2-like	0.914139
adi_MSTRG.17781.1	adi_MSTRG.12811.1	noncoding	0.914079
adi_MSTRG.20334.1	adi_MSTRG.12811.1	uncharacterized protein LOC107350225	0.913959
adi_MSTRG.23705.1	adi_MSTRG.12811.1	noncoding	0.913911
adi_MSTRG.14404.1	adi_MSTRG.12811.1	uncharacterized protein LOC107343488	0.913897
adi_MSTRG.28357.1	adi_MSTRG.12811.1	protein starmaker-like	0.913879
adi_MSTRG.4544.1	adi_MSTRG.12811.1	elastin-like	0.913866
adi_MSTRG.9170.1	adi_MSTRG.12811.1	bifunctional purine biosynthesis protein PURH-like	0.913839
adi_MSTRG.26354.1	adi_MSTRG.12811.1	uncharacterized protein LOC107357097	0.913822
adi_MSTRG.26346.1	adi_MSTRG.12811.1	oral-facial-digital syndrome 1 protein-like	0.913774
adi_MSTRG.7991.1	adi_MSTRG.12811.1	uncharacterized protein LOC107336203	0.913764
adi_MSTRG.19102.1	adi_MSTRG.12811.1	succinate dehydrogenase [ubiquinone] flavoprotein subunit, mitochondrial-like	0.913746
adi_MSTRG.8912.1	adi_MSTRG.12811.1	noncoding	0.913744
adi_MSTRG.19272.1	adi_MSTRG.12811.1	homeobox protein zampogna-like	0.913744
adi_MSTRG.19052.1	adi_MSTRG.12811.1	LOW QUALITY PROTEIN: hydrocephalus-inducing protein homolog	0.913697
adi_MSTRG.17715.1	adi_MSTRG.12811.1	uncharacterized protein LOC107347269	0.913694
adi_MSTRG.3094.1	adi_MSTRG.12811.1	collagen alpha-1(IV) chain-like	0.913682
adi_MSTRG.3361.1	adi_MSTRG.12811.1	uncharacterized protein LOC107330787	0.913617
adi_MSTRG.6946.1	adi_MSTRG.12811.1	somatostatin receptor type 4-like	0.913568
adi_MSTRG.3456.1	adi_MSTRG.12811.1	noncoding	0.913532
adi_MSTRG.28862.1	adi_MSTRG.12811.1	uncharacterized protein LOC107328455	0.913519
adi_MSTRG.17699.1	adi_MSTRG.12811.1	aminopeptidase N-like	0.913475
adi_MSTRG.9488.1	adi_MSTRG.12811.1	Domain of unknown function (DUF5671)	0.913453
adi_MSTRG.20086.3	adi_MSTRG.12811.1	uncharacterized protein LOC107349961	0.913408
adi_MSTRG.1312.1	adi_MSTRG.12811.1	uncharacterized protein LOC107342314	0.913373
adi_MSTRG.14217.1	adi_MSTRG.12811.1	leucine-rich repeat extensin-like protein 3	0.913347
adi_MSTRG.18564.1	adi_MSTRG.12811.1	uncharacterized protein LOC107348227	0.913303
adi_MSTRG.15284.1	adi_MSTRG.12811.1	diencephalon/mesencephalon homeobox protein 1-like	0.913283
adi_MSTRG.16883.1	adi_MSTRG.12811.1	hephaestin-like protein	0.913251
adi_MSTRG.24044.1	adi_MSTRG.12811.1	arginine--tRNA ligase, cytoplasmic-like	0.91318
adi_MSTRG.14204.1	adi_MSTRG.12811.1	extended synaptotagmin-2-A-like	0.913058
adi_MSTRG.23497.1	adi_MSTRG.12811.1	52 kDa repressor of the inhibitor of the protein kinase-like	0.913055
adi_MSTRG.14907.5	adi_MSTRG.12811.1	26S protease regulatory subunit 7	0.913053
adi_MSTRG.4242.1	adi_MSTRG.12811.1	noncoding	0.913028
adi_MSTRG.27445.1	adi_MSTRG.12811.1	cytochrome P450 27C1-like	0.912996
adi_MSTRG.25851.1	adi_MSTRG.12811.1	40S ribosomal protein SA-like	0.912944
adi_MSTRG.18984.1	adi_MSTRG.12811.1	LOW QUALITY PROTEIN: C-Jun-amino-terminal kinase-interacting protein 4-like	0.912904
adi_MSTRG.7329.1	adi_MSTRG.12811.1	translation initiation factor IF-2-like	0.912893
adi_MSTRG.3967.2	adi_MSTRG.12811.1	methylcrotonoyl-CoA carboxylase beta chain, mitochondrial-like	0.912872
adi_MSTRG.23932.1	adi_MSTRG.12811.1	nardilysin-like	0.912857
adi_MSTRG.30222.1	adi_MSTRG.12811.1	uncharacterized protein C1orf194 homolog	0.912852
adi_MSTRG.15272.1	adi_MSTRG.12811.1	noncoding	0.912742
adi_MSTRG.14874.1	adi_MSTRG.12811.1	vigilin-like	0.912712
adi_MSTRG.15708.1	adi_MSTRG.12811.1	5-hydroxytryptamine receptor 2A-like	0.912592
adi_MSTRG.17469.1	adi_MSTRG.12811.1	minor histocompatibility antigen H13-like	0.912554
adi_MSTRG.3864.1	adi_MSTRG.12811.1	putative 4-hydroxy-4-methyl-2-oxoglutarate aldolase	0.912543
adi_MSTRG.8854.1	adi_MSTRG.12811.1	uncharacterized protein LOC107337226	0.912531
adi_MSTRG.14847.1	adi_MSTRG.12811.1	cholesterol oxidase-like	0.912466
adi_MSTRG.27449.1	adi_MSTRG.12811.1	cytochrome P450 27C1-like	0.912369
adi_MSTRG.20921.1	adi_MSTRG.12811.1	carbohydrate sulfotransferase 3-like	0.912348
adi_MSTRG.23744.1	adi_MSTRG.12811.1	tubulin beta-4B chain-like	0.912328
adi_MSTRG.4619.1	adi_MSTRG.12811.1	HAUS augmin-like complex subunit 3	0.912314
adi_MSTRG.4962.1	adi_MSTRG.12811.1	uncharacterized protein LOC107332712	0.912268
adi_MSTRG.14856.1	adi_MSTRG.12811.1	uncharacterized protein LOC107343966	0.912257
adi_MSTRG.16706.1	adi_MSTRG.12811.1	calumenin-B-like	0.912168
adi_MSTRG.19101.1	adi_MSTRG.12811.1	LOW QUALITY PROTEIN: uncharacterized protein LOC107348917	0.912154
adi_MSTRG.14878.1	adi_MSTRG.12811.1	uncharacterized protein LOC107344037	0.912114
adi_MSTRG.29381.1	adi_MSTRG.12811.1	presequence translocated-associated motor subunit pam17, mitochondrial-like	0.912107
adi_MSTRG.3893.1	adi_MSTRG.12811.1	uncharacterized protein LOC107350131	0.912096
adi_MSTRG.5473.2	adi_MSTRG.12811.1	arrestin domain-containing protein 4-like	0.912069
adi_MSTRG.8720.1	adi_MSTRG.12811.1	ras-GEF domain-containing family member 1B-like	0.912047
adi_MSTRG.13195.1	adi_MSTRG.12811.1	uncharacterized protein LOC107342196	0.912037
adi_MSTRG.29203.1	adi_MSTRG.12811.1	uncharacterized protein LOC107328873	0.912018
adi_MSTRG.30545.1	adi_MSTRG.12811.1	Putative dde superfamily endonuclease	0.912018
adi_MSTRG.2119.1	adi_MSTRG.12811.1	uncharacterized protein LOC107350773	0.911991
adi_MSTRG.8271.1	adi_MSTRG.12811.1	ATP synthase subunit d, mitochondrial-like	0.911946
adi_MSTRG.20318.1	adi_MSTRG.12811.1	putative cuticle collagen 155	0.91194
adi_MSTRG.28522.1	adi_MSTRG.12811.1	noncoding	0.911901
adi_MSTRG.18630.1	adi_MSTRG.12811.1	neuronal pentraxin-2-like	0.911827
adi_MSTRG.16950.1	adi_MSTRG.12811.1	noncoding	0.911827
adi_MSTRG.19417.1	adi_MSTRG.12811.1	uncharacterized protein LOC107349154	0.911826
adi_MSTRG.9314.1	adi_MSTRG.12811.1	uncharacterized protein LOC107337724	0.911813
adi_MSTRG.26708.1	adi_MSTRG.12811.1	adipolin-like	0.911795
adi_MSTRG.2335.1	adi_MSTRG.12811.1	noncoding	0.911784
adi_MSTRG.18444.1	adi_MSTRG.12811.1	uncharacterized protein LOC107348100	0.911783
adi_MSTRG.8421.1	adi_MSTRG.12811.1	collagen type IV alpha-3-binding protein-like	0.911715
adi_MSTRG.30334.1	adi_MSTRG.12811.1	protein disulfide-isomerase A5-like	0.911709
adi_MSTRG.13164.1	adi_MSTRG.12811.1	monocarboxylate transporter 9-like	0.911702
adi_MSTRG.20529.1	adi_MSTRG.12811.1	uncharacterized protein LOC107350498	0.911687
adi_MSTRG.30402.1	adi_MSTRG.12811.1	noncoding	0.911602
adi_MSTRG.1546.1	adi_MSTRG.12811.1	adenylate kinase 9-like	0.911584
adi_MSTRG.887.1	adi_MSTRG.12811.1	kinesin-like protein KIF26B	0.911509
adi_MSTRG.611.2	adi_MSTRG.12811.1	LIM domain transcription factor LMO4.2-like	0.911493
adi_MSTRG.8338.1	adi_MSTRG.12811.1	uncharacterized protein LOC107336613	0.911484
adi_MSTRG.16490.1	adi_MSTRG.12811.1	transmembrane prolyl 4-hydroxylase-like	0.911419
adi_MSTRG.26224.1	adi_MSTRG.12811.1	noncoding	0.911419
adi_MSTRG.20721.1	adi_MSTRG.12811.1	noncoding	0.911406
adi_MSTRG.25147.1	adi_MSTRG.12811.1	uncharacterized protein LOC107355659	0.911279
adi_MSTRG.19331.1	adi_MSTRG.12811.1	formin-like protein 14	0.911265
adi_MSTRG.20403.1	adi_MSTRG.12811.1	aspartyl aminopeptidase-like	0.911248
adi_MSTRG.27915.1	adi_MSTRG.12811.1	histamine H2 receptor-like	0.911132
adi_MSTRG.16027.1	adi_MSTRG.12811.1	neuronal pentraxin-2-like	0.911049
adi_MSTRG.27646.1	adi_MSTRG.12811.1	uncharacterized protein LOC107337205	0.911014
adi_MSTRG.6329.1	adi_MSTRG.12811.1	homeobox protein EMX1-like	0.910999
adi_MSTRG.23767.1	adi_MSTRG.12811.1	ATP-dependent DNA helicase RecQ-like	0.910946
adi_MSTRG.4567.1	adi_MSTRG.12811.1	uncharacterized protein LOC110054604 [Orbicella faveolata]	0.910937
adi_MSTRG.18339.1	adi_MSTRG.12811.1	PC3-like endoprotease variant B	0.910809
adi_MSTRG.2047.1	adi_MSTRG.12811.1	uncharacterized protein LOC107349235	0.910809
adi_MSTRG.28257.1	adi_MSTRG.12811.1	uncharacterized protein LOC107327625	0.910753
adi_MSTRG.15585.1	adi_MSTRG.12811.1	rho GTPase-activating protein 5-like	0.910751
adi_MSTRG.17140.1	adi_MSTRG.12811.1	uncharacterized protein LOC107346637	0.910711
adi_MSTRG.22.2	adi_MSTRG.12811.1	cell cycle checkpoint protein RAD1-like	0.9107
adi_MSTRG.30859.1	adi_MSTRG.12811.1	noncoding	0.910674
adi_MSTRG.23376.1	adi_MSTRG.12811.1	utrophin-like	0.910654
adi_MSTRG.18822.1	adi_MSTRG.12811.1	glutathione S-transferase Mu 3-like	0.910614
adi_MSTRG.23307.1	adi_MSTRG.12811.1	phthioceranic/hydroxyphthioceranic acid synthase-like	0.91061
adi_MSTRG.2355.1	adi_MSTRG.12811.1	uncharacterized protein LOC107349906	0.91061
adi_MSTRG.2284.1	adi_MSTRG.12811.1	flocculation protein FLO11-like	0.910593
adi_MSTRG.13294.1	adi_MSTRG.12811.1	putative uncharacterized protein DDB_G0274435	0.910556
adi_MSTRG.3449.1	adi_MSTRG.12811.1	uncharacterized protein LOC107331141	0.910537
adi_MSTRG.17193.1	adi_MSTRG.12811.1	uncharacterized protein LOC107346666	0.910517
adi_MSTRG.14238.1	adi_MSTRG.12811.1	uncharacterized protein LOC107343411	0.910507
adi_MSTRG.24220.1	adi_MSTRG.12811.1	prolyl 4-hydroxylase subunit alpha-1-like	0.910491
adi_MSTRG.15630.1	adi_MSTRG.12811.1	uncharacterized protein LOC107344836	0.910472
adi_MSTRG.477.1	adi_MSTRG.12811.1	tumor rejection antigen P815A-like	0.91044
adi_MSTRG.3898.1	adi_MSTRG.12811.1	LOW QUALITY PROTEIN: methylcrotonoyl-CoA carboxylase beta chain, mitochondrial-like	0.910414
adi_MSTRG.6376.1	adi_MSTRG.12811.1	protein DD3-3-like	0.9104
adi_MSTRG.15161.1	adi_MSTRG.12811.1	uncharacterized protein LOC107344361	0.910386
adi_MSTRG.17425.1	adi_MSTRG.12811.1	uncharacterized protein LOC107349382	0.910286
adi_MSTRG.6335.1	adi_MSTRG.12811.1	uncharacterized protein LOC107334283	0.910283
adi_MSTRG.5461.1	adi_MSTRG.12811.1	uncharacterized protein LOC110039834 [Orbicella faveolata]	0.910208
adi_MSTRG.6410.1	adi_MSTRG.12811.1	uncharacterized protein LOC107334449	0.910078
adi_MSTRG.14439.1	adi_MSTRG.12811.1	calmodulin	0.909978
adi_MSTRG.9788.1	adi_MSTRG.12811.1	uncharacterized protein LOC107338294	0.909947
adi_MSTRG.24003.1	adi_MSTRG.12811.1	ARL14 effector protein-like	0.909941
adi_MSTRG.9498.1	adi_MSTRG.12811.1	noncoding	0.909928
adi_MSTRG.28699.2	adi_MSTRG.12811.1	uncharacterized protein LOC107328053	0.909928
adi_MSTRG.29522.1	adi_MSTRG.12811.1	cytoskeleton-associated protein 5-like	0.909922
adi_MSTRG.3261.1	adi_MSTRG.12811.1	noncoding	0.909917
adi_MSTRG.18862.1	adi_MSTRG.12811.1	D(2) dopamine receptor-like	-0.905249
adi_MSTRG.903.1	adi_MSTRG.12811.1	LOW QUALITY PROTEIN: mitogen-activated protein kinase kinase kinase 13-like	-0.905268
adi_MSTRG.7078.1	adi_MSTRG.12811.1	tyrosine aminotransferase-like	-0.905278
adi_MSTRG.25728.1	adi_MSTRG.12811.1	noncoding	-0.905334
adi_MSTRG.22979.1	adi_MSTRG.12811.1	uncharacterized protein LOC107353204	-0.905334
adi_MSTRG.3351.1	adi_MSTRG.12811.1	septin-11-like	-0.905335
adi_MSTRG.1744.2	adi_MSTRG.12811.1	polyamine oxidase-like	-0.905337
adi_MSTRG.26834.1	adi_MSTRG.12811.1	twinfilin-1-like	-0.90534
adi_MSTRG.27659.1	adi_MSTRG.12811.1	noncoding	-0.905341
adi_MSTRG.24664.1	adi_MSTRG.12811.1	TLD domain-containing protein 1-like	-0.905357
adi_MSTRG.24355.1	adi_MSTRG.12811.1	periodic tryptophan protein 1 homolog	-0.905408
adi_MSTRG.18132.1	adi_MSTRG.12811.1	uncharacterized protein LOC107347743	-0.90544
adi_MSTRG.24973.1	adi_MSTRG.12811.1	centromere protein X-like	-0.90547
adi_MSTRG.30769.1	adi_MSTRG.12811.1	CUE domain-containing protein 2-like	-0.905505
adi_MSTRG.22074.1	adi_MSTRG.12811.1	rho GTPase-activating protein 24-like	-0.905514
adi_MSTRG.16985.1	adi_MSTRG.12811.1	G2/mitotic-specific cyclin-B3-like	-0.905534
adi_MSTRG.8760.1	adi_MSTRG.12811.1	tyrosine-protein kinase SRK2-like	-0.905576
adi_MSTRG.24270.1	adi_MSTRG.12811.1	uncharacterized protein LOC107348794	-0.905604
adi_MSTRG.2060.1	adi_MSTRG.12811.1	allene oxide synthase-lipoxygenase protein-like	-0.90568
adi_MSTRG.6646.1	adi_MSTRG.12811.1	zinc transporter ZIP1-like	-0.905786
adi_MSTRG.5282.4	adi_MSTRG.12811.1	DNA-directed RNA polymerases I, II, and III subunit RPABC4	-0.905824
adi_MSTRG.2942.1	adi_MSTRG.12811.1	UDP-N-acetylglucosamine/UDP-glucose/GDP-mannose transporter-like	-0.905827
adi_MSTRG.27267.1	adi_MSTRG.12811.1	uromodulin-like	-0.905887
adi_MSTRG.17967.1	adi_MSTRG.12811.1	ubiquitin carboxyl-terminal hydrolase 25-like	-0.905927
adi_MSTRG.25753.1	adi_MSTRG.12811.1	hypothetical protein AWC38_SpisGene12202 [Stylophora pistillata]	-0.905994
adi_MSTRG.7739.1	adi_MSTRG.12811.1	dimethylaniline monooxygenase [N-oxide-forming] 3-like	-0.906005
adi_MSTRG.28957.1	adi_MSTRG.12811.1	uncharacterized protein LOC107328446	-0.906011
adi_MSTRG.4153.1	adi_MSTRG.12811.1	noncoding	-0.906023
adi_MSTRG.3149.1	adi_MSTRG.12811.1	SPRY domain-containing protein 7-like	-0.90603
adi_MSTRG.16874.1	adi_MSTRG.12811.1	noncoding	-0.906042
adi_MSTRG.29557.1	adi_MSTRG.12811.1	noncoding	-0.906064
adi_MSTRG.20453.1	adi_MSTRG.12811.1	RNA polymerase II subunit A C-terminal domain phosphatase-like	-0.906097
adi_MSTRG.22986.1	adi_MSTRG.12811.1	noncoding	-0.906113
adi_MSTRG.28498.1	adi_MSTRG.12811.1	uncharacterized protein LOC107327953	-0.906173
adi_MSTRG.20360.1	adi_MSTRG.12811.1	nischarin-like	-0.906199
adi_MSTRG.19799.1	adi_MSTRG.12811.1	protein DD3-3-like	-0.906221
adi_MSTRG.3653.2	adi_MSTRG.12811.1	F-box only protein 43-like	-0.906233
adi_MSTRG.4712.1	adi_MSTRG.12811.1	noncoding	-0.906241
adi_MSTRG.1815.2	adi_MSTRG.12811.1	NADH-cytochrome b5 reductase-like	-0.906311
adi_MSTRG.791.2	adi_MSTRG.12811.1	LOW QUALITY PROTEIN: rho-associated protein kinase 1-like	-0.906327
adi_MSTRG.27725.1	adi_MSTRG.12811.1	uncharacterized protein LOC107358900	-0.906336
adi_MSTRG.22887.1	adi_MSTRG.12811.1	uncharacterized protein LOC107353121	-0.906389
adi_MSTRG.7576.1	adi_MSTRG.12811.1	probable RNA methyltransferase Y17G7B.18	-0.906443
adi_MSTRG.24084.1	adi_MSTRG.12811.1	U2 small nuclear ribonucleoprotein A'-like	-0.906454
adi_MSTRG.21155.4	adi_MSTRG.12811.1	selenoprotein S-like	-0.906462
adi_MSTRG.27475.2	adi_MSTRG.12811.1	P2X purinoceptor 4-like	-0.906463
adi_MSTRG.9864.2	adi_MSTRG.12811.1	allantoicase-like	-0.906466
adi_MSTRG.14212.1	adi_MSTRG.12811.1	uncharacterized protein LOC107351148	-0.906476
adi_MSTRG.7509.1	adi_MSTRG.12811.1	Predicted protein	-0.906535
adi_MSTRG.28619.1	adi_MSTRG.12811.1	uncharacterized protein LOC107357609	-0.906558
adi_MSTRG.635.1	adi_MSTRG.12811.1	acidic skeletal organic matrix protein	-0.906562
adi_MSTRG.19036.1	adi_MSTRG.12811.1	uncharacterized protein LOC107348751	-0.906603
adi_MSTRG.30544.1	adi_MSTRG.12811.1	uncharacterized protein LOC110044398 [Orbicella faveolata]	-0.906609
adi_MSTRG.26256.1	adi_MSTRG.12811.1	E3 ubiquitin-protein ligase TRIM71-like	-0.90661
adi_MSTRG.2983.1	adi_MSTRG.12811.1	uncharacterized protein LOC107328510	-0.906665
adi_MSTRG.26116.1	adi_MSTRG.12811.1	uncharacterized protein LOC107356741	-0.906667
adi_MSTRG.27229.1	adi_MSTRG.12811.1	coronin-2B-like	-0.906705
adi_MSTRG.543.1	adi_MSTRG.12811.1	uncharacterized protein C5orf34 homolog [Orbicella faveolata]	-0.906741
adi_MSTRG.5207.1	adi_MSTRG.12811.1	syntaxin-18-like	-0.906752
adi_MSTRG.3402.1	adi_MSTRG.12811.1	polyglutamine-binding protein 1-like	-0.906766
adi_MSTRG.15370.1	adi_MSTRG.12811.1	calcium-binding mitochondrial carrier protein SCaMC-2-like	-0.906792
adi_MSTRG.13626.1	adi_MSTRG.12811.1	protein Asterix-like	-0.906813
adi_MSTRG.2357.1	adi_MSTRG.12811.1	uncharacterized protein LOC107353859	-0.906838
adi_MSTRG.19550.3	adi_MSTRG.12811.1	uncharacterized protein LOC107349367	-0.906928
adi_MSTRG.29649.2	adi_MSTRG.12811.1	noncoding	-0.906937
adi_MSTRG.9515.1	adi_MSTRG.12811.1	pre-mRNA-splicing factor 38A-like	-0.907024
adi_MSTRG.6788.3	adi_MSTRG.12811.1	nucleosome assembly protein 1-like 1	-0.907041
adi_MSTRG.19757.2	adi_MSTRG.12811.1	uncharacterized protein LOC107337721	-0.907052
adi_MSTRG.14922.6	adi_MSTRG.12811.1	60S ribosome subunit biogenesis protein NIP7 homolog	-0.907137
adi_MSTRG.21449.1	adi_MSTRG.12811.1	noncoding	-0.907243
adi_MSTRG.8287.1	adi_MSTRG.12811.1	noncoding	-0.907404
adi_MSTRG.18007.1	adi_MSTRG.12811.1	uncharacterized protein LOC110041974 [Orbicella faveolata]	-0.907496
adi_MSTRG.399.1	adi_MSTRG.12811.1	zinc finger CCHC domain-containing protein 8-like	-0.907507
adi_MSTRG.8470.1	adi_MSTRG.12811.1	sphingolipid delta(4)-desaturase DES1-like	-0.907555
adi_MSTRG.1600.1	adi_MSTRG.12811.1	probable G-protein coupled receptor 157	-0.907561
adi_MSTRG.15913.1	adi_MSTRG.12811.1	uncharacterized protein LOC107345155	-0.907695
adi_MSTRG.8144.1	adi_MSTRG.12811.1	chromobox protein homolog 1-like	-0.907773
adi_MSTRG.14456.1	adi_MSTRG.12811.1	protein YIF1B-like	-0.907827
adi_MSTRG.29187.1	adi_MSTRG.12811.1	nuclear fragile X mental retardation-interacting protein 1-like	-0.907829
adi_MSTRG.314.1	adi_MSTRG.12811.1	syntaxin-12-like [Orbicella faveolata]	-0.907835
adi_MSTRG.15599.1	adi_MSTRG.12811.1	ubiquitin-conjugating enzyme E2 T-like	-0.907836
adi_MSTRG.17430.1	adi_MSTRG.12811.1	uncharacterized protein LOC107346935	-0.907869
adi_MSTRG.228.1	adi_MSTRG.12811.1	solute carrier family 12 member 9-like	-0.907885
adi_MSTRG.3056.2	adi_MSTRG.12811.1	uncharacterized protein LOC107329430	-0.907895
adi_MSTRG.18967.1	adi_MSTRG.12811.1	LOW QUALITY PROTEIN: coronin-7-like	-0.907898
adi_MSTRG.9785.1	adi_MSTRG.12811.1	noncoding	-0.907969
adi_MSTRG.2383.1	adi_MSTRG.12811.1	pre-mRNA-splicing factor RBM22-like	-0.907985
adi_MSTRG.4634.1	adi_MSTRG.12811.1	LOW QUALITY PROTEIN: ubiquitin-like modifier-activating enzyme 1	-0.908076
adi_MSTRG.28741.1	adi_MSTRG.12811.1	uncharacterized protein LOC107328228	-0.908115
adi_MSTRG.18738.1	adi_MSTRG.12811.1	protein DBF4 homolog B-like	-0.908197
adi_MSTRG.5023.1	adi_MSTRG.12811.1	Predicted protein	-0.908228
adi_MSTRG.23888.1	adi_MSTRG.12811.1	SNW domain-containing protein 1-like	-0.908229
adi_MSTRG.21038.1	adi_MSTRG.12811.1	serine--pyruvate aminotransferase-like	-0.908255
adi_MSTRG.20088.1	adi_MSTRG.12811.1	noncoding	-0.90826
adi_MSTRG.13569.1	adi_MSTRG.12811.1	noncoding	-0.908318
adi_MSTRG.5842.1	adi_MSTRG.12811.1	uncharacterized protein LOC107333641	-0.908358
adi_MSTRG.17800.1	adi_MSTRG.12811.1	mitochondrial ubiquitin ligase activator of NFKB 1-like	-0.90839
adi_MSTRG.27415.1	adi_MSTRG.12811.1	uncharacterized protein LOC107358496	-0.9084
adi_MSTRG.2670.1	adi_MSTRG.12811.1	zinc finger CCCH domain-containing protein 18-like	-0.908412
adi_MSTRG.20152.1	adi_MSTRG.12811.1	baculoviral IAP repeat-containing protein 5-like	-0.90842
adi_MSTRG.28742.2	adi_MSTRG.12811.1	uncharacterized protein LOC107328226	-0.908442
adi_MSTRG.25122.1	adi_MSTRG.12811.1	glutamate synthase 1 [NADH], chloroplastic-like	-0.908458
adi_MSTRG.24591.1	adi_MSTRG.12811.1	THO complex subunit 6 homolog	-0.908462
adi_MSTRG.26536.1	adi_MSTRG.12811.1	uncharacterized protein LOC107352201	-0.908648
adi_MSTRG.28107.1	adi_MSTRG.12811.1	dnaJ homolog subfamily B member 14-like	-0.90865
adi_MSTRG.14123.2	adi_MSTRG.12811.1	importin subunit alpha-4-like	-0.908655
adi_MSTRG.14891.1	adi_MSTRG.12811.1	RING finger and CHY zinc finger domain-containing protein	-0.908698
adi_MSTRG.27720.2	adi_MSTRG.12811.1	inositol polyphosphate multikinase-like	-0.90875
adi_MSTRG.21745.1	adi_MSTRG.12811.1	small nuclear ribonucleoprotein-associated protein B'-like	-0.90881
adi_MSTRG.28487.2	adi_MSTRG.12811.1	nucleoside diphosphate-linked moiety X motif 6-like	-0.908864
adi_MSTRG.14717.1	adi_MSTRG.12811.1	uncharacterized protein LOC107343843	-0.908873
adi_MSTRG.27481.1	adi_MSTRG.12811.1	protein 4.1-like	-0.908887
adi_MSTRG.21270.2	adi_MSTRG.12811.1	ras-related protein Rab-35-like	-0.908963
adi_MSTRG.23665.1	adi_MSTRG.12811.1	nitric oxide synthase-interacting protein-like	-0.908985
adi_MSTRG.3042.1	adi_MSTRG.12811.1	myosin-11-like	-0.90899
adi_MSTRG.1448.1	adi_MSTRG.12811.1	sorting nexin-2-like	-0.90899
adi_MSTRG.13227.2	adi_MSTRG.12811.1	cleavage and polyadenylation specificity factor subunit 5-like	-0.908999
adi_MSTRG.29460.1	adi_MSTRG.12811.1	uncharacterized protein LOC107352201	-0.909002
adi_MSTRG.2999.4	adi_MSTRG.12811.1	uncharacterized protein LOC107329078	-0.909011
adi_MSTRG.18840.1	adi_MSTRG.12811.1	U6 snRNA-associated Sm-like protein LSm1	-0.909107
adi_MSTRG.29076.1	adi_MSTRG.12811.1	glutamine--tRNA ligase-like	-0.909156
adi_MSTRG.26129.1	adi_MSTRG.12811.1	noncoding	-0.909167
adi_MSTRG.25300.3	adi_MSTRG.12811.1	histone-lysine N-methyltransferase, H3 lysine-79 specific-like	-0.909172
adi_MSTRG.23176.1	adi_MSTRG.12811.1	LOW QUALITY PROTEIN: dynamin-like 120 kDa protein, mitochondrial	-0.909233
adi_MSTRG.28151.1	adi_MSTRG.12811.1	short-chain-enoyl-CoA hydratase-like	-0.909247
adi_MSTRG.20572.1	adi_MSTRG.12811.1	transient receptor potential cation channel subfamily M member 2-like	-0.909258
adi_MSTRG.6575.1	adi_MSTRG.12811.1	uncharacterized protein LOC107334647	-0.909267
adi_MSTRG.6789.1	adi_MSTRG.12811.1	3-oxo-5-alpha-steroid 4-dehydrogenase 1-like	-0.909319
adi_MSTRG.6571.1	adi_MSTRG.12811.1	inorganic pyrophosphatase-like [Stylophora pistillata]<>Inorganic pyrophosphatase [Stylophora pistillata]	-0.909323
adi_MSTRG.6048.1	adi_MSTRG.12811.1	ras-related protein Rab-10-like	-0.909332
adi_MSTRG.22739.1	adi_MSTRG.12811.1	uncharacterized protein LOC107352600	-0.909335
adi_MSTRG.19223.1	adi_MSTRG.12811.1	noncoding	-0.909345
adi_MSTRG.6189.1	adi_MSTRG.12811.1	uncharacterized protein LOC107330000	-0.909349
adi_MSTRG.17845.1	adi_MSTRG.12811.1	beta-1,4-N-acetylgalactosaminyltransferase 3-like	-0.909401
adi_MSTRG.5773.1	adi_MSTRG.12811.1	DNA-directed RNA polymerase II subunit RPB11-a-like	-0.909425
adi_MSTRG.34.1	adi_MSTRG.12811.1	noncoding	-0.909443
adi_MSTRG.6956.1	adi_MSTRG.12811.1	acetyl-coenzyme A synthetase, cytoplasmic-like	-0.909481
adi_MSTRG.29816.1	adi_MSTRG.12811.1	arachidonate 5-lipoxygenase-like	-0.909607
adi_MSTRG.17337.1	adi_MSTRG.12811.1	chloride channel protein 2-like	-0.909659
adi_MSTRG.52.1	adi_MSTRG.12811.1	serine/threonine-protein kinase TAO1-like	-0.909681
adi_MSTRG.15126.1	adi_MSTRG.12811.1	uncharacterized protein LOC111343715 [Stylophora pistillata]	-0.909711
adi_MSTRG.5483.1	adi_MSTRG.12811.1	vacuolar protein sorting-associated protein 26B-like	-0.909739
adi_MSTRG.586.1	adi_MSTRG.12811.1	heparan-alpha-glucosaminide N-acetyltransferase-like	-0.909757
adi_MSTRG.8917.2	adi_MSTRG.12811.1	histone H2A	-0.909827
adi_MSTRG.18486.1	adi_MSTRG.12811.1	U1 small nuclear ribonucleoprotein 70 kDa-like	-0.909851
adi_MSTRG.27817.5	adi_MSTRG.12811.1	acyl-CoA-binding domain-containing protein 6-like	-0.909873
adi_MSTRG.27323.1	adi_MSTRG.12811.1	transmembrane protein 18-like	-0.909926
adi_MSTRG.8059.2	adi_MSTRG.12811.1	uncharacterized protein LOC107348879	-0.909993
adi_MSTRG.25483.2	adi_MSTRG.12811.1	uncharacterized protein LOC107340173	-0.910044
adi_MSTRG.18066.1	adi_MSTRG.12811.1	activator of 90 kDa heat shock protein ATPase homolog 1-like	-0.910072
adi_MSTRG.16794.1	adi_MSTRG.12811.1	protein mab-21-like 2	-0.910226
adi_MSTRG.9816.1	adi_MSTRG.12811.1	growth arrest and DNA damage-inducible protein GADD45 alpha-like	-0.910273
adi_MSTRG.1443.1	adi_MSTRG.12811.1	LOW QUALITY PROTEIN: uncharacterized protein C9orf85 homolog [Orbicella faveolata]	-0.910325
adi_MSTRG.16676.1	adi_MSTRG.12811.1	motile sperm domain-containing protein 2-like	-0.910329
adi_MSTRG.16151.1	adi_MSTRG.12811.1	tyrosine-protein phosphatase non-receptor type 23-like	-0.910376
adi_MSTRG.14027.1	adi_MSTRG.12811.1	Reverse transcriptase (RNA-dependent DNA polymerase)	-0.910383
adi_MSTRG.3634.3	adi_MSTRG.12811.1	solute carrier family 25 member 40-like	-0.91044
adi_MSTRG.30513.1	adi_MSTRG.12811.1	noncoding	-0.910465
adi_MSTRG.16600.1	adi_MSTRG.12811.1	uncharacterized protein LOC107346019	-0.910512
adi_MSTRG.20386.1	adi_MSTRG.12811.1	KAT8 regulatory NSL complex subunit 3-like	-0.910529
adi_MSTRG.241.4	adi_MSTRG.12811.1	zinc finger HIT domain-containing protein 3-like	-0.910582
adi_MSTRG.26426.1	adi_MSTRG.12811.1	uncharacterized protein LOC107345840	-0.910598
adi_MSTRG.17682.1	adi_MSTRG.12811.1	chromatin target of PRMT1 protein-like	-0.910679
adi_MSTRG.20835.2	adi_MSTRG.12811.1	signal recognition particle 9 kDa protein-like	-0.910751
adi_MSTRG.23300.1	adi_MSTRG.12811.1	cation channel sperm-associated protein subunit delta-like	-0.910756
adi_MSTRG.16243.1	adi_MSTRG.12811.1	uncharacterized protein LOC107345593	-0.910774
adi_MSTRG.17958.1	adi_MSTRG.12811.1	uncharacterized protein LOC107347547	-0.910783
adi_MSTRG.7646.1	adi_MSTRG.12811.1	LOW QUALITY PROTEIN: transmembrane protein 115-like	-0.910859
adi_MSTRG.28109.1	adi_MSTRG.12811.1	dentin sialophosphoprotein-like	-0.910862
adi_MSTRG.28046.1	adi_MSTRG.12811.1	histone H4	-0.91089
adi_MSTRG.8112.1	adi_MSTRG.12811.1	probable C-mannosyltransferase DPY19L3	-0.910943
adi_MSTRG.16412.1	adi_MSTRG.12811.1	noncoding	-0.910994
adi_MSTRG.6291.1	adi_MSTRG.12811.1	elongator complex protein 2-like	-0.911026
adi_MSTRG.14146.1	adi_MSTRG.12811.1	uncharacterized protein LOC107353972	-0.911097
adi_MSTRG.23836.1	adi_MSTRG.12811.1	noncoding	-0.911114
adi_MSTRG.24362.1	adi_MSTRG.12811.1	uncharacterized protein LOC110051098 [Orbicella faveolata]	-0.911209
adi_MSTRG.14506.1	adi_MSTRG.12811.1	torsin-1A-like	-0.911236
adi_MSTRG.19364.1	adi_MSTRG.12811.1	glia maturation factor gamma-like	-0.911263
adi_MSTRG.16029.1	adi_MSTRG.12811.1	noncoding	-0.911283
adi_MSTRG.24321.2	adi_MSTRG.12811.1	uncharacterized protein LOC107354767	-0.91129
adi_MSTRG.19165.1	adi_MSTRG.12811.1	RING finger and SPRY domain-containing protein 1-like	-0.91129
adi_MSTRG.1605.1	adi_MSTRG.12811.1	T-box transcription factor TBX20-like	-0.911308
adi_MSTRG.26686.1	adi_MSTRG.12811.1	noncoding	-0.911327
adi_MSTRG.20798.1	adi_MSTRG.12811.1	protein tyrosine phosphatase type IVA 1-like	-0.911331
adi_MSTRG.2922.1	adi_MSTRG.12811.1	DELTA-thalatoxin-Avl2a-like	-0.911338
adi_MSTRG.22951.1	adi_MSTRG.12811.1	histone H4 transcription factor-like	-0.911372
adi_MSTRG.27356.1	adi_MSTRG.12811.1	trace amine-associated receptor 2-like	-0.911405
adi_MSTRG.9265.1	adi_MSTRG.12811.1	astacin-like metalloprotease toxin 1	-0.911446
adi_MSTRG.707.1	adi_MSTRG.12811.1	protein BTN1-like	-0.911491
adi_MSTRG.26219.1	adi_MSTRG.12811.1	DNA polymerase kappa-like	-0.911571
adi_MSTRG.3767.1	adi_MSTRG.12811.1	SUMO-activating enzyme subunit 2-B-like	-0.911575
adi_MSTRG.30454.1	adi_MSTRG.12811.1	LOW QUALITY PROTEIN: serine/threonine-protein kinase PAK 1-like	-0.911639
adi_MSTRG.27085.1	adi_MSTRG.12811.1	PAS domain-containing serine/threonine-protein kinase-like	-0.911668
adi_MSTRG.29578.1	adi_MSTRG.12811.1	disrupted in renal carcinoma protein 2 homolog	-0.91169
adi_MSTRG.27921.1	adi_MSTRG.12811.1	Bc10	-0.911692
adi_MSTRG.9436.1	adi_MSTRG.12811.1	putative aminopeptidase W07G4.4	-0.911695
adi_MSTRG.780.1	adi_MSTRG.12811.1	uncharacterized protein LOC107334403	-0.9117
adi_MSTRG.13902.2	adi_MSTRG.12811.1	ribonuclease P protein subunit p29-like	-0.91175
adi_MSTRG.14321.1	adi_MSTRG.12811.1	Predicted protein	-0.911756
adi_MSTRG.9943.1	adi_MSTRG.12811.1	malonyl-CoA decarboxylase, mitochondrial-like	-0.911763
adi_MSTRG.21251.1	adi_MSTRG.12811.1	vacuolar protein sorting-associated protein 72 homolog	-0.911771
adi_MSTRG.14854.2	adi_MSTRG.12811.1	noncoding	-0.911774
adi_MSTRG.27112.1	adi_MSTRG.12811.1	uncharacterized protein LOC107358072	-0.911779
adi_MSTRG.3383.1	adi_MSTRG.12811.1	low affinity immunoglobulin epsilon Fc receptor-like	-0.911781
adi_MSTRG.4395.1	adi_MSTRG.12811.1	uncharacterized protein LOC107332251	-0.911888
adi_MSTRG.26079.1	adi_MSTRG.12811.1	serine/threonine-protein kinase RIO1-like	-0.911931
adi_MSTRG.20115.1	adi_MSTRG.12811.1	UDP-N-acetylhexosamine pyrophosphorylase-like	-0.911949
adi_MSTRG.1615.1	adi_MSTRG.12811.1	secreted frizzled-related protein 3-like	-0.911959
adi_MSTRG.23123.1	adi_MSTRG.12811.1	uncharacterized protein LOC107353520	-0.91196
adi_MSTRG.25784.1	adi_MSTRG.12811.1	myosin-7B-like	-0.911973
adi_MSTRG.8477.1	adi_MSTRG.12811.1	aspartyl/asparaginyl beta-hydroxylase-like	-0.912011
adi_MSTRG.13053.1	adi_MSTRG.12811.1	DNA damage-regulated autophagy modulator protein 2-like	-0.912022
adi_MSTRG.28472.1	adi_MSTRG.12811.1	Depdc1b protein	-0.912099
adi_MSTRG.30759.1	adi_MSTRG.12811.1	protein misato-like	-0.912113
adi_MSTRG.22445.1	adi_MSTRG.12811.1	noncoding	-0.912125
adi_MSTRG.15772.1	adi_MSTRG.12811.1	TOR1B	-0.912126
adi_MSTRG.4874.1	adi_MSTRG.12811.1	transcriptional regulator ATRX-like	-0.912142
adi_MSTRG.27690.1	adi_MSTRG.12811.1	noncoding	-0.91217
adi_MSTRG.21862.1	adi_MSTRG.12811.1	noncoding	-0.912184
adi_MSTRG.13430.1	adi_MSTRG.12811.1	uncharacterized protein LOC107342474	-0.912187
adi_MSTRG.13013.1	adi_MSTRG.12811.1	noncoding	-0.912201
adi_MSTRG.20993.1	adi_MSTRG.12811.1	putative protein arginine N-methyltransferase 9	-0.91223
adi_MSTRG.24450.1	adi_MSTRG.12811.1	CST complex subunit STN1-like	-0.912239
adi_MSTRG.14650.1	adi_MSTRG.12811.1	noncoding	-0.912254
adi_MSTRG.2459.1	adi_MSTRG.12811.1	polyadenylate-binding protein-interacting protein 1-like	-0.912262
adi_MSTRG.8019.1	adi_MSTRG.12811.1	uncharacterized protein LOC107350131	-0.912336
adi_MSTRG.24874.1	adi_MSTRG.12811.1	spectrin alpha chain, non-erythrocytic 1-like	-0.912423
adi_MSTRG.15760.1	adi_MSTRG.12811.1	nuclear RNA export factor 1-like	-0.912554
adi_MSTRG.6313.1	adi_MSTRG.12811.1	sideroflexin-5-like	-0.912565
adi_MSTRG.16303.1	adi_MSTRG.12811.1	activating signal cointegrator 1-like	-0.91257
adi_MSTRG.17454.1	adi_MSTRG.12811.1	LOW QUALITY PROTEIN: glycerophosphodiester phosphodiesterase 1-like	-0.912614
adi_MSTRG.16773.1	adi_MSTRG.12811.1	importin subunit beta-1-like	-0.912651
adi_MSTRG.14109.1	adi_MSTRG.12811.1	noncoding	-0.912652
adi_MSTRG.559.1	adi_MSTRG.12811.1	growth hormone-regulated TBC protein 1-A-like	-0.912696
adi_MSTRG.24980.1	adi_MSTRG.12811.1	neuropeptide Y receptor-like	-0.912803
adi_MSTRG.24805.1	adi_MSTRG.12811.1	uncharacterized protein LOC107355195	-0.912808
adi_MSTRG.19274.2	adi_MSTRG.12811.1	band 4.1-like protein 1	-0.912836
adi_MSTRG.21895.1	adi_MSTRG.12811.1	uncharacterized protein LOC107351957	-0.912867
adi_MSTRG.15942.1	adi_MSTRG.12811.1	noncoding	-0.912877
adi_MSTRG.30452.1	adi_MSTRG.12811.1	hexokinase-2-like	-0.912898
adi_MSTRG.9089.2	adi_MSTRG.12811.1	uncharacterized protein LOC107337510	-0.912906
adi_MSTRG.14565.1	adi_MSTRG.12811.1	uncharacterized protein LOC107343774	-0.912954
adi_MSTRG.9914.2	adi_MSTRG.12811.1	translation initiation factor eIF-2B subunit delta-like	-0.912984
adi_MSTRG.28374.1	adi_MSTRG.12811.1	testis-specific gene 10 protein-like	-0.913016
adi_MSTRG.7560.1	adi_MSTRG.12811.1	uncharacterized protein LOC107335711	-0.913023
adi_MSTRG.8088.1	adi_MSTRG.12811.1	CUE domain-containing protein 2-like	-0.913111
adi_MSTRG.5282.1	adi_MSTRG.12811.1	DNA-directed RNA polymerases I, II, and III subunit RPABC4	-0.913245
adi_MSTRG.16623.1	adi_MSTRG.12811.1	noncoding	-0.913249
adi_MSTRG.28016.1	adi_MSTRG.12811.1	DEP domain-containing protein 1B-like	-0.913267
adi_MSTRG.24024.1	adi_MSTRG.12811.1	microcephalin-like	-0.913287
adi_MSTRG.28501.1	adi_MSTRG.12811.1	dnaJ homolog subfamily C member 16-like	-0.913317
adi_MSTRG.4672.1	adi_MSTRG.12811.1	RAS guanyl-releasing protein 1-like	-0.913326
adi_MSTRG.3686.2	adi_MSTRG.12811.1	F-box only protein 43-like	-0.91335
adi_MSTRG.24613.1	adi_MSTRG.12811.1	pre-mRNA-splicing factor CWC22 homolog	-0.913363
adi_MSTRG.28363.1	adi_MSTRG.12811.1	paramyosin-like	-0.913421
adi_MSTRG.18027.1	adi_MSTRG.12811.1	activator of 90 kDa heat shock protein ATPase homolog 1-like	-0.91343
[truncated: 2,388 more rows]
