# Supplementary material for: Developmental system drift and modular gene regulatory networks shape gastrulation in Acropora
Source: Life Sci Alliance. 2025 Aug 14;8(11):e202503293. doi: 10.26508/lsa.202503293 (PMC12360431; doi:10.26508/lsa.202503293)
Supplement: Supplementary file 21 [file LSA-2025-03293_TableS20.xlsx]

## Sheet: S20
Table S20. Expression Clusters and Differential Expression Status of Isoforms per Gene in A. digitifera and A. tenuis.
Species	Gene_ID	C1	C2	C3	C4	C5	C6	no DEG	Total Isoforms	Description
A. digitifera	adi_MSTRG.11010		10	3	1			8	22	RNA-directed DNA polymerase from mobile element jockey-like
A. digitifera	adi_MSTRG.2331		1	5	2	1		5	14	ribosome-binding protein 1-like
A. digitifera	adi_MSTRG.2621		2	8				3	13	uncharacterized protein LOC107356912
A. digitifera	adi_MSTRG.4531		5			3		5	13	trans-Golgi network integral membrane protein 2-like
A. digitifera	adi_MSTRG.12539			9		1		2	12	uncharacterized protein LOC107341472
A. digitifera	adi_MSTRG.9866	1	2				1	7	11	trichohyalin-like
A. digitifera	adi_MSTRG.19454		1	3		1		5	10	coiled-coil domain-containing protein 42 homolog
A. digitifera	adi_MSTRG.19550		5	1				4	10	uncharacterized protein LOC107349367
A. digitifera	adi_MSTRG.7788	3	3				1	3	10	coiled-coil domain-containing protein CG32809-like
A. digitifera	adi_MSTRG.7913			5	1			4	10	uncharacterized protein LOC107336058
A. digitifera	adi_MSTRG.14715	1	2	1				5	9	E3 ubiquitin-protein ligase UHRF1-like
A. digitifera	adi_MSTRG.29405		4					5	9	noncoding
A. digitifera	adi_MSTRG.11835			4	1			3	8	39S ribosomal protein L32, mitochondrial-like
A. digitifera	adi_MSTRG.14922		5	1				2	8	60S ribosome subunit biogenesis protein NIP7 homolog
A. digitifera	adi_MSTRG.16112		1	1		2		4	8	uncharacterized protein LOC107345409
A. digitifera	adi_MSTRG.18456			2	1			5	8	uncharacterized protein LOC107348087
A. digitifera	adi_MSTRG.18751		2					6	8	Cationic amino acid transporter 4 [Stylophora pistillata]
A. digitifera	adi_MSTRG.19830		2			1		5	8	26S proteasome non-ATPase regulatory subunit 4-like
A. digitifera	adi_MSTRG.22549		3	1				4	8	N6-adenosine-methyltransferase 70 kDa subunit-like
A. digitifera	adi_MSTRG.24	2	1					5	8	cingulin-like
A. digitifera	adi_MSTRG.24135		2					6	8	BAG family molecular chaperone regulator 1-like
A. digitifera	adi_MSTRG.2950			2		4		2	8	ras-related protein Rab-3-like
A. digitifera	adi_MSTRG.30223	1	1					6	8	noncoding
A. digitifera	adi_MSTRG.7766		2			1		5	8	uncharacterized protein LOC107348810
A. digitifera	adi_MSTRG.8711		2					6	8	ADP-ribosylation factor 3-like
A. digitifera	adi_MSTRG.9858		1	4				3	8	Hexosyltransferase
A. digitifera	adi_MSTRG.10513		1		1			5	7	heterogeneous nuclear ribonucleoprotein U-like protein 1
A. digitifera	adi_MSTRG.1220			1				6	7	SWI/SNF complex subunit SMARCC2-like
A. digitifera	adi_MSTRG.13006	5	1					1	7	zinc finger protein OZF-like
A. digitifera	adi_MSTRG.14907		1	1	1	2		2	7	26S protease regulatory subunit 7
A. digitifera	adi_MSTRG.15249	3						4	7	allene oxide synthase, chloroplastic-like
A. digitifera	adi_MSTRG.15433	1						6	7	PI-stichotoxin-She2a-like
A. digitifera	adi_MSTRG.1584		1		1	1		4	7	noncoding
A. digitifera	adi_MSTRG.16407	3						4	7	ectin-like
A. digitifera	adi_MSTRG.1659		1					6	7	tyrosine-protein kinase BAZ1B-like
A. digitifera	adi_MSTRG.16849		2					5	7	Small heat shock protein
A. digitifera	adi_MSTRG.17867		5			1		1	7	cathepsin L1-like
A. digitifera	adi_MSTRG.19328		1	3	1			2	7	dehydrogenase/reductase SDR family member 7-like
A. digitifera	adi_MSTRG.20577		1			1	1	4	7	arginyl-tRNA--protein transferase 1-like
A. digitifera	adi_MSTRG.21641			1				6	7	leucine-rich repeat extensin-like protein 5
A. digitifera	adi_MSTRG.21760		1					6	7	uncharacterized protein LOC107351700
A. digitifera	adi_MSTRG.22566	1	1					5	7	LOW QUALITY PROTEIN: proto-oncogene vav-like
A. digitifera	adi_MSTRG.23533	1	1					5	7	protein SFI1 homolog
A. digitifera	adi_MSTRG.23691	1	1	1	1			3	7	enoyl-CoA hydratase, mitochondrial-like
A. digitifera	adi_MSTRG.24102		1					6	7	uncharacterized protein LOC107354471
A. digitifera	adi_MSTRG.24858		2			1		4	7	F-actin-capping protein subunit alpha-2-like
A. digitifera	adi_MSTRG.25302		4					3	7	uncharacterized protein LOC107355800
A. digitifera	adi_MSTRG.25519		2					5	7	synaptotagmin-6-like
A. digitifera	adi_MSTRG.2598						1	6	7	LOW QUALITY PROTEIN: structural maintenance of chromosomes protein 4-like
A. digitifera	adi_MSTRG.26402			2	2	2		1	7	noncoding
A. digitifera	adi_MSTRG.26620			1				6	7	E3 ubiquitin-protein ligase TTC3-like
A. digitifera	adi_MSTRG.346			4	3				7	zinc transporter ZIP9-like
A. digitifera	adi_MSTRG.4887	3	1					3	7	short-chain dehydrogenase/reductase family 42E member 1-like
A. digitifera	adi_MSTRG.6068		2					5	7	epididymal secretory protein E1-like
A. digitifera	adi_MSTRG.7330		5	1				1	7	myeloid differentiation primary response protein MyD88-like
A. digitifera	adi_MSTRG.7450			4				3	7	14-3-3 protein zeta/delta-like
A. digitifera	adi_MSTRG.8654			1	1			5	7	uncharacterized protein LOC107336922
A. digitifera	adi_MSTRG.9199		1	3	1		1	1	7	calumenin-like
A. digitifera	adi_MSTRG.111	1	1	2			1	1	6	uncharacterized protein LOC107355987
A. digitifera	adi_MSTRG.1136		1	1		1	1	2	6	LOW QUALITY PROTEIN: dual specificity tyrosine-phosphorylation-regulated kinase 1A-like
A. digitifera	adi_MSTRG.12514		2	1	1			2	6	GPN-loop GTPase 1-like
A. digitifera	adi_MSTRG.12903		1		1			4	6	RAC-alpha serine/threonine-protein kinase-like
A. digitifera	adi_MSTRG.14071		2				1	3	6	protein quaking-like
A. digitifera	adi_MSTRG.15073		1					5	6	epoxide hydrolase 1-like
A. digitifera	adi_MSTRG.15509	3						3	6	steroid 17-alpha-hydroxylase/17,20 lyase-like
A. digitifera	adi_MSTRG.15704		1					5	6	ciliogenesis-associated TTC17-interacting protein-like
A. digitifera	adi_MSTRG.16488				1			5	6	uncharacterized protein LOC107350131
A. digitifera	adi_MSTRG.16853		1	2				3	6	very-long-chain (3R)-3-hydroxyacyl-CoA dehydratase-like
A. digitifera	adi_MSTRG.17935						1	5	6	uncharacterized protein LOC107347551
A. digitifera	adi_MSTRG.18807		2	1				3	6	LOW QUALITY PROTEIN: RNA cytidine acetyltransferase-like
A. digitifera	adi_MSTRG.18953	1		1				4	6	glucosamine-6-phosphate isomerase 2-like
A. digitifera	adi_MSTRG.19022			1				5	6	CREB-binding protein-like
A. digitifera	adi_MSTRG.2030	1		1				4	6	GTP-binding protein 2-like
A. digitifera	adi_MSTRG.20597			3	1			2	6	methyltransferase-like protein 6
A. digitifera	adi_MSTRG.2090		2					4	6	zinc finger protein-like 1 homolog
A. digitifera	adi_MSTRG.2091			2	2	1		1	6	uncharacterized protein LOC107350175
A. digitifera	adi_MSTRG.2128		2					4	6	sphingolipid delta(4)-desaturase DES1-like
A. digitifera	adi_MSTRG.21846	1						5	6	serine beta-lactamase-like protein LACTB, mitochondrial
A. digitifera	adi_MSTRG.21959			1	1	1		3	6	serine/threonine-protein kinase DCLK1-like
A. digitifera	adi_MSTRG.22361			1	2			3	6	piggyBac transposable element-derived protein 4-like
A. digitifera	adi_MSTRG.22434			4	1			1	6	nucleolar GTP-binding protein 1-like
A. digitifera	adi_MSTRG.22548		1	1				4	6	uncharacterized protein LOC107332451
A. digitifera	adi_MSTRG.22602		1	1	2			2	6	dolichol-phosphate mannosyltransferase subunit 3-like
A. digitifera	adi_MSTRG.22646		1	1				4	6	uncharacterized protein LOC107352823
A. digitifera	adi_MSTRG.22807		3					3	6	thymidine kinase 2, mitochondrial-like
A. digitifera	adi_MSTRG.23911	2				1		3	6	astacin-like metalloprotease toxin 5
A. digitifera	adi_MSTRG.241		2					4	6	zinc finger HIT domain-containing protein 3-like
A. digitifera	adi_MSTRG.24669		3	1				2	6	uncharacterized protein LOC107355091
A. digitifera	adi_MSTRG.26162		1			1		4	6	rab-like protein 6
A. digitifera	adi_MSTRG.27832				1	4		1	6	noncoding
A. digitifera	adi_MSTRG.2805		3	1				2	6	unconventional prefoldin RPB5 interactor-like
A. digitifera	adi_MSTRG.28651	1						5	6	ubiquitin carboxyl-terminal hydrolase CYLD-like
A. digitifera	adi_MSTRG.29000	1						5	6	putative D-cysteine desulfhydrase 1, mitochondrial
A. digitifera	adi_MSTRG.29506		2					4	6	adi_MSTRG.29506.2
A. digitifera	adi_MSTRG.29526		1					5	6	uncharacterized protein LOC107329077
A. digitifera	adi_MSTRG.2965	2	1	1				2	6	leucine-rich repeats and immunoglobulin-like domains protein 1
A. digitifera	adi_MSTRG.29863				2			4	6	uncharacterized protein LOC107329597
A. digitifera	adi_MSTRG.3240		1	1				4	6	noncoding
A. digitifera	adi_MSTRG.3305		1	2				3	6	microspherule protein 1-like
A. digitifera	adi_MSTRG.3408		2					4	6	myotubularin-related protein 2-like
A. digitifera	adi_MSTRG.4093	1		3		1		1	6	diacylglycerol O-acyltransferase 1-like
A. digitifera	adi_MSTRG.4138		1	1	1			3	6	noncoding
A. digitifera	adi_MSTRG.5151	1	1		1			3	6	synaptotagmin-17-like
A. digitifera	adi_MSTRG.5179		2	2				2	6	DNA-directed RNA polymerase, mitochondrial-like
A. digitifera	adi_MSTRG.5282		2					4	6	DNA-directed RNA polymerases I, II, and III subunit RPABC4
A. digitifera	adi_MSTRG.5526		2					4	6	serine-rich adhesin for platelets-like
A. digitifera	adi_MSTRG.5848						2	4	6	myosin heavy chain, striated muscle-like
A. digitifera	adi_MSTRG.5877		4	1				1	6	1,4-alpha-glucan-branching enzyme-like
A. digitifera	adi_MSTRG.67			1		1		4	6	carbonic anhydrase 12-like
A. digitifera	adi_MSTRG.716		1	1				4	6	neuropeptide Y receptor-like
A. digitifera	adi_MSTRG.817	1		1			2	2	6	neurocalcin homolog
A. digitifera	adi_MSTRG.8301	1					1	4	6	LOW QUALITY PROTEIN: transcription factor IIIB 90 kDa subunit-like
A. digitifera	adi_MSTRG.9016			1		1		4	6	protein transport protein Sec24C-like
A. digitifera	adi_MSTRG.9557		1					5	6	protein C10-like
A. digitifera	adi_MSTRG.9914		1		1	1		3	6	translation initiation factor eIF-2B subunit delta-like
A. digitifera	adi_MSTRG.10381			4				1	5	transcription factor BTF3 homolog 4-like
A. digitifera	adi_MSTRG.1042			1				4	5	palmitoyltransferase ZDHHC23-like
A. digitifera	adi_MSTRG.10806				4			1	5	cyclin-dependent kinase 9-like
A. digitifera	adi_MSTRG.11413			3				2	5	calcium-dependent secretion activator 1-like
A. digitifera	adi_MSTRG.11792	2			1			2	5	E3 ubiquitin-protein ligase MARCH8-like
A. digitifera	adi_MSTRG.11819		1	1				3	5	uncharacterized protein LOC107340638
A. digitifera	adi_MSTRG.1188	2	1	1	1				5	probable ATP-dependent RNA helicase DDX52
A. digitifera	adi_MSTRG.11968			1	2			2	5	noncoding
A. digitifera	adi_MSTRG.12016		1			2		2	5	DEP domain-containing mTOR-interacting protein-like
A. digitifera	adi_MSTRG.12043		1					4	5	solute carrier organic anion transporter family member 4A1-like
A. digitifera	adi_MSTRG.12288			2				3	5	basic proline-rich protein-like
A. digitifera	adi_MSTRG.12340	1	1					3	5	mediator of DNA damage checkpoint protein 1-like
A. digitifera	adi_MSTRG.12420		1	1		1		2	5	polyhomeotic-like protein 2
A. digitifera	adi_MSTRG.12471				3			2	5	elongation of very long chain fatty acids protein 4-like
A. digitifera	adi_MSTRG.12751		3					2	5	nucleoporin Nup37-like
A. digitifera	adi_MSTRG.13631	1	1					3	5	noncoding
A. digitifera	adi_MSTRG.14119					1		4	5	Predicted protein
A. digitifera	adi_MSTRG.14361	1	1					3	5	upstream stimulatory factor 1-like
A. digitifera	adi_MSTRG.14565		1					4	5	uncharacterized protein LOC107343774
A. digitifera	adi_MSTRG.14747				2			3	5	uncharacterized protein LOC107343910
A. digitifera	adi_MSTRG.16009		3					2	5	noncoding
A. digitifera	adi_MSTRG.16346		2					3	5	uncharacterized protein LOC107345673
A. digitifera	adi_MSTRG.16506						1	4	5	melanoma-associated antigen G1-like
A. digitifera	adi_MSTRG.16884		1			1		3	5	uncharacterized protein LOC107346313
A. digitifera	adi_MSTRG.16982	1	1				1	2	5	arginine-glutamic acid dipeptide repeats protein-like
A. digitifera	adi_MSTRG.1764	1	1	1				2	5	phosphatidylinositol 3,4,5-trisphosphate 3-phosphatase and dual-specificity protein phosphatase PTEN-like
A. digitifera	adi_MSTRG.17763			4	1				5	dimethlysulfonioproprionate lyase 7-like
A. digitifera	adi_MSTRG.17764		1	3				1	5	dimethlysulfonioproprionate lyase 7-like
A. digitifera	adi_MSTRG.17930		1					4	5	SEC14 cytosolic factor-like
A. digitifera	adi_MSTRG.17975	1	1			1		2	5	protein capicua homolog
A. digitifera	adi_MSTRG.18079		1			1		3	5	ATP synthase subunit s, mitochondrial-like
A. digitifera	adi_MSTRG.18307		1		2			2	5	serine/arginine repetitive matrix protein 1-like
A. digitifera	adi_MSTRG.18825		3	2					5	hypothetical protein AWC38_SpisGene4231 [Stylophora pistillata]
A. digitifera	adi_MSTRG.19024	1	1	1				2	5	phosphatidylinositol N-acetylglucosaminyltransferase subunit H-like
A. digitifera	adi_MSTRG.19220			2				3	5	myosin heavy chain, striated muscle-like
A. digitifera	adi_MSTRG.19902		4	1					5	noncoding
A. digitifera	adi_MSTRG.20019	1	1					3	5	uncharacterized protein LOC107349864
A. digitifera	adi_MSTRG.20211			3	1			1	5	U3 small nucleolar ribonucleoprotein protein IMP4-like
A. digitifera	adi_MSTRG.20452					1		4	5	selenocysteine lyase-like
A. digitifera	adi_MSTRG.20497			2	1			2	5	nucleolar RNA helicase 2-like
A. digitifera	adi_MSTRG.20807			1				4	5	dual adapter for phosphotyrosine and 3-phosphotyrosine and 3-phosphoinositide-like
A. digitifera	adi_MSTRG.21155		1	1				3	5	selenoprotein S-like
A. digitifera	adi_MSTRG.21275		1					4	5	guanine nucleotide-binding protein-like NSN1
A. digitifera	adi_MSTRG.21318			1	2			2	5	39S ribosomal protein L14, mitochondrial-like
A. digitifera	adi_MSTRG.22090		4			1			5	SH2 domain-containing protein 4A-like
A. digitifera	adi_MSTRG.22214			1				4	5	leucine-rich repeat and coiled-coil domain-containing protein 1-like
A. digitifera	adi_MSTRG.22899		1					4	5	uncharacterized protein LOC107353144
A. digitifera	adi_MSTRG.23073	1			1			3	5	uncharacterized protein LOC107353279
A. digitifera	adi_MSTRG.2326	1					1	3	5	inositol-trisphosphate 3-kinase A-like
A. digitifera	adi_MSTRG.23518	1			1			3	5	RING finger protein 44-like
A. digitifera	adi_MSTRG.23548		3					2	5	DNA repair protein SWI5 homolog
A. digitifera	adi_MSTRG.2391		1			1		3	5	annexin A6-like
A. digitifera	adi_MSTRG.24143				1	2		2	5	E3 ubiquitin-protein ligase MARCH1-like
A. digitifera	adi_MSTRG.2422				1			4	5	glycine-rich RNA-binding protein 10-like
A. digitifera	adi_MSTRG.24420	1	1			1		2	5	outer dense fiber protein 2-like
A. digitifera	adi_MSTRG.24461		3					2	5	uncharacterized protein LOC111340108
A. digitifera	adi_MSTRG.24842		1	3				1	5	leucine-rich repeat-containing protein 42-like
A. digitifera	adi_MSTRG.24915		1					4	5	noncoding
A. digitifera	adi_MSTRG.25567	2	3						5	phospholipase-B 81-like
A. digitifera	adi_MSTRG.25729		1	2				2	5	noncoding
A. digitifera	adi_MSTRG.26226				2			3	5	neuroblast differentiation-associated protein AHNAK-like
A. digitifera	adi_MSTRG.26349		2					3	5	uncharacterized protein LOC107357046
A. digitifera	adi_MSTRG.2661		1					4	5	LOW QUALITY PROTEIN: cyclin-dependent kinase 1-like
A. digitifera	adi_MSTRG.27043			4				1	5	uncharacterized protein LOC107357924
A. digitifera	adi_MSTRG.27417			1				4	5	noncoding
A. digitifera	adi_MSTRG.27817	1	1					3	5	acyl-CoA-binding domain-containing protein 6-like
A. digitifera	adi_MSTRG.28328		1					4	5	noncoding
A. digitifera	adi_MSTRG.28512		3	1				1	5	REST corepressor 1-like
A. digitifera	adi_MSTRG.2859		2		1	1		1	5	tubulin beta-4B chain
A. digitifera	adi_MSTRG.28835			1				4	5	muscle-specific protein 20-like
A. digitifera	adi_MSTRG.2931		1			2		2	5	trichohyalin-like
A. digitifera	adi_MSTRG.29562			4				1	5	lisH domain-containing protein C1711.05-like
A. digitifera	adi_MSTRG.30193			1	2			2	5	uncharacterized protein LOC107330080
A. digitifera	adi_MSTRG.3600		1					4	5	dehydrogenase/reductase SDR family member 7-like
A. digitifera	adi_MSTRG.3634		1	2				2	5	solute carrier family 25 member 40-like
A. digitifera	adi_MSTRG.3691			1		3		1	5	Polyadenylate-binding protein
A. digitifera	adi_MSTRG.390	3	1					1	5	AT-rich interactive domain-containing protein 4A-like
A. digitifera	adi_MSTRG.4166		1					4	5	DNA polymerase lambda-like
A. digitifera	adi_MSTRG.4404				1	1		3	5	alcohol dehydrogenase [NADP(+)]-like
A. digitifera	adi_MSTRG.5016	1	1					3	5	TBC1 domain family member 15-like
A. digitifera	adi_MSTRG.5128		3	1				1	5	uncharacterized protein LOC107332971
A. digitifera	adi_MSTRG.527				1			4	5	uncharacterized protein C7orf43 homolog
A. digitifera	adi_MSTRG.5287			4				1	5	alpha-1,3-mannosyl-glycoprotein 4-beta-N-acetylglucosaminyltransferase C-like
A. digitifera	adi_MSTRG.5434		1			1		3	5	SAP30-binding protein-like
A. digitifera	adi_MSTRG.5444	1						4	5	neuronal acetylcholine receptor subunit alpha-10-like
A. digitifera	adi_MSTRG.5518		1	1				3	5	alpha-(1,6)-fucosyltransferase-like
A. digitifera	adi_MSTRG.5637	1						4	5	protein FAM133B-like
A. digitifera	adi_MSTRG.6108		2					3	5	serine/threonine-protein kinase At5g01020-like
A. digitifera	adi_MSTRG.6122	1	1				1	2	5	heat shock protein Hsp-16.2-like
A. digitifera	adi_MSTRG.6165				2	1		2	5	thioredoxin, mitochondrial-like
A. digitifera	adi_MSTRG.6280			2	2			1	5	uncharacterized protein LOC107334240
A. digitifera	adi_MSTRG.6399		1					4	5	uncharacterized protein LOC107334445
A. digitifera	adi_MSTRG.6404	1		1	1			2	5	transport and Golgi organization 2 homolog
A. digitifera	adi_MSTRG.6488		1					4	5	intraflagellar transport protein 172 homolog
A. digitifera	adi_MSTRG.6499		1					4	5	glucoside xylosyltransferase 2-like
A. digitifera	adi_MSTRG.7014			3				2	5	noncoding
A. digitifera	adi_MSTRG.705			2				3	5	phosphatidylinositol 3-kinase catalytic subunit type 3-like
A. digitifera	adi_MSTRG.7159		1			1		3	5	calreticulin-like
A. digitifera	adi_MSTRG.726	2	2					1	5	uridine-cytidine kinase-like 1
A. digitifera	adi_MSTRG.7268			1	3			1	5	arginine-hydroxylase NDUFAF5, mitochondrial-like [Orbicella faveolata]
A. digitifera	adi_MSTRG.7294			5					5	noncoding
A. digitifera	adi_MSTRG.7397				1			4	5	cAMP-specific 3',5'-cyclic phosphodiesterase 4C-like
A. digitifera	adi_MSTRG.7506		1	1			1	2	5	lysine-specific histone demethylase 1A-like
A. digitifera	adi_MSTRG.7718		2	2				1	5	mitochondrial fission regulator 1-like
A. digitifera	adi_MSTRG.7949					1	1	3	5	AP-1 complex subunit sigma-2-like
A. digitifera	adi_MSTRG.8209			2				3	5	protein CDV3 homolog A-like
A. digitifera	adi_MSTRG.848			1	3			1	5	skeletal aspartic acid-rich protein 1-like
A. digitifera	adi_MSTRG.8512			1	2			2	5	LOW QUALITY PROTEIN: calmodulin-regulated spectrin-associated protein 1-B-like
A. digitifera	adi_MSTRG.8599	1		1				3	5	uncharacterized protein LOC107336918
A. digitifera	adi_MSTRG.9264		3	1				1	5	BTB/POZ domain-containing protein 6-like
A. digitifera	adi_MSTRG.9753	1		1			1	2	5	histone deacetylase 4-like
A. digitifera	adi_MSTRG.9980		2					3	5	osteopetrosis-associated transmembrane protein 1-like [Stylophora pistillata]<>Osteopetrosis-associated transmembrane protein 1 [Stylophora pistillata]
A. digitifera	adi_MSTRG.10007		1			1		2	4	Eukaryotic translation initiation factor 5A
A. digitifera	adi_MSTRG.10058						1	3	4	uncharacterized protein LOC107338459
A. digitifera	adi_MSTRG.10241		2			1		1	4	UPF0687 protein C20orf27 homolog
A. digitifera	adi_MSTRG.10390						2	2	4	small integral membrane protein 7-like
A. digitifera	adi_MSTRG.10512		1			1		2	4	uncharacterized protein LOC107339097
A. digitifera	adi_MSTRG.1054						1	3	4	phosphoglycolate phosphatase-like
A. digitifera	adi_MSTRG.10614		1			1		2	4	uncharacterized protein LOC107339228
A. digitifera	adi_MSTRG.10644		1		1			2	4	LOW QUALITY PROTEIN: protein FAM228B-like
A. digitifera	adi_MSTRG.11051			1				3	4	SPRY domain-containing SOCS box protein 1-like
A. digitifera	adi_MSTRG.11059			1		1		2	4	noncoding
A. digitifera	adi_MSTRG.11094		1			1		2	4	U6 snRNA-associated Sm-like protein LSm3
A. digitifera	adi_MSTRG.11115			2				2	4	uncharacterized protein LOC107335130
A. digitifera	adi_MSTRG.11127			2				2	4	cyclin-dependent kinase inhibitor 1-like
A. digitifera	adi_MSTRG.11196	1	1		1			1	4	balbiani ring protein 3-like
A. digitifera	adi_MSTRG.11205		1		1			2	4	probable dolichyl pyrophosphate Glc1Man9GlcNAc2 alpha-1,3-glucosyltransferase
A. digitifera	adi_MSTRG.11206		1	2				1	4	RING finger protein 219-like
A. digitifera	adi_MSTRG.11276	1						3	4	phosphatidylinositol 3,4,5-trisphosphate 3-phosphatase TPTE2-like
A. digitifera	adi_MSTRG.11402		1					3	4	transketolase-like
A. digitifera	adi_MSTRG.11536		1					3	4	YY1-associated factor 2-like
A. digitifera	adi_MSTRG.11550		2					2	4	uncharacterized protein LOC107341139
A. digitifera	adi_MSTRG.11684			3				1	4	endoplasmic reticulum resident protein 44-like
A. digitifera	adi_MSTRG.11757				1			3	4	eukaryotic translation initiation factor 4B-like
A. digitifera	adi_MSTRG.1178		1					3	4	H/ACA ribonucleoprotein complex subunit 4-like
A. digitifera	adi_MSTRG.11803		2			1		1	4	costars family protein ABRACL
A. digitifera	adi_MSTRG.11832	3						1	4	Actin-binding protein anillin
A. digitifera	adi_MSTRG.11911	1		1				2	4	E3 ubiquitin-protein ligase RNF220-like
A. digitifera	adi_MSTRG.11947		2					2	4	noncoding
A. digitifera	adi_MSTRG.11963		2					2	4	calmodulin-like
A. digitifera	adi_MSTRG.12113	1	1			1		1	4	scm-like with four MBT domains protein 2
A. digitifera	adi_MSTRG.12244		2					2	4	uncharacterized protein LOC107341038
A. digitifera	adi_MSTRG.12257			1				3	4	noncoding
A. digitifera	adi_MSTRG.12463		1	2	1				4	uncharacterized protein LOC110040527 [Orbicella faveolata]
A. digitifera	adi_MSTRG.12484			2				2	4	noncoding
A. digitifera	adi_MSTRG.12534	2						2	4	ubiquitin carboxyl-terminal hydrolase 1-like
A. digitifera	adi_MSTRG.12617		1					3	4	SRR1-like protein
A. digitifera	adi_MSTRG.12645	1	1					2	4	uncharacterized protein LOC107341581
A. digitifera	adi_MSTRG.12784			2				2	4	YTH domain-containing family protein 3-like
A. digitifera	adi_MSTRG.13398	2				1		1	4	CCR4-NOT transcription complex subunit 3-like
A. digitifera	adi_MSTRG.13711	3						1	4	tumor necrosis factor receptor superfamily member 16-like
A. digitifera	adi_MSTRG.13810				1			3	4	myocyte-specific enhancer factor 2A-like
A. digitifera	adi_MSTRG.13876			1				3	4	uncharacterized protein LOC107343009
A. digitifera	adi_MSTRG.13910		1					3	4	transmembrane protein 135-like
A. digitifera	adi_MSTRG.13937		1					3	4	serine/threonine-protein kinase 31-like
A. digitifera	adi_MSTRG.13961		1	2				1	4	noncoding
A. digitifera	adi_MSTRG.140	1	1	1	1				4	pre-mRNA-processing-splicing factor 8-like
A. digitifera	adi_MSTRG.14414		4						4	tumor protein p63-regulated gene 1-like protein
A. digitifera	adi_MSTRG.14632				1			3	4	universal stress protein in QAH/OAS sulfhydrylase 3'region-like
A. digitifera	adi_MSTRG.14694			1				3	4	uncharacterized protein LOC107343727
A. digitifera	adi_MSTRG.14750			2	1			1	4	ER membrane protein complex subunit 8-like
A. digitifera	adi_MSTRG.14817					1	1	2	4	ribonuclease H2 subunit B-like
A. digitifera	adi_MSTRG.14894		3		1				4	cell division control protein 42 homolog
A. digitifera	adi_MSTRG.14932		1					3	4	regulation of nuclear pre-mRNA domain-containing protein 2-like
A. digitifera	adi_MSTRG.14956		2					2	4	piggyBac transposable element-derived protein 4-like
A. digitifera	adi_MSTRG.15347	2						2	4	uncharacterized protein LOC107344600
A. digitifera	adi_MSTRG.15405		2	1				1	4	uncharacterized protein LOC107344597
A. digitifera	adi_MSTRG.15422		1					3	4	torsin-1A-like
A. digitifera	adi_MSTRG.15902					3		1	4	ovostatin-like
A. digitifera	adi_MSTRG.15942		1					3	4	noncoding
A. digitifera	adi_MSTRG.16086		1					3	4	uncharacterized protein LOC107345449
A. digitifera	adi_MSTRG.16096	1						3	4	ras-related protein Rab-20-like
A. digitifera	adi_MSTRG.16203		3					1	4	fumarylacetoacetase-like
A. digitifera	adi_MSTRG.16323			2			1	1	4	RNA-binding protein 28-like
A. digitifera	adi_MSTRG.16324		1			1		2	4	lethal(2) giant larvae protein homolog 1-like
A. digitifera	adi_MSTRG.16593		1		1			2	4	dynein intermediate chain 2, ciliary-like
A. digitifera	adi_MSTRG.16671	1		2				1	4	uncharacterized protein LOC107346061
A. digitifera	adi_MSTRG.16687						1	3	4	mitochondrial carnitine/acylcarnitine carrier protein-like
A. digitifera	adi_MSTRG.16698				1			3	4	prostaglandin E synthase 2-like
A. digitifera	adi_MSTRG.16709			1				3	4	CCR4-NOT transcription complex subunit 7-like
A. digitifera	adi_MSTRG.16713		1	1				2	4	uncharacterized protein LOC107333560
A. digitifera	adi_MSTRG.16968	1			1	1		1	4	peroxisomal biogenesis factor 19-like
A. digitifera	adi_MSTRG.16992						1	3	4	structural maintenance of chromosomes protein 6-like
A. digitifera	adi_MSTRG.17092		1		1			2	4	WD repeat-containing protein 74-like
A. digitifera	adi_MSTRG.17484		2		2				4	uncharacterized protein LOC107346996
A. digitifera	adi_MSTRG.17500			2				2	4	intestine-specific homeobox-like
A. digitifera	adi_MSTRG.17543		1		1			2	4	lisH domain-containing protein FOPNL-like
A. digitifera	adi_MSTRG.17586		3					1	4	protein FAM184A-like
A. digitifera	adi_MSTRG.17648			1	1	1		1	4	noncoding
A. digitifera	adi_MSTRG.17784		1				1	2	4	Nucleolar protein 4-like
A. digitifera	adi_MSTRG.17850			1	1			2	4	calcyclin-binding protein-like
A. digitifera	adi_MSTRG.17934		1	1				2	4	methyltransferase-like protein 23
A. digitifera	adi_MSTRG.17986	1						3	4	phosphatidylglycerophosphatase and protein-tyrosine phosphatase 1-like
A. digitifera	adi_MSTRG.18078		1		1			2	4	pinin-like
A. digitifera	adi_MSTRG.18258				1			3	4	LOW QUALITY PROTEIN: ERO1-like protein beta
A. digitifera	adi_MSTRG.18259		2					2	4	uncharacterized protein LOC107347927
A. digitifera	adi_MSTRG.18314			1				3	4	noncoding
A. digitifera	adi_MSTRG.18397		1					3	4	uncharacterized protein LOC107348045
A. digitifera	adi_MSTRG.18452		2					2	4	LOW QUALITY PROTEIN: cleavage and polyadenylation specificity factor subunit 6-like
A. digitifera	adi_MSTRG.18553			1			1	2	4	uncharacterized protein LOC107348190
A. digitifera	adi_MSTRG.18559		1	2				1	4	uncharacterized protein LOC107349043
A. digitifera	adi_MSTRG.18605				2			2	4	alpha-aminoadipic semialdehyde dehydrogenase-like
A. digitifera	adi_MSTRG.18719		1	1				2	4	signal recognition particle subunit SRP72-like
A. digitifera	adi_MSTRG.18860	1	1					2	4	uncharacterized protein LOC107348549
A. digitifera	adi_MSTRG.18931			1				3	4	intraflagellar transport protein 74 homolog
A. digitifera	adi_MSTRG.18933		1			1		2	4	Retinol dehydrogenase 14
A. digitifera	adi_MSTRG.18979	1						3	4	ATP-binding cassette sub-family D member 4-like
A. digitifera	adi_MSTRG.19335		1	2				1	4	uncharacterized protein LOC107349174
A. digitifera	adi_MSTRG.19474		1	2				1	4	cyclic AMP-responsive element-binding protein 3-like protein 2
A. digitifera	adi_MSTRG.19513	1	2					1	4	uncharacterized protein LOC107349280
A. digitifera	adi_MSTRG.1955		1					3	4	S-methyl-5'-thioadenosine phosphorylase-like
A. digitifera	adi_MSTRG.19583					2		2	4	BCL2/adenovirus E1B 19 kDa protein-interacting protein 3-like
A. digitifera	adi_MSTRG.19789	1		1				2	4	kazrin-like
A. digitifera	adi_MSTRG.19955		1		1			2	4	BUD13 homolog
A. digitifera	adi_MSTRG.20006			1		1		2	4	uncharacterized protein LOC107349929
A. digitifera	adi_MSTRG.20219		1					3	4	nuclear-interacting partner of ALK-like
A. digitifera	adi_MSTRG.20350				1			3	4	serine/threonine-protein kinase RIO3-like
A. digitifera	adi_MSTRG.20474		1			1		2	4	protein OS-9-like
A. digitifera	adi_MSTRG.20728		1					3	4	uncharacterized protein LOC107350637
A. digitifera	adi_MSTRG.20746			3				1	4	ferredoxin-fold anticodon-binding domain-containing protein 1-like
A. digitifera	adi_MSTRG.20756	2						2	4	uncharacterized protein LOC107350629
A. digitifera	adi_MSTRG.2078		1	1				2	4	glutaredoxin-related protein 5, mitochondrial-like
A. digitifera	adi_MSTRG.20803			1				3	4	noncoding
A. digitifera	adi_MSTRG.20841						2	2	4	inner centromere protein-like
A. digitifera	adi_MSTRG.21025		2			1		1	4	paired box protein Pax-6-like
A. digitifera	adi_MSTRG.211		2					2	4	FACT complex subunit SSRP1-like
A. digitifera	adi_MSTRG.21202	2	1					1	4	gamma-glutamyl hydrolase-like
A. digitifera	adi_MSTRG.21236	1	1					2	4	solute carrier family 25 member 36-A-like
A. digitifera	adi_MSTRG.21246			2	1			1	4	triosephosphate isomerase-like
A. digitifera	adi_MSTRG.21257		1			1		2	4	transcription elongation factor SPT4-A-like
A. digitifera	adi_MSTRG.21472		2					2	4	sperm-associated antigen 6-like
A. digitifera	adi_MSTRG.21477						1	3	4	phosphatidylinositol 5-phosphate 4-kinase type-2 beta-like
A. digitifera	adi_MSTRG.21625	1					1	2	4	iroquois-class homeodomain protein irx-4-like
A. digitifera	adi_MSTRG.21817			1		1		2	4	noncoding
A. digitifera	adi_MSTRG.22000	1						3	4	nucleoporin GLE1-like
A. digitifera	adi_MSTRG.22295			1	1			2	4	kelch domain-containing protein 8B-like
A. digitifera	adi_MSTRG.22431		1	1				2	4	testis-expressed sequence 10 protein-like
A. digitifera	adi_MSTRG.22676			1				3	4	protein FAM50A-like
A. digitifera	adi_MSTRG.22706				3	1			4	ELKS/Rab6-interacting/CAST family member 1-like
A. digitifera	adi_MSTRG.22799		1					3	4	serine/threonine-protein phosphatase 4 regulatory subunit 1-like
A. digitifera	adi_MSTRG.22885			2				2	4	uncharacterized protein LOC107346547
A. digitifera	adi_MSTRG.23041			1				3	4	NADH dehydrogenase [ubiquinone] 1 alpha subcomplex assembly factor 3
A. digitifera	adi_MSTRG.23164		1					3	4	RNA-directed DNA polymerase from mobile element jockey-like
A. digitifera	adi_MSTRG.23207	1		1				2	4	T-complex-associated testis-expressed protein 1-like
A. digitifera	adi_MSTRG.23236		1	1				2	4	noncoding
A. digitifera	adi_MSTRG.23278	2						2	4	SAGA-associated factor 29-like
A. digitifera	adi_MSTRG.2339		1	1				2	4	uncharacterized protein LOC107353140
A. digitifera	adi_MSTRG.23391		2	2					4	noncoding
A. digitifera	adi_MSTRG.23544			1				3	4	bromodomain-containing protein 8-like
A. digitifera	adi_MSTRG.23576					1		3	4	calponin homology domain-containing protein DDB_G0272472-like
A. digitifera	adi_MSTRG.23646			2				2	4	uncharacterized protein LOC107353969
A. digitifera	adi_MSTRG.23647			1				3	4	uncharacterized protein LOC107353966
A. digitifera	adi_MSTRG.2366						1	3	4	single-stranded DNA-binding protein 3-like
A. digitifera	adi_MSTRG.23789		1					3	4	beta-sarcoglycan-like
A. digitifera	adi_MSTRG.23797	1	2					1	4	retinol dehydrogenase 3-like
A. digitifera	adi_MSTRG.23958	2						2	4	G patch domain and KOW motifs-containing protein-like
A. digitifera	adi_MSTRG.23969		1					3	4	monoglyceride lipase-like
A. digitifera	adi_MSTRG.23986			4					4	Domain of unknown function (DUF5660)
A. digitifera	adi_MSTRG.24410		2				1	1	4	DNA ligase 1-like
A. digitifera	adi_MSTRG.24631		1			1		2	4	protein FAM134C-like
A. digitifera	adi_MSTRG.24683			1				3	4	noncoding
A. digitifera	adi_MSTRG.24778	2			1			1	4	probable N-acetyltransferase CML1
A. digitifera	adi_MSTRG.25249		1	1				2	4	LOW QUALITY PROTEIN: GRIP and coiled-coil domain-containing protein 2-like
A. digitifera	adi_MSTRG.25261						1	3	4	TNF receptor-associated factor 6-like
A. digitifera	adi_MSTRG.25298			1	1			2	4	excitatory amino acid transporter 2-like
A. digitifera	adi_MSTRG.25300		2					2	4	histone-lysine N-methyltransferase, H3 lysine-79 specific-like
A. digitifera	adi_MSTRG.25487			4					4	protein SHQ1 homolog
A. digitifera	adi_MSTRG.25527		1					3	4	noncoding
A. digitifera	adi_MSTRG.25601	1					1	2	4	PDZ and LIM domain protein 7-like
A. digitifera	adi_MSTRG.26062			1	1			2	4	uncharacterized protein LOC107333330
A. digitifera	adi_MSTRG.26245			1	1			2	4	ADP-ribosylation factor 1
A. digitifera	adi_MSTRG.26347		1			1		2	4	mediator of RNA polymerase II transcription subunit 29-like
A. digitifera	adi_MSTRG.2670		2					2	4	zinc finger CCCH domain-containing protein 18-like
A. digitifera	adi_MSTRG.2682	1						3	4	protein naked cuticle homolog 2-like
A. digitifera	adi_MSTRG.27062			1				3	4	uncharacterized protein LOC107358035
A. digitifera	adi_MSTRG.27135		1	1				2	4	synaptophysin-like
A. digitifera	adi_MSTRG.27194	2						2	4	transcription initiation factor IIE subunit beta-like
A. digitifera	adi_MSTRG.2739			1				3	4	pantetheinase-like
A. digitifera	adi_MSTRG.27414			2				2	4	synaptic vesicle 2-related protein-like
A. digitifera	adi_MSTRG.27491			2				2	4	discoidin, CUB and LCCL domain-containing protein 2-like
A. digitifera	adi_MSTRG.27745			1				3	4	probable 28S rRNA (cytosine-C(5))-methyltransferase
A. digitifera	adi_MSTRG.2799				2			2	4	proteasome subunit beta type-5-like
A. digitifera	adi_MSTRG.28065		1	1	2				4	noncoding
A. digitifera	adi_MSTRG.28101	1	1					2	4	lanC-like protein 3
A. digitifera	adi_MSTRG.28272			2	1			1	4	zinc metalloproteinase nas-13-like
A. digitifera	adi_MSTRG.28277		1	1	1			1	4	glucocorticoid-induced transcript 1 protein-like
A. digitifera	adi_MSTRG.28551			2				2	4	proteasome subunit beta type-7-like
A. digitifera	adi_MSTRG.28742	1						3	4	noncoding
A. digitifera	adi_MSTRG.29219				1			3	4	noncoding
A. digitifera	adi_MSTRG.2970			2	1			1	4	uncharacterized protein LOC107328997
A. digitifera	adi_MSTRG.2997			1				3	4	noncoding
A. digitifera	adi_MSTRG.29980				1			3	4	vesicle transport protein SFT2A-like
A. digitifera	adi_MSTRG.2999		1				1	2	4	uncharacterized protein LOC107329078
A. digitifera	adi_MSTRG.3019	2						2	4	uncharacterized protein LOC107329237
A. digitifera	adi_MSTRG.30391		2					2	4	uncharacterized protein LOC107330341
A. digitifera	adi_MSTRG.3051		1			1		2	4	protein sax-3-like
A. digitifera	adi_MSTRG.3218	1						3	4	polycomb complex protein BMI-1-B-like
A. digitifera	adi_MSTRG.3219	1	1					2	4	uncharacterized protein LOC107330967
A. digitifera	adi_MSTRG.3324	1	1					2	4	noncoding
A. digitifera	adi_MSTRG.3460		1				1	2	4	Bloom syndrome protein homolog
A. digitifera	adi_MSTRG.3708	1		1				2	4	signal transducing adapter molecule 2-like
A. digitifera	adi_MSTRG.3774		1					3	4	SUMO-activating enzyme subunit 2-B-like
A. digitifera	adi_MSTRG.3827	1				1		2	4	syntaxin-16-like
A. digitifera	adi_MSTRG.3932				1			3	4	uncharacterized protein LOC107331728
A. digitifera	adi_MSTRG.3970		1	1				2	4	uncharacterized protein LOC107331807
A. digitifera	adi_MSTRG.4051			3				1	4	uncharacterized protein LOC107331807
A. digitifera	adi_MSTRG.4084		1					3	4	mannose-6-phosphate isomerase-like
A. digitifera	adi_MSTRG.4203	1	2					1	4	nuclear transport factor 2-like
A. digitifera	adi_MSTRG.43			1				3	4	phosphorylase b kinase gamma catalytic chain, skeletal muscle/heart isoform-like
A. digitifera	adi_MSTRG.4391				1			3	4	E3 ubiquitin-protein ligase HECTD1-like
A. digitifera	adi_MSTRG.484	1	3						4	noncoding
A. digitifera	adi_MSTRG.4984			1		1		2	4	uncharacterized protein LOC107332842
A. digitifera	adi_MSTRG.5070	1						3	4	uncharacterized protein LOC107332894
A. digitifera	adi_MSTRG.5076		1	1		1		1	4	uncharacterized protein LOC107332947
A. digitifera	adi_MSTRG.5084		1					3	4	transcriptional protein SWT1-like [Orbicella faveolata]<>transcriptional protein SWT1-like [Orbicella faveolata]
A. digitifera	adi_MSTRG.5098		2	1				1	4	U6 snRNA-associated Sm-like protein LSm2
A. digitifera	adi_MSTRG.5187			1		1		2	4	thrombospondin-2-like
A. digitifera	adi_MSTRG.5279	2						2	4	uncharacterized protein LOC107333148
A. digitifera	adi_MSTRG.5541		2	1	1				4	noncoding
A. digitifera	adi_MSTRG.5611		1					3	4	AP-4 complex accessory subunit tepsin-like
A. digitifera	adi_MSTRG.5612		1		1			2	4	probable aminopyrimidine aminohydrolase, mitochondrial
A. digitifera	adi_MSTRG.5630	1	1					2	4	trafficking protein particle complex subunit 13-like
A. digitifera	adi_MSTRG.5654		2	1				1	4	UPF0553 protein v1g230591-like
A. digitifera	adi_MSTRG.5737	1	1					2	4	LOW QUALITY PROTEIN: 5'-nucleotidase domain-containing protein 3-like
A. digitifera	adi_MSTRG.5843			2	1			1	4	DNA repair protein complementing XP-A cells-like
A. digitifera	adi_MSTRG.6007		2	1				1	4	noncoding
A. digitifera	adi_MSTRG.6031					1		3	4	caspase activity and apoptosis inhibitor 1-like
A. digitifera	adi_MSTRG.6043		1					3	4	acyl-protein thioesterase 1-like
A. digitifera	adi_MSTRG.6119		2	1				1	4	Putative dde superfamily endonuclease
A. digitifera	adi_MSTRG.6304			2	1			1	4	60S ribosomal protein L17-like
A. digitifera	adi_MSTRG.633	2	1					1	4	uncharacterized protein LOC107334985
A. digitifera	adi_MSTRG.6479			1	1			2	4	protein phosphatase 1D-like
A. digitifera	adi_MSTRG.6574				2			2	4	elongation factor 1-alpha
A. digitifera	adi_MSTRG.6594		1	1	1			1	4	solute carrier family 35 member C2-like
A. digitifera	adi_MSTRG.6610			1	2		1		4	sterile alpha motif domain-containing protein 15-like
A. digitifera	adi_MSTRG.6612			1				3	4	partitioning defective 6 homolog gamma-like
A. digitifera	adi_MSTRG.680		2	1				1	4	haloacid dehalogenase-like hydrolase domain-containing protein At2g33255
A. digitifera	adi_MSTRG.7072					2		2	4	intraflagellar transport protein 25 homolog
A. digitifera	adi_MSTRG.7249				2	2			4	uncharacterized skeletal organic matrix protein 6
A. digitifera	adi_MSTRG.7476						1	3	4	uncharacterized protein LOC107335574
A. digitifera	adi_MSTRG.7711		2				1	1	4	lysine--tRNA ligase-like
A. digitifera	adi_MSTRG.7867		1					3	4	nucleoside-triphosphatase ntp-1-like
A. digitifera	adi_MSTRG.7869					1		3	4	zinc transporter ZIP14-like
A. digitifera	adi_MSTRG.7948		2			2			4	coiled-coil domain-containing protein 39-like
A. digitifera	adi_MSTRG.8037			4					4	deoxyribonuclease-1-like
A. digitifera	adi_MSTRG.8094		2				1	1	4	2Fe-2S ferredoxin-like
A. digitifera	adi_MSTRG.8095			2	1	1			4	protein sprouty-like
A. digitifera	adi_MSTRG.8127		1	2				1	4	uncharacterized protein LOC107336266
A. digitifera	adi_MSTRG.8195		1					3	4	cullin-1-like
A. digitifera	adi_MSTRG.8353			1	1			2	4	cleavage stimulation factor subunit 3-like
A. digitifera	adi_MSTRG.8559					1		3	4	translation machinery-associated protein 16-like
A. digitifera	adi_MSTRG.8752			3				1	4	uncharacterized protein LOC107337094
A. digitifera	adi_MSTRG.8881	1	1	1				1	4	uncharacterized protein LOC107354759
A. digitifera	adi_MSTRG.9030		1					3	4	kinesin-II 85 kDa subunit-like
A. digitifera	adi_MSTRG.9057					2		2	4	arginine kinase-like
A. digitifera	adi_MSTRG.9149			2				2	4	retinol dehydrogenase 7-like
A. digitifera	adi_MSTRG.9225					1		3	4	uncharacterized protein LOC107337624
A. digitifera	adi_MSTRG.9266			1				3	4	beta-1,3-galactosyltransferase 5-like
A. digitifera	adi_MSTRG.9363			1	1			2	4	exosome complex component CSL4-like
A. digitifera	adi_MSTRG.9431		1					3	4	putative aminopeptidase W07G4.4
A. digitifera	adi_MSTRG.9464	2						2	4	protein yippee-like 5
A. digitifera	adi_MSTRG.9497		1	2				1	4	tyrosine-protein kinase CSK-like
A. digitifera	adi_MSTRG.9520	1				1		2	4	rho guanine nucleotide exchange factor 28-like
A. digitifera	adi_MSTRG.9602			1				3	4	uncharacterized protein LOC107338067
A. digitifera	adi_MSTRG.9937	1	2					1	4	peptidyl-prolyl cis-trans isomerase-like 4
A. digitifera	adi_MSTRG.10006	1						2	3	protein LZIC-like
A. digitifera	adi_MSTRG.10022			2				1	3	segment polarity protein dishevelled homolog DVL-3-like
A. digitifera	adi_MSTRG.10023		1					2	3	uncharacterized protein LOC107338499
A. digitifera	adi_MSTRG.10055					1		2	3	uncharacterized protein LOC107338580
A. digitifera	adi_MSTRG.10065	1	1		1				3	msx2-interacting protein-like
A. digitifera	adi_MSTRG.1007				1	1		1	3	disks large homolog 1-like
A. digitifera	adi_MSTRG.10110				2			1	3	glucose-6-phosphate 1-dehydrogenase-like
A. digitifera	adi_MSTRG.10156	1	2						3	uncharacterized protein LOC107338777
A. digitifera	adi_MSTRG.10163			1				2	3	serine/threonine-protein kinase ULK3-like
A. digitifera	adi_MSTRG.1017		2					1	3	lysosome-associated membrane glycoprotein 1-like
A. digitifera	adi_MSTRG.10198			2		1			3	uncharacterized protein LOC107338784
A. digitifera	adi_MSTRG.10220			1	2				3	uncharacterized protein LOC107338784
A. digitifera	adi_MSTRG.10239			1				2	3	dehydrogenase/reductase SDR family member 9-like
A. digitifera	adi_MSTRG.10297		2					1	3	uncharacterized protein LOC107338863
A. digitifera	adi_MSTRG.1030			1				2	3	myosin-10-like
A. digitifera	adi_MSTRG.10314			1				2	3	uncharacterized protein LOC107338889
A. digitifera	adi_MSTRG.1035		2					1	3	kelch domain-containing protein 3-like
A. digitifera	adi_MSTRG.10382			1	1			1	3	phosphatidylinositol-glycan biosynthesis class W protein-like
A. digitifera	adi_MSTRG.10605				1			2	3	endothelin-converting enzyme 1-like
A. digitifera	adi_MSTRG.10643					1		2	3	profilin-4-like
A. digitifera	adi_MSTRG.10673					3			3	ornithine carbamoyltransferase, mitochondrial-like
A. digitifera	adi_MSTRG.10735		1					2	3	uncharacterized protein LOC107339330
A. digitifera	adi_MSTRG.10858		1					2	3	thioredoxin domain-containing protein 17-like
A. digitifera	adi_MSTRG.10868			1				2	3	beta-1,3-galactosyltransferase 5-like
A. digitifera	adi_MSTRG.1096		1				1	1	3	mediator of RNA polymerase II transcription subunit 4-like
A. digitifera	adi_MSTRG.10986			1	1	1			3	translocon-associated protein subunit delta-like
A. digitifera	adi_MSTRG.10994	1						2	3	CXXC-type zinc finger protein 1-like
A. digitifera	adi_MSTRG.11015			2		1			3	uncharacterized protein LOC107339717
A. digitifera	adi_MSTRG.11030					1		2	3	forkhead-associated domain-containing protein 1-like
A. digitifera	adi_MSTRG.1112					2		1	3	noncoding
A. digitifera	adi_MSTRG.11143	1						2	3	actin cytoskeleton-regulatory complex protein pan1-like
A. digitifera	adi_MSTRG.11171			1				2	3	uncharacterized protein LOC107339898
A. digitifera	adi_MSTRG.11199		1				1	1	3	uncharacterized protein LOC107339896
A. digitifera	adi_MSTRG.11218		1					2	3	subtilisin inhibitor-like
A. digitifera	adi_MSTRG.11224						1	2	3	F-BAR and double SH3 domains protein 2-like
A. digitifera	adi_MSTRG.11252	3							3	transcriptional repressor p66-beta-like
A. digitifera	adi_MSTRG.11268			2	1				3	60S ribosomal protein L10-like
A. digitifera	adi_MSTRG.11288		2	1					3	betaine--homocysteine S-methyltransferase 1-like
A. digitifera	adi_MSTRG.1140	1			1			1	3	RNA pseudouridylate synthase domain-containing protein 2-like
A. digitifera	adi_MSTRG.11443					2		1	3	uncharacterized protein LOC107340118
A. digitifera	adi_MSTRG.11451			1				2	3	protein MON2 homolog
A. digitifera	adi_MSTRG.11482	2						1	3	uncharacterized protein LOC107340212
A. digitifera	adi_MSTRG.11483		1					2	3	alpha-(1,3)-fucosyltransferase 11-like
A. digitifera	adi_MSTRG.11502			1	1			1	3	26S protease regulatory subunit 6B
A. digitifera	adi_MSTRG.11539			1	1			1	3	eukaryotic translation initiation factor 3 subunit F-like
A. digitifera	adi_MSTRG.11557			1				2	3	uncharacterized protein LOC107340331
A. digitifera	adi_MSTRG.11596			2	1				3	uncharacterized protein LOC107340354
A. digitifera	adi_MSTRG.11653			1				2	3	uncharacterized protein C5orf49 homolog
A. digitifera	adi_MSTRG.1166	1					2		3	DNA polymerase epsilon catalytic subunit A-like
A. digitifera	adi_MSTRG.11683	2						1	3	numb-like protein
A. digitifera	adi_MSTRG.11693		1					2	3	pre-mRNA-processing factor 40 homolog A-like
A. digitifera	adi_MSTRG.11739				2			1	3	WD repeat-containing protein 43-like
A. digitifera	adi_MSTRG.11804	2	1						3	transmembrane and ubiquitin-like domain-containing protein 1
A. digitifera	adi_MSTRG.11848	1					1	1	3	protein fantom-like
A. digitifera	adi_MSTRG.1192			1				2	3	noncoding
A. digitifera	adi_MSTRG.11929	1						2	3	uncharacterized protein LOC107358907
A. digitifera	adi_MSTRG.11935		1					2	3	coiled-coil domain-containing protein 9-like
A. digitifera	adi_MSTRG.11942		1	1				1	3	nucleolar protein 58-like
A. digitifera	adi_MSTRG.11957			1				2	3	uncharacterized protein LOC107340713
A. digitifera	adi_MSTRG.12005	3							3	two pore calcium channel protein 1-like
A. digitifera	adi_MSTRG.12009	1					1	1	3	uncharacterized protein LOC107340778
A. digitifera	adi_MSTRG.12040		1	1				1	3	RNA pseudouridylate synthase domain-containing protein 4-like
A. digitifera	adi_MSTRG.12082			1	1			1	3	uncharacterized protein LOC107340940
A. digitifera	adi_MSTRG.12151	1						2	3	histone acetyltransferase KAT7-like
A. digitifera	adi_MSTRG.12162		1	1			1		3	pleckstrin homology-like domain family B member 1
A. digitifera	adi_MSTRG.12173		1					2	3	uncharacterized protein LOC107341069
A. digitifera	adi_MSTRG.12186				1			2	3	fragile X mental retardation protein 1 homolog A-like
A. digitifera	adi_MSTRG.12197		1					2	3	hypothetical protein M514_27838 [Trichuris suis]
A. digitifera	adi_MSTRG.12207			1	1			1	3	ribosome biogenesis protein BMS1 homolog
A. digitifera	adi_MSTRG.12215	1	1	1					3	tRNA-splicing endonuclease subunit Sen34-like
A. digitifera	adi_MSTRG.12291					1	1	1	3	structural maintenance of chromosomes protein 4-like
A. digitifera	adi_MSTRG.12303		3						3	protein CLP1 homolog
A. digitifera	adi_MSTRG.12393			1		1		1	3	pre-rRNA processing protein FTSJ3-like
A. digitifera	adi_MSTRG.12407			1	2				3	pre-rRNA processing protein FTSJ3-like
A. digitifera	adi_MSTRG.12441	3							3	eukaryotic translation initiation factor 4E transporter-like
A. digitifera	adi_MSTRG.12444		1					2	3	noncoding
A. digitifera	adi_MSTRG.12462				1	1		1	3	uncharacterized protein LOC107341344
A. digitifera	adi_MSTRG.12480			3					3	uncharacterized protein LOC107341411
A. digitifera	adi_MSTRG.12481		1					2	3	uncharacterized skeletal organic matrix protein 3-like
A. digitifera	adi_MSTRG.12491		1					2	3	mediator of RNA polymerase II transcription subunit 9-like [Orbicella faveolata]
A. digitifera	adi_MSTRG.12505					1		2	3	coiled-coil domain-containing protein 57-like
A. digitifera	adi_MSTRG.12529		1					2	3	RNA polymerase I-specific transcription initiation factor RRN3-like
A. digitifera	adi_MSTRG.12561		1		1	1			3	ATP-dependent RNA helicase dbp2-like
A. digitifera	adi_MSTRG.12580			3					3	adi_MSTRG.12580.1
A. digitifera	adi_MSTRG.12602					2		1	3	structure-specific endonuclease subunit slx1-like
A. digitifera	adi_MSTRG.12603					2		1	3	NADH dehydrogenase [ubiquinone] iron-sulfur protein 8, mitochondrial
A. digitifera	adi_MSTRG.12625						1	2	3	probable palmitoyltransferase ZDHHC16
A. digitifera	adi_MSTRG.12633			2				1	3	uncharacterized protein LOC110040899 [Orbicella faveolata]
A. digitifera	adi_MSTRG.12639				1			2	3	oxidoreductase-like domain-containing protein 1
A. digitifera	adi_MSTRG.12651		2			1			3	cylicin-2-like
A. digitifera	adi_MSTRG.12702		1				2		3	actin
A. digitifera	adi_MSTRG.12714	1	1					1	3	serine/threonine-protein kinase 19-like
A. digitifera	adi_MSTRG.12726	1			1			1	3	thrombospondin-type laminin G domain and EAR repeat-containing protein-like
A. digitifera	adi_MSTRG.12742		2					1	3	protein FAM60A-like
A. digitifera	adi_MSTRG.12756			1		1		1	3	mitochondrial uncoupling protein 2-like
A. digitifera	adi_MSTRG.12802		1					2	3	Acetyltransferase component of pyruvate dehydrogenase complex
A. digitifera	adi_MSTRG.12959	1						2	3	octopamine receptor-like
A. digitifera	adi_MSTRG.12971			1	2				3	rhotekin-like
A. digitifera	adi_MSTRG.13052		1					2	3	DNA damage-regulated autophagy modulator protein 2-like
A. digitifera	adi_MSTRG.1307			1				2	3	zinc finger CCCH domain-containing protein 14-like
A. digitifera	adi_MSTRG.13147			1				2	3	uncharacterized protein LOC107342171
A. digitifera	adi_MSTRG.13173	1	1					1	3	noncoding
A. digitifera	adi_MSTRG.13175		1					2	3	telomeric repeat-binding factor 2-interacting protein 1-like
A. digitifera	adi_MSTRG.13176		1	1	1				3	protein Red-like
A. digitifera	adi_MSTRG.13214		1			1		1	3	protein FAN-like
A. digitifera	adi_MSTRG.13291			1		1		1	3	LOW QUALITY PROTEIN: AFG3-like protein 2
A. digitifera	adi_MSTRG.13311			2				1	3	noncoding
A. digitifera	adi_MSTRG.13317		1					2	3	uncharacterized protein LOC107346680
A. digitifera	adi_MSTRG.13328		1					2	3	arrestin domain-containing protein A-like [Orbicella faveolata]
A. digitifera	adi_MSTRG.13367		1					2	3	alpha-methylacyl-CoA racemase-like
A. digitifera	adi_MSTRG.13381				1			2	3	glutathionyl-hydroquinone reductase YqjG-like
A. digitifera	adi_MSTRG.13387				3				3	uncharacterized protein LOC107342440
A. digitifera	adi_MSTRG.13419						1	2	3	uncharacterized protein LOC107342468
A. digitifera	adi_MSTRG.13554		1					2	3	uncharacterized protein LOC107342590
A. digitifera	adi_MSTRG.13558			1				2	3	protein BTR1-like
A. digitifera	adi_MSTRG.13598						1	2	3	membrane-anchored junction protein-like
A. digitifera	adi_MSTRG.13735	1					1	1	3	protein FAM13A-like
A. digitifera	adi_MSTRG.1378	1						2	3	centrosomal protein of 41 kDa-like
A. digitifera	adi_MSTRG.13782			1	1			1	3	uncharacterized protein LOC107342895
A. digitifera	adi_MSTRG.13833	1	1					1	3	DTW domain-containing protein 2-like [Stylophora pistillata]<>DTW domain-containing protein 2 [Stylophora pistillata]
A. digitifera	adi_MSTRG.13858			1	1			1	3	COUP transcription factor 2-like
A. digitifera	adi_MSTRG.1387		2					1	3	probable 28S ribosomal protein S25, mitochondrial
A. digitifera	adi_MSTRG.13873	1		1				1	3	pyroglutamyl-peptidase 1-like
A. digitifera	adi_MSTRG.13992		1			1		1	3	uncharacterized protein LOC107343118
A. digitifera	adi_MSTRG.1412			2				1	3	noncoding
A. digitifera	adi_MSTRG.14153		1			1		1	3	copper chaperone for superoxide dismutase-like
A. digitifera	adi_MSTRG.14196		1					2	3	uncharacterized protein LOC107343079
A. digitifera	adi_MSTRG.14197		1					2	3	Family of unknown function (DUF6219)
A. digitifera	adi_MSTRG.14208		1					2	3	uncharacterized protein LOC107343376
A. digitifera	adi_MSTRG.14214	1					1	1	3	F-box/LRR-repeat protein 7-like
A. digitifera	adi_MSTRG.1425			1				2	3	anoctamin-8-like
A. digitifera	adi_MSTRG.1429				1			2	3	uncharacterized protein LOC107343122
A. digitifera	adi_MSTRG.14298			1				2	3	uncharacterized protein LOC107343079
A. digitifera	adi_MSTRG.14310			1		1		1	3	LOW QUALITY PROTEIN: golgin subfamily B member 1-like
A. digitifera	adi_MSTRG.14349			1	2				3	tektin-1-like
A. digitifera	adi_MSTRG.14413			2				1	3	coatomer subunit delta-like
A. digitifera	adi_MSTRG.14417			2				1	3	uncharacterized protein LOC107343545
A. digitifera	adi_MSTRG.14424					1		2	3	forkhead box protein L2-like
A. digitifera	adi_MSTRG.14456		2					1	3	protein YIF1B-like
A. digitifera	adi_MSTRG.14502		1					2	3	ubiquitin carboxyl-terminal hydrolase 20-like
A. digitifera	adi_MSTRG.14510					1	1	1	3	NMDA receptor synaptonuclear signaling and neuronal migration factor-like
A. digitifera	adi_MSTRG.14553				1			2	3	TNF receptor-associated factor 6-like
A. digitifera	adi_MSTRG.14564					1		2	3	LIM homeobox transcription factor 1-beta-like
A. digitifera	adi_MSTRG.1461	2					1		3	cholecystokinin receptor type A-like
A. digitifera	adi_MSTRG.14629			1				2	3	uncharacterized protein LOC107343786
A. digitifera	adi_MSTRG.147		2					1	3	ADP-ribose pyrophosphatase, mitochondrial-like
A. digitifera	adi_MSTRG.14716	1		1				1	3	uncharacterized protein LOC107343845
A. digitifera	adi_MSTRG.14778			1				2	3	Protein sidekick-2 [Stylophora pistillata]
A. digitifera	adi_MSTRG.14796			1	1		1		3	uncharacterized protein LOC107343973
A. digitifera	adi_MSTRG.14920			1	1			1	3	ubiquitin-conjugating enzyme E2 R2-like
A. digitifera	adi_MSTRG.14921			1				2	3	uncharacterized protein LOC107344025
A. digitifera	adi_MSTRG.14949			1	1			1	3	heterogeneous nuclear ribonucleoprotein K-like
A. digitifera	adi_MSTRG.15005					1		2	3	serine/threonine-protein kinase Nek4-like
A. digitifera	adi_MSTRG.15013	1						2	3	pre-mRNA-splicing factor ATP-dependent RNA helicase PRP16-like
A. digitifera	adi_MSTRG.1502	3							3	uncharacterized protein LOC107343304
A. digitifera	adi_MSTRG.15023				1	1		1	3	coiled-coil domain-containing protein 28A-like
A. digitifera	adi_MSTRG.15043					1		2	3	uncharacterized protein LOC107329389
A. digitifera	adi_MSTRG.15063				1			2	3	dystrophin-like
A. digitifera	adi_MSTRG.15106		1				1	1	3	noncoding
A. digitifera	adi_MSTRG.15157	1						2	3	putative tRNA (cytidine(32)/guanosine(34)-2'-O)-methyltransferase
A. digitifera	adi_MSTRG.15215	1				1		1	3	thyroid receptor-interacting protein 11-like
A. digitifera	adi_MSTRG.15219					1		2	3	carnitine O-acetyltransferase-like
A. digitifera	adi_MSTRG.15266	1		1				1	3	uncharacterized protein LOC107353213
A. digitifera	adi_MSTRG.15356		2					1	3	protein FAM102A-like
A. digitifera	adi_MSTRG.15357		2			1			3	early lactation protein-like
A. digitifera	adi_MSTRG.15387	1	2						3	glycine--tRNA ligase-like
A. digitifera	adi_MSTRG.15404		1					2	3	uncharacterized protein LOC107344594
A. digitifera	adi_MSTRG.15439	1						2	3	septin-9-like
A. digitifera	adi_MSTRG.15445			3					3	noncoding
A. digitifera	adi_MSTRG.15531		1	1				1	3	probable Xaa-Pro aminopeptidase 3
A. digitifera	adi_MSTRG.1558					1		2	3	kinesin-like protein KIF20B
A. digitifera	adi_MSTRG.1561		1	2					3	nuclear migration protein nudC-like
A. digitifera	adi_MSTRG.15618		1					2	3	uncharacterized protein LOC107344860
A. digitifera	adi_MSTRG.1577		2		1				3	nuclear migration protein nudC-like
A. digitifera	adi_MSTRG.15846			2				1	3	beta-2 adrenergic receptor-like
A. digitifera	adi_MSTRG.1585			3					3	mitochondrial genome maintenance exonuclease 1-like
A. digitifera	adi_MSTRG.15854	3							3	oxysterol-binding protein-related protein 8-like
A. digitifera	adi_MSTRG.15887					2		1	3	uncharacterized protein LOC107345185
A. digitifera	adi_MSTRG.15911	1	1					1	3	COMM domain-containing protein 9-like [Orbicella faveolata]
A. digitifera	adi_MSTRG.15914			1	1			1	3	ruvB-like 2
A. digitifera	adi_MSTRG.15950					1		2	3	platelet-activating factor acetylhydrolase IB subunit gamma-like
A. digitifera	adi_MSTRG.1596		1					2	3	LOW QUALITY PROTEIN: solute carrier family 35 member F1-like
A. digitifera	adi_MSTRG.15978			2		1			3	noncoding
A. digitifera	adi_MSTRG.16053					1	1	1	3	centrosomal protein of 295 kDa-like
A. digitifera	adi_MSTRG.16067		1	2					3	WD40 repeat-containing protein SMU1-like
A. digitifera	adi_MSTRG.16072				1			2	3	uncharacterized protein LOC107345266
A. digitifera	adi_MSTRG.16079				2			1	3	uncharacterized protein LOC107345445
A. digitifera	adi_MSTRG.16085				1			2	3	progestin and adipoQ receptor family member 3-like
A. digitifera	adi_MSTRG.16139		1					2	3	alanine aminotransferase 2-like
A. digitifera	adi_MSTRG.16182				1			2	3	F-box only protein 11-like
A. digitifera	adi_MSTRG.1619						1	2	3	prickle-like protein 3
A. digitifera	adi_MSTRG.16214			2	1				3	rRNA processing/ribosome biogenesis
A. digitifera	adi_MSTRG.16219		2	1					3	5'-methylthioadenosine/S-adenosylhomocysteine nucleosidase-like
A. digitifera	adi_MSTRG.16228		1					2	3	noncoding
A. digitifera	adi_MSTRG.16257	1						2	3	dehydrogenase/reductase SDR family member on chromosome X-like
A. digitifera	adi_MSTRG.1657			1				2	3	sterile alpha motif domain-containing protein 9-like
A. digitifera	adi_MSTRG.1668	2						1	3	sodium channel modifier 1-like
A. digitifera	adi_MSTRG.16684		2					1	3	noncoding
A. digitifera	adi_MSTRG.1677		1					2	3	noncoding
A. digitifera	adi_MSTRG.16856	1						2	3	coiled-coil domain-containing protein 189-like
A. digitifera	adi_MSTRG.16882			1		1		1	3	dual 3',5'-cyclic-AMP and -GMP phosphodiesterase 11-like
A. digitifera	adi_MSTRG.16900	1	1					1	3	uncharacterized protein LOC107346311
A. digitifera	adi_MSTRG.17003					2		1	3	adi_MSTRG.17003.1
A. digitifera	adi_MSTRG.17009	1						2	3	manganese-dependent ADP-ribose/CDP-alcohol diphosphatase-like
A. digitifera	adi_MSTRG.17020		1					2	3	noncoding
A. digitifera	adi_MSTRG.17035	2	1						3	uncharacterized protein LOC107346463
A. digitifera	adi_MSTRG.17111			1				2	3	uncharacterized protein LOC107350723
A. digitifera	adi_MSTRG.17120	1	1					1	3	monocarboxylate transporter 4-like
A. digitifera	adi_MSTRG.172		1		2				3	LOW QUALITY PROTEIN: eukaryotic translation initiation factor 3 subunit E-like
A. digitifera	adi_MSTRG.17302					1		2	3	uncharacterized FAD-linked oxidoreductase YgaK-like
A. digitifera	adi_MSTRG.1731		3						3	PIN2/TERF1-interacting telomerase inhibitor 1-like
A. digitifera	adi_MSTRG.17318		3						3	LOW QUALITY PROTEIN: cdc42-interacting protein 4 homolog
A. digitifera	adi_MSTRG.17331					2		1	3	uncharacterized protein LOC107346806
A. digitifera	adi_MSTRG.17377		1					2	3	Golgi apparatus membrane protein TVP23 homolog B-like
A. digitifera	adi_MSTRG.1744		2					1	3	polyamine oxidase-like
A. digitifera	adi_MSTRG.17462				1			2	3	phosphomannomutase-like
A. digitifera	adi_MSTRG.17494				1			2	3	DNA topoisomerase 2-alpha-like
A. digitifera	adi_MSTRG.17565		1					2	3	uncharacterized protein LOC110052542 [Orbicella faveolata]
A. digitifera	adi_MSTRG.17601	1	1					1	3	M-phase inducer phosphatase-like
A. digitifera	adi_MSTRG.17604		1					2	3	tumor necrosis factor receptor superfamily member 16-like
A. digitifera	adi_MSTRG.17692	1						2	3	signal peptide peptidase-like 2B
A. digitifera	adi_MSTRG.17697		1			1		1	3	uncharacterized protein C6orf106 homolog
A. digitifera	adi_MSTRG.17702					1		2	3	endoplasmic reticulum aminopeptidase 1-like
A. digitifera	adi_MSTRG.1771		1					2	3	ATP synthase mitochondrial F1 complex assembly factor 2-like
A. digitifera	adi_MSTRG.17731					3			3	uncharacterized protein LOC107347224
A. digitifera	adi_MSTRG.17779				1			2	3	cytosolic phospholipase A2-like
A. digitifera	adi_MSTRG.17782			1	2				3	uncharacterized protein LOC107329059
A. digitifera	adi_MSTRG.17783			1		1		1	3	noncoding
A. digitifera	adi_MSTRG.17845		2	1					3	beta-1,4-N-acetylgalactosaminyltransferase 3-like
A. digitifera	adi_MSTRG.17932			1	2				3	60S ribosomal protein L38
A. digitifera	adi_MSTRG.18		2					1	3	ribosomal protein S6 kinase beta-like
A. digitifera	adi_MSTRG.18081		1					2	3	trafficking protein particle complex subunit 6B-like
A. digitifera	adi_MSTRG.18090					1		2	3	uncharacterized protein LOC107347739
A. digitifera	adi_MSTRG.18097		2					1	3	protein ABHD11-like
A. digitifera	adi_MSTRG.18128		1	1	1				3	uncharacterized protein LOC107347743
A. digitifera	adi_MSTRG.18134		2		1				3	microprocessor complex subunit DGCR8-like
A. digitifera	adi_MSTRG.1817	1						2	3	uncharacterized protein LOC107347517
A. digitifera	adi_MSTRG.18174			1		1		1	3	serine/arginine-rich splicing factor 1-like
A. digitifera	adi_MSTRG.18263		1	1				1	3	AAA lid domain
A. digitifera	adi_MSTRG.18349			2				1	3	uncharacterized protein LOC107331807
A. digitifera	adi_MSTRG.18353			1	1			1	3	uncharacterized protein LOC107331807
A. digitifera	adi_MSTRG.18362			2	1				3	uncharacterized protein LOC111322496 [Stylophora pistillata]<>hypothetical protein AWC38_SpisGene3967 [Stylophora pistillata]
A. digitifera	adi_MSTRG.1840	1						2	3	inactive phospholipase C-like protein 2
A. digitifera	adi_MSTRG.18411						1	2	3	sister chromatid cohesion protein PDS5 homolog A-B-like
A. digitifera	adi_MSTRG.18445		1					2	3	C2 domain-containing protein 5-like
A. digitifera	adi_MSTRG.1846	1					1	1	3	WD repeat-containing protein 78-like [Orbicella faveolata]
A. digitifera	adi_MSTRG.18550		1				1	1	3	protein SGT1 homolog A-like
A. digitifera	adi_MSTRG.18619		2	1					3	adi_MSTRG.18619.1
A. digitifera	adi_MSTRG.18684		1			1		1	3	general transcription factor 3C polypeptide 1-like
A. digitifera	adi_MSTRG.18730		1					2	3	protein RMD5 homolog A-like
A. digitifera	adi_MSTRG.18735	1						2	3	protein FAM160B1-like
A. digitifera	adi_MSTRG.18772		1					2	3	cathepsin Z-like
A. digitifera	adi_MSTRG.1881					1		2	3	peroxiredoxin-like
A. digitifera	adi_MSTRG.18815		1					2	3	noncoding
A. digitifera	adi_MSTRG.18848			1				2	3	uncharacterized protein LOC107327425
A. digitifera	adi_MSTRG.1886		1	1		1			3	calpain-9-like
A. digitifera	adi_MSTRG.18919			2				1	3	noncoding
A. digitifera	adi_MSTRG.18961			1				2	3	solute carrier family 12 member 8-like
A. digitifera	adi_MSTRG.19001					1		2	3	noncoding
A. digitifera	adi_MSTRG.19015		1					2	3	uncharacterized protein LOC107348707
A. digitifera	adi_MSTRG.1903		1					2	3	protein FAM151B-like
A. digitifera	adi_MSTRG.19037					1		2	3	uncharacterized protein LOC107356754
A. digitifera	adi_MSTRG.19132		1					2	3	inositol polyphosphate 1-phosphatase-like
A. digitifera	adi_MSTRG.1917		1					2	3	DNA repair and recombination protein RAD54-like
A. digitifera	adi_MSTRG.19203		1					2	3	uncharacterized protein LOC107348928
A. digitifera	adi_MSTRG.19309					1	1	1	3	dehydrogenase/reductase SDR family member 7-like
A. digitifera	adi_MSTRG.19313		1				2		3	uncharacterized protein LOC107349116
A. digitifera	adi_MSTRG.1932			1				2	3	protein C9orf72-like
A. digitifera	adi_MSTRG.19363		1	1				1	3	uncharacterized protein LOC107349180
A. digitifera	adi_MSTRG.19429						1	2	3	uncharacterized protein LOC107349253
A. digitifera	adi_MSTRG.19490	2						1	3	uncharacterized protein LOC107349288
A. digitifera	adi_MSTRG.19587			2	1				3	eukaryotic translation initiation factor 4 gamma 3-like
A. digitifera	adi_MSTRG.19682				1			2	3	ETS translocation variant 4-like
A. digitifera	adi_MSTRG.19723	1						2	3	hypothetical protein AWC38_SpisGene2008 [Stylophora pistillata]
A. digitifera	adi_MSTRG.19784					1		2	3	uncharacterized protein LOC107349709
A. digitifera	adi_MSTRG.19829		1					2	3	transmembrane protein 209-like
A. digitifera	adi_MSTRG.19875	1						2	3	lymphoid-restricted membrane protein-like [Stylophora pistillata]
A. digitifera	adi_MSTRG.19893	1		1				1	3	uncharacterized protein LOC107349757
A. digitifera	adi_MSTRG.1992					1	1	1	3	Glycine dehydrogenase (decarboxylating), mitochondrial
A. digitifera	adi_MSTRG.19994			1				2	3	grainyhead-like protein 2 homolog
A. digitifera	adi_MSTRG.20085			1	2				3	40S ribosomal protein S14-like
A. digitifera	adi_MSTRG.20086		1		1	1			3	uncharacterized protein LOC107349961
A. digitifera	adi_MSTRG.20107		1					2	3	uncharacterized protein LOC107349991
A. digitifera	adi_MSTRG.20116		1					2	3	UDP-N-acetylhexosamine pyrophosphorylase-like
A. digitifera	adi_MSTRG.20124		1		1			1	3	U5 small nuclear ribonucleoprotein 200 kDa helicase-like
A. digitifera	adi_MSTRG.20128		1	1				1	3	U5 small nuclear ribonucleoprotein 200 kDa helicase-like
A. digitifera	adi_MSTRG.20170		1	1				1	3	alpha-L-fucosidase-like
A. digitifera	adi_MSTRG.20203		1					2	3	thymidine kinase, cytosolic-like
A. digitifera	adi_MSTRG.20248			1				2	3	F-box only protein 7-like
A. digitifera	adi_MSTRG.20256	1					1	1	3	heterogeneous nuclear ribonucleoprotein A/B-like
A. digitifera	adi_MSTRG.20276				1	1		1	3	biogenesis of lysosome-related organelles complex 1 subunit 2-like
A. digitifera	adi_MSTRG.20387			2				1	3	5'-nucleotidase domain-containing protein 1-like
A. digitifera	adi_MSTRG.20440		1					2	3	guanine nucleotide-binding protein subunit alpha-12-like
A. digitifera	adi_MSTRG.20607					1		2	3	glycerol-3-phosphate dehydrogenase [NAD(+)], cytoplasmic-like
A. digitifera	adi_MSTRG.20615				1	1		1	3	uncharacterized protein LOC107350545
A. digitifera	adi_MSTRG.20640	1						2	3	protein HEXIM-like
A. digitifera	adi_MSTRG.20650			2	1				3	ras-related protein Rab-18-B-like
A. digitifera	adi_MSTRG.20675	1	1					1	3	uncharacterized protein LOC107350589
A. digitifera	adi_MSTRG.2070			1				2	3	uncharacterized protein LOC107349695
A. digitifera	adi_MSTRG.20748		2					1	3	rhamnosyl O-methyltransferase-like
A. digitifera	adi_MSTRG.20879	1		1	1				3	cysteine-rich protein 1-like
A. digitifera	adi_MSTRG.20935					1		2	3	islet cell autoantigen 1-like
A. digitifera	adi_MSTRG.2095			1			1	1	3	uncharacterized protein LOC107350012
A. digitifera	adi_MSTRG.210	1						2	3	FACT complex subunit SSRP1-like
A. digitifera	adi_MSTRG.21102		1					2	3	adhesion G-protein coupled receptor D1-like
A. digitifera	adi_MSTRG.21105	2	1						3	transcription initiation factor TFIID subunit 3-like
A. digitifera	adi_MSTRG.21118		1					2	3	hemicentin-2-like
A. digitifera	adi_MSTRG.21205	1						2	3	discoidin, CUB and LCCL domain-containing protein 2-like
A. digitifera	adi_MSTRG.21259	2						1	3	rho guanine nucleotide exchange factor 5-like
A. digitifera	adi_MSTRG.21291		2					1	3	anosmin-1-like
A. digitifera	adi_MSTRG.21293		1					2	3	uncharacterized protein LOC107328688
A. digitifera	adi_MSTRG.21310	1				1		1	3	TRAF3-interacting protein 1-like
A. digitifera	adi_MSTRG.21333		1			2			3	cytochrome c oxidase subunit NDUFA4-like
A. digitifera	adi_MSTRG.21349		1			1		1	3	basic proline-rich protein-like
A. digitifera	adi_MSTRG.2139		1					2	3	flavin reductase (NADPH)-like
A. digitifera	adi_MSTRG.21409			2				1	3	serine/arginine-rich splicing factor 5-like
A. digitifera	adi_MSTRG.21426	1						2	3	U1 small nuclear ribonucleoprotein 70 kDa homolog
A. digitifera	adi_MSTRG.21428					1		2	3	trichohyalin-like
A. digitifera	adi_MSTRG.21434		1	1				1	3	myb-like protein X
A. digitifera	adi_MSTRG.21486					2		1	3	LOW QUALITY PROTEIN: microtubule-actin cross-linking factor 1-like
A. digitifera	adi_MSTRG.2156	1						2	3	all-trans retinoic acid-induced differentiation factor-like
A. digitifera	adi_MSTRG.21565		1	1				1	3	bone morphogenetic protein receptor type-2-like
A. digitifera	adi_MSTRG.21576	1						2	3	PTB domain-containing engulfment adapter protein 1-like
A. digitifera	adi_MSTRG.21610			1				2	3	O-acyltransferase
A. digitifera	adi_MSTRG.21613			1	2				3	LOW QUALITY PROTEIN: cystathionine gamma-synthase-like
A. digitifera	adi_MSTRG.21737		2					1	3	magnesium-dependent phosphatase 1-like
A. digitifera	adi_MSTRG.21808		1			1		1	3	cleavage stimulation factor subunit 1-like
A. digitifera	adi_MSTRG.21855		1		1			1	3	zinc finger protein 28-like
A. digitifera	adi_MSTRG.21860				1			2	3	noncoding
A. digitifera	adi_MSTRG.21870						1	2	3	protein Dr1-like
A. digitifera	adi_MSTRG.2191					1		2	3	conserved oligomeric Golgi complex subunit 1-like
A. digitifera	adi_MSTRG.21914		2	1					3	uncharacterized protein LOC107351956
A. digitifera	adi_MSTRG.21989		2					1	3	glycine N-methyltransferase-like
A. digitifera	adi_MSTRG.21996						1	2	3	voltage-dependent R-type calcium channel subunit alpha-1E-like
A. digitifera	adi_MSTRG.22				3				3	cell cycle checkpoint protein RAD1-like
A. digitifera	adi_MSTRG.22004		1					2	3	Lysine-specific demethylase 8
A. digitifera	adi_MSTRG.22017			1	1			1	3	LOW QUALITY PROTEIN: pre-mRNA-processing factor 39-like
A. digitifera	adi_MSTRG.2204			2				1	3	semaphorin-2A-like
A. digitifera	adi_MSTRG.22059	2				1			3	uncharacterized protein LOC107352021
A. digitifera	adi_MSTRG.22073				2			1	3	exosome complex component RRP4-like
A. digitifera	adi_MSTRG.22118					3			3	probetacellulin-like
A. digitifera	adi_MSTRG.22167		1					2	3	intestine-specific homeobox-like
A. digitifera	adi_MSTRG.22290		1	1			1		3	U4/U6 small nuclear ribonucleoprotein Prp4-like
A. digitifera	adi_MSTRG.22316		1	1				1	3	uncharacterized protein LOC107352400
A. digitifera	adi_MSTRG.22503		1					2	3	noncoding
A. digitifera	adi_MSTRG.22509			1				2	3	vacuolar protein sorting-associated protein 52 homolog
A. digitifera	adi_MSTRG.22528		2					1	3	ornithine decarboxylase-like
A. digitifera	adi_MSTRG.22623			2	1				3	Translation machinery-associated protein 7
A. digitifera	adi_MSTRG.22626			1	1			1	3	lipase member K-like
A. digitifera	adi_MSTRG.22636		1			1		1	3	RNA-directed DNA polymerase from mobile element jockey-like
A. digitifera	adi_MSTRG.22654			2				1	3	solute carrier family 25 member 44-like
A. digitifera	adi_MSTRG.22698				1			2	3	LOW QUALITY PROTEIN: transcription factor 4-like
A. digitifera	adi_MSTRG.22775		1	1			1		3	LOW QUALITY PROTEIN: ubiquitin carboxyl-terminal hydrolase 10-like
A. digitifera	adi_MSTRG.22803	1		1				1	3	F-box only protein 8-like
A. digitifera	adi_MSTRG.22806					2		1	3	tetratricopeptide repeat protein 27-like
A. digitifera	adi_MSTRG.22857					1		2	3	transmembrane protein with metallophosphoesterase domain-like
A. digitifera	adi_MSTRG.22882				1			2	3	BRISC and BRCA1-A complex member 1-like
A. digitifera	adi_MSTRG.22912		3						3	riboflavin-binding protein-like
A. digitifera	adi_MSTRG.23040					1		2	3	choline transporter-like protein 4
A. digitifera	adi_MSTRG.23077			2				1	3	mitochondrial-processing peptidase subunit alpha-like
A. digitifera	adi_MSTRG.23079	1						2	3	formin-like protein CG32138
A. digitifera	adi_MSTRG.23090			1		1		1	3	LOW QUALITY PROTEIN: leucine--tRNA ligase, cytoplasmic-like
A. digitifera	adi_MSTRG.23187		1					2	3	serine/threonine-protein phosphatase 2B catalytic subunit 2-like
A. digitifera	adi_MSTRG.23188		2					1	3	noncoding
A. digitifera	adi_MSTRG.23189		1					2	3	LOW QUALITY PROTEIN: dynamin-like 120 kDa protein, mitochondrial
A. digitifera	adi_MSTRG.232			1				2	3	WAT1-related protein At5g45370-like
A. digitifera	adi_MSTRG.2320			1				2	3	UPF0769 protein C21orf59-like
A. digitifera	adi_MSTRG.23219					2		1	3	stress-70 protein, mitochondrial-like
A. digitifera	adi_MSTRG.23258					1		2	3	uncharacterized protein LOC107353491
A. digitifera	adi_MSTRG.23262			1				2	3	poly(U)-binding-splicing factor PUF60-like
A. digitifera	adi_MSTRG.23282	2						1	3	uncharacterized protein LOC107353556
A. digitifera	adi_MSTRG.23299		1					2	3	uncharacterized protein LOC107353567
A. digitifera	adi_MSTRG.23300		1					2	3	cation channel sperm-associated protein subunit delta-like
A. digitifera	adi_MSTRG.23321					1		2	3	dnaJ homolog subfamily C member 27-like
A. digitifera	adi_MSTRG.23394			2				1	3	uncharacterized protein LOC107353706
A. digitifera	adi_MSTRG.23426						1	2	3	uroporphyrinogen decarboxylase-like
A. digitifera	adi_MSTRG.23453					1		2	3	heme-binding protein 2-like
A. digitifera	adi_MSTRG.23512		3						3	telomeric repeat-binding factor 2-like
A. digitifera	adi_MSTRG.23528		1		1			1	3	uncharacterized protein LOC107343079
A. digitifera	adi_MSTRG.23539		2			1			3	serine/arginine-rich splicing factor 10-like
A. digitifera	adi_MSTRG.23540			2	1				3	uncharacterized protein DDB_G0271670-like
A. digitifera	adi_MSTRG.23553	1						2	3	eyes absent homolog 1-like
A. digitifera	adi_MSTRG.23592	1	1					1	3	uncharacterized protein LOC107353949
A. digitifera	adi_MSTRG.2364			3					3	noncoding
A. digitifera	adi_MSTRG.23672			1				2	3	ras-like protein rasD
A. digitifera	adi_MSTRG.23677						2	1	3	STE20-like serine/threonine-protein kinase
A. digitifera	adi_MSTRG.23693					2		1	3	enoyl-CoA hydratase, mitochondrial-like
A. digitifera	adi_MSTRG.23750		1				1	1	3	ubiquitin carboxyl-terminal hydrolase 7-like
A. digitifera	adi_MSTRG.23771	1						2	3	uncharacterized protein LOC107347006
A. digitifera	adi_MSTRG.23803		1	2					3	uncharacterized protein K02A2.6-like
A. digitifera	adi_MSTRG.23874					1		2	3	uncharacterized protein LOC107354199
A. digitifera	adi_MSTRG.239			1				2	3	uncharacterized protein LOC107353299
A. digitifera	adi_MSTRG.23926		1					2	3	protein YIPF1-like
A. digitifera	adi_MSTRG.23948	1						2	3	adi_MSTRG.23948.1
A. digitifera	adi_MSTRG.2397		1					2	3	LOW QUALITY PROTEIN: GPI mannosyltransferase 2-like
A. digitifera	adi_MSTRG.23977						1	2	3	kinesin heavy chain isoform 5C-like
A. digitifera	adi_MSTRG.24001	1						2	3	condensin-2 complex subunit H2-like
A. digitifera	adi_MSTRG.24004		1		2				3	40S ribosomal protein S10-like
A. digitifera	adi_MSTRG.24017			1				2	3	thymidylate synthase-like
A. digitifera	adi_MSTRG.24024	1	1					1	3	microcephalin-like
A. digitifera	adi_MSTRG.2405		1			2			3	caspase-3-like
A. digitifera	adi_MSTRG.2407		2				1		3	calcium uniporter protein, mitochondrial-like
A. digitifera	adi_MSTRG.24117			2				1	3	adi_MSTRG.24117.1
A. digitifera	adi_MSTRG.24124	2						1	3	uncharacterized protein LOC107354545
A. digitifera	adi_MSTRG.24125				1	2			3	rootletin-like
A. digitifera	adi_MSTRG.24130		1					2	3	O-acetyl-ADP-ribose deacetylase MACROD1-like
A. digitifera	adi_MSTRG.24132					2		1	3	glycogen phosphorylase-like
A. digitifera	adi_MSTRG.24161			2	1				3	rootletin-like
A. digitifera	adi_MSTRG.24188		1					2	3	O-acetyl-ADP-ribose deacetylase MACROD1-like
A. digitifera	adi_MSTRG.24218	1						2	3	uncharacterized protein LOC107337872
A. digitifera	adi_MSTRG.24228		1					2	3	YTH domain-containing protein 1-like
A. digitifera	adi_MSTRG.24240		1					2	3	YTH domain-containing protein 1-like
A. digitifera	adi_MSTRG.24328		2					1	3	uncharacterized protein LOC107354766
A. digitifera	adi_MSTRG.24358		1	1		1			3	mitotic apparatus protein p62-like
A. digitifera	adi_MSTRG.24486	1						2	3	E3 ubiquitin-protein ligase synoviolin-like
A. digitifera	adi_MSTRG.2453				1	2			3	uncharacterized protein LOC107354705
A. digitifera	adi_MSTRG.24545		1	1				1	3	ferredoxin-fold anticodon-binding domain-containing protein 1-like
A. digitifera	adi_MSTRG.2458		1	1				1	3	transportin-1-like
A. digitifera	adi_MSTRG.24584	1						2	3	ataxin-3-like
A. digitifera	adi_MSTRG.24588			1				2	3	probable palmitoyltransferase ZDHHC4
A. digitifera	adi_MSTRG.24630		2				1		3	uncharacterized protein LOC107355000
A. digitifera	adi_MSTRG.24667	1						2	3	Zinc knuckle
A. digitifera	adi_MSTRG.24744		2					1	3	17-beta-hydroxysteroid dehydrogenase 13-like
A. digitifera	adi_MSTRG.24757			3					3	estrogen sulfotransferase-like
A. digitifera	adi_MSTRG.24774			1				2	3	uncharacterized protein LOC107339961
A. digitifera	adi_MSTRG.24955		1				1	1	3	ubiquitin carboxyl-terminal hydrolase isozyme L3-like
A. digitifera	adi_MSTRG.24967			1				2	3	protein FAM219A-like
A. digitifera	adi_MSTRG.24991				2			1	3	ATP-binding cassette sub-family E member 1-like
A. digitifera	adi_MSTRG.25007				1	1		1	3	60S ribosomal protein L21
A. digitifera	adi_MSTRG.25044						1	2	3	LOW QUALITY PROTEIN: uncharacterized protein LOC107328638
A. digitifera	adi_MSTRG.25075					1		2	3	NIPA-like protein 2
A. digitifera	adi_MSTRG.25156					1		2	3	GDP-mannose 4,6 dehydratase-like
A. digitifera	adi_MSTRG.25199	1						2	3	uncharacterized protein LOC111322207 [Stylophora pistillata]<>hypothetical protein AWC38_SpisGene3753 [Stylophora pistillata]
A. digitifera	adi_MSTRG.25209		3						3	uncharacterized protein LOC107355709
A. digitifera	adi_MSTRG.25274		1					2	3	uncharacterized protein LOC107348498
A. digitifera	adi_MSTRG.25276		1	1				1	3	uncharacterized protein LOC107355765
A. digitifera	adi_MSTRG.25278		1	1				1	3	cystathionine gamma-lyase-like
A. digitifera	adi_MSTRG.25299		1		1			1	3	zinc transporter 7-like
A. digitifera	adi_MSTRG.25330	1	1			1			3	ribonuclease kappa-like
A. digitifera	adi_MSTRG.25345		1	1				1	3	chromatin assembly factor 1 subunit B-like
A. digitifera	adi_MSTRG.25382			1		1		1	3	phosphoserine phosphatase, chloroplastic-like
A. digitifera	adi_MSTRG.25463	1						2	3	pyridoxal phosphate phosphatase PHOSPHO2-like
A. digitifera	adi_MSTRG.25483		2					1	3	noncoding
A. digitifera	adi_MSTRG.25627		1					2	3	nucleoredoxin-like protein 2
A. digitifera	adi_MSTRG.25689				2			1	3	uncharacterized protein LOC107348111
A. digitifera	adi_MSTRG.25699			1	1			1	3	serine/arginine-rich splicing factor 6-like
A. digitifera	adi_MSTRG.25798			1				2	3	noncoding
A. digitifera	adi_MSTRG.2580					1		2	3	oxidative stress-induced growth inhibitor 1-like
A. digitifera	adi_MSTRG.25804				1			2	3	ribonuclease P protein subunit p25-like protein
A. digitifera	adi_MSTRG.25807		1					2	3	ORM1-like protein 3
A. digitifera	adi_MSTRG.25873					2		1	3	splicing factor 3B subunit 1-like
A. digitifera	adi_MSTRG.25929						1	2	3	transcription factor IIIA-like
A. digitifera	adi_MSTRG.2597		1			1		1	3	serologically defined colon cancer antigen 3 homolog
A. digitifera	adi_MSTRG.26017						1	2	3	putative deoxyribonuclease TATDN1
A. digitifera	adi_MSTRG.26076					1		2	3	LOW QUALITY PROTEIN: phosphate carrier protein, mitochondrial-like
A. digitifera	adi_MSTRG.26083		2					1	3	uncharacterized protein LOC107356627
A. digitifera	adi_MSTRG.26213			1				2	3	L-asparaginase-like
A. digitifera	adi_MSTRG.26229	1						2	3	kelch-like protein diablo
A. digitifera	adi_MSTRG.26235		1			1		1	3	mitochondrial substrate carrier family protein G-like
A. digitifera	adi_MSTRG.26243			3					3	noncoding
A. digitifera	adi_MSTRG.26247		2					1	3	uncharacterized protein LOC107356858
A. digitifera	adi_MSTRG.26297		1	2					3	noncoding
A. digitifera	adi_MSTRG.26381		1					2	3	dihydroxyacetone phosphate acyltransferase-like
A. digitifera	adi_MSTRG.26476	1						2	3	NF-kappa-B inhibitor epsilon-like
A. digitifera	adi_MSTRG.26702		1					2	3	noncoding
A. digitifera	adi_MSTRG.26704		1					2	3	ski oncogene-like
A. digitifera	adi_MSTRG.26736			2				1	3	cyclin-I-like
A. digitifera	adi_MSTRG.26784		1					2	3	mothers against decapentaplegic homolog 5-like
A. digitifera	adi_MSTRG.2684						1	2	3	puratrophin-1-like
A. digitifera	adi_MSTRG.27033		1					2	3	probable tRNA methyltransferase 9-like protein
A. digitifera	adi_MSTRG.27068	1			1			1	3	cAMP-dependent protein kinase catalytic subunit alpha-like
A. digitifera	adi_MSTRG.27084	2	1						3	histone-binding protein N1/N2-like
A. digitifera	adi_MSTRG.27098		2					1	3	long-chain-fatty-acid--CoA ligase 1-like
A. digitifera	adi_MSTRG.27118		1					2	3	serine/threonine-protein kinase TBK1-like
A. digitifera	adi_MSTRG.27120			1				2	3	uncharacterized oxidoreductase C663.09c-like
A. digitifera	adi_MSTRG.27244		1	1				1	3	steroid 17-alpha-hydroxylase/17,20 lyase-like
A. digitifera	adi_MSTRG.27278	1	1		1				3	noncoding
A. digitifera	adi_MSTRG.2742			1				2	3	1-acylglycerol-3-phosphate O-acyltransferase ABHD5-like
A. digitifera	adi_MSTRG.27438			1				2	3	uncharacterized protein LOC107342491
A. digitifera	adi_MSTRG.2750		2				1		3	serine/threonine-protein phosphatase 6 regulatory subunit 3-like
A. digitifera	adi_MSTRG.27564	1	1					1	3	CXXC-type zinc finger protein 1-like
A. digitifera	adi_MSTRG.27616			3					3	uncharacterized protein LOC107358715
A. digitifera	adi_MSTRG.2766		2					1	3	noncoding
A. digitifera	adi_MSTRG.2771		1				1	1	3	protein disulfide-isomerase TMX3-like
A. digitifera	adi_MSTRG.27762			1		1		1	3	uncharacterized protein LOC107331807
A. digitifera	adi_MSTRG.27811		1		1			1	3	IQ domain-containing protein G-like
A. digitifera	adi_MSTRG.27848						1	2	3	maleylacetoacetate isomerase-like
A. digitifera	adi_MSTRG.27937	1			1			1	3	THO complex subunit 5 homolog
A. digitifera	adi_MSTRG.28046		3						3	histone H3-like
A. digitifera	adi_MSTRG.28064			2				1	3	uncharacterized protein LOC107348111
A. digitifera	adi_MSTRG.2813		1	1				1	3	RNA-binding protein 39-like
A. digitifera	adi_MSTRG.28144	1						2	3	CWF19-like protein 1
A. digitifera	adi_MSTRG.2820	1						2	3	calcium/calmodulin-dependent protein kinase type II alpha chain-like
A. digitifera	adi_MSTRG.28211			2	1				3	glutamine synthetase-like
A. digitifera	adi_MSTRG.28295		1	1				1	3	LOW QUALITY PROTEIN: uncharacterized protein LOC107339661
A. digitifera	adi_MSTRG.28317					1		2	3	GDP-L-fucose synthase-like
A. digitifera	adi_MSTRG.28326			1	1			1	3	noncoding
A. digitifera	adi_MSTRG.28375		1					2	3	ubiquitin-conjugating enzyme E2 U-like
A. digitifera	adi_MSTRG.28441				1			2	3	calcium channel flower homolog
A. digitifera	adi_MSTRG.28489						1	2	3	uncharacterized protein LOC107344501
A. digitifera	adi_MSTRG.28537				1			2	3	splicing regulatory glutamine/lysine-rich protein 1-like
A. digitifera	adi_MSTRG.286	1						2	3	tRNA-dihydrouridine(16/17) synthase [NAD(P)(+)]-like
A. digitifera	adi_MSTRG.288			1				2	3	noncoding
A. digitifera	adi_MSTRG.29022		1			1		1	3	S-phase kinase-associated protein 1
A. digitifera	adi_MSTRG.29168		1	1				1	3	U4/U6 small nuclear ribonucleoprotein Prp4-like
A. digitifera	adi_MSTRG.2919	1						2	3	trichohyalin-like
A. digitifera	adi_MSTRG.29217		1					2	3	mitochondrial import inner membrane translocase subunit TIM14-like
A. digitifera	adi_MSTRG.2926	1						2	3	trichohyalin-like
A. digitifera	adi_MSTRG.29501	3							3	tripartite motif-containing protein 45-like
A. digitifera	adi_MSTRG.2951				1			2	3	trimeric intracellular cation channel type B-like
A. digitifera	adi_MSTRG.2972			2	1				3	F-box only protein 4-like
A. digitifera	adi_MSTRG.29725	1	1					1	3	hypothetical protein AC249_AIPGENE8774 [Exaiptasia pallida]
A. digitifera	adi_MSTRG.29960					1		2	3	nucleolar GTP-binding protein 2-like
A. digitifera	adi_MSTRG.3003			1				2	3	CDK5 regulatory subunit-associated protein 3-like
A. digitifera	adi_MSTRG.30096	1						2	3	ubiquitin carboxyl-terminal hydrolase 36-like
A. digitifera	adi_MSTRG.30419					1		2	3	TNF receptor-associated factor 6-like
A. digitifera	adi_MSTRG.30663		1	1				1	3	E3 ubiquitin-protein ligase arih1-like
A. digitifera	adi_MSTRG.30857		1					2	3	uncharacterized protein LOC107330839
A. digitifera	adi_MSTRG.30874			1				2	3	noncoding
A. digitifera	adi_MSTRG.310		1					2	3	noncoding
A. digitifera	adi_MSTRG.3104			3					3	transmembrane protein FAM155A-like
A. digitifera	adi_MSTRG.3128				1		1	1	3	uncharacterized protein LOC107330312
A. digitifera	adi_MSTRG.3311		1					2	3	noncoding
A. digitifera	adi_MSTRG.3345		1				1	1	3	GFP-like fluorescent chromoprotein amFP486
A. digitifera	adi_MSTRG.34		1	1				1	3	noncoding
A. digitifera	adi_MSTRG.3450		1					2	3	ATP-dependent RNA helicase ddx24-like
A. digitifera	adi_MSTRG.3469			1	1			1	3	COP9 signalosome complex subunit 2
A. digitifera	adi_MSTRG.3496		3						3	tubulin polyglutamylase TTLL6-like
A. digitifera	adi_MSTRG.350		1	1				1	3	LOW QUALITY PROTEIN: transcriptional repressor protein YY1-like
A. digitifera	adi_MSTRG.3564		1		2				3	RNA polymerase II elongation factor ELL-like
A. digitifera	adi_MSTRG.3629	1	1					1	3	protein argonaute-2-like
A. digitifera	adi_MSTRG.3672		1			1		1	3	succinate dehydrogenase [ubiquinone] flavoprotein subunit, mitochondrial-like
A. digitifera	adi_MSTRG.3699	1						2	3	U11/U12 small nuclear ribonucleoprotein 48 kDa protein-like
A. digitifera	adi_MSTRG.3702		2					1	3	deoxyhypusine hydroxylase-like
A. digitifera	adi_MSTRG.3704						1	2	3	hydroxymethylglutaryl-CoA lyase, mitochondrial-like
A. digitifera	adi_MSTRG.3717	1					1	1	3	vinexin-like
A. digitifera	adi_MSTRG.3778		2					1	3	H/ACA ribonucleoprotein complex subunit 3
A. digitifera	adi_MSTRG.3866		1					2	3	AT5g53800/MGN6_19
A. digitifera	adi_MSTRG.3947		2					1	3	band 4.1-like protein 4B
A. digitifera	adi_MSTRG.3967				1	1		1	3	methylcrotonoyl-CoA carboxylase beta chain, mitochondrial-like
A. digitifera	adi_MSTRG.4029		1					2	3	uncharacterized protein LOC107331823
A. digitifera	adi_MSTRG.4045		1	1				1	3	adiponectin receptor protein 1-like
A. digitifera	adi_MSTRG.407			1				2	3	uncharacterized protein LOC110042456
A. digitifera	adi_MSTRG.4393			1	1			1	3	LOW QUALITY PROTEIN: histone-binding protein RBBP7-like
A. digitifera	adi_MSTRG.4400		1		1			1	3	glutamic acid-rich protein-like
A. digitifera	adi_MSTRG.4476			1				2	3	G patch domain-containing protein 4-like
A. digitifera	adi_MSTRG.4497	3							3	neogenin-like
A. digitifera	adi_MSTRG.4524			1				2	3	paired amphipathic helix protein Sin3a-like
A. digitifera	adi_MSTRG.455				1			2	3	transmembrane 9 superfamily member 2-like
A. digitifera	adi_MSTRG.46			2				1	3	inositol polyphosphate 5-phosphatase K-like
A. digitifera	adi_MSTRG.4621			2				1	3	LOW QUALITY PROTEIN: HEAT repeat-containing protein 1-like
A. digitifera	adi_MSTRG.4652		1			1	1		3	intraflagellar transport protein 74 homolog
A. digitifera	adi_MSTRG.4656	1					1	1	3	kinesin-like protein KIF3B
A. digitifera	adi_MSTRG.4660	1						2	3	acid sphingomyelinase-like phosphodiesterase 3a
A. digitifera	adi_MSTRG.4669			1				2	3	NEDD8-conjugating enzyme UBE2F-like
A. digitifera	adi_MSTRG.4706		2					1	3	noncoding
A. digitifera	adi_MSTRG.4731	1		1		1			3	uncharacterized protein LOC107332423
A. digitifera	adi_MSTRG.476					3			3	uncharacterized protein LOC107345863
A. digitifera	adi_MSTRG.479			2	1				3	eukaryotic initiation factor 4A-6-like
A. digitifera	adi_MSTRG.4793					1		2	3	uncharacterized protein LOC107332619
A. digitifera	adi_MSTRG.4864					1		2	3	protein YIPF6-like
A. digitifera	adi_MSTRG.4891						1	2	3	cAMP-dependent protein kinase type I-alpha regulatory subunit-like
A. digitifera	adi_MSTRG.4892	1						2	3	probable D-tyrosyl-tRNA(Tyr) deacylase 2
A. digitifera	adi_MSTRG.5032				1	1		1	3	uncharacterized protein LOC107357210
A. digitifera	adi_MSTRG.505	2	1						3	uncharacterized protein LOC107333257
A. digitifera	adi_MSTRG.5067			1				2	3	uncharacterized protein LOC107332945
A. digitifera	adi_MSTRG.5117			1	1			1	3	Metal-response element-binding transcription factor 2
A. digitifera	adi_MSTRG.516		1					2	3	adi_MSTRG.516.1
A. digitifera	adi_MSTRG.5199		1	2					3	protein O-mannosyl-transferase 1-like
A. digitifera	adi_MSTRG.52		2					1	3	serine/threonine-protein kinase TAO1-like
A. digitifera	adi_MSTRG.523	1						2	3	golgin-45-like
A. digitifera	adi_MSTRG.5260	1	1					1	3	ral guanine nucleotide dissociation stimulator-like
A. digitifera	adi_MSTRG.5261		1	2					3	uncharacterized protein LOC107332938
A. digitifera	adi_MSTRG.5346		1					2	3	gamma-aminobutyric acid receptor subunit beta-2-like
A. digitifera	adi_MSTRG.5356				1	2			3	uncharacterized protein LOC107333229
A. digitifera	adi_MSTRG.5363		1	1	1				3	uncharacterized protein LOC107333168
A. digitifera	adi_MSTRG.537		2					1	3	Predicted protein
A. digitifera	adi_MSTRG.5381					1		2	3	DNA repair protein complementing XP-G cells homolog
A. digitifera	adi_MSTRG.554		2					1	3	replication factor C subunit 4-like
A. digitifera	adi_MSTRG.5567			1			1	1	3	uncharacterized protein LOC107333453
A. digitifera	adi_MSTRG.5573		1	1				1	3	signal-induced proliferation-associated 1-like protein 1
A. digitifera	adi_MSTRG.5590		1	1				1	3	LOW QUALITY PROTEIN: cytohesin-1-like
A. digitifera	adi_MSTRG.5591	2						1	3	endonuclease V-like
A. digitifera	adi_MSTRG.5618	1					1	1	3	SPRY domain-containing SOCS box protein 3-like
A. digitifera	adi_MSTRG.5659					2		1	3	40S ribosomal protein S15a
A. digitifera	adi_MSTRG.5694				1	1		1	3	noncoding
A. digitifera	adi_MSTRG.5700		1			1		1	3	glucose-induced degradation protein 4 homolog
A. digitifera	adi_MSTRG.572		1		1			1	3	V-type proton ATPase 116 kDa subunit a isoform 1-like
A. digitifera	adi_MSTRG.5739		1					2	3	integrator complex subunit 3-like
A. digitifera	adi_MSTRG.574					2		1	3	ragulator complex protein LAMTOR4 homolog
A. digitifera	adi_MSTRG.5741		1					2	3	uncharacterized protein LOC107333657
A. digitifera	adi_MSTRG.5752		1					2	3	uncharacterized protein LOC107333480
A. digitifera	adi_MSTRG.5831			1				2	3	PRELI domain-containing protein 2-like
A. digitifera	adi_MSTRG.5842		1	1	1				3	uncharacterized protein LOC107333641
A. digitifera	adi_MSTRG.5878		3						3	uncharacterized protein LOC107333792
A. digitifera	adi_MSTRG.5889		1	2					3	uncharacterized protein LOC107333858
A. digitifera	adi_MSTRG.5898	1				1		1	3	LOW QUALITY PROTEIN: membrane progestin receptor gamma-B-like
A. digitifera	adi_MSTRG.59	1						2	3	breakpoint cluster region protein-like
A. digitifera	adi_MSTRG.5907			1				2	3	noncoding
A. digitifera	adi_MSTRG.5929				1			2	3	elongator complex protein 5-like
A. digitifera	adi_MSTRG.5936			1				2	3	uncharacterized protein LOC107333893
A. digitifera	adi_MSTRG.5940	3							3	MKRN2 opposite strand protein-like
A. digitifera	adi_MSTRG.6005			3					3	molluscan insulin-related peptide 1-like [Stylophora pistillata]
A. digitifera	adi_MSTRG.6089			2	1				3	ubiquitin-60S ribosomal protein L40
A. digitifera	adi_MSTRG.6090		1					2	3	protein SDE2 homolog
A. digitifera	adi_MSTRG.611					1	1	1	3	LIM domain transcription factor LMO4.2-like
A. digitifera	adi_MSTRG.6123		2					1	3	enhancer of rudimentary homolog
A. digitifera	adi_MSTRG.6204			1	1			1	3	secreted frizzled-related protein 1-like
A. digitifera	adi_MSTRG.6211			2				1	3	TNF receptor-associated factor 5-like
A. digitifera	adi_MSTRG.6225	1						2	3	DNA fragmentation factor subunit beta-like
A. digitifera	adi_MSTRG.630		2					1	3	noncoding
A. digitifera	adi_MSTRG.6354	2	1						3	ubiquitin-conjugating enzyme E2 C-like
A. digitifera	adi_MSTRG.6375			1	1			1	3	piggyBac transposable element-derived protein 4-like
A. digitifera	adi_MSTRG.6405			1				2	3	trace amine-associated receptor 7e-like
A. digitifera	adi_MSTRG.6433	1					1	1	3	Maltase 1
A. digitifera	adi_MSTRG.6453		1		1			1	3	mediator of RNA polymerase II transcription subunit 31-like
A. digitifera	adi_MSTRG.6466				1	1		1	3	LOW QUALITY PROTEIN: laminin subunit alpha-like
A. digitifera	adi_MSTRG.65		1					2	3	Bacteriophage Mu, Gp36
A. digitifera	adi_MSTRG.6564		1		1			1	3	uncharacterized protein LOC107334614
A. digitifera	adi_MSTRG.6581						1	2	3	non-lysosomal glucosylceramidase-like
A. digitifera	adi_MSTRG.6669		1					2	3	serine/threonine-protein kinase MARK1-like
A. digitifera	adi_MSTRG.667			1	1			1	3	sodium-coupled monocarboxylate transporter 1-like
A. digitifera	adi_MSTRG.6678				1			2	3	uncharacterized protein LOC107334767
A. digitifera	adi_MSTRG.672		1					2	3	homocysteine S-methyltransferase YbgG-like
A. digitifera	adi_MSTRG.6788		1					2	3	nucleosome assembly protein 1-like 1
A. digitifera	adi_MSTRG.6809				1		1	1	3	KATNB1-like protein 1
A. digitifera	adi_MSTRG.6825	1	1					1	3	protein lin-9 homolog
A. digitifera	adi_MSTRG.6852	2	1						3	thymidine phosphorylase-like
A. digitifera	adi_MSTRG.6875			2				1	3	rho GTPase-activating protein 8-like
A. digitifera	adi_MSTRG.6923			2		1			3	cyclic AMP-responsive element-binding protein 3-like protein 3-A
A. digitifera	adi_MSTRG.6930			2	1				3	carbohydrate sulfotransferase 3-like
A. digitifera	adi_MSTRG.695			1	1			1	3	protein casc4-like
A. digitifera	adi_MSTRG.6967		1					2	3	Histone acetyltransferase KAT8 [Stylophora pistillata]
A. digitifera	adi_MSTRG.6988					2		1	3	transmembrane protein 68-like [Exaiptasia pallida]
A. digitifera	adi_MSTRG.7069				1			2	3	peroxidasin-like
A. digitifera	adi_MSTRG.7117		1					2	3	UDP-xylose and UDP-N-acetylglucosamine transporter-like
A. digitifera	adi_MSTRG.7139		1					2	3	noncoding
A. digitifera	adi_MSTRG.7180			2				1	3	uncharacterized protein LOC107335274
A. digitifera	adi_MSTRG.722				1			2	3	BTB/POZ domain-containing protein 2-like
A. digitifera	adi_MSTRG.7238						1	2	3	nucleoprotein TPR-like
A. digitifera	adi_MSTRG.7240		1	1				1	3	zinc finger protein 429-like
A. digitifera	adi_MSTRG.7255					1		2	3	14-3-3-like protein
A. digitifera	adi_MSTRG.7279		1	1				1	3	uncharacterized protein LOC107335365
A. digitifera	adi_MSTRG.740			2				1	3	eukaryotic translation initiation factor 2 subunit 1-like
A. digitifera	adi_MSTRG.7471			3					3	cell division cycle protein 20 homolog
A. digitifera	adi_MSTRG.7522			1	1			1	3	LOW QUALITY PROTEIN: peptidyl-prolyl cis-trans isomerase H-like
A. digitifera	adi_MSTRG.7560		1			1		1	3	uncharacterized protein LOC107335711
A. digitifera	adi_MSTRG.7588		1		1			1	3	uncharacterized protein LOC107335672
A. digitifera	adi_MSTRG.7593		1					2	3	uncharacterized protein LOC107335727
A. digitifera	adi_MSTRG.7606			1	1			1	3	uncharacterized protein LOC107335729
A. digitifera	adi_MSTRG.7674						1	2	3	syntaxin-binding protein 1-like
A. digitifera	adi_MSTRG.7699			2				1	3	PQ-loop repeat-containing protein 1-like
A. digitifera	adi_MSTRG.7716		1			1		1	3	tRNA-specific adenosine deaminase 1-like
A. digitifera	adi_MSTRG.7767		1	1				1	3	uncharacterized protein LOC107335935
A. digitifera	adi_MSTRG.7801					1		2	3	GDP-fucose protein O-fucosyltransferase 2-like
A. digitifera	adi_MSTRG.7862		2					1	3	uncharacterized protein LOC107336086
A. digitifera	adi_MSTRG.793		1		1			1	3	uncharacterized protein LOC107335733
A. digitifera	adi_MSTRG.7954	1					1	1	3	coiled-coil domain-containing protein 39-like
A. digitifera	adi_MSTRG.7988		1	1				1	3	uncharacterized protein LOC107336181
A. digitifera	adi_MSTRG.8035	2						1	3	solute carrier family 35 member C2-like
A. digitifera	adi_MSTRG.8059		1					2	3	uncharacterized protein LOC107348879
A. digitifera	adi_MSTRG.8088		1					2	3	CUE domain-containing protein 2-like
A. digitifera	adi_MSTRG.8120				1			2	3	guanine nucleotide exchange factor DBS-like
A. digitifera	adi_MSTRG.82		1				1	1	3	F-box/LRR-repeat protein 2-like
A. digitifera	adi_MSTRG.83		2				1		3	ubiquitin-conjugating enzyme E2 G1-like
A. digitifera	adi_MSTRG.8362		1					2	3	guanidinoacetate N-methyltransferase A-like
A. digitifera	adi_MSTRG.8367		3						3	N-lysine methyltransferase SETD8-A-like
A. digitifera	adi_MSTRG.8448	1		1	1				3	mRNA turnover protein 4 homolog
A. digitifera	adi_MSTRG.8469				1			2	3	coatomer subunit beta-like
A. digitifera	adi_MSTRG.8498			2				1	3	uncharacterized protein LOC107336780
A. digitifera	adi_MSTRG.8501		1	1	1				3	dolichyl-diphosphooligosaccharide--protein glycosyltransferase subunit 2-like
A. digitifera	adi_MSTRG.8570			1				2	3	lysophospholipid acyltransferase 2-like
A. digitifera	adi_MSTRG.8579	1		1			1		3	GPI transamidase component PIG-S-like
A. digitifera	adi_MSTRG.8580		1		1	1			3	apoptosis-inducing factor 3-like
A. digitifera	adi_MSTRG.8585	1					1	1	3	PHD finger protein 20-like protein 1
A. digitifera	adi_MSTRG.8616		2		1				3	SH3 and PX domain-containing protein 2A-like
A. digitifera	adi_MSTRG.8646		1					2	3	guanylate-binding protein 6-like
A. digitifera	adi_MSTRG.8658				1			2	3	uncharacterized protein LOC107336920
A. digitifera	adi_MSTRG.866				1			2	3	DNA mismatch repair protein Msh6-like
A. digitifera	adi_MSTRG.8662					1		2	3	Transcription factor Pax-A
A. digitifera	adi_MSTRG.8675			1	1			1	3	adenosine receptor A3-like
A. digitifera	adi_MSTRG.8702				1			2	3	dolichyl-diphosphooligosaccharide--protein glycosyltransferase subunit 2-like
A. digitifera	adi_MSTRG.8872						1	2	3	DNA repair protein RAD50-like
A. digitifera	adi_MSTRG.8917		3						3	histone H2A
A. digitifera	adi_MSTRG.8958	1						2	3	uncharacterized protein LOC107339556
A. digitifera	adi_MSTRG.9004				2			1	3	uncharacterized protein LOC107337428
A. digitifera	adi_MSTRG.9023		1					2	3	97 kDa heat shock protein-like
A. digitifera	adi_MSTRG.9049	1						2	3	85/88 kDa calcium-independent phospholipase A2-like
A. digitifera	adi_MSTRG.9060		2					1	3	histone-lysine N-methyltransferase SETDB1-B-like
A. digitifera	adi_MSTRG.9089		1					2	3	uncharacterized protein LOC107337510
A. digitifera	adi_MSTRG.9106		1				1	1	3	kynurenine formamidase-like
A. digitifera	adi_MSTRG.9112	1						2	3	A-agglutinin anchorage subunit-like
A. digitifera	adi_MSTRG.9169		1	1				1	3	SNW domain-containing protein 1-like
A. digitifera	adi_MSTRG.920	1						2	3	double zinc ribbon and ankyrin repeat-containing protein 1-like
A. digitifera	adi_MSTRG.9259			1				2	3	uncharacterized protein LOC107337649
A. digitifera	adi_MSTRG.9286		1			2			3	LOW QUALITY PROTEIN: malate dehydrogenase, cytoplasmic-like
A. digitifera	adi_MSTRG.9307	1						2	3	CDC42 small effector protein 2-like
A. digitifera	adi_MSTRG.9350						1	2	3	transmembrane protein 180-like
A. digitifera	adi_MSTRG.9438		2			1			3	H/ACA ribonucleoprotein complex subunit 2-like protein
A. digitifera	adi_MSTRG.9440				1	1		1	3	uncharacterized protein LOC107337887
A. digitifera	adi_MSTRG.9503		1	1		1			3	coiled-coil domain-containing protein 112-like
A. digitifera	adi_MSTRG.9512	1		1				1	3	bromodomain-containing protein 3-like
A. digitifera	adi_MSTRG.9591			1				2	3	vacuolar ATPase assembly integral membrane protein vma21-like
A. digitifera	adi_MSTRG.9641				1			2	3	translin-like
A. digitifera	adi_MSTRG.9648	1						2	3	rac GTPase-activating protein 1-like
A. digitifera	adi_MSTRG.9672						1	2	3	histone deacetylase 4-like
A. digitifera	adi_MSTRG.9721			1				2	3	polyadenylate-binding protein 5-like
A. digitifera	adi_MSTRG.973					2		1	3	LOW QUALITY PROTEIN: rho-associated protein kinase 1-like
A. digitifera	adi_MSTRG.9762		1					2	3	mitochondrial import inner membrane translocase subunit tim23-like
A. digitifera	adi_MSTRG.9809	2	1						3	uncharacterized protein LOC107331543
A. digitifera	adi_MSTRG.9910			1	1			1	3	ribosome production factor 2 homolog
A. digitifera	adi_MSTRG.9929		1					2	3	dehydrodolichyl diphosphate syntase complex subunit DHDDS-like
A. digitifera	adi_MSTRG.9956		2					1	3	kinetochore protein NDC80 homolog
A. digitifera	adi_MSTRG.9960		1			1		1	3	LOW QUALITY PROTEIN: calsyntenin-1-like
A. digitifera	adi_MSTRG.9969			2				1	3	52 kDa repressor of the inhibitor of the protein kinase-like
A. digitifera	adi_MSTRG.9993					1		2	3	segment polarity protein dishevelled homolog DVL-3-like
A. digitifera	adi_MSTRG.10016		1					1	2	noncoding
A. digitifera	adi_MSTRG.10031			1	1				2	fibroblast growth factor 1-like
A. digitifera	adi_MSTRG.10040	1						1	2	casein kinase I isoform gamma-3-like
A. digitifera	adi_MSTRG.10049	1					1		2	probable gluconokinase
A. digitifera	adi_MSTRG.10064		1			1			2	alpha-enolase-like
A. digitifera	adi_MSTRG.10085				2				2	prohibitin-like
A. digitifera	adi_MSTRG.1009					1		1	2	noncoding
A. digitifera	adi_MSTRG.1010	1						1	2	alkaline ceramidase 3-like
A. digitifera	adi_MSTRG.10113		1					1	2	uncharacterized protein C1orf101-like
A. digitifera	adi_MSTRG.1013			1	1				2	60S ribosomal protein L35a-like
A. digitifera	adi_MSTRG.10178			1		1			2	nucleolysin TIAR-like
A. digitifera	adi_MSTRG.10180						1	1	2	G protein-coupled receptor kinase 5-like
A. digitifera	adi_MSTRG.10193				1			1	2	RRP12-like protein
A. digitifera	adi_MSTRG.1020				1			1	2	putative GPI-anchored protein PB15E9.01c
A. digitifera	adi_MSTRG.10247						1	1	2	Zgc:113153 protein
A. digitifera	adi_MSTRG.10252	1	1						2	RING finger and CHY zinc finger domain-containing protein
A. digitifera	adi_MSTRG.10258				1			1	2	alpha-1,6-mannosyl-glycoprotein 2-beta-N-acetylglucosaminyltransferase-like
A. digitifera	adi_MSTRG.1026		1					1	2	slit homolog 1 protein-like
A. digitifera	adi_MSTRG.10281	1						1	2	uncharacterized protein LOC107338819
A. digitifera	adi_MSTRG.10288				1	1			2	acyl-coenzyme A oxidase, peroxisomal-like
A. digitifera	adi_MSTRG.10289			1				1	2	DNA-directed RNA polymerase III subunit RPC5-like
A. digitifera	adi_MSTRG.10300	1						1	2	calcium-binding protein P-like
A. digitifera	adi_MSTRG.10343					1		1	2	proteasome subunit alpha type-1-like
A. digitifera	adi_MSTRG.10367				1			1	2	putative exosome complex component rrp40
A. digitifera	adi_MSTRG.10386					1		1	2	thioredoxin domain-containing protein 12-like
A. digitifera	adi_MSTRG.10403						1	1	2	protein FAM183B-like
A. digitifera	adi_MSTRG.10418			2					2	uncharacterized protein LOC107339015
A. digitifera	adi_MSTRG.10421		1	1					2	serine/arginine-rich splicing factor 7-like
A. digitifera	adi_MSTRG.10456			1	1				2	uncharacterized protein LOC107339032
A. digitifera	adi_MSTRG.10485					1		1	2	uncharacterized protein LOC107339095
A. digitifera	adi_MSTRG.10526			1				1	2	zinc finger CCCH domain-containing protein 15 homolog
A. digitifera	adi_MSTRG.10527		2						2	leucine-rich PPR motif-containing protein, mitochondrial-like
A. digitifera	adi_MSTRG.10540					1		1	2	E3 ubiquitin-protein ligase TRIM71-like
A. digitifera	adi_MSTRG.10547				1		1		2	inactive rhomboid protein 1-like
A. digitifera	adi_MSTRG.10559		1					1	2	noncoding
A. digitifera	adi_MSTRG.10583						1	1	2	putative E3 ubiquitin-protein ligase UNKL
A. digitifera	adi_MSTRG.1059					1		1	2	dnaJ homolog subfamily C member 12-like
A. digitifera	adi_MSTRG.10594				2				2	signal recognition particle receptor subunit beta-like
A. digitifera	adi_MSTRG.10597			1				1	2	zinc finger MYND domain-containing protein 12-like
A. digitifera	adi_MSTRG.10603				1			1	2	peptidyl-prolyl cis-trans isomerase-like 6
A. digitifera	adi_MSTRG.10606	1						1	2	chloride intracellular channel protein 2-like
A. digitifera	adi_MSTRG.10623			1				1	2	uncharacterized protein LOC107339249
A. digitifera	adi_MSTRG.10633				1	1			2	putative methyltransferase NSUN6
A. digitifera	adi_MSTRG.10634		1	1					2	egl nine homolog 1-like
A. digitifera	adi_MSTRG.10639			1	1				2	Cms1 ribosomal small subunit homolog
A. digitifera	adi_MSTRG.10645	1	1						2	U7 snRNA-associated Sm-like protein LSm10
A. digitifera	adi_MSTRG.10660		1					1	2	moesin-like
A. digitifera	adi_MSTRG.10662		1					1	2	uncharacterized protein LOC107339252
A. digitifera	adi_MSTRG.10663			1				1	2	dnaJ homolog subfamily C member 28-like
A. digitifera	adi_MSTRG.10667	1	1						2	uncharacterized protein C6orf118-like
A. digitifera	adi_MSTRG.10669			1	1				2	sodium-independent sulfate anion transporter-like
A. digitifera	adi_MSTRG.10672		1					1	2	ER lumen protein-retaining receptor 2-like
A. digitifera	adi_MSTRG.10675	1					1		2	X-linked retinitis pigmentosa GTPase regulator-like
A. digitifera	adi_MSTRG.10681					2			2	uncharacterized protein LOC107339308
A. digitifera	adi_MSTRG.10692					1		1	2	uncharacterized protein LOC107339308
A. digitifera	adi_MSTRG.10706		1					1	2	probable palmitoyltransferase ZDHHC14
A. digitifera	adi_MSTRG.10733	1						1	2	ribonuclease kappa-like
A. digitifera	adi_MSTRG.10759		2						2	toll-like receptor 6
A. digitifera	adi_MSTRG.1077				1			1	2	fibronectin type-III domain-containing protein 3A-like
A. digitifera	adi_MSTRG.10801			1				1	2	protein transport protein Sec16A-like
A. digitifera	adi_MSTRG.10825					1		1	2	uncharacterized protein LOC107339444
A. digitifera	adi_MSTRG.10838			1	1				2	uncharacterized protein LOC107349606
A. digitifera	adi_MSTRG.10844	1						1	2	uncharacterized protein LOC107339461
A. digitifera	adi_MSTRG.10860					1		1	2	uncharacterized protein LOC107339465
A. digitifera	adi_MSTRG.10877					1		1	2	fibrosin-1-like protein
A. digitifera	adi_MSTRG.10879	1						1	2	poly(A)-specific ribonuclease PARN-like domain-containing protein 1
A. digitifera	adi_MSTRG.1088		2						2	uncharacterized protein CXorf65 homolog
A. digitifera	adi_MSTRG.10881					1		1	2	SEC14 domain and spectrin repeat-containing protein 1-B-like
A. digitifera	adi_MSTRG.10887	2							2	gametogenetin-binding protein 2-like
A. digitifera	adi_MSTRG.1091		1			1			2	ATP synthase subunit g, mitochondrial-like
A. digitifera	adi_MSTRG.10920		1			1			2	myosin-2 essential light chain-like
A. digitifera	adi_MSTRG.10941			1	1				2	uncharacterized protein LOC107339559
A. digitifera	adi_MSTRG.10959		1	1					2	tetraspanin-13-like
A. digitifera	adi_MSTRG.11005				1			1	2	39S ribosomal protein L46, mitochondrial-like
A. digitifera	adi_MSTRG.11009			2					2	uncharacterized protein LOC107339687
A. digitifera	adi_MSTRG.11016				2				2	mitochondrial 2-oxoglutarate/malate carrier protein-like
A. digitifera	adi_MSTRG.11031	1	1						2	ubiA prenyltransferase domain-containing protein 1 homolog
A. digitifera	adi_MSTRG.1104		1					1	2	diphosphoinositol polyphosphate phosphohydrolase 1-like
A. digitifera	adi_MSTRG.11050			2					2	Vacuole-related protein 17
A. digitifera	adi_MSTRG.11062		1					1	2	prolow-density lipoprotein receptor-related protein 1-like
A. digitifera	adi_MSTRG.11071				1			1	2	noncoding
A. digitifera	adi_MSTRG.11091	1	1						2	arginine-glutamic acid dipeptide repeats protein-like
A. digitifera	adi_MSTRG.1110	1						1	2	steroid hormone receptor ERR2-like
A. digitifera	adi_MSTRG.11106		1					1	2	noncoding
A. digitifera	adi_MSTRG.1111	1	1						2	WASH complex subunit FAM21-like
A. digitifera	adi_MSTRG.11122					1		1	2	cryptochrome-2-like
A. digitifera	adi_MSTRG.1113			2					2	probable ATP-dependent RNA helicase ddx6
A. digitifera	adi_MSTRG.11137	1						1	2	uncharacterized protein LOC107339837
A. digitifera	adi_MSTRG.11148		1					1	2	synaptotagmin-6-like
A. digitifera	adi_MSTRG.1115			2					2	uncharacterized protein CXorf65 homolog
A. digitifera	adi_MSTRG.1116	1						1	2	golgin subfamily B member 1-like
A. digitifera	adi_MSTRG.1117					1	1		2	golgin subfamily A member 4-like
A. digitifera	adi_MSTRG.11193				1			1	2	uncharacterized protein LOC107339931
A. digitifera	adi_MSTRG.11255					1	1		2	C-myc promoter-binding protein-like
A. digitifera	adi_MSTRG.1126					1		1	2	uncharacterized protein LOC107339318
A. digitifera	adi_MSTRG.11271					2			2	uncharacterized protein C7orf62 homolog
A. digitifera	adi_MSTRG.1128						1	1	2	SHC SH2 domain-binding protein 1 homolog B-like
A. digitifera	adi_MSTRG.11286		1	1					2	uncharacterized protein LOC107328078
A. digitifera	adi_MSTRG.1130	1						1	2	KDEL motif-containing protein 1-like
A. digitifera	adi_MSTRG.11313				1			1	2	piggyBac transposable element-derived protein 4-like
A. digitifera	adi_MSTRG.11316				1			1	2	uncharacterized protein LOC107340091
A. digitifera	adi_MSTRG.11347						1	1	2	N-acyl-phosphatidylethanolamine-hydrolyzing phospholipase D-like
A. digitifera	adi_MSTRG.11352				1			1	2	ras-like GTP-binding protein RHO
A. digitifera	adi_MSTRG.11353			1				1	2	protein C-ets-2-like
A. digitifera	adi_MSTRG.11361		1					1	2	mitochondrial ornithine transporter 1-like
A. digitifera	adi_MSTRG.1138	1						1	2	pyridine nucleotide-disulfide oxidoreductase domain-containing protein 1-like
A. digitifera	adi_MSTRG.11380		1					1	2	uncharacterized protein LOC107340156
A. digitifera	adi_MSTRG.11385				1			1	2	LOW QUALITY PROTEIN: uncharacterized protein LOC107340153
A. digitifera	adi_MSTRG.114			1	1				2	glutamic acid-rich protein-like [Stylophora pistillata]<>hypothetical protein AWC38_SpisGene10702 [Stylophora pistillata]
A. digitifera	adi_MSTRG.11410	1		1					2	ras-associated and pleckstrin homology domains-containing protein 1-like
A. digitifera	adi_MSTRG.11418		1			1			2	transketolase-like protein 2
A. digitifera	adi_MSTRG.11420		1					1	2	cyclic GMP-AMP synthase-like
A. digitifera	adi_MSTRG.11423		1					1	2	A-kinase anchor protein 7 isoforms delta and gamma-like
A. digitifera	adi_MSTRG.11430			1				1	2	ubiquitin-conjugating enzyme E2 A
A. digitifera	adi_MSTRG.11448			2					2	inverted formin-2-like
A. digitifera	adi_MSTRG.1145		1					1	2	cAMP-dependent protein kinase catalytic subunit PRKX-like
A. digitifera	adi_MSTRG.11461			1	1				2	constitutive coactivator of PPAR-gamma-like protein 1
A. digitifera	adi_MSTRG.11474				1			1	2	constitutive coactivator of PPAR-gamma-like protein 1
A. digitifera	adi_MSTRG.1148		1			1			2	tRNA (cytosine(34)-C(5))-methyltransferase-like
A. digitifera	adi_MSTRG.11489		1					1	2	uncharacterized protein LOC107340256
A. digitifera	adi_MSTRG.11495				1	1			2	ZP domain-containing protein-like
A. digitifera	adi_MSTRG.11500			1				1	2	BET1-like protein
A. digitifera	adi_MSTRG.11510		1					1	2	sarcolemmal membrane-associated protein-like
A. digitifera	adi_MSTRG.1153	1		1					2	A disintegrin and metalloproteinase with thrombospondin motifs 18-like
A. digitifera	adi_MSTRG.11532						1	1	2	uncharacterized protein LOC107340330
A. digitifera	adi_MSTRG.1156		1	1					2	enhancer of filamentation 1-like
A. digitifera	adi_MSTRG.11571	1						1	2	uncharacterized protein LOC107340338
A. digitifera	adi_MSTRG.11573	1						1	2	epsilon-sarcoglycan-like
A. digitifera	adi_MSTRG.11574		1					1	2	abscission/NoCut checkpoint regulator-like
A. digitifera	adi_MSTRG.11575			1				1	2	kelch-like protein 10
A. digitifera	adi_MSTRG.11579		1					1	2	uncharacterized protein LOC107340385
A. digitifera	adi_MSTRG.11591			2					2	uncharacterized protein LOC110047480 [Orbicella faveolata]
A. digitifera	adi_MSTRG.116	1						1	2	transmembrane protein 134-like
A. digitifera	adi_MSTRG.11644	1						1	2	neurofilament heavy polypeptide-like
A. digitifera	adi_MSTRG.11646		1					1	2	LOW QUALITY PROTEIN: phenylalanine-4-hydroxylase-like
A. digitifera	adi_MSTRG.1165						1	1	2	DNA polymerase epsilon catalytic subunit A-like
A. digitifera	adi_MSTRG.11661				1			1	2	tetratricopeptide repeat protein 13-like
A. digitifera	adi_MSTRG.11670				1			1	2	homeobox protein XENK-2-like
A. digitifera	adi_MSTRG.11681				1			1	2	WD repeat-containing protein 43-like
A. digitifera	adi_MSTRG.117	1						1	2	uncharacterized protein C12orf43 homolog
A. digitifera	adi_MSTRG.1170				1			1	2	activating signal cointegrator 1 complex subunit 1-like
A. digitifera	adi_MSTRG.11728		1					1	2	5'-3' exoribonuclease 2-like
A. digitifera	adi_MSTRG.11745	1						1	2	E3 ubiquitin-protein ligase HERC2-like
A. digitifera	adi_MSTRG.11746					1		1	2	LOW QUALITY PROTEIN: tubulin polyglutamylase TTLL4-like
A. digitifera	adi_MSTRG.11754	1						1	2	C-Jun-amino-terminal kinase-interacting protein 1-like
A. digitifera	adi_MSTRG.11755	2							2	uncharacterized protein LOC107340406
A. digitifera	adi_MSTRG.11761						1	1	2	neurabin-1-like
A. digitifera	adi_MSTRG.11770		1					1	2	solute carrier family 22 member 15-like
A. digitifera	adi_MSTRG.11771	1						1	2	telomere-associated protein RIF1-like
A. digitifera	adi_MSTRG.11774					1		1	2	leucine-rich repeat flightless-interacting protein 2-like
A. digitifera	adi_MSTRG.11777				1			1	2	ZP domain-containing protein-like
A. digitifera	adi_MSTRG.11799		1		1				2	polyadenylate-binding protein 2-B-like
A. digitifera	adi_MSTRG.11810			2					2	small cysteine-rich protein 3
A. digitifera	adi_MSTRG.11822	1						1	2	putative ribonuclease
A. digitifera	adi_MSTRG.11825	1						1	2	corepressor interacting with RBPJ 1-like
A. digitifera	adi_MSTRG.11827		2						2	cell division control protein 6 homolog
A. digitifera	adi_MSTRG.1183						1	1	2	transmembrane protein 164-like
A. digitifera	adi_MSTRG.11840	1						1	2	protein fantom-like
A. digitifera	adi_MSTRG.11854		1					1	2	nuclear pore complex protein Nup93-like
A. digitifera	adi_MSTRG.11863				1			1	2	LOW QUALITY PROTEIN: proteasome-associated protein ECM29 homolog
A. digitifera	adi_MSTRG.11864				1			1	2	mucolipin-3-like
A. digitifera	adi_MSTRG.11871	1						1	2	ATP-binding cassette sub-family B member 9-like
A. digitifera	adi_MSTRG.11877			1				1	2	uncharacterized protein LOC107340660
A. digitifera	adi_MSTRG.11878					1		1	2	noncoding
A. digitifera	adi_MSTRG.11886			1				1	2	WD repeat-containing protein 18-like
A. digitifera	adi_MSTRG.11889			1				1	2	uncharacterized protein LOC107340616
A. digitifera	adi_MSTRG.11892					2			2	cytochrome P450 4F1-like
A. digitifera	adi_MSTRG.11895					1		1	2	mucolipin-3-like
A. digitifera	adi_MSTRG.11896		1					1	2	uncharacterized protein LOC107340697
A. digitifera	adi_MSTRG.11897			1				1	2	noncoding
A. digitifera	adi_MSTRG.11900					1		1	2	ras guanine nucleotide exchange factor G-like
A. digitifera	adi_MSTRG.11901		1					1	2	histone-lysine N-methyltransferase, H3 lysine-79 specific-like
A. digitifera	adi_MSTRG.11950	1						1	2	dTDP-glucose 4,6-dehydratase-like
A. digitifera	adi_MSTRG.11980					1		1	2	flocculation protein FLO11-like
A. digitifera	adi_MSTRG.11981				1			1	2	uncharacterized protein LOC107340825
A. digitifera	adi_MSTRG.11989						2		2	peptidyl-prolyl cis-trans isomerase-like 2
A. digitifera	adi_MSTRG.11990			2					2	bolA-like protein 3
A. digitifera	adi_MSTRG.11994			1	1				2	glutamic acid-rich protein-like
A. digitifera	adi_MSTRG.12003					1		1	2	protein yippee-like 2
A. digitifera	adi_MSTRG.12007		1					1	2	corticosteroid 11-beta-dehydrogenase isozyme 1-like
A. digitifera	adi_MSTRG.1201			1			1		2	serine/threonine-protein kinase Nek11-like
A. digitifera	adi_MSTRG.12013			1				1	2	protein moonraker-like
A. digitifera	adi_MSTRG.12024		1	1					2	2-oxoglutarate and iron-dependent oxygenase domain-containing protein 2-like
A. digitifera	adi_MSTRG.12034	1						1	2	coiled-coil domain-containing protein 157-like
A. digitifera	adi_MSTRG.12039	2							2	meiotic nuclear division protein 1 homolog
A. digitifera	adi_MSTRG.12041				1	1			2	uncharacterized protein LOC107340850
A. digitifera	adi_MSTRG.12042				1			1	2	N-acetylglucosaminyl-phosphatidylinositol de-N-acetylase-like
A. digitifera	adi_MSTRG.12047			1				1	2	transcription factor MafK-like
A. digitifera	adi_MSTRG.12058		1					1	2	LOW QUALITY PROTEIN: S-phase kinase-associated protein 1-like
A. digitifera	adi_MSTRG.1206			1				1	2	uncharacterized protein LOC107335897
A. digitifera	adi_MSTRG.12061			1				1	2	14-3-3-like protein 1
A. digitifera	adi_MSTRG.12064		1	1					2	NFU1 iron-sulfur cluster scaffold homolog, mitochondrial-like
A. digitifera	adi_MSTRG.12077	2							2	HMG-box protein STE11-like
A. digitifera	adi_MSTRG.12081		1			1			2	early endosome antigen 1-like [Exaiptasia pallida]
A. digitifera	adi_MSTRG.12083			1	1				2	early endosome antigen 1-like
A. digitifera	adi_MSTRG.12093			1				1	2	lysine-specific demethylase 5D-like
A. digitifera	adi_MSTRG.12100		1					1	2	probable ATP-dependent DNA helicase HFM1
A. digitifera	adi_MSTRG.12102				1			1	2	lysine-specific demethylase 7A-like
A. digitifera	adi_MSTRG.12103		1					1	2	phosducin-like protein
A. digitifera	adi_MSTRG.12106		1					1	2	probable ATP-dependent DNA helicase HFM1
A. digitifera	adi_MSTRG.12114		1				1		2	HMG-box protein STE11-like
A. digitifera	adi_MSTRG.12117		1	1					2	ATP-dependent DNA helicase PIF1 [Stylophora pistillata]
A. digitifera	adi_MSTRG.12145			2					2	box C/D snoRNA protein 1-like
A. digitifera	adi_MSTRG.12148			1				1	2	LOW QUALITY PROTEIN: transmembrane protein 43-like
A. digitifera	adi_MSTRG.12158	1					1		2	probable phospholipid-transporting ATPase IF
A. digitifera	adi_MSTRG.12160				1			1	2	programmed cell death protein 10-like
A. digitifera	adi_MSTRG.12168			1			1		2	nuclear factor related to kappa-B-binding protein-like
A. digitifera	adi_MSTRG.12171		1					1	2	Protein TAR1
A. digitifera	adi_MSTRG.12172		1					1	2	Protein TAR1
A. digitifera	adi_MSTRG.12177	1		1					2	serine/threonine-protein kinase TIO-like
A. digitifera	adi_MSTRG.12185					1		1	2	methylcrotonoyl-CoA carboxylase subunit alpha, mitochondrial-like
A. digitifera	adi_MSTRG.12213						1	1	2	coiled-coil domain-containing protein 74A-like
A. digitifera	adi_MSTRG.12225					1		1	2	keratin, type I cytoskeletal 9-like
A. digitifera	adi_MSTRG.12231			1		1			2	uncharacterized protein LOC107341869
A. digitifera	adi_MSTRG.12247			1				1	2	noncoding
A. digitifera	adi_MSTRG.12265			1				1	2	noncoding
A. digitifera	adi_MSTRG.12268			1				1	2	uncharacterized protein LOC107341139
A. digitifera	adi_MSTRG.12285			1				1	2	lipopolysaccharide cholinephosphotransferase LicD-like
A. digitifera	adi_MSTRG.12286		2						2	protein CLP1 homolog
A. digitifera	adi_MSTRG.12298			2					2	noncoding
A. digitifera	adi_MSTRG.1230			1	1				2	Nuclease harbi1-like protein
A. digitifera	adi_MSTRG.12302		1					1	2	uncharacterized protein LOC107341116
A. digitifera	adi_MSTRG.12311				1			1	2	E3 ubiquitin-protein ligase ZNRF3-like
A. digitifera	adi_MSTRG.12312		2						2	RING finger protein 215-like
A. digitifera	adi_MSTRG.12317	1						1	2	coiled-coil domain-containing protein 62-like
A. digitifera	adi_MSTRG.12372	1						1	2	sulfatase-modifying factor 2-like
A. digitifera	adi_MSTRG.12406				1	1			2	uncharacterized protein LOC107341327
A. digitifera	adi_MSTRG.12451		1			1			2	caldesmon-like
A. digitifera	adi_MSTRG.12461	1						1	2	N-acyl-phosphatidylethanolamine-hydrolyzing phospholipase D-like
A. digitifera	adi_MSTRG.1251		1			1			2	granulins-like
A. digitifera	adi_MSTRG.12510		1					1	2	bifunctional apoptosis regulator-like
A. digitifera	adi_MSTRG.12533	1						1	2	DNA polymerase delta subunit 2-like
A. digitifera	adi_MSTRG.12542				1			1	2	uncharacterized protein LOC107341515
A. digitifera	adi_MSTRG.12554	1						1	2	electroneutral sodium bicarbonate exchanger 1-like
A. digitifera	adi_MSTRG.12559		1					1	2	ran-specific GTPase-activating protein-like
A. digitifera	adi_MSTRG.12560			1	1				2	developmentally-regulated GTP-binding protein 1-like
A. digitifera	adi_MSTRG.12567		1					1	2	SWI/SNF-related matrix-associated actin-dependent regulator of chromatin subfamily B member 1-like
A. digitifera	adi_MSTRG.12576			1				1	2	sin3 histone deacetylase corepressor complex component SDS3-like
A. digitifera	adi_MSTRG.12589		2						2	E3 ubiquitin-protein ligase RNF34-like
A. digitifera	adi_MSTRG.12590		1		1				2	RNA-binding protein FUS-like
A. digitifera	adi_MSTRG.12631		1					1	2	vacuolar protein sorting-associated protein 29-like
A. digitifera	adi_MSTRG.12638				2				2	40S ribosomal protein S9
A. digitifera	adi_MSTRG.12660	1						1	2	putative leucine-rich repeat-containing protein DDB_G0290503
A. digitifera	adi_MSTRG.12664			2					2	uncharacterized protein LOC107341627
A. digitifera	adi_MSTRG.1268		1					1	2	zinc finger CCCH domain-containing protein 14-like
A. digitifera	adi_MSTRG.12737				1			1	2	germ cell-less protein-like 1
A. digitifera	adi_MSTRG.12754				1			1	2	testicular haploid expressed gene protein-like
A. digitifera	adi_MSTRG.12757					1		1	2	ferric-chelate reductase 1-like
A. digitifera	adi_MSTRG.12762		1					1	2	39S ribosomal protein L23, mitochondrial-like
A. digitifera	adi_MSTRG.12772		1		1				2	glutamate--cysteine ligase catalytic subunit-like
A. digitifera	adi_MSTRG.12774			1	1				2	failed axon connections homolog
A. digitifera	adi_MSTRG.12782		1	1					2	probable ATP-dependent RNA helicase DDX47
A. digitifera	adi_MSTRG.128		1					1	2	39S ribosomal protein L18, mitochondrial-like
A. digitifera	adi_MSTRG.12820					2			2	glycine betaine transporter OpuD-like
A. digitifera	adi_MSTRG.12822		1					1	2	sialin-like
A. digitifera	adi_MSTRG.12825		1					1	2	myosin-14-like
A. digitifera	adi_MSTRG.12835	2							2	uncharacterized protein LOC107341759
A. digitifera	adi_MSTRG.12840	1						1	2	uncharacterized protein LOC107341813
A. digitifera	adi_MSTRG.12847	1					1		2	phosphatidate phosphatase LPIN3-like
A. digitifera	adi_MSTRG.12868	1						1	2	inversin-like
A. digitifera	adi_MSTRG.12878		1	1					2	Low-density lipoprotein receptor-related protein 11
A. digitifera	adi_MSTRG.12881					1		1	2	EF-hand calcium-binding domain-containing protein 6-like
A. digitifera	adi_MSTRG.12889			1				1	2	NADH dehydrogenase [ubiquinone] 1 alpha subcomplex assembly factor 5-like
A. digitifera	adi_MSTRG.12891		1		1				2	LOW QUALITY PROTEIN: putative hydrolase RBBP9
A. digitifera	adi_MSTRG.12909	1						1	2	PREDICTED: uncharacterized protein LOC107172182 [Diuraphis noxia]
A. digitifera	adi_MSTRG.12929		1					1	2	transcription initiation factor TFIID subunit 5-like
A. digitifera	adi_MSTRG.12936		1					1	2	ankyrin repeat and IBR domain-containing protein 1-like
A. digitifera	adi_MSTRG.12957	1						1	2	ras-related protein Rab-11A-like
A. digitifera	adi_MSTRG.12970		1					1	2	uncharacterized protein LOC107341935
A. digitifera	adi_MSTRG.12987		1	1					2	peptidyl-prolyl cis-trans isomerase FKBP5-like
A. digitifera	adi_MSTRG.12991						1	1	2	protrudin-like
A. digitifera	adi_MSTRG.13003		1					1	2	peptidyl-prolyl cis-trans isomerase D-like
A. digitifera	adi_MSTRG.13015			1	1				2	membrane magnesium transporter 1-like
A. digitifera	adi_MSTRG.13035		1					1	2	uncharacterized protein LOC107342067
A. digitifera	adi_MSTRG.13039		1					1	2	aspartate aminotransferase, cytoplasmic-like
A. digitifera	adi_MSTRG.13046		1					1	2	smoothelin-like protein 1
A. digitifera	adi_MSTRG.13047			1		1			2	golgin subfamily A member 7-like
A. digitifera	adi_MSTRG.13048		1	1					2	serine/threonine-protein phosphatase 2A 55 kDa regulatory subunit B beta isoform-like
A. digitifera	adi_MSTRG.13053		1					1	2	DNA damage-regulated autophagy modulator protein 2-like
A. digitifera	adi_MSTRG.13054	1	1						2	phospholipase B-like 1
A. digitifera	adi_MSTRG.13083			2					2	fructose-1-phosphate phosphatase YqaB-like
A. digitifera	adi_MSTRG.13088	1						1	2	rab9 effector protein with kelch motifs-like
A. digitifera	adi_MSTRG.13093						1	1	2	M-phase phosphoprotein 8-like
A. digitifera	adi_MSTRG.131					1		1	2	serine/threonine-protein kinase 36-like
A. digitifera	adi_MSTRG.13105		2						2	N-acetyl-beta-glucosaminyl-glycoprotein 4-beta-N-acetylgalactosaminyltransferase 1-like
A. digitifera	adi_MSTRG.1312					1		1	2	uncharacterized protein LOC107342314
A. digitifera	adi_MSTRG.13126					1		1	2	battenin-like
A. digitifera	adi_MSTRG.13140					1		1	2	uncharacterized protein LOC107342179
A. digitifera	adi_MSTRG.1317		2						2	homeobox protein orthopedia-like
A. digitifera	adi_MSTRG.13186		1					1	2	deoxycytidylate deaminase-like
A. digitifera	adi_MSTRG.1319				1			1	2	uncharacterized protein LOC107342441
A. digitifera	adi_MSTRG.13201	1						1	2	GRB2-associated-binding protein 1-like
A. digitifera	adi_MSTRG.13202			1				1	2	protein Wnt-1-like
A. digitifera	adi_MSTRG.1322						1	1	2	cadherin EGF LAG seven-pass G-type receptor 1-like
A. digitifera	adi_MSTRG.13227		1					1	2	cleavage and polyadenylation specificity factor subunit 5-like
A. digitifera	adi_MSTRG.13248		2						2	UPF0489 protein C5orf22 homolog
A. digitifera	adi_MSTRG.13267		1					1	2	RNA-binding protein 5-B-like
A. digitifera	adi_MSTRG.13289		1					1	2	cyclin-dependent kinases regulatory subunit-like
A. digitifera	adi_MSTRG.133					1		1	2	sodium- and chloride-dependent GABA transporter 1-like
A. digitifera	adi_MSTRG.13303						1	1	2	chondroitin sulfate synthase 1-like
A. digitifera	adi_MSTRG.13308	1						1	2	neuronal acetylcholine receptor subunit alpha-7-like
A. digitifera	adi_MSTRG.13309			1				1	2	hypothetical protein AC249_AIPGENE6367 [Exaiptasia pallida]
A. digitifera	adi_MSTRG.13327	1						1	2	uncharacterized protein LOC107342430
A. digitifera	adi_MSTRG.13375		1					1	2	ribonuclease P protein subunit p21-like
A. digitifera	adi_MSTRG.13393					1		1	2	28S ribosomal protein S29, mitochondrial-like
A. digitifera	adi_MSTRG.1340			1				1	2	far upstream element-binding protein 2-like
A. digitifera	adi_MSTRG.13434			1				1	2	LOW QUALITY PROTEIN: ATP-dependent RNA helicase DDX54-like
A. digitifera	adi_MSTRG.13451			1				1	2	sodium-coupled monocarboxylate transporter 1-like
A. digitifera	adi_MSTRG.13478		2						2	major facilitator superfamily domain-containing protein 8-like
A. digitifera	adi_MSTRG.13493		1					1	2	translation initiation factor IF-2, mitochondrial-like
A. digitifera	adi_MSTRG.13502			2					2	uncharacterized protein LOC107342572
A. digitifera	adi_MSTRG.13517		1					1	2	cysteine-rich hydrophobic domain-containing protein 2-like
A. digitifera	adi_MSTRG.13518	1					1		2	apocarotenoid-15,15'-oxygenase-like
A. digitifera	adi_MSTRG.13544		1					1	2	endoplasmic reticulum lectin 1-like [Stylophora pistillata]
A. digitifera	adi_MSTRG.13560	1						1	2	importin subunit beta-1-like
A. digitifera	adi_MSTRG.13576		1					1	2	T-complex-associated testis-expressed protein 1-like
A. digitifera	adi_MSTRG.13577		1			1			2	deoxyribodipyrimidine photo-lyase-like
A. digitifera	adi_MSTRG.13588			1				1	2	coiled-coil domain-containing protein 97-like
A. digitifera	adi_MSTRG.13593					1		1	2	HEAT repeat-containing protein 5B-like
A. digitifera	adi_MSTRG.13599				1			1	2	COP9 signalosome complex subunit 3-like
A. digitifera	adi_MSTRG.13601		1					1	2	noncoding
A. digitifera	adi_MSTRG.13666			1				1	2	somatomedin-B and thrombospondin type-1 domain-containing protein-like
A. digitifera	adi_MSTRG.13677					1		1	2	LOW QUALITY PROTEIN: clathrin heavy chain 1-like
A. digitifera	adi_MSTRG.13694				1			1	2	protein AAR2 homolog
A. digitifera	adi_MSTRG.13696		1					1	2	LOW QUALITY PROTEIN: isocitrate dehydrogenase [NADP] cytoplasmic-like
A. digitifera	adi_MSTRG.137		1		1				2	probable splicing factor, arginine/serine-rich 6
A. digitifera	adi_MSTRG.13700	1						1	2	histone-lysine N-methyltransferase SETD1B-like
A. digitifera	adi_MSTRG.13707					1		1	2	LOW QUALITY PROTEIN: clathrin heavy chain 1-like
A. digitifera	adi_MSTRG.13755			1				1	2	uncharacterized protein LOC107342777
A. digitifera	adi_MSTRG.13758			1		1			2	homeobox protein Meis1-like
A. digitifera	adi_MSTRG.1376		1	1					2	neuronal acetylcholine receptor subunit alpha-10-like
A. digitifera	adi_MSTRG.13761			1	1				2	ubiquitin thioesterase OTUB1-like
A. digitifera	adi_MSTRG.13778		2						2	bromodomain adjacent to zinc finger domain protein 1A-like
A. digitifera	adi_MSTRG.13779		1					1	2	TATA-box-binding protein-like
A. digitifera	adi_MSTRG.13780				1			1	2	uncharacterized protein LOC107342878
A. digitifera	adi_MSTRG.13795			1				1	2	uncharacterized protein LOC107342894
A. digitifera	adi_MSTRG.13799	1						1	2	osteoclast-stimulating factor 1-like
A. digitifera	adi_MSTRG.13835		1					1	2	beta-1,3-galactosyltransferase 5-like
A. digitifera	adi_MSTRG.13848		1					1	2	survival motor neuron protein-like
A. digitifera	adi_MSTRG.13854			2					2	dimethylglycine dehydrogenase, mitochondrial-like
A. digitifera	adi_MSTRG.13855			1				1	2	RNA-binding protein 8A-like
A. digitifera	adi_MSTRG.13862			1				1	2	uncharacterized protein LOC107342949
A. digitifera	adi_MSTRG.13871				1			1	2	uncharacterized protein LOC107342942
A. digitifera	adi_MSTRG.13872			1	1				2	DNA-directed RNA polymerase III subunit RPC7-like
A. digitifera	adi_MSTRG.13881		1					1	2	cysteine and histidine-rich protein 1-like
A. digitifera	adi_MSTRG.13884			1				1	2	acetyl-CoA acetyltransferase, mitochondrial-like
A. digitifera	adi_MSTRG.13889				1			1	2	uncharacterized protein LOC107350131
A. digitifera	adi_MSTRG.13902	1						1	2	ribonuclease P protein subunit p29-like
A. digitifera	adi_MSTRG.13908						1	1	2	uncharacterized protein LOC107343033
A. digitifera	adi_MSTRG.13925	1						1	2	LOW QUALITY PROTEIN: fanconi-associated nuclease 1-like
A. digitifera	adi_MSTRG.13955			1				1	2	dimethylglycine dehydrogenase, mitochondrial-like
A. digitifera	adi_MSTRG.13965						1	1	2	adenosine monophosphate-protein transferase FICD homolog
A. digitifera	adi_MSTRG.13983		1					1	2	netrin receptor UNC5C-like
A. digitifera	adi_MSTRG.1399		1					1	2	peregrin-like
A. digitifera	adi_MSTRG.13995				1			1	2	carbohydrate sulfotransferase 4-like
A. digitifera	adi_MSTRG.14		1					1	2	ribosomal protein S6 kinase beta-like
A. digitifera	adi_MSTRG.14011				1		1		2	transmembrane protein 101-like
A. digitifera	adi_MSTRG.14016		1			1			2	condensin-2 complex subunit D3-like
A. digitifera	adi_MSTRG.14029						1	1	2	fibronectin type 3 and ankyrin repeat domains protein 1-like
A. digitifera	adi_MSTRG.1403			1			1		2	thioredoxin reductase 3-like
A. digitifera	adi_MSTRG.14032			1				1	2	probable RNA-binding protein 46
A. digitifera	adi_MSTRG.14044			1				1	2	uncharacterized protein LOC107343166
A. digitifera	adi_MSTRG.14055	1						1	2	WD and tetratricopeptide repeats protein 1-like
A. digitifera	adi_MSTRG.14056		1					1	2	uncharacterized protein LOC107343167
A. digitifera	adi_MSTRG.14064		1					1	2	protein TFG-like
A. digitifera	adi_MSTRG.14077			1				1	2	ankyrin repeat domain-containing protein 29-like
A. digitifera	adi_MSTRG.14095		2						2	UDP-N-acetylglucosamine transporter-like
A. digitifera	adi_MSTRG.14099						1	1	2	Sugar phosphate exchanger 3
A. digitifera	adi_MSTRG.14107			1	1				2	uncharacterized protein LOC107327784
A. digitifera	adi_MSTRG.14116			1				1	2	protein NEDD1-like
A. digitifera	adi_MSTRG.14123		1					1	2	importin subunit alpha-4-like
A. digitifera	adi_MSTRG.14131					1		1	2	epidermal retinol dehydrogenase 2-like
A. digitifera	adi_MSTRG.14144				1			1	2	noncoding
A. digitifera	adi_MSTRG.14145		1					1	2	uncharacterized protein LOC107343079
A. digitifera	adi_MSTRG.14154		1					1	2	uncharacterized protein LOC107343276
A. digitifera	adi_MSTRG.14165					2			2	peroxinectin A-like
A. digitifera	adi_MSTRG.14201		1					1	2	N-alpha-acetyltransferase 20-like
A. digitifera	adi_MSTRG.14223					1		1	2	uncharacterized protein LOC107343411
A. digitifera	adi_MSTRG.14227	1	1						2	protein king tubby-like
A. digitifera	adi_MSTRG.14229					1		1	2	2Fe-2S iron-sulfur cluster binding domain
A. digitifera	adi_MSTRG.14243	2							2	O-acetyl-ADP-ribose deacetylase 1-like
A. digitifera	adi_MSTRG.14246			1				1	2	uncharacterized protein LOC107342908
A. digitifera	adi_MSTRG.14261	1					1		2	uncharacterized protein LOC107343469
A. digitifera	adi_MSTRG.14303	1						1	2	2',3'-cyclic-nucleotide 3'-phosphodiesterase-like
A. digitifera	adi_MSTRG.14305		1					1	2	noncoding
A. digitifera	adi_MSTRG.14317			1				1	2	protein phosphatase 1 regulatory subunit 12B-like
A. digitifera	adi_MSTRG.14334		1	1					2	LOW QUALITY PROTEIN: sodium/potassium-transporting ATPase subunit alpha-1-like
A. digitifera	adi_MSTRG.14345						1	1	2	calcium/calmodulin-dependent protein kinase type II delta 2 chain-like
A. digitifera	adi_MSTRG.14356			2					2	ribosomal RNA processing protein 1 homolog A-like
A. digitifera	adi_MSTRG.14364		1					1	2	protein phosphatase 1 regulatory subunit 12A-like
A. digitifera	adi_MSTRG.1438		1					1	2	ankyrin repeat and SOCS box protein 7-like
A. digitifera	adi_MSTRG.14387	2							2	uncharacterized protein LOC107343536
A. digitifera	adi_MSTRG.1439						1	1	2	katanin p60 ATPase-containing subunit A-like 2
A. digitifera	adi_MSTRG.14400				2				2	neural cell adhesion molecule 1-like
A. digitifera	adi_MSTRG.14435	1						1	2	COP9 signalosome complex subunit 7b-like
A. digitifera	adi_MSTRG.14455			1				1	2	coatomer subunit beta'-like
A. digitifera	adi_MSTRG.14476						1	1	2	calmodulin
A. digitifera	adi_MSTRG.14482					1		1	2	universal stress protein in QAH/OAS sulfhydrylase 3'region-like
A. digitifera	adi_MSTRG.14494	1						1	2	ubiquitin carboxyl-terminal hydrolase isozyme L5-like
A. digitifera	adi_MSTRG.14505		1					1	2	uncharacterized protein LOC107329066
A. digitifera	adi_MSTRG.14508					1		1	2	15 kDa selenoprotein-like
A. digitifera	adi_MSTRG.14522			1				1	2	WD repeat-containing protein 20-like
A. digitifera	adi_MSTRG.14529				1			1	2	uncharacterized protein LOC107343684
A. digitifera	adi_MSTRG.14560						1	1	2	noncoding
A. digitifera	adi_MSTRG.14589						1	1	2	golgin subfamily A member 6-like protein 22
A. digitifera	adi_MSTRG.14593		2						2	serine/threonine-protein phosphatase 1 regulatory subunit 10-like
A. digitifera	adi_MSTRG.14647						2		2	centriolin-like
A. digitifera	adi_MSTRG.14654		1					1	2	inosine-5'-monophosphate dehydrogenase 1-like
A. digitifera	adi_MSTRG.14679					1		1	2	rho guanine nucleotide exchange factor 26-like
A. digitifera	adi_MSTRG.14702		1	1					2	uncharacterized protein LOC107336105
A. digitifera	adi_MSTRG.14703		1					1	2	receptor-type tyrosine-protein phosphatase mu-like
A. digitifera	adi_MSTRG.14762	1						1	2	kinesin-like protein KIF27
A. digitifera	adi_MSTRG.14770		1	1					2	transcription initiation factor TFIID subunit 8-like
A. digitifera	adi_MSTRG.14773	2							2	very-long-chain 3-oxoacyl-CoA reductase-B-like
A. digitifera	adi_MSTRG.14774	1	1						2	very-long-chain 3-oxoacyl-CoA reductase-B-like
A. digitifera	adi_MSTRG.14777			2					2	noncoding
A. digitifera	adi_MSTRG.14795		1					1	2	zinc finger CCCH domain-containing protein 13-like, partial [Orbicella faveolata]
A. digitifera	adi_MSTRG.14832		1					1	2	nucleotide-binding oligomerization domain-containing protein 2-like
A. digitifera	adi_MSTRG.14848						2		2	recombining binding protein suppressor of hairless-like
A. digitifera	adi_MSTRG.14854		1					1	2	uncharacterized protein LOC107358443
A. digitifera	adi_MSTRG.14867			1				1	2	noncoding
A. digitifera	adi_MSTRG.14871						1	1	2	oxidation resistance protein 1-like
A. digitifera	adi_MSTRG.14923						1	1	2	uncharacterized protein LOC107344043
A. digitifera	adi_MSTRG.14929		1					1	2	snurportin-1-like
A. digitifera	adi_MSTRG.14943		1			1			2	GON-4-like protein
A. digitifera	adi_MSTRG.14945			1				1	2	PREDICTED: uncharacterized protein C17orf89 homolog [Hydra vulgaris]
A. digitifera	adi_MSTRG.14948	1						1	2	3-hydroxy-3-methylglutaryl-coenzyme A reductase-like
A. digitifera	adi_MSTRG.14961					1		1	2	uncharacterized protein LOC107344136
A. digitifera	adi_MSTRG.14965				1	1			2	solute carrier family 22 member 15-like
A. digitifera	adi_MSTRG.14975			1				1	2	uncharacterized protein LOC107344162
A. digitifera	adi_MSTRG.14983		1					1	2	uncharacterized protein LOC107344149
A. digitifera	adi_MSTRG.14989				1			1	2	transcriptional activator Myb-like
A. digitifera	adi_MSTRG.14996		1					1	2	ubiquitin-associated protein 2-like
A. digitifera	adi_MSTRG.14997			1		1			2	anaphase-promoting complex subunit 11-like
A. digitifera	adi_MSTRG.15015		1					1	2	flavin-containing monooxygenase FMO GS-OX-like 4
A. digitifera	adi_MSTRG.15017				1			1	2	cytochrome b5 reductase 4-like
A. digitifera	adi_MSTRG.15034		1					1	2	collagen type IV alpha-3-binding protein-like
A. digitifera	adi_MSTRG.15040			1		1			2	plectin-like
A. digitifera	adi_MSTRG.15041	1		1					2	limbic system-associated membrane protein-like
A. digitifera	adi_MSTRG.15066					1		1	2	lambda-crystallin-like
A. digitifera	adi_MSTRG.15067	1						1	2	tumor necrosis factor alpha-induced protein 3-like
A. digitifera	adi_MSTRG.1507						1	1	2	DNA damage-regulated autophagy modulator protein 1-like
A. digitifera	adi_MSTRG.15075			1				1	2	uncharacterized protein LOC107344287
A. digitifera	adi_MSTRG.15094		1					1	2	ribose-phosphate pyrophosphokinase 4-like
A. digitifera	adi_MSTRG.15107	2							2	uncharacterized protein LOC107344225
A. digitifera	adi_MSTRG.15116	1						1	2	methionine aminopeptidase 1-like
A. digitifera	adi_MSTRG.15124						1	1	2	uncharacterized protein LOC107344326
A. digitifera	adi_MSTRG.15128					1		1	2	solute carrier family 35 member F6-like
A. digitifera	adi_MSTRG.1513					1		1	2	glutamate--cysteine ligase regulatory subunit-like
A. digitifera	adi_MSTRG.15143					2			2	uncharacterized protein LOC107344320
A. digitifera	adi_MSTRG.1515						1	1	2	stAR-related lipid transfer protein 13-like
A. digitifera	adi_MSTRG.15163				1			1	2	periodic tryptophan protein 2 homolog
A. digitifera	adi_MSTRG.1518		1					1	2	noncoding
A. digitifera	adi_MSTRG.15182	1						1	2	probable G-protein coupled receptor No18
A. digitifera	adi_MSTRG.15184			1	1				2	HSP40-like heat shock protein
A. digitifera	adi_MSTRG.15186	1	1						2	M-phase inducer phosphatase-like
A. digitifera	adi_MSTRG.15218					1		1	2	LOW QUALITY PROTEIN: 9-divinyl ether synthase-like
A. digitifera	adi_MSTRG.15223		1					1	2	dolichyldiphosphatase 1-like
A. digitifera	adi_MSTRG.15240	2							2	heparan sulfate 2-O-sulfotransferase 1-like [Orbicella faveolata]
A. digitifera	adi_MSTRG.15245		1					1	2	uncharacterized protein LOC107355617
A. digitifera	adi_MSTRG.15263			2					2	alpha-1,3-mannosyl-glycoprotein 4-beta-N-acetylglucosaminyltransferase C-like
A. digitifera	adi_MSTRG.15290		1					1	2	advillin-like
A. digitifera	adi_MSTRG.153			1				1	2	probable ATP-dependent RNA helicase DDX43
A. digitifera	adi_MSTRG.15305			2					2	uncharacterized methyltransferase C25B8.09-like
A. digitifera	adi_MSTRG.1533			2					2	WD repeat-containing protein 5-like
A. digitifera	adi_MSTRG.1534		1	1					2	WD repeat-containing protein 5-like
A. digitifera	adi_MSTRG.15363				1			1	2	uncharacterized protein LOC107344502
A. digitifera	adi_MSTRG.15366			1				1	2	syntaxin-6-like
A. digitifera	adi_MSTRG.15374			2					2	short transient receptor potential channel 5-like
A. digitifera	adi_MSTRG.1538					1		1	2	histidine triad nucleotide-binding protein 1-like
A. digitifera	adi_MSTRG.15384		1					1	2	calcium-binding mitochondrial carrier protein SCaMC-2-like
A. digitifera	adi_MSTRG.15388		1					1	2	dual specificity protein kinase TTK-like [Orbicella faveolata]
A. digitifera	adi_MSTRG.15390		1		1				2	retinoic acid receptor RXR-like
A. digitifera	adi_MSTRG.15403	1		1					2	zinc finger protein 474-like
A. digitifera	adi_MSTRG.15440	1						1	2	septin-9-like
A. digitifera	adi_MSTRG.15444			1	1				2	kinesin-like protein KIF19 [Orbicella faveolata]
A. digitifera	adi_MSTRG.15455	2							2	retinoic acid receptor RXR-alpha-B-like
A. digitifera	adi_MSTRG.15487	1						1	2	RAD52 motif-containing protein 1-like
A. digitifera	adi_MSTRG.15499	1		1					2	ubiquitin-related modifier 1-like
A. digitifera	adi_MSTRG.155	1						1	2	Predicted protein
A. digitifera	adi_MSTRG.15518			1		1			2	40S ribosomal protein S18
A. digitifera	adi_MSTRG.15519				1			1	2	probable U3 small nucleolar RNA-associated protein 7
A. digitifera	adi_MSTRG.15525			1	1				2	60S ribosomal protein L9-like
A. digitifera	adi_MSTRG.15526		2						2	amino acid transporter ANTL2-like
A. digitifera	adi_MSTRG.15527					1		1	2	actin-related protein 5-like
A. digitifera	adi_MSTRG.15534						2		2	glycerate kinase-like
A. digitifera	adi_MSTRG.15586			1				1	2	rho GTPase-activating protein 5-like [Orbicella faveolata]
A. digitifera	adi_MSTRG.15599		1					1	2	ubiquitin-conjugating enzyme E2 T-like
A. digitifera	adi_MSTRG.15653		1					1	2	transmembrane and coiled-coil domains protein 1-like
A. digitifera	adi_MSTRG.15664	1						1	2	uncharacterized protein LOC107344948
A. digitifera	adi_MSTRG.15675	2							2	uncharacterized protein LOC107344954
A. digitifera	adi_MSTRG.15695	1						1	2	Protein cramped-like
A. digitifera	adi_MSTRG.15709		1					1	2	liprin-beta-2-like
A. digitifera	adi_MSTRG.15713			2					2	uncharacterized protein LOC107344963
A. digitifera	adi_MSTRG.15720		1				1		2	schlafen-like protein 1
A. digitifera	adi_MSTRG.15740			1				1	2	transcription cofactor vestigial-like protein 4
A. digitifera	adi_MSTRG.15751	2							2	uncharacterized protein LOC107345069
A. digitifera	adi_MSTRG.15754		1	1					2	uncharacterized protein LOC107345061
A. digitifera	adi_MSTRG.15767					1		1	2	E2F-associated phosphoprotein-like
A. digitifera	adi_MSTRG.15768					1		1	2	probable steroid-binding protein 3
A. digitifera	adi_MSTRG.15771		1		1				2	CD151 antigen-like
A. digitifera	adi_MSTRG.1578					1		1	2	retinol dehydrogenase 8-like
A. digitifera	adi_MSTRG.15783			1	1				2	nucleobindin-2-like
A. digitifera	adi_MSTRG.15791			1	1				2	FGFR1 oncogene partner 2 homolog
A. digitifera	adi_MSTRG.15805		1					1	2	leucine-rich repeat-containing protein 56-like
A. digitifera	adi_MSTRG.1582						1	1	2	protein DGCR6-like
A. digitifera	adi_MSTRG.15828	1						1	2	uncharacterized protein LOC107345143
A. digitifera	adi_MSTRG.15829		1					1	2	soluble guanylate cyclase 88E-like
A. digitifera	adi_MSTRG.15845		1					1	2	COMM domain-containing protein 9-like [Orbicella faveolata]
A. digitifera	adi_MSTRG.15858			1				1	2	uncharacterized protein DDB_G0271670-like
A. digitifera	adi_MSTRG.15862		1					1	2	proprotein convertase subtilisin/kexin type 5-like
A. digitifera	adi_MSTRG.15865		1					1	2	uncharacterized protein LOC107342777
A. digitifera	adi_MSTRG.1589				1			1	2	dystrophin-like
A. digitifera	adi_MSTRG.15909		1					1	2	caspase-3-like
A. digitifera	adi_MSTRG.15910		1					1	2	neuralized-like protein 4
A. digitifera	adi_MSTRG.15917		1			1			2	101 kDa malaria antigen-like
A. digitifera	adi_MSTRG.15922		1					1	2	etoposide-induced protein 2.4 homolog
A. digitifera	adi_MSTRG.15932			1				1	2	ovostatin-like
A. digitifera	adi_MSTRG.15952	1						1	2	DNA repair protein XRCC2-like
A. digitifera	adi_MSTRG.15953		1					1	2	glycogenin-2-like
A. digitifera	adi_MSTRG.15962	2							2	dimethylaniline monooxygenase [N-oxide-forming] 5-like
A. digitifera	adi_MSTRG.1599	1	1						2	akirin-2-like
A. digitifera	adi_MSTRG.15996			1				1	2	uncharacterized protein LOC107345338
A. digitifera	adi_MSTRG.16010					1		1	2	N-alpha-acetyltransferase 35, NatC auxiliary subunit-like
A. digitifera	adi_MSTRG.16017			1				1	2	unconventional myosin-XV-like
A. digitifera	adi_MSTRG.16051	1						1	2	LOW QUALITY PROTEIN: mirror-image polydactyly gene 1 protein-like
A. digitifera	adi_MSTRG.16062						1	1	2	uncharacterized protein LOC107345412
A. digitifera	adi_MSTRG.16073		1					1	2	retinoblastoma-binding protein 5 homolog
A. digitifera	adi_MSTRG.16084	1						1	2	protein BZZ1-like
A. digitifera	adi_MSTRG.16100		1	1					2	uncharacterized protein LOC107345430
A. digitifera	adi_MSTRG.16103			2					2	cleavage and polyadenylation specificity factor subunit 3-like
A. digitifera	adi_MSTRG.16108						1	1	2	catenin delta-2-like
A. digitifera	adi_MSTRG.16115			1				1	2	dynein assembly factor 3, axonemal-like
A. digitifera	adi_MSTRG.16116					1		1	2	uncharacterized protein LOC107345474
A. digitifera	adi_MSTRG.16125		1	1					2	hypothetical protein AWC38_SpisGene6626 [Stylophora pistillata]
A. digitifera	adi_MSTRG.16137		1					1	2	alanine aminotransferase 2-like
A. digitifera	adi_MSTRG.16151		1					1	2	tyrosine-protein phosphatase non-receptor type 23-like
A. digitifera	adi_MSTRG.16160			2					2	uncharacterized protein LOC107345498
A. digitifera	adi_MSTRG.16170	1						1	2	tyrosine-protein phosphatase non-receptor type 14-like
A. digitifera	adi_MSTRG.16200			1				1	2	mucin-2-like [Stylophora pistillata]
A. digitifera	adi_MSTRG.16218		2						2	5'-methylthioadenosine/S-adenosylhomocysteine nucleosidase-like
A. digitifera	adi_MSTRG.16230						1	1	2	uncharacterized protein LOC107345554
A. digitifera	adi_MSTRG.16233	1						1	2	cGMP-dependent 3',5'-cyclic phosphodiesterase-like
A. digitifera	adi_MSTRG.16234			2					2	transcription factor ETV6-like
A. digitifera	adi_MSTRG.16235	1	1						2	protein N-lysine methyltransferase METTL21A-like
A. digitifera	adi_MSTRG.16247						1	1	2	microtubule-actin cross-linking factor 1, isoforms 1/2/3/5-like
A. digitifera	adi_MSTRG.16251		1				1		2	Src kinase-associated phosphoprotein 2
A. digitifera	adi_MSTRG.16281	1					1		2	cell wall protein DAN4-like
A. digitifera	adi_MSTRG.16284					1		1	2	noncoding
A. digitifera	adi_MSTRG.16314	1						1	2	probable tRNA(His) guanylyltransferase
A. digitifera	adi_MSTRG.16333		1					1	2	uncharacterized protein LOC107345688
A. digitifera	adi_MSTRG.16340				1			1	2	phosphatidylinositol glycan anchor biosynthesis class U protein-like
A. digitifera	adi_MSTRG.1637		1					1	2	zinc finger MYND domain-containing protein 11-like
A. digitifera	adi_MSTRG.1639		2						2	uncharacterized protein LOC107343933
A. digitifera	adi_MSTRG.16406			1				1	2	bolA-like protein 3
A. digitifera	adi_MSTRG.16411		1					1	2	casein kinase II subunit alpha-like
A. digitifera	adi_MSTRG.1645		2						2	bromodomain adjacent to zinc finger domain protein 1A-like
A. digitifera	adi_MSTRG.16454	1						1	2	ectin-like
A. digitifera	adi_MSTRG.16459			1	1				2	procollagen C-endopeptidase enhancer 1-like
A. digitifera	adi_MSTRG.16501		1					1	2	leucine-rich repeat-containing protein 61-like
A. digitifera	adi_MSTRG.16521	1						1	2	poly(A) RNA polymerase GLD2-B-like
A. digitifera	adi_MSTRG.16522		1					1	2	nuclear pore complex protein Nup85-like
A. digitifera	adi_MSTRG.16537			2					2	uncharacterized protein LOC107350677
A. digitifera	adi_MSTRG.16546		1	1					2	uncharacterized protein LOC107345956
A. digitifera	adi_MSTRG.16553				2				2	DNA excision repair protein ERCC-6-like
A. digitifera	adi_MSTRG.16579			1				1	2	vesicle-associated membrane protein-associated protein B-like
A. digitifera	adi_MSTRG.16582			2					2	LOW QUALITY PROTEIN: regulator of nonsense transcripts 1-like
A. digitifera	adi_MSTRG.16588	1	1						2	kinesin-related protein 6-like
A. digitifera	adi_MSTRG.16599			1				1	2	Colipase-like
A. digitifera	adi_MSTRG.1662		1					1	2	tRNA (guanine-N(7)-)-methyltransferase non-catalytic subunit WDR4-like
A. digitifera	adi_MSTRG.16623		1					1	2	noncoding
A. digitifera	adi_MSTRG.16625					1		1	2	coiled-coil domain-containing protein 105-like
A. digitifera	adi_MSTRG.1665		2						2	cat eye syndrome critical region protein 2-like
A. digitifera	adi_MSTRG.16651				1			1	2	trichohyalin-like
A. digitifera	adi_MSTRG.16674				1			1	2	probable palmitoyltransferase ZDHHC20
A. digitifera	adi_MSTRG.16675		1					1	2	motile sperm domain-containing protein 2-like
A. digitifera	adi_MSTRG.16697			1	1				2	uncharacterized protein LOC107346118
A. digitifera	adi_MSTRG.16701			1				1	2	transmembrane protein 131-like
A. digitifera	adi_MSTRG.16723	1					1		2	uncharacterized protein LOC107346185
A. digitifera	adi_MSTRG.16769				1			1	2	succinate dehydrogenase assembly factor 2, mitochondrial-like
A. digitifera	adi_MSTRG.16793	1	1						2	50S ribosomal protein L28-like
A. digitifera	adi_MSTRG.16832		1					1	2	5'-methylthioadenosine/S-adenosylhomocysteine nucleosidase-like
A. digitifera	adi_MSTRG.16838		1					1	2	kinesin-like protein KIF16B
A. digitifera	adi_MSTRG.16846			1	1				2	scavenger receptor class A member 3-like
A. digitifera	adi_MSTRG.16873			1				1	2	noncoding
A. digitifera	adi_MSTRG.16880				1			1	2	uncharacterized protein LOC107346275
A. digitifera	adi_MSTRG.16902		1					1	2	uncharacterized protein LOC107346336
A. digitifera	adi_MSTRG.16908		1					1	2	integrin alpha-X-like
A. digitifera	adi_MSTRG.16928		2						2	structural maintenance of chromosomes protein 6-like
A. digitifera	adi_MSTRG.16930			1		1			2	solute carrier family 28 member 3-like
A. digitifera	adi_MSTRG.16941						1	1	2	tetraketide alpha-pyrone reductase 2-like
A. digitifera	adi_MSTRG.16952	1						1	2	uncharacterized protein LOC107346415
A. digitifera	adi_MSTRG.16959	2							2	leucine-rich repeat-containing protein 58-like
A. digitifera	adi_MSTRG.16965		1					1	2	yrdC domain-containing protein, mitochondrial-like
A. digitifera	adi_MSTRG.16976					1		1	2	translocation protein SEC62-like
A. digitifera	adi_MSTRG.16985	1	1						2	G2/mitotic-specific cyclin-B3-like
A. digitifera	adi_MSTRG.16994					1		1	2	leucine-rich repeat-containing protein 23-like
A. digitifera	adi_MSTRG.17038	1						1	2	hyaluronidase-1-like
A. digitifera	adi_MSTRG.1705		1		1				2	protein XRP2-like [Exaiptasia pallida]<>Protein XRP2 [Exaiptasia pallida]
A. digitifera	adi_MSTRG.1706		1					1	2	probable ATP-dependent RNA helicase DDX31
A. digitifera	adi_MSTRG.17062	1					1		2	STAM-binding protein-like
A. digitifera	adi_MSTRG.17072		1					1	2	sphingosine-1-phosphate lyase 1-like
A. digitifera	adi_MSTRG.17087				1			1	2	baculoviral IAP repeat-containing protein 5-like
A. digitifera	adi_MSTRG.17091			1				1	2	spermatogenesis-associated protein 7-like
A. digitifera	adi_MSTRG.17098		1					1	2	exonuclease 1-like
A. digitifera	adi_MSTRG.17104			1	1				2	tRNA (adenine(58)-N(1))-methyltransferase non-catalytic subunit TRM6-like
A. digitifera	adi_MSTRG.17118			1				1	2	uncharacterized protein LOC107342908
A. digitifera	adi_MSTRG.1713			1				1	2	translation initiation factor IF-2-like
A. digitifera	adi_MSTRG.17131		1					1	2	exonuclease 1-like
A. digitifera	adi_MSTRG.17155					1		1	2	mucin-5AC-like
A. digitifera	adi_MSTRG.1718	1				1			2	beta-hexosaminidase subunit alpha-like
A. digitifera	adi_MSTRG.17187		1		1				2	cholesterol 24-hydroxylase-like
A. digitifera	adi_MSTRG.17234				1			1	2	splicing regulatory glutamine/lysine-rich protein 1-like
A. digitifera	adi_MSTRG.17252			1				1	2	39S ribosomal protein L11, mitochondrial-like
A. digitifera	adi_MSTRG.17272		1		1				2	splicing regulatory glutamine/lysine-rich protein 1-like
A. digitifera	adi_MSTRG.17280						1	1	2	uncharacterized protein LOC107346795
A. digitifera	adi_MSTRG.17281					2			2	E3 ubiquitin-protein ligase HUWE1-like
A. digitifera	adi_MSTRG.17293				1			1	2	uncharacterized protein LOC107346831
A. digitifera	adi_MSTRG.17295			1				1	2	protein FAM166B-like
A. digitifera	adi_MSTRG.17307				1			1	2	uncharacterized protein LOC107328293
A. digitifera	adi_MSTRG.17320				1			1	2	protein RER1-like
A. digitifera	adi_MSTRG.17330					2			2	chordin-like
A. digitifera	adi_MSTRG.17364					1		1	2	claudin domain-containing protein 2-like
A. digitifera	adi_MSTRG.17383		1					1	2	methyltransferase-like protein 22
A. digitifera	adi_MSTRG.17398			1				1	2	uncharacterized protein LOC107346947
A. digitifera	adi_MSTRG.17399			1				1	2	Macin
A. digitifera	adi_MSTRG.17420			1				1	2	hypothetical protein AC249_AIPGENE6367 [Exaiptasia pallida]
A. digitifera	adi_MSTRG.17436	1						1	2	ribonuclease H2 subunit A-like
A. digitifera	adi_MSTRG.17441			1				1	2	cytosolic Fe-S cluster assembly factor nubp1-like
A. digitifera	adi_MSTRG.17454		2						2	LOW QUALITY PROTEIN: glycerophosphodiester phosphodiesterase 1-like
A. digitifera	adi_MSTRG.17472					1		1	2	probable 3',5'-cyclic phosphodiesterase pde-5
A. digitifera	adi_MSTRG.17474						1	1	2	kelch-like protein 7
A. digitifera	adi_MSTRG.17501		1					1	2	retina and anterior neural fold homeobox protein 2-like
A. digitifera	adi_MSTRG.1755						1	1	2	dynein light chain roadblock-type 2-like
A. digitifera	adi_MSTRG.17592			2					2	NACHT, LRR and PYD domains-containing protein 3-like
A. digitifera	adi_MSTRG.17610				1	1			2	transmembrane protein Tmp21-like
A. digitifera	adi_MSTRG.17618	1		1					2	PHD and RING finger domain-containing protein 1-like
A. digitifera	adi_MSTRG.1763		2						2	NEDD8-conjugating enzyme UBC12-like
A. digitifera	adi_MSTRG.17636			1				1	2	noncoding
A. digitifera	adi_MSTRG.17638			1				1	2	N-myc proto-oncogene protein-like
A. digitifera	adi_MSTRG.17654		1					1	2	partitioning defective 3 homolog
A. digitifera	adi_MSTRG.17672						1	1	2	arylsulfatase J-like
A. digitifera	adi_MSTRG.17682		2						2	chromatin target of PRMT1 protein-like
A. digitifera	adi_MSTRG.17683		1					1	2	beta-1,4-N-acetylgalactosaminyltransferase 3-like
A. digitifera	adi_MSTRG.17686		1			1			2	ropporin-1-like protein
A. digitifera	adi_MSTRG.17705		1					1	2	Protein N-terminal glutamine amidohydrolase
A. digitifera	adi_MSTRG.17710	1						1	2	centrosomal protein POC5-like
A. digitifera	adi_MSTRG.17736					1		1	2	U6 snRNA-associated Sm-like protein LSm7
A. digitifera	adi_MSTRG.17737		1					1	2	HBV X-transactivated gene 12 protein
A. digitifera	adi_MSTRG.17744	1						1	2	protein angel homolog 1-like
A. digitifera	adi_MSTRG.17766	1					1		2	valacyclovir hydrolase-like
A. digitifera	adi_MSTRG.17767				1			1	2	cytosolic phospholipase A2-like
A. digitifera	adi_MSTRG.17790	1		1					2	phosphatidylinositol 4-phosphate 5-kinase type-1 alpha-like
A. digitifera	adi_MSTRG.17802					1		1	2	uncharacterized protein LOC107347357
A. digitifera	adi_MSTRG.17811		2						2	transcriptional regulator Myc-2-like
A. digitifera	adi_MSTRG.17826				1			1	2	D-inositol 3-phosphate glycosyltransferase-like
A. digitifera	adi_MSTRG.1784			1	1				2	WD repeat-containing protein 5-like
A. digitifera	adi_MSTRG.17857						1	1	2	F-box/WD repeat-containing protein 7-like
A. digitifera	adi_MSTRG.17868	1	1						2	cathepsin L1-like
A. digitifera	adi_MSTRG.17869		1					1	2	noncoding
A. digitifera	adi_MSTRG.17879						1	1	2	SPARC-related modular calcium-binding protein 1-like
A. digitifera	adi_MSTRG.17886						2		2	uncharacterized protein LOC107347456
A. digitifera	adi_MSTRG.17897			1				1	2	uncharacterized protein LOC107347460
A. digitifera	adi_MSTRG.1798		2						2	ABC transporter F family member 4-like
A. digitifera	adi_MSTRG.17985		1					1	2	von Willebrand factor A domain-containing protein 3A-like
A. digitifera	adi_MSTRG.17991		1			1			2	noncoding
A. digitifera	adi_MSTRG.18005			2					2	GFP-like non-fluorescent chromoprotein
A. digitifera	adi_MSTRG.18012			1				1	2	Transmembrane protein 87A
A. digitifera	adi_MSTRG.18016		1			1			2	profilin-like
A. digitifera	adi_MSTRG.18023		1					1	2	porphobilinogen deaminase-like
A. digitifera	adi_MSTRG.1803			1				1	2	neuropeptide FF receptor 2-like
A. digitifera	adi_MSTRG.18038			2					2	noncoding
A. digitifera	adi_MSTRG.18041	1						1	2	rho GTPase-activating protein 32-like
A. digitifera	adi_MSTRG.18044			1	1				2	SAFB-like transcription modulator
A. digitifera	adi_MSTRG.1805		1					1	2	cytochrome c oxidase assembly protein COX11, mitochondrial-like
A. digitifera	adi_MSTRG.18093	1	1						2	WD repeat-containing protein 5-like
A. digitifera	adi_MSTRG.181		1					1	2	replication protein A 32 kDa subunit-A-like
A. digitifera	adi_MSTRG.18101	2							2	small G protein signaling modulator 2-like
A. digitifera	adi_MSTRG.18104				1			1	2	MIP18 family protein FAM96A-like
A. digitifera	adi_MSTRG.18110					1		1	2	max-like protein X
A. digitifera	adi_MSTRG.18116	1					1		2	docking protein 2-like
A. digitifera	adi_MSTRG.18117	1						1	2	uncharacterized protein LOC107347740
A. digitifera	adi_MSTRG.18126					1		1	2	glycosyltransferase 1 domain-containing protein 1-like
A. digitifera	adi_MSTRG.18138	1						1	2	CDP-diacylglycerol--inositol 3-phosphatidyltransferase-like
A. digitifera	adi_MSTRG.18142				1			1	2	eIF-2-alpha kinase activator GCN1-like
A. digitifera	adi_MSTRG.18144						1	1	2	phosphatidylserine decarboxylase proenzyme, mitochondrial-like
A. digitifera	adi_MSTRG.1815	1	1						2	NADH-cytochrome b5 reductase-like
A. digitifera	adi_MSTRG.18150		1					1	2	uncharacterized protein LOC107347759
A. digitifera	adi_MSTRG.1816				1	1			2	uncharacterized protein LOC107347206
A. digitifera	adi_MSTRG.18165		1					1	2	serine/threonine-protein phosphatase 4 catalytic subunit-like
A. digitifera	adi_MSTRG.18166			1	1				2	ubiquitin carboxyl-terminal hydrolase 30-like
A. digitifera	adi_MSTRG.18171	1						1	2	uncharacterized protein LOC107347771
A. digitifera	adi_MSTRG.18183		2						2	uncharacterized protein LOC107347838
A. digitifera	adi_MSTRG.18211	1	1						2	uncharacterized protein LOC107347823
A. digitifera	adi_MSTRG.18240				1			1	2	next to BRCA1 gene 1 protein-like
A. digitifera	adi_MSTRG.18250			1				1	2	uncharacterized protein LOC107347943
A. digitifera	adi_MSTRG.18251			1				1	2	dnaJ homolog subfamily B member 11-like
A. digitifera	adi_MSTRG.18273	1						1	2	Alkyl hydroperoxide reductase AhpD
A. digitifera	adi_MSTRG.18279			1				1	2	prefoldin subunit 3-like
A. digitifera	adi_MSTRG.18288						1	1	2	serine/threonine-protein kinase mos-like
A. digitifera	adi_MSTRG.18299						1	1	2	intersectin-1-like
A. digitifera	adi_MSTRG.18303			2					2	ribosomal RNA-processing protein 14-C-like
A. digitifera	adi_MSTRG.18304		1					1	2	Serine/arginine repetitive matrix 1-like protein
A. digitifera	adi_MSTRG.18328	1						1	2	uncharacterized protein LOC107347946
A. digitifera	adi_MSTRG.18329		2						2	uncharacterized protein LOC107348031
A. digitifera	adi_MSTRG.18351			2					2	noncoding
A. digitifera	adi_MSTRG.18368		1					1	2	cullin-5-like
A. digitifera	adi_MSTRG.18370			1	1				2	T-complex protein 1 subunit theta-like
A. digitifera	adi_MSTRG.18378						1	1	2	NADH dehydrogenase [ubiquinone] 1 alpha subcomplex assembly factor 4-like
A. digitifera	adi_MSTRG.18383		1					1	2	nucleoporin Nup43-like
A. digitifera	adi_MSTRG.18388					1		1	2	protein pitchfork-like
A. digitifera	adi_MSTRG.18390				1	1			2	PC3-like endoprotease variant B
A. digitifera	adi_MSTRG.18400					1		1	2	noncoding
A. digitifera	adi_MSTRG.18409		1					1	2	DCN1-like protein 5
A. digitifera	adi_MSTRG.18450	1	1						2	uncharacterized protein LOC107348139
A. digitifera	adi_MSTRG.18457			1	1				2	uncharacterized protein LOC107348111
A. digitifera	adi_MSTRG.18460			1				1	2	formin-binding protein 4-like
A. digitifera	adi_MSTRG.18462		1					1	2	cytosolic non-specific dipeptidase-like
A. digitifera	adi_MSTRG.18470	1			1				2	LOW QUALITY PROTEIN: potassium voltage-gated channel subfamily A member 2-like
A. digitifera	adi_MSTRG.18484	1						1	2	NAD-dependent protein deacetylase sirtuin-2-like
A. digitifera	adi_MSTRG.18519		1					1	2	katanin p80 WD40 repeat-containing subunit B1-like
A. digitifera	adi_MSTRG.18526		1					1	2	DNA replication factor Cdt1-like
A. digitifera	adi_MSTRG.18527		1					1	2	cytochrome b-245 light chain-like
A. digitifera	adi_MSTRG.18532	1						1	2	receptor-interacting serine/threonine-protein kinase 1-like
A. digitifera	adi_MSTRG.18547			1		1			2	myotrophin-like
A. digitifera	adi_MSTRG.18555			2					2	protein FAM91A1-like
A. digitifera	adi_MSTRG.18557	1						1	2	N-acetylserotonin O-methyltransferase-like protein
A. digitifera	adi_MSTRG.18574				1			1	2	uncharacterized protein LOC107348145
A. digitifera	adi_MSTRG.18577			1				1	2	dnaJ homolog subfamily A member 3, mitochondrial-like
A. digitifera	adi_MSTRG.18595						1	1	2	transcription factor SPT20 homolog
A. digitifera	adi_MSTRG.18608	1		1					2	protein ABHD17B-like
A. digitifera	adi_MSTRG.18630					2			2	neuronal pentraxin-2-like
A. digitifera	adi_MSTRG.18649					1		1	2	noncoding
A. digitifera	adi_MSTRG.18655			1				1	2	P2X purinoceptor 7-like
A. digitifera	adi_MSTRG.18669			1	1				2	60S ribosomal protein L7-like
A. digitifera	adi_MSTRG.18692		2						2	receptor expression-enhancing protein 5-like
A. digitifera	adi_MSTRG.18714					1		1	2	mitochondrial uncoupling protein 4-like
A. digitifera	adi_MSTRG.18724					1		1	2	fibroblast growth factor receptor-like
A. digitifera	adi_MSTRG.18731		1					1	2	adi_MSTRG.18731.1
A. digitifera	adi_MSTRG.18740					1		1	2	V-type proton ATPase subunit B-like
A. digitifera	adi_MSTRG.18750		1					1	2	uncharacterized protein LOC107348405
A. digitifera	adi_MSTRG.18799					1		1	2	cytoskeleton-associated protein 5-like
A. digitifera	adi_MSTRG.188	1						1	2	uncharacterized protein LOC107347559
A. digitifera	adi_MSTRG.18809				1			1	2	eukaryotic translation initiation factor 3 subunit M-like
A. digitifera	adi_MSTRG.18840		1	1					2	U6 snRNA-associated Sm-like protein LSm1
A. digitifera	adi_MSTRG.18851			1				1	2	uncharacterized protein LOC107348504
A. digitifera	adi_MSTRG.18921		1					1	2	sodium channel protein 1 brain-like
A. digitifera	adi_MSTRG.18938	1						1	2	ubiquitin-conjugating enzyme E2 K-like
A. digitifera	adi_MSTRG.1894	2							2	F-box/WD repeat-containing protein 9-like
A. digitifera	adi_MSTRG.1895	1						1	2	origin recognition complex subunit 1-like
A. digitifera	adi_MSTRG.18950			2					2	uncharacterized protein LOC107348606
A. digitifera	adi_MSTRG.18969				1			1	2	non-histone protein 10-like
A. digitifera	adi_MSTRG.18976		1					1	2	histone acetyltransferase p300-like
A. digitifera	adi_MSTRG.18977		1					1	2	histone deacetylase complex subunit SAP30L-like
A. digitifera	adi_MSTRG.19017		1			1			2	ubiquitin-fold modifier 1
A. digitifera	adi_MSTRG.1904	2							2	RUN and FYVE domain-containing protein 1-like
A. digitifera	adi_MSTRG.19048					1		1	2	uncharacterized protein LOC107348764
A. digitifera	adi_MSTRG.19062						1	1	2	spermatogenesis-associated protein 5-like
A. digitifera	adi_MSTRG.19070	2							2	uncharacterized protein LOC107348876
A. digitifera	adi_MSTRG.19089			1				1	2	BTB and MATH domain-containing protein 36-like
A. digitifera	adi_MSTRG.19115	1						1	2	uncharacterized protein LOC107348895
A. digitifera	adi_MSTRG.19121				1			1	2	uncharacterized protein LOC107348902
A. digitifera	adi_MSTRG.19128			1				1	2	uncharacterized protein LOC107357018
A. digitifera	adi_MSTRG.19145			1				1	2	uncharacterized protein LOC107332843
A. digitifera	adi_MSTRG.19147			1				1	2	Protein phosphatase Slingshot homolog 2
A. digitifera	adi_MSTRG.19171					1		1	2	vacuolar protein sorting-associated protein 37B-like
A. digitifera	adi_MSTRG.1921		1	1					2	calcyphosin-like protein
A. digitifera	adi_MSTRG.19211		1					1	2	LOW QUALITY PROTEIN: calcium-activated potassium channel slowpoke-like
A. digitifera	adi_MSTRG.19222		1					1	2	wings apart-like protein homolog
A. digitifera	adi_MSTRG.19246			1				1	2	protein FAM91A1-like
A. digitifera	adi_MSTRG.19257		1					1	2	glycosyltransferase-like domain-containing protein 1
A. digitifera	adi_MSTRG.19274		2						2	band 4.1-like protein 1
A. digitifera	adi_MSTRG.19280		1					1	2	protein N-lysine methyltransferase METTL21A-like
A. digitifera	adi_MSTRG.193		2						2	uncharacterized protein LOC107349194
A. digitifera	adi_MSTRG.19306		1					1	2	eukaryotic translation initiation factor 2-alpha kinase 3-like
A. digitifera	adi_MSTRG.19352					1		1	2	protein phosphatase 1 regulatory subunit 32-like
A. digitifera	adi_MSTRG.19378		1					1	2	glia maturation factor gamma-like
A. digitifera	adi_MSTRG.19399			1				1	2	uncharacterized protein LOC107348111
A. digitifera	adi_MSTRG.194					1		1	2	ketosamine-3-kinase-like
A. digitifera	adi_MSTRG.19411		1					1	2	adi_MSTRG.19411.1
A. digitifera	adi_MSTRG.19412	1						1	2	coiled-coil domain-containing protein 167-like
A. digitifera	adi_MSTRG.19415			1				1	2	uncharacterized protein LOC107349245
A. digitifera	adi_MSTRG.19419	2							2	ubiquitin carboxyl-terminal hydrolase 47-like
A. digitifera	adi_MSTRG.19426			1				1	2	uncharacterized protein LOC107340631
A. digitifera	adi_MSTRG.19433						1	1	2	ubiquitin carboxyl-terminal hydrolase 47-like
A. digitifera	adi_MSTRG.19459		1	1					2	zinc finger protein OZF-like
A. digitifera	adi_MSTRG.19462						1	1	2	uncharacterized protein LOC107349309
A. digitifera	adi_MSTRG.19472			1		1			2	insulin gene enhancer protein ISL-1-like
A. digitifera	adi_MSTRG.19483	2							2	probable G-protein coupled receptor 135
A. digitifera	adi_MSTRG.1950				1			1	2	myosin-2 essential light chain-like
A. digitifera	adi_MSTRG.19562				1			1	2	nucleolar complex protein 2 homolog
A. digitifera	adi_MSTRG.19565			2					2	nucleolar complex protein 2 homolog
A. digitifera	adi_MSTRG.1960		1					1	2	TraB domain-containing protein
A. digitifera	adi_MSTRG.19613		1					1	2	hemicentin-1-like
A. digitifera	adi_MSTRG.19638			1				1	2	heat shock protein 75 kDa, mitochondrial-like
A. digitifera	adi_MSTRG.19643		1					1	2	poly(U)-specific endoribonuclease-like
A. digitifera	adi_MSTRG.19674	1	1						2	Parkinson disease 7 domain-containing protein 1-like
A. digitifera	adi_MSTRG.19694	1						1	2	tRNA-dihydrouridine(20) synthase [NAD(P)+]-like
A. digitifera	adi_MSTRG.19718	1						1	2	NACHT domain- and WD repeat-containing protein 1-like
A. digitifera	adi_MSTRG.19757		2						2	uncharacterized protein LOC107337721
A. digitifera	adi_MSTRG.19770	1						1	2	uncharacterized protein LOC107358738
A. digitifera	adi_MSTRG.19777			1				1	2	inhibitor of growth protein 5-like
[truncated: 1,631 more rows]
